# Supplementary material for: Whole genome bisulfite sequencing methylome analysis of mulberry (Morus alba) reveals epigenome modifications in response to drought stress
Source: Sci Rep. 2020 May 15;10:8013. doi: 10.1038/s41598-020-64975-5 (PMC7228953; doi:10.1038/s41598-020-64975-5)
Supplement: Supplementary file 1 — Supplementary Information. [file 41598_2020_64975_MOESM1_ESM.zip]

Archive with 14 entries (13 files):
- Supplementary information_Revised/
- Supplementary information_Revised/FigureS1.tif
- Supplementary information_Revised/FigureS2.tif
- Supplementary information_Revised/FigureS3.tif
- Supplementary information_Revised/FigureS4.tif
- Supplementary information_Revised/FigureS5.tif
- Supplementary information_Revised/FigureS6.tif
- Supplementary information_Revised/Supplementary information.docx
- Supplementary information_Revised/Supplementary information.pdf
- Supplementary information_Revised/Table S10. The DMTEs between CK and DS..xlsx
- Supplementary information_Revised/Table S5. The DMGs which located in DMRs.xlsx
- Supplementary information_Revised/Table S6. The DMPs which located in DMRs.xlsx
- Supplementary information_Revised/Table S7. The DEGs between CK and DS.xls
- Supplementary information_Revised/Table S8. The DMEGs (mCpG. DMR-mRNA).xlsx
