# Supplementary material for: Whole genome bisulfite sequencing methylome analysis of mulberry (Morus alba) reveals epigenome modifications in response to drought stress
Source: Sci Rep. 2020 May 15;10:8013. doi: 10.1038/s41598-020-64975-5 (PMC7228953; doi:10.1038/s41598-020-64975-5)
Supplement: Supplementary file 1 — Supplementary Information. [file 41598_2020_64975_MOESM1_ESM.zip › Supplementary information_Revised/Table S10. The DMTEs between CK and DS..xlsx]

## Sheet: methy_level_all.TE.final(1)
TE_class	chr	start	end	CK1_CG_methy_level(%)	CK2_CG_methy_level(%)	CK3_CG_methy_level(%)	average_CK_CG_methy_level(%)	CK1_CHG_methy_level(%)	CK2_CHG_methy_level(%)	CK3_CHG_methy_level(%)	average_CK_CHG_methy_level(%)	CK1_CHH_methy_level(%)	CK2_CHH_methy_level(%)	CK3_CHH_methy_level(%)	average_CK_CHH_methy_level(%)	DS1_CG_methy_level(%)	DS2_CG_methy_level(%)	DS3_CG_methy_level(%)	average_DS_CG_methy_level(%)	DS1_CHG_methy_level(%)	DS2_CHG_methy_level(%)	DS3_CHG_methy_level(%)	average_DS_CHG_methy_level(%)	DS1_CHH_methy_level(%)	DS2_CHH_methy_level(%)	DS3_CHH_methy_level(%)	average_DS_CHH_methy_level(%)	diff_methy_CG(%)	diff_methy_CHG(%)	diff_methy_CHH(%)
TE000897_DNA/DNA	fakechr1	1382484	1382786	0	0	0	0	0	0	0	0	0	0	0	0	0	0	0	0	0	0	0	0	0	0	0	0	0	0	0
TE000309_DNA/CMC-EnSpm	fakechr1	610709	610778	0	0	0	0	0	0	0	0	0	0	0	0	0	0	0	0	0	0	0	0	0	0	0	0	0	0	0
TE000186_DNA/DNA	fakechr1	346617	346865	0	0	0	0	0	0	0	0	0	0	0	0	0	0	0	0	0	0	0	0	0	0	0	0	0	0	0
TE000541_LINE/Penelope	fakechr1	856262	856593	0	0	0	0	0	0	0	0	0	0	0	0	0	0	0	0	0	0	0	0	0	0	0	0	0	0	0
TE000157_LINE/Penelope	fakechr1	339735	340125	0	0	0	0	0	0	0	0	0	0	0	0	0	0	0	0	0	0	0	0	0	0	0	0	0	0	0
TE000631_DNA/DNA	fakechr1	872357	872392	0	0	0	0	0	0	0	0	0	0	0	0	0	0	0	0	0	0	0	0	0	0	0	0	0	0	0
TE000064_DNA/CMC-EnSpm	fakechr1	237740	238077	74.29	51.79	78.38	68.15	25	12.5	11.11	16.2	6.67	3.43	6.25	5.45	72.53	67.61	77.55	72.56	26.47	8.11	0	11.53	5.42	7.76	4.85	6.01	-4.41	4.67	-0.56
TE001001_LINE/Penelope	fakechr1	1446084	1446265	0	0	0	0	0	0	0	0	0	0	0	0	0	0	0	0	0	0	0	0	0	0	0	0	0	0	0
TE000987_DNA/DNA	fakechr1	1443507	1443751	0	0	0	0	0	0	0	0	0	0	0	0	0	0	0	0	0	0	0	0	0	0	0	0	0	0	0
TE000251_LTR/Copia	fakechr1	478313	478473	0	0	0	0	0	0	0	0	0	0	0	0	0	0	0	0	0	0	0	0	0	0	0	0	0	0	0
TE000017_LTR/Gypsy	fakechr1	32800	32860	0	0	0	0	0	0	0	0	0	0	0	0	0	0	0	0	0	0	0	0	0	0	0	0	0	0	0
TE000634_LINE/Penelope	fakechr1	872544	872657	0	0	0	0	0	0	0	0	0	0	0	0	0	0	0	0	0	0	0	0	0	0	0	0	0	0	0
TE001039_LINE/Penelope	fakechr1	1452517	1452611	0	0	0	0	0	0	0	0	0	0	0	0	0	0	0	0	0	0	0	0	0	0	0	0	0	0	0
TE000548_LINE/Penelope	fakechr1	857867	858236	0	0	0	0	0	0	0	0	0	0	0	0	0	0	0	0	0	0	0	0	0	0	0	0	0	0	0
TE000952_DNA/hAT-Ac	fakechr1	1400088	1400158	0	0	0	0	0	0	0	0	0	0	0	0	0	0	0	0	0	0	0	0	0	0	0	0	0	0	0
TE000061_LINE/L2	fakechr1	216383	216654	0	0	0	0	0	0	0	0	0	0	0	0	0	0	0	0	0	0	0	0	0	0	0	0	0	0	0
TE000648_LINE/Penelope	fakechr1	875381	875580	0	0	0	0	0	0	0	0	0	0	0	0	0	0	0	0	0	0	0	0	0	0	0	0	0	0	0
TE000860_LINE/Penelope	fakechr1	1377312	1377426	0	0	0	0	0	0	0	0	0	0	0	0	0	0	0	0	0	0	0	0	0	0	0	0	0	0	0
TE001014_LINE/Penelope	fakechr1	1448053	1448217	0	0	0	0	0	0	0	0	0	0	0	0	0	0	0	0	0	0	0	0	0	0	0	0	0	0	0
TE000514_LINE/Penelope	fakechr1	852044	852254	0	0	0	0	0	0	0	0	0	0	0	0	0	0	0	0	0	0	0	0	0	0	0	0	0	0	0
TE000738_LTR/Gypsy	fakechr1	981468	983717	100	81.67	95.65	92.44	50	75.32	64.44	63.25	6.35	5.28	9.46	7.03	82.54	92	78.85	84.46	82.11	70	75.56	75.89	16.98	8.97	2.4	9.45	7.98	-12.64	-2.42
TE000423_DNA/DNA	fakechr1	833816	834155	0	0	0	0	0	0	0	0	0	0	0	0	0	0	0	0	0	0	0	0	0	0	0	0	0	0	0
TE001073_LTR/Gypsy	fakechr1	1470269	1470339	0	0	0	0	0	0	0	0	0	0	0	0	0	0	0	0	0	0	0	0	0	0	0	0	0	0	0
TE001004_LINE/Penelope	fakechr1	1447404	1447538	0	0	0	0	0	0	0	0	0	0	0	0	0	0	0	0	0	0	0	0	0	0	0	0	0	0	0
TE000764_DNA/CMC-EnSpm	fakechr1	1035057	1035124	0	0	0	0	0	0	0	0	0	0	0	0	0	0	0	0	0	0	0	0	0	0	0	0	0	0	0
TE000032_LINE/Penelope	fakechr1	81066	81179	0	0	0	0	0	0	0	0	0	0	0	0	0	0	0	0	0	0	0	0	0	0	0	0	0	0	0
TE000494_LINE/Penelope	fakechr1	847270	847299	0	0	0	0	0	0	0	0	0	0	0	0	0	0	0	0	0	0	0	0	0	0	0	0	0	0	0
TE000057_LTR/Gypsy	fakechr1	199978	200317	0	81.82	0	27.27	0	81.82	0	27.27	0	7.45	0	2.48	0	75	0	25	0	75	0	25	0	15.62	0	5.21	2.27	2.27	-2.73
TE000918_DNA/DNA	fakechr1	1384190	1384424	0	0	0	0	0	0	0	0	0	0	0	0	0	0	0	0	0	0	0	0	0	0	0	0	0	0	0
TE000808_LTR/Gypsy	fakechr1	1195934	1195999	0	0	0	0	0	0	0	0	0	0	0	0	0	0	0	0	0	0	0	0	0	0	0	0	0	0	0
TE000267_LTR/Gypsy	fakechr1	519298	519432	0	0	0	0	0	0	0	0	0	0	0	0	0	0	0	0	0	0	0	0	0	0	0	0	0	0	0
TE000231_LTR/Copia	fakechr1	408589	408882	0	0	0	0	0	0	0	0	0	0	0	0	0	0	0	0	0	0	0	0	0	0	0	0	0	0	0
TE001075_LTR/Copia	fakechr1	1478137	1478242	0	0	0	0	0	0	0	0	0	0	0	0	0	0	0	0	0	0	0	0	0	1.39	0	0.46	0	0	-0.46
TE000471_LINE/Penelope	fakechr1	841987	842185	0	0	0	0	0	0	0	0	0	0	0	0	0	0	0	0	0	0	0	0	0	0	0	0	0	0	0
TE000060_LTR/Copia	fakechr1	205372	205551	0	0	0	0	0	0	0	0	0	0	0	0	0	0	0	0	0	0	0	0	0	0	0	0	0	0	0
TE000975_LINE/Penelope	fakechr1	1441997	1442140	0	0	0	0	0	0	0	0	0	0	0	0	0	0	0	0	0	0	0	0	0	0	0	0	0	0	0
TE000736_LTR/Gypsy	fakechr1	976753	976820	0	88.89	100	62.96	0	50	30	26.67	0	4.17	12.5	5.56	77.78	0	0	25.93	41.67	0	0	13.89	4.17	0	0	1.39	37.03	12.78	4.17
TE000670_DNA/DNA	fakechr1	886733	886881	0	0	0	0	0	0	0	0	0	0	0	0	0	0	0	0	0	0	0	0	0	0	0	0	0	0	0
TE001098_LTR/Copia	fakechr1	1509644	1510032	91.89	93.88	92.86	92.88	83.29	80.67	81.84	81.93	6.16	5.44	5.99	5.86	88.89	77.5	100	88.8	74.84	81.91	75.81	77.52	6.53	6.84	5.96	6.44	4.08	4.41	-0.58
TE000576_LINE/Penelope	fakechr1	862429	862744	0	0	0	0	0	0	0	0	0	0	0	0	0	0	0	0	0	0	0	0	0	0	0	0	0	0	0
TE000121_LINE/Penelope	fakechr1	334886	335019	0	0	0	0	0	0	0	0	0	0	0	0	0	0	0	0	0	0	0	0	0	0	0	0	0	0	0
TE000559_LINE/Penelope	fakechr1	860018	860147	0	0	0	0	0	0	0	0	0	0	0	0	0	0	0	0	0	0	0	0	0	0	0	0	0	0	0
TE000367_DNA/CMC-EnSpm	fakechr1	727881	727911	0	0	0	0	0	0	0	0	0	0	0	0	0	0	0	0	0	0	0	0	0	0	0	0	0	0	0
TE000518_LINE/Penelope	fakechr1	852330	852974	0	0	0	0	0	0	0	0	0	0	0	0	0	0	0	0	0	0	0	0	0	0	0	0	0	0	0
TE000240_LTR/Gypsy	fakechr1	418785	419669	58.82	74.14	95.45	76.14	75	82.01	81.16	79.39	8.45	8.73	8.22	8.47	66.13	63.16	76.19	68.49	69.12	73.17	60.26	67.52	13.29	12.9	12.43	12.87	7.65	11.87	-4.4
TE000955_LTR/Copia	fakechr1	1410606	1411736	0	0	0	0	0	0	0	0	0	0	0	0	55.26	0	53.25	36.17	69.89	0	72.07	47.32	7.42	0	7.92	5.11	-36.17	-47.32	-5.11
TE000864_LINE/Penelope	fakechr1	1377792	1377906	0	0	0	0	0	0	0	0	0	0	0	0	0	0	0	0	0	0	0	0	0	0	0	0	0	0	0
TE000679_DNA/DNA	fakechr1	888172	888703	0	0	0	0	0	0	0	0	0	0	0	0	0	0	0	0	0	0	0	0	0	0	0	0	0	0	0
TE000496_DNA/DNA	fakechr1	847886	848077	0	0	0	0	0	0	0	0	0	0	0	0	0	0	0	0	0	0	0	0	0	0	0	0	0	0	0
TE000132_DNA/DNA	fakechr1	336392	336603	0	0	0	0	0	0	0	0	0	0	0	0	0	0	0	0	0	0	0	0	0	0	0	0	0	0	0
TE001066_DNA/DNA	fakechr1	1456798	1457089	0	0	0	0	5.75	6.67	6.34	6.25	36.21	32.93	34.67	34.6	0	0	0	0	5.43	5.63	8.15	6.4	22	24.77	25.26	24.01	0	-0.15	10.59
TE001067_DNA/DNA	fakechr1	1456884	1457166	0	0	0	0	2.48	3.26	3.24	2.99	36.21	32.93	34.67	34.6	0	0	0	0	2.64	3.33	3.92	3.3	22	24.77	25.26	24.01	0	-0.31	10.59
TE000587_LINE/Penelope	fakechr1	864596	864834	0	0	0	0	0	0	0	0	0	0	0	0	0	0	0	0	0	0	0	0	0	0	0	0	0	0	0
TE000954_LTR/Copia	fakechr1	1408799	1409059	81.82	95.12	89.29	88.74	7.69	25	18.18	16.96	4.37	3.11	3.75	3.74	97.83	76.92	94.44	89.73	7.69	0	0	2.56	6.05	1.62	3.4	3.69	-0.99	14.4	0.05
TE000491_LINE/Penelope	fakechr1	846606	846945	0	0	0	0	0	0	0	0	0	0	0	0	0	0	0	0	0	0	0	0	0	0	0	0	0	0	0
TE001076_LTR/Gypsy	fakechr1	1478901	1478994	0	0	0	0	0	0	0	0	0	0	0	0	0	10	0	3.33	0	0	0	0	3.92	0	0	1.31	-3.33	0	-1.31
TE001110_LTR/Gypsy	fakechr1	1531713	1533041	88.52	82.85	91.72	87.7	65.04	70.15	69.4	68.2	7.42	7.38	8.63	7.81	92.74	89.39	87.98	90.04	63.72	65.48	62.79	64	8.33	7.55	9.75	8.54	-2.34	4.2	-0.73
TE000207_DNA/DNA	fakechr1	350962	351316	0	0	0	0	0	0	0	0	0	0	0	0	0	0	0	0	0	0	0	0	0	0	0	0	0	0	0
TE000031_DNA/DNA	fakechr1	81044	81163	0	0	0	0	0	0	0	0	0	0	0	0	0	0	0	0	0	0	0	0	0	0	0	0	0	0	0
TE000277_LTR/Copia	fakechr1	574668	574738	0	0	0	0	0	0	0	0	0	0	0	0	0	0	0	0	0	0	0	0	0	0	0	0	0	0	0
TE000180_LINE/Penelope	fakechr1	345706	346003	0	0	0	0	0	0	0	0	0	0	0	0	0	0	0	0	0	0	0	0	0	0	0	0	0	0	0
TE000134_LINE/Penelope	fakechr1	336706	336757	0	0	0	0	0	0	0	0	0	0	0	0	0	0	0	0	0	0	0	0	0	0	0	0	0	0	0
TE000746_LTR/Copia	fakechr1	990945	992078	89.12	91	87.31	89.14	63.6	64.95	62.14	63.56	6.53	5.72	4.93	5.73	91.67	88.14	91.8	90.54	61.42	61.45	66.79	63.22	7.82	5.35	5.26	6.14	-1.4	0.34	-0.41
TE000533_LINE/Penelope	fakechr1	855090	855244	0	0	0	0	0	0	0	0	0	0	0	0	0	0	0	0	0	0	0	0	0	0	0	0	0	0	0
TE000877_DNA/DNA	fakechr1	1379569	1379761	0	0	0	0	0	0	0	0	0	0	0	0	0	0	0	0	0	0	0	0	0	0	0	0	0	0	0
TE000886_DNA/DNA	fakechr1	1381705	1382023	0	0	0	0	0	0	0	0	0	0	0	0	0	0	0	0	0	0	0	0	0	0	0	0	0	0	0
TE000841_DNA/DNA	fakechr1	1374517	1374775	0	0	0	0	0	0	0	0	0	0	0	0	0	0	0	0	0	0	0	0	0	0	0	0	0	0	0
TE001099_LTR/Gypsy	fakechr1	1511651	1511878	77.09	82.45	78.89	79.48	44.68	45.79	46.65	45.71	5.46	5.29	4.32	5.02	80.52	87.17	82.54	83.41	49.18	51.28	44.9	48.45	6.79	6.08	4.78	5.88	-3.93	-2.74	-0.86
TE000228_LTR/Copia	fakechr1	406602	407063	0	0	0	0	0	0	0	0	0	0	0	0	0	0	0	0	0	0	0	0	0	0	0	0	0	0	0
TE000880_DNA/DNA	fakechr1	1381093	1381358	0	0	0	0	0	0	0	0	0	0	0	0	0	0	0	0	0	0	0	0	0	0	0	0	0	0	0
TE000575_LINE/Penelope	fakechr1	862375	862424	0	0	0	0	0	0	0	0	0	0	0	0	0	0	0	0	0	0	0	0	0	0	0	0	0	0	0
TE000779_DNA/MULE-MuDR	fakechr1	1079702	1079789	0	0	0	0	0	0	0	0	0	0	0	0	0	0	0	0	0	0	0	0	0	0	0	0	0	0	0
TE001051_LINE/Penelope	fakechr1	1454161	1454339	0	0	0	0	0	0	0	0	0	0	0	0	0	0	0	0	0	0	0	0	0	0	0	0	0	0	0
TE000527_LINE/Penelope	fakechr1	854015	854610	0	0	0	0	0	0	0	0	0	0	0	0	0	0	0	0	0	0	0	0	0	0	0	0	0	0	0
TE000574_DNA/DNA	fakechr1	862219	862457	0	0	0	0	0	0	0	0	0	0	0	0	0	0	0	0	0	0	0	0	0	0	0	0	0	0	0
TE000511_LTR/Gypsy	fakechr1	851143	851196	0	0	0	0	0	0	0	0	0	0	0	0	0	0	0	0	0	0	0	0	0	0	0	0	0	0	0
TE000313_DNA/MULE-MuDR	fakechr1	615530	615610	0	0	0	0	0	0	0	0	0	0	0	0	0	0	0	0	0	0	0	0	0	0	0	0	0	0	0
TE000655_DNA/DNA	fakechr1	884495	884654	0	0	0	0	0	0	0	0	0	0	0	0	0	0	0	0	0	0	0	0	0	0	0	0	0	0	0
TE000015_LTR/Gypsy	fakechr1	25626	26070	0	0	0	0	0	0	0	0	0	0	0	0	0	0	0	0	0	0	0	0	0	0	0	0	0	0	0
TE000889_DNA/DNA	fakechr1	1381896	1382198	0	0	0	0	0	0	0	0	0	0	0	0	0	0	0	0	0	0	0	0	0	0	0	0	0	0	0
TE000069_DNA/DNA	fakechr1	240825	240866	0	0	10	3.33	0	0	0	0	0	0	0	0	0	0	0	0	0	0	0	0	0	0	0	0	3.33	0	0
TE001042_DNA/DNA	fakechr1	1452900	1453008	0	0	0	0	0	0	0	0	0	0	0	0	0	0	0	0	0	0	0	0	0	0	0	0	0	0	0
TE000636_LINE/Penelope	fakechr1	872886	873152	0	0	0	0	0	0	0	0	0	0	0	0	0	0	0	0	0	0	0	0	0	0	0	0	0	0	0
TE000919_LINE/Penelope	fakechr1	1384257	1384327	0	0	0	0	0	0	0	0	0	0	0	0	0	0	0	0	0	0	0	0	0	0	0	0	0	0	0
TE000791_LTR/Copia	fakechr1	1145447	1145635	0	0	0	0	0	0	0	0	0	0	0	0	0	0	0	0	0	0	0	0	0	0	0	0	0	0	0
TE000454_LINE/Penelope	fakechr1	839203	840083	0	0	0	0	0	0	0	0	0	0	0	0	0	0	0	0	0	0	0	0	0	0	0	0	0	0	0
TE000600_LINE/Penelope	fakechr1	866425	866851	0	0	0	0	0	0	0	0	0	0	0	0	0	0	0	0	0	0	0	0	0	0	0	0	0	0	0
TE000810_DNA/CMC-EnSpm	fakechr1	1196709	1196774	0	0	0	0	0	0	0	0	0	0	0	0	0	0	0	0	0	0	9.09	3.03	9.09	16.67	0	8.59	0	-3.03	-8.59
TE000665_LINE/Penelope	fakechr1	886127	886346	0	0	0	0	0	0	0	0	0	0	0	0	0	0	0	0	0	0	0	0	0	0	0	0	0	0	0
TE000065_DNA/CMC-EnSpm	fakechr1	238201	239269	60.61	56.94	68.33	61.96	0	6.25	13.33	6.53	0	3.56	6.88	3.48	60.64	49.22	76.92	62.26	6.38	65.38	7.14	26.3	3.05	10.2	4.72	5.99	-0.3	-19.77	-2.51
TE000699_DNA/DNA	fakechr1	891602	891885	0	0	0	0	0	0	0	0	0	0	0	0	0	0	0	0	0	0	0	0	0	0	0	0	0	0	0
TE000757_DNA/MULE-MuDR	fakechr1	1013144	1013245	0	0	0	0	0	0	0	0	0	0	0	0	0	0	0	0	0	0	0	0	0	0	0	0	0	0	0
TE001100_LTR/Gypsy	fakechr1	1512254	1512700	80.58	83.37	79.37	81.11	65.33	67.59	68.81	67.24	5.26	5.58	6.48	5.77	84.34	84.68	83.58	84.2	65.4	73.18	71.71	70.1	6.8	6.31	6.87	6.66	-3.09	-2.86	-0.89
TE000784_LTR/Gypsy	fakechr1	1097824	1098147	0	0	0	0	0	0	0	0	0	0	0	0	0	0	0	0	0	0	0	0	0	0	0	0	0	0	0
TE001019_LINE/Penelope	fakechr1	1448361	1448525	0	0	0	0	0	0	0	0	0	0	0	0	0	0	0	0	0	0	0	0	0	0	0	0	0	0	0
TE001107_LTR/Copia	fakechr1	1529295	1530146	87.64	84.9	87.7	86.75	81.78	83.01	82.18	82.32	9.72	9.26	8.47	9.15	87.67	88.14	88.9	88.24	79.85	80.5	80.02	80.12	9.8	10.15	7.83	9.26	-1.49	2.2	-0.11
TE001101_LTR/Gypsy	fakechr1	1512805	1514088	82.1	81.64	84.95	82.9	56.28	53.79	62.03	57.37	7.51	7.1	6.67	7.09	82.7	84.14	84.69	83.84	53.17	56.63	54.8	54.87	7.62	7.84	7.18	7.55	-0.94	2.5	-0.46
TE000535_LINE/Penelope	fakechr1	855543	855676	0	0	0	0	0	0	0	0	0	0	0	0	0	0	0	0	0	0	0	0	0	0	0	0	0	0	0
TE000246_DNA/CMC-EnSpm	fakechr1	452255	452302	0	0	0	0	0	0	0	0	0	0	0	0	0	0	0	0	0	0	0	0	0	0	0	0	0	0	0
TE000276_LTR/Gypsy	fakechr1	574657	574667	0	0	0	0	0	0	0	0	0	0	0	0	0	0	0	0	0	0	0	0	0	0	0	0	0	0	0
TE000034_LTR/Copia	fakechr1	84200	84441	0	0	0	0	0	0	0	0	0	0	0	0	0	0	0	0	0	0	0	0	0	0	0	0	0	0	0
TE000550_LINE/Penelope	fakechr1	858401	858732	0	0	0	0	0	0	0	0	0	0	0	0	0	0	0	0	0	0	0	0	0	0	0	0	0	0	0
TE000520_DNA/DNA	fakechr1	852844	852956	0	0	0	0	0	0	0	0	0	0	0	0	0	0	0	0	0	0	0	0	0	0	0	0	0	0	0
TE000045_LTR/Copia	fakechr1	115881	116536	0	0	0	0	0	0	0	0	0	0	0	0	0	0	0	0	0	0	0	0	0	0	0	0	0	0	0
TE000007_LTR/Copia	fakechr1	12113	12617	0	75	88.89	54.63	0	83.33	69.44	50.92	0	2.5	3.18	1.89	0	0	0	0	0	0	0	0	0	0	0	0	54.63	50.92	1.89
TE000915_DNA/DNA	fakechr1	1383807	1384109	0	0	0	0	0	0	0	0	0	0	0	0	0	0	0	0	0	0	0	0	0	0	0	0	0	0	0
TE000561_LINE/Penelope	fakechr1	860109	860237	0	0	0	0	0	0	0	0	0	0	0	0	0	0	0	0	0	0	0	0	0	0	0	0	0	0	0
TE000447_DNA/DNA	fakechr1	838000	838307	0	0	0	0	0	0	0	0	0	0	0	0	0	0	0	0	0	0	0	0	0	0	0	0	0	0	0
TE000338_LTR/Gypsy	fakechr1	679859	680027	0	0	0	0	0	0	0	0	0	0	12.5	4.17	0	0	0	0	0	0	0	0	0	0	0	0	0	0	4.17
TE000812_DNA/hAT-Ac	fakechr1	1210016	1210194	0	0	0	0	0	0	0	0	0	0	0	0	0	0	0	0	0	0	100	33.33	0	0	0	0	0	-33.33	0
TE000099_DNA/CMC-EnSpm	fakechr1	283913	283976	0	0	0	0	0	0	0	0	0	0	0	0	0	0	0	0	0	0	0	0	0	0	0	0	0	0	0
TE001046_DNA/DNA	fakechr1	1453476	1453584	0	0	0	0	0	0	0	0	0	0	0	0	0	0	0	0	0	0	0	0	0	0	0	0	0	0	0
TE000859_LTR/Gypsy	fakechr1	1377251	1377303	0	0	0	0	0	0	0	0	0	0	0	0	0	0	0	0	0	0	0	0	0	0	0	0	0	0	0
TE000661_LINE/Penelope	fakechr1	885252	885471	0	0	0	0	0	0	0	0	0	0	0	0	0	0	0	0	0	0	0	0	0	0	0	0	0	0	0
TE001050_DNA/DNA	fakechr1	1454052	1454160	0	0	0	0	0	0	0	0	0	0	0	0	0	0	0	0	0	0	0	0	0	0	0	0	0	0	0
TE001109_LTR/Gypsy	fakechr1	1531156	1531290	0	0	0	0	0	0	0	0	0	0	0	0	0	0	0	0	0	0	0	0	0	0	0	0	0	0	0
TE000053_LTR/Gypsy	fakechr1	183755	183850	50	0	50	33.33	54.9	58.7	60.87	58.16	5.3	4.84	0.83	3.66	71.43	0	71.43	47.62	51.72	54.55	57.14	54.47	5.63	3.7	2.53	3.95	-14.29	3.69	-0.29
TE000624_LINE/Penelope	fakechr1	870548	870840	0	0	0	0	0	0	0	0	0	0	0	0	0	0	0	0	0	0	0	0	0	0	0	0	0	0	0
TE000861_LINE/Penelope	fakechr1	1377432	1377546	0	0	0	0	0	0	0	0	0	0	0	0	0	0	0	0	0	0	0	0	0	0	0	0	0	0	0
TE000715_LTR/Gypsy	fakechr1	907836	909837	0	0	0	0	0	0	0	0	0	0	0	0	0	0	0	0	0	0	0	0	0	0	0	0	0	0	0
TE000618_LINE/Penelope	fakechr1	868997	869402	0	0	0	0	0	0	0	0	0	0	0	0	0	0	0	0	0	0	0	0	0	0	0	0	0	0	0
TE000510_LINE/Penelope	fakechr1	851008	851107	0	0	0	0	0	0	0	0	0	0	0	0	0	0	0	0	0	0	0	0	0	0	0	0	0	0	0
TE000070_DNA/CMC-EnSpm	fakechr1	240867	240921	0	0	0	0	0	0	0	0	0	0	0	0	0	0	0	0	0	0	0	0	0	0	0	0	0	0	0
TE000986_LINE/Penelope	fakechr1	1443269	1443506	0	0	0	0	0	0	0	0	0	0	0	0	0	0	0	0	0	0	0	0	0	0	0	0	0	0	0
TE000398_LINE/Penelope	fakechr1	830055	830574	0	0	0	0	0	0	0	0	0	0	0	0	0	0	0	0	0	0	0	0	0	9.14	0	3.05	0	0	-3.05
TE001064_LINE/Penelope	fakechr1	1456320	1456668	0	0	0	0	0	0	0	0	0	0	0	0	0	0	0	0	0	0	0	0	0	0	0	0	0	0	0
TE000697_LINE/Penelope	fakechr1	891375	891601	0	0	0	0	0	0	0	0	0	0	0	0	0	0	0	0	0	0	0	0	0	0	0	0	0	0	0
TE000093_DNA/CMC-EnSpm	fakechr1	275997	276126	0	0	0	0	0	0	0	0	0	0	0	0	0	0	0	0	0	0	0	0	0	0	0	0	0	0	0
TE000425_LINE/Penelope	fakechr1	834071	834207	0	0	0	0	0	0	0	0	0	0	0	0	0	0	0	0	0	0	0	0	0	0	0	0	0	0	0
TE000402_DNA/DNA	fakechr1	830992	831032	0	0	0	0	0	0	0	0	0	0	0	0	0	0	0	0	0	0	0	0	0	0	0	0	0	0	0
TE000686_LINE/Penelope	fakechr1	889495	889706	0	0	0	0	0	0	0	0	0	0	0	0	0	0	0	0	0	0	0	0	0	0	0	0	0	0	0
TE000092_DNA/PIF-Harbinger	fakechr1	275977	276118	0	0	0	0	0	0	0	0	0	0	0	0	0	0	0	0	0	0	0	0	0	0	0	0	0	0	0
TE000291_LINE/L2	fakechr1	594995	595037	0	0	0	0	0	0	0	0	0	0	0	0	0	0	0	0	0	0	0	0	0	0	0	0	0	0	0
TE000393_LTR/Copia	fakechr1	809150	809670	0	100	0	33.33	0	0	0	0	0	0	0	0	25	0	0	8.33	50	0	0	16.67	21.43	0	0	7.14	25	-16.67	-7.14
TE000095_DNA/CMC-EnSpm	fakechr1	276747	276818	0	0	0	0	0	0	0	0	0	0	0	0	0	0	0	0	0	0	0	0	0	0	0	0	0	0	0
TE001065_LINE/Penelope	fakechr1	1456637	1456797	0	0	0	0	0	0	0	0	0	0	0	0	0	0	0	0	0	0	0	0	0	0	0	0	0	0	0
TE000650_LINE/Penelope	fakechr1	879735	879953	0	0	0	0	0	0	0	0	0	0	0	0	0	0	0	0	0	0	0	0	0	0	0	0	0	0	0
TE000390_LTR/Copia	fakechr1	805662	805917	0	0	0	0	0	0	100	33.33	7.1	5.31	4.13	5.51	0	0	0	0	100	0	0	33.33	11.66	0	16.33	9.33	0	0	-3.82
TE000827_LTR/Gypsy	fakechr1	1282526	1284313	75	0	0	25	75	0	0	25	5	0	0	1.67	95	0	0	31.67	60	0	0	20	11.11	0	0	3.7	-6.67	5	-2.03
TE000164_DNA/DNA	fakechr1	341360	341702	0	0	0	0	0	0	0	0	0	0	0	0	0	0	0	0	0	0	0	0	0	0	0	0	0	0	0
TE000122_LINE/Penelope	fakechr1	334970	335157	0	0	0	0	0	0	0	0	0	0	0	0	0	0	0	0	0	0	0	0	0	0	0	0	0	0	0
TE000532_LTR/Gypsy	fakechr1	855045	855104	0	0	0	0	0	0	0	0	0	0	0	0	0	0	0	0	0	0	0	0	0	0	0	0	0	0	0
TE000465_DNA/DNA	fakechr1	841550	841653	0	0	0	0	0	0	0	0	0	0	0	0	0	0	0	0	0	0	0	0	0	0	0	0	0	0	0
TE000935_LTR/Gypsy	fakechr1	1388040	1388131	0	70.59	100	56.86	0	100	100	66.67	0	0	0	0	0	0	0	0	0	0	0	0	0	0	0	0	56.86	66.67	0
TE000436_DNA/DNA	fakechr1	836609	836645	0	0	0	0	0	0	0	0	0	0	0	0	0	0	0	0	0	0	0	0	0	0	0	0	0	0	0
TE000357_RC/Helitron	fakechr1	713060	713145	0	0	0	0	0	0	0	0	0	0	0	0	0	0	0	0	0	0	0	0	0	0	0	0	0	0	0
TE000453_LINE/Penelope	fakechr1	839064	839206	0	0	0	0	0	0	0	0	0	0	0	0	0	0	0	0	0	0	0	0	0	0	0	0	0	0	0
TE000743_LTR/Copia	fakechr1	987837	988100	0	0	0	0	0	0	0	0	4.42	3.08	2.08	3.19	0	0	0	0	0	0	0	0	4.48	4.1	2.2	3.59	0	0	-0.4
TE000602_DNA/DNA	fakechr1	866936	867239	0	0	0	0	0	0	0	0	0	0	0	0	8.33	29.41	25	20.91	0	0	1.23	0.41	0	0	1.59	0.53	-20.91	-0.41	-0.53
TE000592_LTR/Gypsy	fakechr1	865648	865698	0	0	0	0	0	0	0	0	0	0	0	0	0	0	0	0	0	0	0	0	0	0	0	0	0	0	0
TE000442_LINE/Penelope	fakechr1	837382	837540	0	0	0	0	0	0	0	0	0	0	0	0	0	0	0	0	0	0	0	0	0	0	0	0	0	0	0
TE000452_LINE/Penelope	fakechr1	839043	839172	0	0	0	0	0	0	0	0	0	0	0	0	0	0	0	0	0	0	0	0	0	0	0	0	0	0	0
TE000098_DNA/CMC-EnSpm	fakechr1	283899	283978	0	0	0	0	0	0	0	0	0	0	0	0	0	0	0	0	0	0	0	0	0	0	0	0	0	0	0
TE000135_DNA/DNA	fakechr1	336758	337140	0	0	0	0	0	0	0	0	0	0	0	0	0	0	0	0	0	0	0	0	0	0	0	0	0	0	0
TE000209_DNA/DNA	fakechr1	362398	362534	0	100	0	33.33	0	100	0	33.33	0	0	0	0	96.97	83.33	100	93.43	100	100	100	100	0	0	0	0	-60.1	-66.67	0
TE000651_DNA/DNA	fakechr1	879898	880342	0	0	0	0	0	0	0	0	0	0	0	0	0	0	0	0	0	0	0	0	0	0	0	0	0	0	0
TE000167_DNA/DNA	fakechr1	343438	343574	0	0	0	0	0	0	0	0	0	0	0	0	0	0	8.33	2.78	0	0	0	0	0	0	0	0	-2.78	0	0
TE000818_RC/Helitron	fakechr1	1243292	1243421	0	0	0	0	0	0	0	0	0	0	0	0	0	0	0	0	0	0	0	0	0	0	0	0	0	0	0
TE000109_LTR/Copia	fakechr1	329128	329223	50	92.31	84.21	75.51	0	0	0	0	13.39	5.45	8.62	9.15	25	0	50	25	0	0	0	0	20	13.04	4.08	12.37	50.51	0	-3.22
TE001084_DNA/PIF-Harbinger	fakechr1	1484573	1485246	94.06	94.38	93.4	93.95	85.11	90.29	88.56	87.99	7.94	7.28	6.42	7.21	93.28	93.28	94.69	93.75	87.23	93.64	82.5	87.79	7.48	6.33	6.25	6.69	0.2	0.2	0.52
TE000755_DNA/MULE-MuDR	fakechr1	1009099	1009150	0	0	0	0	0	0	0	0	0	0	0	0	0	0	0	0	0	0	0	0	0	0	0	0	0	0	0
TE000325_LTR/Gypsy	fakechr1	618413	618428	0	0	0	0	0	0	0	0	0	0	0	0	0	0	0	0	0	0	0	0	0	0	0	0	0	0	0
TE000265_LTR/Copia	fakechr1	514829	516549	100	0	100	66.67	84.21	80.77	72.41	79.13	5.68	13.47	7.82	8.99	85.71	0	100	61.9	77.19	60	73.97	70.39	5.99	5.88	6.67	6.18	4.77	8.74	2.81
TE000346_DNA/CMC-EnSpm	fakechr1	700472	700517	0	0	0	0	0	0	0	0	0	0	0	0	0	0	0	0	0	0	0	0	0	0	0	0	0	0	0
TE000469_DNA/DNA	fakechr1	841830	841901	0	0	0	0	0	0	0	0	0	0	0	0	0	0	0	0	0	0	0	0	0	0	0	0	0	0	0
TE000957_LTR/Gypsy	fakechr1	1413929	1415167	0	0	0	0	0	0	0	0	0	0	0	0	0	0	0	0	0	0	0	0	0	0	0	0	0	0	0
TE000475_LINE/Penelope	fakechr1	842538	843316	0	0	0	0	0	0	0	0	0	0	0	0	0	0	0	0	0	0	0	0	0	0	0	0	0	0	0
TE000395_LTR/Gypsy	fakechr1	819886	819959	0	0	0	0	0	0	0	0	0	0	0	0	0	0	0	0	0	0	0	0	0	0	0	0	0	0	0
TE000040_LTR/Copia	fakechr1	103328	103937	68.75	87.1	85.71	80.52	4.35	60	0	21.45	1.06	4	1.69	2.25	83.33	88.89	85.71	85.98	26.53	11.11	29.41	22.35	0.61	0	7.26	2.62	-5.46	-0.9	-0.37
TE000150_LINE/Penelope	fakechr1	338429	338558	0	0	0	0	0	0	0	0	0	0	0	0	0	0	0	0	0	0	0	0	0	0	0	0	0	0	0
TE000911_DNA/DNA	fakechr1	1383513	1383815	0	0	0	0	0	0	0	0	0	0	0	0	0	0	0	0	0	0	0	0	0	0	0	0	0	0	0
TE000208_DNA/DNA	fakechr1	351041	351330	0	0	0	0	0	0	0	0	0	0	0	0	0	0	0	0	0	0	0	0	0	0	0	0	0	0	0
TE000462_LINE/Penelope	fakechr1	840710	840839	0	0	0	0	0	0	0	0	0	0	0	0	0	0	0	0	0	0	0	0	0	0	0	0	0	0	0
TE000243_DNA/CMC-EnSpm	fakechr1	435499	435566	0	0	0	0	0	0	0	0	0	0	0	0	0	0	0	0	0	0	0	0	0	0	0	0	0	0	0
TE001058_LINE/Penelope	fakechr1	1455395	1455563	0	0	0	0	0	0	0	0	0	0	0	0	0	0	0	0	0	0	0	0	0	0	0	0	0	0	0
TE000322_DNA/CMC-EnSpm	fakechr1	617801	617877	0	0	0	0	0	0	0	0	0	0	0	0	0	0	0	0	0	0	0	0	0	0	0	0	0	0	0
TE000119_LINE/Penelope	fakechr1	334585	334720	0	0	0	0	0	0	0	0	0	0	0	0	0	0	0	0	0	0	0	0	0	0	0	0	0	0	0
TE000923_LINE/Penelope	fakechr1	1384890	1385394	0	0	0	0	0	0	0	0	0	0	0	0	0	0	0	0	0	0	0	0	0	0	0	0	0	0	0
TE000621_LINE/Penelope	fakechr1	870063	870103	0	0	0	0	0	0	0	0	0	0	0	0	0	0	0	0	0	0	0	0	0	0	0	0	0	0	0
TE001038_DNA/DNA	fakechr1	1452424	1452516	0	0	0	0	0	0	0	0	0	0	0	0	0	0	0	0	0	0	0	0	0	0	0	0	0	0	0
TE000477_LINE/Penelope	fakechr1	844259	844429	0	0	0	0	0	0	0	0	0	0	0	0	0	0	0	0	0	0	0	0	0	0	0	0	0	0	0
TE001043_LINE/Penelope	fakechr1	1453009	1453187	0	0	0	0	0	0	0	0	0	0	0	0	0	0	0	0	0	0	0	0	0	0	0	0	0	0	0
TE000037_LTR/Copia	fakechr1	92370	92495	0	0	0	0	0	0	0	0	0	0	0	0	0	0	0	0	0	0	0	0	0	0	0	0	0	0	0
TE000654_LINE/Penelope	fakechr1	880676	881072	0	0	0	0	0	0	0	0	0	0	0	0	0	0	0	0	0	0	0	0	0	0	0	0	0	0	0
TE000363_LTR/Gypsy	fakechr1	721496	721578	0	0	0	0	0	0	0	0	0	0	0	0	0	0	0	0	0	0	0	0	0	0	0	0	0	0	0
TE000522_LINE/Penelope	fakechr1	853030	853836	0	0	0	0	0	0	0	0	0	0	0	0	0	0	0	0	0	0	0	0	0	0	0	0	0	0	0
TE000161_DNA/DNA	fakechr1	341003	341229	0	0	0	0	0	0	0	0	0	0	0	0	0	0	0	0	0	0	0	0	0	0	0	0	0	0	0
TE000964_LINE/Penelope	fakechr1	1439790	1440324	0	0	0	0	0	0	0	0	0	0	0	0	0	0	0	0	0	0	0	0	0	0	0	0	0	0	0
TE000891_DNA/DNA	fakechr1	1382043	1382345	0	0	0	0	0	0	0	0	0	0	0	0	0	0	0	0	0	0	0	0	0	0	0	0	0	0	0
TE000297_LTR/Copia	fakechr1	598895	599041	37.5	14.29	56	35.93	61.11	59.46	84.93	68.5	8.4	2.63	6.67	5.9	41.38	65	65.22	57.2	76	79.69	87.5	81.06	6.18	4.89	2.22	4.43	-21.27	-12.56	1.47
TE000474_LINE/Penelope	fakechr1	842328	842555	0	0	0	0	0	0	0	0	0	0	0	0	0	0	0	0	0	0	0	0	0	0	0	0	0	0	0
TE000794_LTR/Gypsy	fakechr1	1149494	1149903	0	70	68.18	46.06	0	69.09	65.96	45.02	0	5.77	5.42	3.73	80	79.17	0	53.06	64.71	62.5	0	42.4	5.34	6.52	0	3.95	-7	2.62	-0.22
TE000998_LINE/Penelope	fakechr1	1445443	1445597	0	0	0	0	0	0	0	0	0	0	0	0	0	0	0	0	0	0	0	0	0	0	0	0	0	0	0
TE001090_LTR/Copia	fakechr1	1504205	1504382	0	0	0	0	0	0	0	0	0	0	0	0	0	0	0	0	0	0	0	0	0	0	0	0	0	0	0
TE000217_LTR/Copia	fakechr1	377533	377755	0	81.25	0	27.08	0	100	0	33.33	0	12	0	4	59.46	0	56.25	38.57	72.73	0	50	40.91	7.41	0	4	3.8	-11.49	-7.58	0.2
TE000960_LINE/Penelope	fakechr1	1439332	1439464	0	0	0	0	0	0	0	0	0	0	0	0	0	0	0	0	0	0	0	0	0	0	0	0	0	0	0
TE000537_DNA/DNA	fakechr1	855709	855950	0	0	0	0	0	0	0	0	0	0	0	0	0	0	0	0	0	0	0	0	0	0	0	0	0	0	0
TE000156_LINE/Penelope	fakechr1	339598	339752	0	0	0	0	0	0	0	0	0	0	0	0	0	0	0	0	0	0	0	0	0	0	0	0	0	0	0
TE000468_LINE/Penelope	fakechr1	841805	841933	0	0	0	0	0	0	0	0	0	0	0	0	0	0	0	0	0	0	0	0	0	0	0	0	0	0	0
TE000593_LINE/Penelope	fakechr1	865652	865825	0	0	0	0	0	0	0	0	0	0	0	0	0	0	0	0	0	0	0	0	0	0	0	0	0	0	0
TE000370_LTR/Gypsy	fakechr1	728008	728021	0	0	0	0	0	0	0	0	0	0	0	0	0	0	0	0	0	0	0	0	0	0	0	0	0	0	0
TE001097_LTR/Copia	fakechr1	1509439	1509616	0	0	0	0	0	0	0	0	0	0	0	0	0	100	0	33.33	0	20	0	6.67	0	3.64	0	1.21	-33.33	-6.67	-1.21
TE001007_LINE/Penelope	fakechr1	1447642	1447832	0	0	0	0	0	0	0	0	0	0	0	0	0	0	0	0	0	0	0	0	0	0	0	0	0	0	0
TE000466_LINE/Penelope	fakechr1	841631	841829	0	0	0	0	0	0	0	0	0	0	0	0	0	0	0	0	0	0	0	0	0	0	0	0	0	0	0
TE001111_LTR/Gypsy	fakechr1	1533115	1533856	85.94	84.72	88.77	86.48	58.28	58.22	65.59	60.7	4.53	4.18	4.63	4.45	84.27	92.7	82.48	86.48	61.1	68.62	57.14	62.29	4.39	5.62	5.64	5.22	0	-1.59	-0.77
TE001032_LINE/Penelope	fakechr1	1450934	1451337	0	0	0	0	0	0	0	0	0	0	0	0	0	0	0	0	0	0	0	0	0	0	0	0	0	0	0
TE000795_LTR/Gypsy	fakechr1	1150044	1151309	0	0	0	0	0	0	0	0	0	0	0	0	0	0	0	0	0	0	0	0	0	0	0	0	0	0	0
TE000698_LINE/Penelope	fakechr1	891486	892020	0	0	0	0	0	0	0	0	0	0	0	0	0	0	0	0	0	0	0	0	0	0	0	0	0	0	0
TE000163_LINE/Penelope	fakechr1	341291	341512	0	0	0	0	0	0	0	0	0	0	0	0	0	0	0	0	0	0	0	0	0	0	0	0	0	0	0
TE000459_LINE/Penelope	fakechr1	840464	840671	0	0	0	0	0	0	0	0	0	0	0	0	0	0	0	0	0	0	0	0	0	0	0	0	0	0	0
TE000761_LTR/Copia	fakechr1	1030352	1030704	0	0	0	0	0	0	0	0	0	0	0	0	82.86	50	71.43	68.1	76.29	70.83	73.08	73.4	4.23	7	2.62	4.62	-68.1	-73.4	-4.62
TE000051_LTR/Gypsy	fakechr1	158908	158993	0	0	0	0	0	0	0	0	0	0	0	0	0	0	0	0	0	0	0	0	0	0	0	0	0	0	0
TE000871_LINE/Penelope	fakechr1	1378632	1378746	0	0	0	0	0	0	0	0	0	0	0	0	0	0	0	0	0	0	0	0	0	0	0	0	0	0	0
TE000238_LTR/Gypsy	fakechr1	417623	418332	40	40	33.33	37.78	65	60	31.25	52.08	6.19	5.21	2.88	4.76	35.82	34.29	0	23.37	36.96	54.17	0	30.38	7.21	1.01	0	2.74	14.41	21.7	2.02
TE000850_DNA/DNA	fakechr1	1375917	1376065	0	0	0	0	0	0	0	0	0	0	0	0	0	0	0	0	0	0	0	0	0	0	0	0	0	0	0
TE000380_LTR/Copia	fakechr1	763396	764421	0	0	0	0	0	0	0	0	0	0	0	0	0	100	0	33.33	0	100	0	33.33	0	20	0	6.67	-33.33	-33.33	-6.67
TE000001_DNA/CMC-EnSpm	fakechr1	1	182	0	0	0	0	0	0	0	0	0	0	0	0	0	0	0	0	0	0	0	0	0	0	0	0	0	0	0
TE001106_LTR/Copia	fakechr1	1527759	1529102	91.23	90.1	92.8	91.38	73.8	73.39	74.18	73.79	5.24	6.09	4.96	5.43	90.97	92.5	91.2	91.56	71.04	74.41	74.03	73.16	6.8	5.18	5.22	5.73	-0.18	0.63	-0.3
TE000052_LTR/Gypsy	fakechr1	181046	183360	64.93	69.41	64.17	66.17	56.41	63.13	65.04	61.53	8.52	6.25	7.11	7.29	67.21	81	63.19	70.47	62.79	66.85	66.42	65.35	9.48	8.3	6.86	8.21	-4.3	-3.82	-0.92
TE000461_LINE/Penelope	fakechr1	840638	840811	0	0	0	0	0	0	0	0	0	0	0	0	0	0	0	0	0	0	0	0	0	0	0	0	0	0	0
TE000111_DNA/DNA	fakechr1	333548	333590	0	0	0	0	0	0	0	0	0	0	0	0	0	0	0	0	0	0	0	0	0	0	0	0	0	0	0
TE000237_DNA/CMC-EnSpm	fakechr1	415307	415343	0	0	0	0	0	0	0	0	0	0	0	0	0	0	0	0	0	0	0	0	0	0	0	0	0	0	0
TE000916_DNA/DNA	fakechr1	1383856	1384237	0	0	0	0	0	0	0	0	0	0	0	0	0	0	0	0	0	0	0	0	0	0	0	0	0	0	0
TE000505_LINE/Penelope	fakechr1	850285	850638	0	0	0	0	0	0	0	0	0	0	0	0	0	0	0	0	0	0	0	0	0	0	0	0	0	0	0
TE000557_LINE/Penelope	fakechr1	859830	859956	0	0	0	0	0	0	0	0	0	0	0	0	0	0	0	0	0	0	0	0	0	0	0	0	0	0	0
TE001087_DNA/DNA	fakechr1	1489615	1489684	0	0	0	0	0	0	0	0	0	0	0	0	0	0	0	0	0	0	0	0	0	0	0	0	0	0	0
TE000372_DNA/CMC-EnSpm	fakechr1	730837	730912	0	0	0	0	0	0	0	0	0	0	0	0	0	0	0	0	0	0	0	0	0	0	0	0	0	0	0
TE000571_LINE/Penelope	fakechr1	861693	862034	0	0	0	0	0	0.34	1.45	0.6	0	25	0	8.33	0	0	0	0	1.54	0.93	1.09	1.19	0	0	0	0	0	-0.59	8.33
TE000344_LTR/Gypsy	fakechr1	692092	692143	0	0	0	0	0	0	0	0	2.86	3.28	2.78	2.97	0	0	0	0	0	0	0	0	3.39	7	9.09	6.49	0	0	-3.52
TE000050_LTR/Gypsy	fakechr1	157341	158600	85.2	82.97	84.59	84.25	72.99	74.29	75.26	74.18	8.56	8.31	8.37	8.41	86.23	84.4	87.05	85.89	76.84	78.16	77.73	77.58	10.74	9.38	9.2	9.77	-1.64	-3.4	-1.36
TE000476_DNA/DNA	fakechr1	842556	842936	0	0	0	0	0	0	0	0	0	0	0	0	0	0	0	0	0	0	0	0	0	0	0	0	0	0	0
TE000130_DNA/DNA	fakechr1	335975	336369	0	0	0	0	0	0	0	0	0	0	0	0	0	0	0	0	0	0	0	0	0	0	0	0	0	0	0
TE000630_LINE/Penelope	fakechr1	872278	872423	0	0	0	0	0	0	0	0	0	0	0	0	0	0	0	0	0	0	0	0	0	0	0	0	0	0	0
TE000885_DNA/DNA	fakechr1	1381602	1381904	0	0	0	0	0	0	0	0	0	0	0	0	0	0	0	0	0	0	0	0	0	0	0	0	0	0	0
TE000018_LTR/Gypsy	fakechr1	36802	36903	87.04	79.31	94.67	87.01	53.85	58.62	59.72	57.4	8.47	4.91	7.4	6.93	88.64	85.37	84.51	86.17	65.38	47.62	66.18	59.73	7.12	11.17	4.36	7.55	0.84	-2.33	-0.62
TE000192_LINE/Penelope	fakechr1	347012	347210	0	0	0	0	0	0	0	0	0	0	0	0	0	0	0	0	0	0	0	0	0	0	0	0	0	0	0
TE001041_LINE/Penelope	fakechr1	1452721	1452899	0	0	0	0	0	0	0	0	0	0	0	0	0	0	0	0	0	0	0	0	0	0	0	0	0	0	0
TE000867_LINE/Penelope	fakechr1	1378152	1378266	0	0	0	0	0	0	0	0	0	0	0	0	0	0	0	0	0	0	0	0	0	0	0	0	0	0	0
TE000930_DNA/DNA	fakechr1	1386924	1387185	0	0	0	0	0	0	0	0	0	0	0	0	0	0	0	0	0	0	0	0	0	0	0	0	0	0	0
TE000191_LINE/Penelope	fakechr1	346984	347126	0	0	0	0	0	0	0	0	0	0	0	0	0	0	0	0	0	0	0	0	0	0	0	0	0	0	0
TE000643_DNA/DNA	fakechr1	873949	874503	0	0	0	0	0	0	0	0	0	0	0	0	0	0	0	0	0	0	0	0	0	0	0	0	0	0	0
TE000022_LINE/Penelope	fakechr1	46478	46611	0	0	0	0	0	0	0	0	0	0	0	0	0	0	0	0	0	0	0	0	0	0	0	0	0	0	0
TE000091_RC/Helitron	fakechr1	275521	275561	0	0	0	0	0	9.09	0	3.03	0	0	0	0	0	0	0	0	0	0	0	0	0	0	0	0	0	3.03	0
TE000021_LTR/Copia	fakechr1	45478	45812	89.21	86.93	88.36	88.17	85.19	88.28	95.7	89.72	5.97	6.84	6.36	6.39	90.09	91.63	88.92	90.21	86.76	88.8	87.8	87.79	10.04	8.64	6.66	8.45	-2.04	1.93	-2.06
TE001068_DNA/DNA	fakechr1	1457020	1457206	0	12.5	0	4.17	2.36	3.3	3.4	3.02	27.63	27.47	34.92	30.01	12.5	22.22	0	11.57	2.63	3.1	3.3	3.01	19.05	25.13	24.27	22.82	-7.4	0.01	7.19
TE000358_DNA/CMC-EnSpm	fakechr1	713108	713123	0	0	0	0	0	0	0	0	0	0	0	0	0	0	0	0	0	0	0	0	0	0	0	0	0	0	0
TE000828_DNA/CMC-EnSpm	fakechr1	1300080	1300119	0	0	0	0	0	0	0	0	0	0	0	0	0	0	0	0	0	0	0	0	0	0	0	0	0	0	0
TE000666_LINE/Penelope	fakechr1	886322	886337	0	0	0	0	0	0	0	0	0	0	0	0	0	0	0	0	0	0	0	0	0	0	0	0	0	0	0
TE000371_DNA/DNA	fakechr1	730805	730873	0	0	0	0	0	0	0	0	0	0	0	0	0	0	0	0	0	0	0	0	0	0	0	0	0	0	0
TE001096_LTR/Copia	fakechr1	1509182	1509438	0	0	0	0	0	0	0	0	0	0	0	0	0	0	0	0	0	0	0	0	0	0	0	0	0	0	0
TE000991_LINE/Penelope	fakechr1	1444333	1444370	0	0	0	0	0	0	0	0	0	0	0	0	0	0	0	0	0	0	0	0	0	0	0	0	0	0	0
TE000281_LTR/Copia	fakechr1	586757	588668	75.92	75.17	77.02	76.04	57.49	61.07	55.94	58.17	10.37	11.47	10.08	10.64	71.69	83.25	80.17	78.37	51.23	65.12	48.51	54.95	13.47	12.75	14.49	13.57	-2.33	3.22	-2.93
TE000271_LTR/Gypsy	fakechr1	520215	520235	0	0	0	0	0	0	0	0	0	0	0	0	0	0	0	0	0	0	0	0	0	0	0	0	0	0	0
TE000072_DNA/CMC-EnSpm	fakechr1	240922	240934	0	0	0	0	0	0	0	0	0	0	0	0	0	0	0	0	0	0	0	0	0	0	0	0	0	0	0
TE000538_DNA/DNA	fakechr1	855765	855971	0	0	0	0	0	0	0	0	0	0	0	0	0	0	0	0	0	0	0	0	0	0	0	0	0	0	0
TE000285_DNA/CMC-EnSpm	fakechr1	594599	594706	0	0	0	0	0	0	0	0	0	0	0	0	0	0	0	0	0	0	0	0	0	0	0	0	0	0	0
TE000249_LINE/Penelope	fakechr1	467444	467498	0	0	0	0	0	0	0	0	0	0	0	0	0	0	0	0	0	0	0	0	0	0	0	0	0	0	0
TE000391_LTR/Copia	fakechr1	806282	806400	0	0	0	0	0	0	0	0	0	0	0	0	0	0	0	0	0	0	0	0	0	0	0	0	0	0	0
TE000210_LINE/Penelope	fakechr1	362622	362743	0	0	0	0	0	0	0	0	0	0	0	0	0	0	0	0	0	0	0	0	0	0	0	0	0	0	0
TE000985_LINE/Penelope	fakechr1	1443149	1443300	0	0	0	0	0	0	0	0	0	0	0	0	0	0	0	0	0	0	0	0	0	0	0	0	0	0	0
TE000710_LTR/Copia	fakechr1	899173	899563	0	0	0	0	0	0	0	0	0	0	0	0	50	0	0	16.67	85	0	0	28.33	15.15	0	0	5.05	-16.67	-28.33	-5.05
TE000403_LINE/Penelope	fakechr1	831033	831174	0	0	0	0	0	0	0	0	0	0	0	0	0	0	0	0	0	0	0	0	0	0	0	0	0	0	0
TE000414_DNA/DNA	fakechr1	832154	832388	0	0	0	0	0	0	0	0	0	0	0	0	0	0	0	0	0	0	0	0	0	0	0	0	0	0	0
TE000708_LTR/Copia	fakechr1	897379	898161	89.74	92.25	90.77	90.92	64.82	68.19	69.7	67.57	6.74	7.42	6.57	6.91	89.71	90.32	88.63	89.55	72.13	77.71	70.45	73.43	9.21	7.09	6.06	7.45	1.37	-5.86	-0.54
TE000555_DNA/DNA	fakechr1	859564	859829	0	0	0	0	0	0	0	0	0	0	0	0	0	0	0	0	0	0	0	0	0	0	0	0	0	0	0
TE000256_DNA/hAT-Ac	fakechr1	500081	500217	86.36	80.36	70.97	79.23	53.57	67.24	54.03	58.28	4.21	6.15	4.37	4.91	88	68.85	82.14	79.66	60.38	63.53	60.49	61.47	9.03	4.17	9.77	7.66	-0.43	-3.19	-2.75
TE000901_DNA/DNA	fakechr1	1382778	1383080	0	0	0	0	0	0	0	0	0	0	0	0	0	0	0	0	0	0	0	0	0	0	0	0	0	0	0
TE000586_LINE/Penelope	fakechr1	864258	864596	0	0	0	0	0	0	0	0	0	0	0	0	0	0	0	0	0	0	0	0	0	0	0	0	0	0	0
TE000857_DNA/DNA	fakechr1	1376874	1377157	0	0	0	0	0	0	0	0	0	0	0	0	0	0	0	0	0	0	0	0	0	0	0	0	0	0	0
TE000319_LINE/L2	fakechr1	617182	617195	0	0	0	0	0	0	0	0	0	0	0	0	0	0	0	0	0	0	0	0	0	0	0	0	0	0	0
TE001078_DNA/CMC-EnSpm	fakechr1	1479503	1479583	0	0	0	0	0	0	0	0	0	0	0	0	0	0	0	0	0	0	0	0	0	0	0	0	0	0	0
TE000226_LTR/Copia	fakechr1	404247	405642	0	0	0	0	0	0	0	0	0	0	0	0	0	0	0	0	0	0	0	0	0	0	0	0	0	0	0
TE000350_LTR/Gypsy	fakechr1	707047	707108	0	0	0	0	0	0	0	0	0	0	0	0	0	0	0	0	0	0	0	0	0	0	0	0	0	0	0
TE001044_DNA/DNA	fakechr1	1453188	1453296	0	0	0	0	0	0	0	0	0	0	0	0	0	0	0	0	0	0	0	0	0	0	0	0	0	0	0
TE000480_DNA/DNA	fakechr1	844630	844804	0	0	0	0	0	0	0	0	0	0	0	0	0	0	0	0	0	0	0	0	0	0	0	0	0	0	0
TE000193_LINE/Penelope	fakechr1	347095	347392	0	0	0	0	0	0	0	0	0	0	0	0	0	0	0	0	0	0	0	0	0	0	0	0	0	0	0
TE000159_DNA/DNA	fakechr1	340177	340479	0	0	0	0	0	0	0	0	0	0	0	0	0	0	0	0	0	0	0	0	0	0	0	0	0	0	0
TE000684_LINE/Penelope	fakechr1	889409	889525	0	0	0	0	0	0	0	0	0	0	0	0	0	0	0	0	0	0	0	0	0	0	0	0	0	0	0
TE000703_LINE/Penelope	fakechr1	892309	892443	0	0	0	0	0	0	0	0	0	0	0	0	0	0	0	0	0	0	0	0	0	0	0	0	0	0	0
TE000419_LINE/Penelope	fakechr1	833130	833389	0	0	0	0	0	0	0	0	0	0	0	0	0	0	0	0	0	0	0	0	0	0	0	0	0	0	0
TE000394_LTR/Copia	fakechr1	809669	810418	78.57	71.63	71.15	73.78	25	18.18	40.35	27.84	5.12	4.52	4.79	4.81	80	70.73	63.86	71.53	29.41	19.05	21.43	23.3	5.38	4.78	2.94	4.37	2.25	4.54	0.44
TE001012_LINE/Penelope	fakechr1	1447950	1448140	0	0	0	0	0	0	0	0	0	0	0	0	0	0	0	0	0	0	0	0	0	0	0	0	0	0	0
TE001008_LINE/Penelope	fakechr1	1447719	1447846	0	0	0	0	0	0	0	0	0	0	0	0	0	0	0	0	0	0	0	0	0	0	0	0	0	0	0
TE000412_DNA/DNA	fakechr1	832018	832198	0	0	0	0	0	0	0	0	0	0	0	0	0	0	0	0	0	0	0	0	0	0	0	0	0	0	0
TE000990_DNA/DNA	fakechr1	1444020	1444332	0	0	0	0	0	0	0	0	0	0	0	0	0	0	0	0	0	0	0	0	0	0	0	0	0	0	0
TE000482_LINE/Penelope	fakechr1	845049	845253	0	0	0	0	0	0	0	0	0	0	0	0	0	0	0	0	0	0	0	0	0	0	0	0	0	0	0
TE000006_LTR/Gypsy	fakechr1	5606	5883	0	0	0	0	0	0	0	0	0	0	0	0	0	0	0	0	0	0	0	0	0	0	0	0	0	0	0
TE000038_DNA/CMC-EnSpm	fakechr1	96072	96200	0	0	0	0	0	0	0	0	1.18	0	1.05	0.74	0	0	0	0	0	0	0	0	0.38	0	0.56	0.31	0	0	0.43
TE001000_DNA/DNA	fakechr1	1445677	1446223	0	0	0	0	0	0	0	0	0	0	0	0	0	0	0	0	0	0	0	0	0	0	0	0	0	0	0
TE000873_LINE/Penelope	fakechr1	1378872	1378986	0	0	0	0	0	0	0	0	0	0	0	0	0	0	0	0	0	0	0	0	0	0	0	0	0	0	0
TE000942_LTR/Gypsy	fakechr1	1390303	1390386	0	0	0	0	0	0	0	0	0	0	0	0	0	0	100	33.33	0	0	100	33.33	0	0	0	0	-33.33	-33.33	0
TE000314_LTR/Gypsy	fakechr1	617047	617175	0	0	0	0	0	0	0	0	0	0	0	0	0	0	0	0	0	0	0	0	0	0	0	0	0	0	0
TE000066_LINE/L2	fakechr1	240373	240433	0	0	0	0	0	0	0	0	0	0	0	0	0	0	0	0	0	0	0	0	0	0	0	0	0	0	0
TE000763_LTR/Copia	fakechr1	1031023	1031153	100	92.86	96	96.29	89.29	87.05	92.13	89.49	8.71	8.89	6.1	7.9	99.07	91.43	98.94	96.48	88.34	86.19	89.37	87.97	12.95	8.98	10.4	10.78	-0.19	1.52	-2.88
TE000227_LTR/Copia	fakechr1	406136	406600	0	0	0	0	0	0	0	0	0	0	0	0	0	0	0	0	0	0	0	0	0	0	0	0	0	0	0
TE000926_DNA/DNA	fakechr1	1386130	1386292	0	0	0	0	0	0	0	0	0	0	0	0	0	0	0	0	0	0	0	0	0	0	0	0	0	0	0
TE000616_LINE/Penelope	fakechr1	868621	869007	0	0	0	0	0	0	0	0	0	0	0	0	0	0	0	0	0	0	0	0	0	0	0	0	0	0	0
TE000400_LINE/Penelope	fakechr1	830553	830819	0	0	0	0	0	0	0	0	0	0	0	0	0	0	0	0	0	0	0	0	0	0	0	0	0	0	0
TE000317_DNA/MULE-MuDR	fakechr1	617096	617207	0	0	0	0	0	0	0	0	0	0	0	0	0	0	0	0	0	0	0	0	0	0	0	0	0	0	0
TE001010_LINE/Penelope	fakechr1	1447796	1447986	0	0	0	0	0	0	0	0	0	0	0	0	0	0	0	0	0	0	0	0	0	0	0	0	0	0	0
TE000175_DNA/DNA	fakechr1	345048	345210	0	0	0	0	0	0	0	0	0	7.69	0	2.56	0	0	0	0	0	0	0	0	4.55	0	2.94	2.5	0	0	0.06
TE000170_LINE/Penelope	fakechr1	343885	344059	0	0	0	0	0	0	0	0	0	0	0	0	0	0	0	0	0	0	0	0	0	0	0	0	0	0	0
TE000197_DNA/DNA	fakechr1	349431	349557	0	0	0	0	0	0	0	0	0	0	0	0	0	0	0	0	0	0	0	0	0	0	0	0	0	0	0
TE000189_LINE/Penelope	fakechr1	346866	346915	0	0	0	0	0	0	0	0	0	0	0	0	0	0	0	0	0	0	0	0	0	0	0	0	0	0	0
TE000287_LINE/L2	fakechr1	594644	594720	0	0	0	0	0	0	0	0	0	0	0	0	0	0	0	0	0	0	0	0	0	0	0	0	0	0	0
TE001011_LINE/Penelope	fakechr1	1447873	1448063	0	0	0	0	0	0	0	0	0	0	0	0	0	0	0	0	0	0	0	0	0	0	0	0	0	0	0
TE000151_LINE/Penelope	fakechr1	338877	339084	0	0	0	0	0	0	0	0	0	0	0	0	0	0	0	0	0	0	0	0	0	0	0	0	0	0	0
TE000895_DNA/DNA	fakechr1	1382337	1382639	0	0	0	0	0	0	0	0	0	0	0	0	0	0	0	0	0	0	0	0	0	0	0	0	0	0	0
TE000691_LINE/Penelope	fakechr1	890293	890684	0	0	0	0	0	0	0	0	0	0	0	0	0	0	0	0	0	0	0	0	0	0	0	0	0	0	0
TE000959_LINE/Penelope	fakechr1	1439148	1439349	0	0	0	0	0	0	0	0	0	0	0	0	0	0	0	0	0	0	0	0	0	0	0	0	0	0	0
TE000458_DNA/DNA	fakechr1	840292	840333	0	0	0	0	0	0	0	0	0	0	0	0	0	0	0	0	0	0	0	0	0	0	0	0	0	0	0
TE001072_LINE/Penelope	fakechr1	1458010	1458178	0	0	0	0	0	0	0	0	0	0	0	0	0	0	0	0	0	0	0	0	0	0	0	0	0	0	0
TE000302_DNA/CMC-EnSpm	fakechr1	605726	606729	65.62	74.55	60	66.72	37.93	57.5	41.67	45.7	10.55	8.63	6.58	8.59	60.42	64.44	0	41.62	58.33	53.85	0	37.39	6.29	7.52	0	4.6	25.1	8.31	3.99
TE000145_DNA/DNA	fakechr1	337831	337842	0	0	0	0	0	0	0	0	0	0	0	0	0	0	0	0	0	0	0	0	0	0	0	0	0	0	0
TE000816_LTR/Gypsy	fakechr1	1238817	1238908	0	0	0	0	1.96	0	0	0.65	0	0	0	0	0	0	0	0	0	0	0	0	0.85	0	0	0.28	0	0.65	-0.28
TE000677_LINE/Penelope	fakechr1	887756	888078	0	0	0	0	0	0	0	0	0	0	0	0	0	0	0	0	0	0	0	0	0	0	0	0	0	0	0
TE000931_LINE/Penelope	fakechr1	1386953	1387243	0	0	0	0	0	0	0	0	0	0	0	0	0	0	0	0	0	0	0	0	0	0	0	0	0	0	0
TE000680_LINE/Penelope	fakechr1	888332	888892	0	0	0	0	0	0	0	0	0	0	0	0	0	0	0	0	0	0	0	0	0	0	0	0	0	0	0
TE000647_LINE/Penelope	fakechr1	875197	875478	0	0	0	0	0	0	0	0	0	0	0	0	0	0	0	0	0	0	0	0	0	0	0	0	0	0	0
TE000460_DNA/DNA	fakechr1	840562	840637	0	0	0	0	0	0	0	0	0	0	0	0	0	0	0	0	0	0	0	0	0	0	0	0	0	0	0
TE000067_LTR/Gypsy	fakechr1	240399	240438	0	0	0	0	0	0	0	0	0	0	0	0	0	0	0	0	0	0	0	0	0	0	0	0	0	0	0
TE000223_DNA/CMC-EnSpm	fakechr1	388266	388329	0	0	0	0	0	0	0	0	0	0	0	0	0	0	0	0	0	0	0	0	0	0	0	0	0	0	0
TE000529_DNA/DNA	fakechr1	854397	854679	0	0	0	0	0	0	0	0	0	0	0	0	0	0	0	0	0	0	0	0	0	0	0	0	0	0	0
TE000355_LINE/L2	fakechr1	713050	713107	0	0	0	0	0	0	0	0	0	0	0	0	0	0	0	0	0	0	0	0	0	0	0	0	0	0	0
TE001093_LTR/Copia	fakechr1	1505619	1505673	0	0	0	0	0	0	0	0	0	0	0	0	0	0	0	0	0	0	0	0	0	0	0	0	0	0	0
TE000385_DNA/CMC-EnSpm	fakechr1	791235	791282	0	0	0	0	0	0	0	0	0	0	0	0	0	0	0	0	0	0	0	0	0	0	0	0	0	0	0
TE000295_DNA/DNA	fakechr1	595691	595742	0	0	0	0	0	0	0	0	0	0	0	0	0	0	0	0	0	0	0	0	0	0	0	0	0	0	0
TE000899_DNA/DNA	fakechr1	1382631	1382933	0	0	0	0	0	0	0	0	0	0	0	0	0	0	0	0	0	0	0	0	0	0	0	0	0	0	0
TE000811_DNA/hAT-Ac	fakechr1	1209937	1210029	42.86	53.85	50	48.9	21.43	20.51	33.33	25.09	0	0	1.79	0.6	88.89	85.71	0	58.2	0	14.29	0	4.76	4.17	0	0	1.39	-9.3	20.33	-0.79
TE000788_LTR/Copia	fakechr1	1112166	1114418	86.98	87.55	87.47	87.33	76.16	77.04	75.38	76.19	6.9	6.54	7.37	6.94	88.52	84.23	88.43	87.06	72.8	74.33	72.62	73.25	9.35	8.79	6.88	8.34	0.27	2.94	-1.4
TE000010_LTR/Copia	fakechr1	16132	16370	0	0	0	0	0	0	0	0	0	0	0	0	0	0	0	0	0	0	0	0	0	0	0	0	0	0	0
TE000108_DNA/hAT-Ac	fakechr1	328748	329213	82.05	75.98	79.38	79.14	66.41	66.43	63.96	65.6	10.14	10	9.69	9.94	76.95	75.6	80.83	77.79	65.78	73.8	65.31	68.3	11.8	13.26	8.7	11.25	1.35	-2.7	-1.31
TE000144_LINE/Penelope	fakechr1	337641	337830	0	0	0	0	0	0	0	0	0	0	0	0	0	0	0	0	0	0	0	0	0	0	0	0	0	0	0
TE000216_LTR/Gypsy	fakechr1	372017	373370	86.81	87.37	86.89	87.02	68.41	60.49	58.44	62.45	7.59	6.49	4.43	6.17	86.75	91.69	87.22	88.55	61.06	66.86	59.8	62.57	8.86	8.67	5.74	7.76	-1.53	-0.12	-1.59
TE000675_DNA/DNA	fakechr1	887283	887711	0	0	0	0	0	0	0	0	0	0	0	0	0	0	0	0	0	0	0	0	0	0	0	0	0	0	0
TE000556_DNA/DNA	fakechr1	859621	859945	0	0	0	0	0	0	0	0	0	0	0	0	0	0	0	0	0	0	0	0	0	0	0	0	0	0	0
TE000508_LINE/Penelope	fakechr1	850693	850795	0	0	0	0	0	0	0	0	0	0	0	0	0	0	0	0	0	0	0	0	0	0	0	0	0	0	0
TE000673_DNA/DNA	fakechr1	887029	887041	0	0	0	0	0	0	0	0	0	0	0	0	0	0	0	0	0	0	0	0	0	0	0	0	0	0	0
TE000822_LTR/Copia	fakechr1	1265601	1265752	0	0	0	0	0	0	0	0	0	0	0	0	0	0	0	0	0	0	0	0	0	0	0	0	0	0	0
TE000389_LTR/Copia	fakechr1	802536	804653	45.83	54.76	55.81	52.13	48	41.03	30.99	40.01	4.33	4.68	1.55	3.52	56.32	45.16	53.09	51.52	38.16	46.3	36.62	40.36	4.52	6.2	3.16	4.63	0.61	-0.35	-1.11
TE001092_LTR/Copia	fakechr1	1505401	1505602	0	0	0	0	0	0	0	0	0	0	0	0	0	0	0	0	0	0	0	0	0	0	0	0	0	0	0
TE000516_LINE/Penelope	fakechr1	852287	852415	0	0	0	0	0	0	0	0	0	0	0	0	0	0	0	0	0	0	0	0	0	0	0	0	0	0	0
TE000356_LTR/Gypsy	fakechr1	713058	713107	0	0	0	0	0	0	0	0	0	0	0	0	0	0	0	0	0	0	0	0	0	0	0	0	0	0	0
TE001112_LTR/Gypsy	fakechr1	1534018	1534254	92.4	92.36	94.87	93.21	18.12	27.98	32.08	26.06	2.26	2.97	3.75	2.99	92.31	93.57	93.43	93.1	61.84	68.49	70	66.78	6.92	6.62	7.43	6.99	0.11	-40.72	-4
TE000772_LTR/Copia	fakechr1	1071073	1071369	97.5	94.29	92.11	94.63	86.45	88.48	76.39	83.77	5.67	5.96	5.91	5.85	94.44	100	100	98.15	84.8	85.82	85.85	85.49	6.13	7.85	5.21	6.4	-3.52	-1.72	-0.55
TE000166_LINE/Penelope	fakechr1	343395	343437	0	12.5	0	4.17	0	2.5	0	0.83	3.33	8.11	2.33	4.59	20	13.33	0	11.11	4	3.95	4.63	4.19	0	5.8	2.2	2.67	-6.94	-3.36	1.92
TE000662_LINE/Penelope	fakechr1	885447	885927	0	0	0	0	0	0	0	0	0	0	0	0	0	0	0	0	0	0	0	0	0	0	0	0	0	0	0
TE001006_LINE/Penelope	fakechr1	1447565	1447755	0	0	0	0	0	0	0	0	0	0	0	0	0	0	0	0	0	0	0	0	0	0	0	0	0	0	0
TE001070_LINE/Penelope	fakechr1	1457253	1457490	0	0	0	0	0	0	0	0	0	0	0	0	0	0	0	0	0	0	0	0	0	0	0	0	0	0	0
TE000026_DNA/CMC-EnSpm	fakechr1	60375	60872	0	86.36	0	28.79	0	60	0	20	0	6.25	0	2.08	0	62.5	0	20.83	0	25	0	8.33	0	2.27	0	0.76	7.96	11.67	1.32
TE001036_LINE/Penelope	fakechr1	1452343	1452363	0	0	0	0	0	0	0	0	0	0	0	0	0	0	0	0	0	0	0	0	0	0	0	0	0	0	0
TE001104_LTR/Copia	fakechr1	1518739	1518769	0	0	0	0	0	0	71.43	23.81	0	0	1.79	0.6	0	0	0	0	0	0	0	0	0	2.5	0	0.83	0	23.81	-0.23
TE001025_LINE/Penelope	fakechr1	1448720	1449659	0	0	0	0	0	0	0	0	0	0	0	0	0	0	0	0	0	0	0	0	0	0	0	0	0	0	0
TE000775_LTR/Gypsy	fakechr1	1072731	1073190	0	0	0	0	0	0	0	0	0	0	0	0	0	0	0	0	0	0	0	0	0	0	0	0	0	0	0
TE000591_DNA/DNA	fakechr1	865135	865562	0	0	0	0	0	0	0	0	0	0	0	0	0	0	0	0	0	0	0	0	0	0	0	0	0	0	0
TE000924_DNA/DNA	fakechr1	1385379	1385558	0	0	0	0	0	0	0	0	0	0	0	0	0	0	0	0	0	0	0	0	0	0	0	0	0	0	0
TE001061_DNA/DNA	fakechr1	1455800	1456087	0	0	0	0	0	0	0	0	0	0	0	0	0	0	0	0	0	0	0	0	0	0	0	0	0	0	0
TE000544_DNA/DNA	fakechr1	857270	857298	0	0	0	0	0	0	0	0	0	0	0	0	0	0	0	0	0	0	0	0	0	0	0	0	0	0	0
TE000438_LINE/Penelope	fakechr1	836737	836928	0	0	0	0	0	0	0	0	0	0	0	0	0	0	0	0	0	0	0	0	0	0	0	0	0	0	0
TE000437_LINE/Penelope	fakechr1	836646	836852	0	0	0	0	0	0	0	0	0	0	0	0	0	0	0	0	0	0	0	0	0	0	0	0	0	0	0
TE000906_DNA/DNA	fakechr1	1383175	1383493	0	0	0	0	0	0	0	0	0	0	0	0	0	0	0	0	0	0	0	0	0	0	0	0	0	0	0
TE000840_DNA/DNA	fakechr1	1373619	1373729	0	0	0	0	0	0	0	0	0	0	0	0	0	0	0	0	0	0	0	0	0	0	0	0	0	0	0
TE000771_LTR/Copia	fakechr1	1070754	1070932	0	0	0	0	0	0	0	0	0	0	0	0	0	0	0	0	0	0	0	0	0	0	0	0	0	0	0
TE000340_LTR/Gypsy	fakechr1	685288	685339	0	0	0	0	0	0	0	0	0	0	0	0	0	0	0	0	0	0	0	0	0	0	0	0	0	0	0
TE000851_LINE/Penelope	fakechr1	1376274	1376386	0	0	0	0	0	0	0	0	0	0	0	0	0	0	0	0	0	0	0	0	0	0	0	0	0	0	0
TE000083_LTR/Gypsy	fakechr1	274346	274414	0	0	0	0	0	0	0	0	0	0	0	0	0	0	0	0	0	0	0	0	0	0	0	0	0	0	0
TE000112_LINE/Penelope	fakechr1	333591	333747	0	0	0	0	0	0	0	0	0	0	0	0	0	0	0	0	0	0	0	0	0	0	0	0	0	0	0
TE000487_LINE/Penelope	fakechr1	846374	846539	0	0	0	0	0	0	0	0	0	0	0	0	0	0	0	0	0	0	0	0	0	0	0	0	0	0	0
TE000632_LINE/Penelope	fakechr1	872393	872527	0	0	0	0	0	0	0	0	0	0	0	0	0	0	0	0	0	0	0	0	0	0	0	0	0	0	0
TE000623_DNA/DNA	fakechr1	870250	870547	0	0	0	0	0	0	0	0	0	0	0	0	0	0	0	0	0	0	0	0	0	0	0	0	0	0	0
TE000515_DNA/DNA	fakechr1	852142	852286	0	0	0	0	0	0	0	0	0	0	0	0	0	0	0	0	0	0	0	0	0	0	0	0	0	0	0
TE000411_LINE/Penelope	fakechr1	831958	832017	0	0	0	0	0	0	0	0	0	0	0	0	0	0	0	0	0	0	0	0	0	0	0	0	0	0	0
TE000138_LINE/Penelope	fakechr1	337158	337184	0	0	0	0	0	0	0	0	0	0	0	0	0	0	0	0	0	0	0	0	0	0	0	0	0	0	0
TE000629_LINE/Penelope	fakechr1	872128	872261	0	0	0	0	0	0	0	0	0	0	0	0	0	0	0	0	0	0	0	0	0	0	0	0	0	0	0
TE000388_LTR/Copia	fakechr1	797663	797738	0	0	0	0	0	0	0	0	0	0	0	0	0	0	0	0	0	0	0	0	23.08	0	0	7.69	0	0	-7.69
TE000027_DNA/MULE-MuDR	fakechr1	63102	63172	0	0	0	0	0	0	0	0	0	0	0	0	0	0	0	0	0	0	0	0	0	0	0	0	0	0	0
TE000456_DNA/DNA	fakechr1	839848	840072	0	0	0	0	0	0	0	0	0	0	0	0	0	0	0	0	0	0	0	0	0	0	0	0	0	0	0
TE001102_LTR/Gypsy	fakechr1	1514235	1515603	86.83	86.09	87.09	86.67	47.86	45.04	47.76	46.89	3.48	3.36	3.73	3.52	84.26	85.65	87.57	85.83	48.63	53.25	48.79	50.22	4.52	4.55	3.68	4.25	0.84	-3.33	-0.73
TE000659_DNA/DNA	fakechr1	884914	885165	0	0	0	0	0	0	0	0	0	0	0	0	0	0	0	0	0	0	0	0	0	0	0	0	0	0	0
TE000101_LTR/Gypsy	fakechr1	303935	304032	84.46	90.4	93.1	89.32	75.89	74.35	75.3	75.18	4.17	3.36	2.66	3.4	90.68	93.87	94.38	92.98	77.42	77.25	73.1	75.92	4.79	3.51	3.56	3.95	-3.66	-0.74	-0.55
TE000107_DNA/hAT-Ac	fakechr1	328127	328395	0	0	0	0	0	0	0	0	0	0	0	0	0	0	0	0	0	0	0	0	0	0	0	0	0	0	0
TE000168_LINE/Penelope	fakechr1	343575	343646	0	0	0	0	0	0	0	0	0	0	0	0	0	0	0	0	0	0	0	0	0	0	0	0	0	0	0
TE000953_LTR/Gypsy	fakechr1	1408612	1408720	0	0	0	0	0	0	0	0	0	0	0	0	0	0	0	0	0	0	0	0	0	0	0	0	0	0	0
TE000133_LINE/Penelope	fakechr1	336604	336660	0	0	0	0	0	0	0	0	0	0	0	0	0	0	0	0	0	0	0	0	0	0	0	0	0	0	0
TE000176_LINE/Penelope	fakechr1	345211	345443	0	0	0	0	0.24	0.19	0.24	0.22	0	0.15	0.38	0.18	0	0	0	0	0.27	0.33	0.28	0.29	0.21	0.16	0.08	0.15	0	-0.07	0.03
TE001081_DNA/PIF-Harbinger	fakechr1	1483291	1483364	0	0	0	0	0	36.36	0	12.12	0	7.14	0	2.38	0	0	0	0	0	0	0	0	0	0	0	0	0	12.12	2.38
TE000999_LINE/Penelope	fakechr1	1445580	1446058	0	0	0	0	0	0	0	0	0	0	0	0	0	0	0	0	0	0	0	0	0	0	0	0	0	0	0
TE000633_LINE/Penelope	fakechr1	872411	872537	0	0	0	0	0	0	0	0	0	0	0	0	0	0	0	0	0	0	0	0	0	0	0	0	0	0	0
TE000236_LINE/L2	fakechr1	415248	415306	0	0	0	0	0	0	0	0	0	0	0	0	0	0	0	0	0	0	0	0	0	0	0	0	0	0	0
TE000329_LTR/Copia	fakechr1	623184	623260	0	0	0	0	0	0	0	0	0	0	0	0	0	0	0	0	0	0	0	0	0	0	0	0	0	0	0
TE000962_LINE/Penelope	fakechr1	1439455	1439698	0	0	0	0	0	0	0	0	0	0	0	0	0	0	0	0	0	0	0	0	0	0	0	0	0	0	0
TE000540_LINE/Penelope	fakechr1	856233	856375	0	0	0	0	0	0	0	0	0	0	0	0	0	0	0	0	0	0	0	0	0	0	0	0	0	0	0
TE000735_LTR/Copia	fakechr1	975246	975521	60	43.75	41.67	48.47	0	80	0	26.67	11.11	4.65	7.58	7.78	88.89	33.33	50	57.41	0	0	0	0	5.19	1.82	6.11	4.37	-8.94	26.67	3.41
TE000701_LINE/Penelope	fakechr1	892192	892339	0	0	0	0	0	0	0	0	0	0	0	0	0	0	0	0	0	0	0	0	0	0	0	0	0	0	0
TE000397_DNA/DNA	fakechr1	830049	830269	0	0	0	0	0	0	0	0	0	0	0	0	0	0	0	0	0	0	0	0	0	9.95	0	3.32	0	0	-3.32
TE000077_DNA/CMC-EnSpm	fakechr1	252549	252562	0	0	0	0	0	0	0	0	0	0	0	0	0	0	0	0	0	0	0	0	0	0	0	0	0	0	0
TE000213_LINE/Penelope	fakechr1	363511	363642	0	0	0	0	0	0	0	0	0	0	0	0	0	0	0	0	0	0	0	0	0	0	0	0	0	0	0
TE000769_LTR/Gypsy	fakechr1	1065617	1065695	0	0	0	0	54	52.46	84.21	63.56	9.09	12	7.69	9.59	0	0	0	0	54.55	63.16	79.31	65.67	6.58	10.23	7.14	7.98	0	-2.11	1.61
TE000572_DNA/DNA	fakechr1	861725	861913	0	0	0	0	0	0.58	2.63	1.07	0	25	0	8.33	0	0	0	0	2.62	1.11	1.37	1.7	0	0	0	0	0	-0.63	8.33
TE000925_DNA/DNA	fakechr1	1385395	1385586	0	0	0	0	0	0	0	0	0	0	0	0	0	0	0	0	0	0	0	0	0	0	0	0	0	0	0
TE000774_LTR/Copia	fakechr1	1071546	1071697	0	0	0	0	0	0	0	0	0	0	0	0	0	0	0	0	0	0	0	0	0	0	0	0	0	0	0
TE000641_LINE/Penelope	fakechr1	873623	873856	0	0	0	0	0	0	0	0	0	0	0	0	0	0	0	0	0	0	0	0	0	0	0	0	0	0	0
TE000416_DNA/DNA	fakechr1	832494	832887	0	0	0	0	0	0	0	0	0	0	0	0	0	0	0	0	0	0	0	0	0	0	0	0	0	0	0
TE000016_LTR/Copia	fakechr1	30840	31660	86.89	97.8	94.17	92.95	68.25	79.37	58.59	68.74	4.32	5.04	5.2	4.85	86.67	0	75	53.89	1.03	0	2.38	1.14	0.47	0	0	0.16	39.06	67.6	4.69
TE000245_LTR/Copia	fakechr1	442618	442705	50	60	46.67	52.22	78.57	60	64.29	67.62	7.77	2	4.29	4.69	69.7	88.89	69.44	76.01	77.78	78.26	73.91	76.65	12.78	6.3	2.27	7.12	-23.79	-9.03	-2.43
TE000467_LINE/Penelope	fakechr1	841713	841899	0	0	0	0	0	0	0	0	0	0	0	0	0	0	0	0	0	0	0	0	0	0	0	0	0	0	0
TE000199_LINE/Penelope	fakechr1	349562	349675	0	0	0	0	0	0	0	0	0	0	0	0	0	0	0	0	0	0	0	0	0	0	0	0	0	0	0
TE000733_LTR/Copia	fakechr1	971242	971382	0	0	0	0	0	0	0	0	0	0	0	0	0	0	0	0	0	0	0	0	0	0	0	0	0	0	0
TE000584_LINE/Penelope	fakechr1	863944	864149	0	0	0	0	0	0	0	0	0	0	0	0	0	0	0	0	0	0	0	0	0	0	0	0	0	0	0
TE000353_LTR/Copia	fakechr1	712291	712327	0	0	0	0	0	0	0	0	0	0	0	0	0	0	0	0	0	0	0	0	0	0	0	0	0	0	0
TE000078_LINE/L2	fakechr1	252563	252618	0	0	0	0	0	0	0	0	0	0	0	0	0	0	0	0	0	0	0	0	0	0	0	0	0	0	0
TE000058_LTR/Gypsy	fakechr1	200487	201741	79.12	77.77	77.68	78.19	72.25	74.34	73.54	73.38	9.18	10.29	8.96	9.48	77.77	77.65	76.23	77.22	71.26	72	72.14	71.8	12.62	10.72	9.44	10.93	0.97	1.58	-1.45
TE000401_DNA/DNA	fakechr1	830820	830902	0	0	0	0	0	0	0	0	0	0	0	0	0	0	0	0	0	0	0	0	0	0	0	0	0	0	0
TE000125_LINE/Penelope	fakechr1	335331	335503	0	0	0	0	0	0	0	0	0	0	0	0	0	0	0	0	0	0	0	0	0	0	0	0	0	0	0
TE000113_LINE/Penelope	fakechr1	333633	333761	0	0	0	0	0	0	0	0	0	0	0	0	0	0	0	0	0	0	0	0	0	0	0	0	0	0	0
TE000615_LTR/Gypsy	fakechr1	868618	868668	0	0	0	0	0	0	0	0	0	0	0	0	0	0	0	0	0	0	0	0	0	0	0	0	0	0	0
TE000887_DNA/DNA	fakechr1	1381749	1382051	0	0	0	0	0	0	0	0	0	0	0	0	0	0	0	0	0	0	0	0	0	0	0	0	0	0	0
TE000046_LTR/Gypsy	fakechr1	117472	117849	0	0	0	0	0	0	0	0	0	0	0	0	0	0	0	0	0	0	0	0	0	0	0	0	0	0	0
TE000838_LINE/Penelope	fakechr1	1373449	1373618	0	0	0	0	0	0	0	0	0	0	0	0	0	0	0	0	0	0	0	0	0	0	0	0	0	0	0
TE000934_LTR/Gypsy	fakechr1	1387931	1388014	91.86	93.02	85.48	90.12	51.9	58.24	46.67	52.27	4.82	7.65	11.84	8.1	89.58	95.45	92.86	92.63	39.02	71.19	43.75	51.32	14.56	7.11	11.43	11.03	-2.51	0.95	-2.93
TE000692_DNA/DNA	fakechr1	890685	890913	0	0	0	0	0	0	0	0	0	0	0	0	0	0	0	0	0	0	0	0	0	0	0	0	0	0	0
TE000928_LTR/Gypsy	fakechr1	1386499	1386555	0	0	0	0	0	0	0	0	0	0	0	0	0	0	0	0	0	0	0	0	0	0	0	0	0	0	0
TE000028_LTR/Gypsy	fakechr1	76956	77774	0	0	0	0	0	0	0	0	0	0	0	0	0	0	0	0	0	0	0	0	0	0	0	0	0	0	0
TE001057_LINE/Penelope	fakechr1	1455025	1455360	0	0	0	0	0	0	0	0	0	0	0	0	0	0	0	0	0	0	0	0	0	0	0	0	0	0	0
TE000640_DNA/DNA	fakechr1	873593	873829	0	0	0	0	0	0	0	0	0	0	0	0	0	0	0	0	0	0	0	0	0	0	0	0	0	0	0
TE000542_DNA/DNA	fakechr1	856376	856473	0	0	0	0	0	0	0	0	0	0	0	0	0	0	0	0	0	0	0	0	0	0	0	0	0	0	0
TE001062_LINE/Penelope	fakechr1	1456088	1456187	0	0	0	0	0	0	0	0	0	0	0	0	0	0	0	0	0	0	0	0	0	0	0	0	0	0	0
TE001085_DNA/PIF-Harbinger	fakechr1	1485735	1485934	100	78.95	93.33	90.76	83.33	80	86	83.11	28.38	12.24	23.08	21.23	69.23	100	100	89.74	80.85	74.14	100	85	17.07	31.07	5.56	17.9	1.02	-1.89	3.33
TE000689_LINE/Penelope	fakechr1	890037	890289	0	0	0	0	0	0	0	0	0	0	0	0	0	0	0	0	0	0	0	0	0	0	0	0	0	0	0
TE000682_DNA/DNA	fakechr1	888943	889093	0	0	0	0	0	0	0	0	0	0	0	0	0	0	0	0	0	0	0	0	0	0	0	0	0	0	0
TE000796_LTR/Gypsy	fakechr1	1151520	1152130	0	0	0	0	0	0	0	0	0	0	0	0	0	0	0	0	0	0	0	0	0	0	0	0	0	0	0
TE000628_DNA/DNA	fakechr1	872069	872200	0	0	0	0	0	0	0	0	0	0	0	0	0	0	0	0	0	0	0	0	0	0	0	0	0	0	0
TE000124_LINE/Penelope	fakechr1	335162	335334	0	0	0	0	0	0	0	0	0	0	0	0	0	0	0	0	0	0	0	0	0	0	0	0	0	0	0
TE001082_DNA/PIF-Harbinger	fakechr1	1483319	1483400	0	0	0	0	0	52.94	0	17.65	0	3.45	0	1.15	0	0	0	0	0	0	0	0	0	0	0	0	0	17.65	1.15
TE000694_LINE/Penelope	fakechr1	890914	891091	0	0	0	0	0	0	0	0	0	0	0	0	0	0	0	0	0	0	0	0	0	0	0	0	0	0	0
TE000971_LINE/Penelope	fakechr1	1441361	1441707	0	0	0	0	0	0	0	0	0	0	0	0	0	0	0	0	0	0	0	0	0	0	0	0	0	0	0
TE000652_LINE/Penelope	fakechr1	880009	880515	0	0	0	0	0	0	0	0	0	0	0	0	0	0	0	0	0	0	0	0	0	0	0	0	0	0	0
TE000546_LINE/Penelope	fakechr1	857456	857891	0	0	0	0	0	0	0	0	0	0	0	0	0	0	0	0	0	0	0	0	0	0	0	0	0	0	0
TE000342_LTR/Gypsy	fakechr1	688079	689003	0	38.46	0	12.82	0	74.58	0	24.86	0	13.64	0	4.55	43.48	65.62	60	56.37	25	70.59	41.67	45.75	13.7	7.55	16.51	12.59	-43.55	-20.89	-8.04
TE000116_DNA/DNA	fakechr1	334238	334301	0	0	0	0	0	0	0	0	0	0	0	0	0	0	0	0	0	0	0	0	0	0	0	0	0	0	0
TE001095_LTR/Copia	fakechr1	1508208	1509061	81.25	0	0	27.08	59.38	0	0	19.79	5.77	0	0	1.92	0	0	0	0	0	0	0	0	0	0	0	0	27.08	19.79	1.92
TE000534_DNA/DNA	fakechr1	855245	855542	0	0	0	0	0	0	0	0	0	0	0	0	0	0	0	0	0	0	0	0	0	0	0	0	0	0	0
TE000751_DNA/PIF-Harbinger	fakechr1	1001778	1001945	0	0	0	0	0	0	0	0	0	0	0	0	0	0	0	0	0	0	0	0	0	0	0	0	0	0	0
TE000950_DNA/CMC-EnSpm	fakechr1	1394188	1394229	0	0	0	0	0	0	0	0	0	0	0	0	0	0	0	0	0	0	0	0	0	0	0	0	0	0	0
TE000478_DNA/DNA	fakechr1	844286	844548	0	0	0	0	0	0	0	0	0	0	0	0	0	0	0	0	0	0	0	0	0	0	0	0	0	0	0
TE000225_LTR/Copia	fakechr1	399197	399328	68.66	69.74	78.12	72.17	65.96	61.11	85.71	70.93	3.55	6.85	5.13	5.18	71.67	77.27	73.17	74.04	80.95	46.67	45.83	57.82	4.55	2.74	4.97	4.09	-1.87	13.11	1.09
TE000765_LTR/Gypsy	fakechr1	1035082	1035177	0	0	0	0	0	0	0	0	0	0	0	0	0	0	0	0	0	0	0	0	0	0	0	0	0	0	0
TE000023_LINE/Penelope	fakechr1	46714	46841	0	0	0	0	0	0	0	0	0	0	0	0	0	0	0	0	0	0	0	0	0	0	0	0	0	0	0
TE000219_LTR/Copia	fakechr1	379841	379987	70	0	0	23.33	83.33	0	0	27.78	0	0	0	0	85.71	62.5	0	49.4	90.48	91.67	0	60.72	1.59	6.58	0	2.72	-26.07	-32.94	-2.72
TE000976_LINE/Penelope	fakechr1	1442032	1442196	0	0	0	0	0	0	0	0	0	0	0	0	0	0	0	0	0	0	0	0	0	0	0	0	0	0	0
TE000184_LINE/Penelope	fakechr1	346406	346467	0	0	0	0	0	0	0	0	0	0	0	0	0	0	0	0	0	0	0	0	0	0	0	0	0	0	0
TE000120_DNA/DNA	fakechr1	334721	334885	0	0	0	0	0	0	0	0	0	0	0	0	0	0	0	0	0	0	0	0	0	0	0	0	0	0	0
TE000257_DNA/hAT-Ac	fakechr1	500656	500748	0	0	0	0	66.67	77.78	50	64.82	9.84	10.08	12.16	10.69	0	0	0	0	58.33	81.82	68.75	69.63	10.64	4.29	5.66	6.86	0	-4.81	3.83
TE001060_DNA/DNA	fakechr1	1455706	1455989	0	0	0	0	0	0	0	0	0	0	0	0	0	0	0	0	0	0	0	0	0	0	0	0	0	0	0
TE000627_LINE/Penelope	fakechr1	871253	872048	0	0	0	0	0	0	0	0	0	0	0	0	0	0	0	0	0	0	0	0	0	0	0	0	0	0	0
TE000485_LINE/Penelope	fakechr1	846132	846382	0	0	0	0	0	0	0	0	0	0	0	0	0	0	0	0	0	0	0	0	0	0	0	0	0	0	0
TE000278_DNA/hAT-Ac	fakechr1	576002	576076	59.38	50	58.33	55.9	70.27	59.09	71.88	67.08	11.54	5.71	4.96	7.4	66.67	85.71	78.57	76.98	33.33	71.43	35.29	46.68	4.76	1.11	4.21	3.36	-21.08	20.4	4.04
TE000912_DNA/DNA	fakechr1	1383562	1383943	0	0	0	0	0	0	0	0	0	0	0	0	0	0	0	0	0	0	0	0	0	0	0	0	0	0	0
TE000766_LTR/Copia	fakechr1	1043462	1043797	86.06	88.93	87.32	87.44	69.08	70.18	65.58	68.28	7.08	7.14	6.46	6.89	85.78	84.35	86.51	85.55	67.35	76.18	71.01	71.51	9.36	8.33	7.48	8.39	1.89	-3.23	-1.5
TE000185_DNA/DNA	fakechr1	346468	346806	0	0	0	0	0	0	0	0	0	0	0	0	0	0	0	0	0	0	0	0	0	0	0	0	0	0	0
TE000502_LINE/Penelope	fakechr1	849291	849934	0	0	0	0	0	0	0	0	0	0	0	0	0	0	0	0	0	0	0	0	0	0	0	0	0	0	0
TE001071_LINE/Penelope	fakechr1	1457473	1458035	0	0	0	0	0	0	0	0	0	0	0	0	0	0	0	0	0	0	0	0	0	0	0	0	0	0	0
TE000875_LINE/Penelope	fakechr1	1379549	1379562	0	0	0	0	0	0	0	0	0	0	0	0	0	0	0	0	0	0	0	0	0	0	0	0	0	0	0
TE000909_DNA/DNA	fakechr1	1383366	1383668	0	0	0	0	0	0	0	0	0	0	0	0	0	0	0	0	0	0	0	0	0	0	0	0	0	0	0
TE000503_LINE/Penelope	fakechr1	849918	850149	0	0	0	0	0	0	0	0	0	0	0	0	0	0	0	0	0	0	0	0	0	0	0	0	0	0	0
TE000198_LINE/Penelope	fakechr1	349558	349593	0	0	0	0	0	0	0	0	0	0	0	0	0	0	0	0	0	0	0	0	0	0	0	0	0	0	0
TE000607_DNA/DNA	fakechr1	867538	867730	0	0	0	0	0	0	0	0	0	0	0	0	0	0	0	0	0	0	0	0	0	0	0	0	0	0	0
TE000455_DNA/DNA	fakechr1	839207	839609	0	0	0	0	0	0	0	0	0	0	0	0	0	0	0	0	0	0	0	0	0	0	0	0	0	0	0
TE000354_DNA/MULE-MuDR	fakechr1	713026	713107	0	0	0	0	0	0	0	0	0	0	0	0	0	0	0	0	0	0	0	0	0	0	0	0	0	0	0
TE000907_DNA/DNA	fakechr1	1383219	1383521	0	0	0	0	0	0	0	0	0	0	0	0	0	0	0	0	0	0	0	0	0	0	0	0	0	0	0
TE000433_LINE/Penelope	fakechr1	835868	836424	0	0	0	0	0	0	0	0	0	0	0	0	0	0	0	0	0	0	0	0	0	0	0	0	0	0	0
TE000259_DNA/MULE-MuDR	fakechr1	508691	508743	0	0	0	0	0	0	0	0	0	0	0	0	0	0	0	0	0	0	7.14	2.38	0	0	0	0	0	-2.38	0
TE001074_DNA/CMC-EnSpm	fakechr1	1470285	1470351	0	0	0	0	0	0	0	0	0	0	0	0	0	0	0	0	0	0	0	0	0	0	0	0	0	0	0
TE000449_LINE/Penelope	fakechr1	838628	838845	0	0	0	0	0	0	0	0	0	0	0	0	0	0	0	0	0	0	0	0	0	0	0	0	0	0	0
TE000004_DNA/CMC-EnSpm	fakechr1	1299	1669	0	0	0	0	0	0	0	0	0	0	0	0	0	0	0	0	0	0	0	0	0	0	0	0	0	0	0
TE000547_DNA/DNA	fakechr1	857470	857605	0	0	0	0	0	0	0	0	0	0	0	0	0	0	0	0	0	0	0	0	0	0	0	0	0	0	0
TE000700_LINE/Penelope	fakechr1	891996	892159	0	0	0	0	0	0	0	0	0	0	0	0	0	0	0	0	0	0	0	0	0	0	0	0	0	0	0
TE000444_LINE/Penelope	fakechr1	837688	837846	0	0	0	0	0	0	0	0	0	0	0	0	0	0	0	0	0	0	0	0	0	0	0	0	0	0	0
TE000264_LTR/Copia	fakechr1	512581	514667	31.58	0	58.82	30.13	69.12	68.29	75.76	71.06	1.72	7.98	0.83	3.51	20	28.57	78.57	42.38	61.04	67.19	64.71	64.31	5.56	1.93	3.55	3.68	-12.25	6.75	-0.17
TE000079_DNA/CMC-EnSpm	fakechr1	252619	252646	0	0	0	0	0	0	0	0	0	0	0	0	0	0	0	0	0	0	0	0	0	0	0	0	0	0	0
TE000870_LINE/Penelope	fakechr1	1378512	1378626	0	0	0	0	0	0	0	0	0	0	0	0	0	0	0	0	0	0	0	0	0	0	0	0	0	0	0
TE000565_DNA/DNA	fakechr1	860676	861051	0	0	0	0	0	0	0	0	0	0	0	0	0	0	28.57	9.52	0	0	0.95	0.32	0	0	0	0	-9.52	-0.32	0
TE000908_DNA/DNA	fakechr1	1383268	1383649	0	0	0	0	0	0	0	0	0	0	0	0	0	0	0	0	0	0	0	0	0	0	0	0	0	0	0
TE000008_LTR/Copia	fakechr1	12826	13248	0	0	0	0	0	0	0	0	0	0	0	0	0	0	0	0	0	0	0	0	0	0	0	0	0	0	0
TE000551_DNA/DNA	fakechr1	858623	858864	0	0	0	0	0	0	0	0	0	0	0	0	0	0	0	0	0	0	0	0	0	0	0	0	0	0	0
TE001033_LINE/Penelope	fakechr1	1451307	1451594	0	0	0	0	0	0	0	0	0	0	0	0	0	0	0	0	0	0	0	0	0	0	0	0	0	0	0
TE000033_LTR/Copia	fakechr1	83269	83623	0	75	0	25	0	48.57	0	16.19	0	8.52	0	2.84	87.5	76.47	100	87.99	58.33	47.5	66.67	57.5	10.87	8.67	8.7	9.41	-62.99	-41.31	-6.57
TE000728_LTR/Gypsy	fakechr1	965577	966096	0	0	0	0	0	0	0	0	0	0	0	0	0	0	0	0	0	0	0	0	0	0	0	0	0	0	0
TE000693_DNA/DNA	fakechr1	890686	891063	0	0	0	0	0	0	0	0	0	0	0	0	0	0	0	0	0	0	0	0	0	0	0	0	0	0	0
TE000399_DNA/DNA	fakechr1	830285	830552	0	0	0	0	0	0	0	0	0	0	0	0	0	0	0	0	0	0	0	0	0	4.05	0	1.35	0	0	-1.35
TE000896_DNA/DNA	fakechr1	1382386	1382767	0	0	0	0	0	0	0	0	0	0	0	0	0	0	0	0	0	0	0	0	0	0	0	0	0	0	0
TE000451_LINE/Penelope	fakechr1	838938	839121	0	0	0	0	0	0	0	0	0	0	0	0	0	0	0	0	0	0	0	0	0	0	0	0	0	0	0
TE000025_LTR/Copia	fakechr1	48225	48650	0	0	0	0	0	0	0	0	0	0	0	0	0	0	0	0	0	0	0	0	0	0	0	0	0	0	0
TE000181_LINE/Penelope	fakechr1	345888	346101	0	0	0	0	0	0	0	0	0	0	7.69	2.56	0	0	0	0	0	0	0	0	0	20	0	6.67	0	0	-4.11
TE000748_LTR/Copia	fakechr1	996078	996195	0	0	0	0	0	0	0	0	0	0	0	0	0	0	0	0	0	0	0	0	0	0	0	0	0	0	0
TE000903_DNA/DNA	fakechr1	1382925	1383227	0	0	0	0	0	0	0	0	0	0	0	0	0	0	0	0	0	0	0	0	0	0	0	0	0	0	0
TE000853_LINE/Penelope	fakechr1	1376536	1376635	0	0	0	0	0	0	0	0	0	0	0	0	0	0	0	0	0	0	0	0	0	0	0	0	0	0	0
TE000637_LINE/Penelope	fakechr1	873040	873321	0	0	0	0	0	0	0	0	0	0	0	0	0	0	0	0	0	0	0	0	0	0	0	0	0	0	0
TE000165_LINE/Penelope	fakechr1	341488	341804	0	0	0	0	0	0	0	0	0	0	0	0	0	0	0	0	0	0	0	0	0	0	0	0	0	0	0
TE001053_LINE/Penelope	fakechr1	1454449	1454627	0	0	0	0	0	0	0	0	0	0	0	0	0	0	0	0	0	0	0	0	0	0	0	0	0	0	0
TE000507_LTR/Gypsy	fakechr1	850674	850727	0	0	0	0	0	0	0	0	0	0	0	0	0	0	0	0	0	0	0	0	0	0	0	0	0	0	0
TE000014_LTR/Gypsy	fakechr1	24504	25629	0	0	0	0	0	0	0	0	0	0	0	0	0	0	0	0	0	0	0	0	0	0	0	0	0	0	0
TE000849_LINE/Penelope	fakechr1	1375906	1376235	0	0	0	0	0	0	0	0	0	0	0	0	0	0	0	0	0	0	0	0	0	0	0	0	0	0	0
TE000509_DNA/DNA	fakechr1	850796	851007	0	0	0	0	0	0	0	0	0	0	0	0	0	0	0	0	0	0	0	0	0	0	0	0	0	0	0
TE000435_LINE/Penelope	fakechr1	836407	836608	0	0	0	0	0	0	0	0	0	0	0	0	0	0	0	0	0	0	0	0	0	0	0	0	0	0	0
TE000706_LINE/Penelope	fakechr1	892438	892826	0	0	0	0	0	0	0	0	0	0	0	0	0	16.67	0	5.56	0	0	0	0	0	5.39	0	1.8	-5.56	0	-1.8
TE000558_LINE/Penelope	fakechr1	859946	860133	0	0	0	0	0	0	0	0	0	0	0	0	0	0	0	0	0	0	0	0	0	0	0	0	0	0	0
TE000351_LTR/Gypsy	fakechr1	707192	707206	0	0	0	0	0	0	0	0	0	0	0	0	0	0	0	0	0	0	0	0	0	0	0	0	0	0	0
TE000187_DNA/DNA	fakechr1	346643	346960	0	0	0	0	0	0	0	0	0	0	0	0	0	0	0	0	0	0	0	0	0	0	0	0	0	0	0
TE000441_LINE/Penelope	fakechr1	837229	837387	0	0	0	0	0	0	0	0	0	0	0	0	0	0	0	0	0	0	0	0	0	0	0	0	0	0	0
TE000695_LINE/Penelope	fakechr1	891064	891439	0	0	0	0	0	0	0	0	0	0	0	0	0	0	0	0	0	0	0	0	0	0	0	0	0	0	0
TE000585_LINE/Penelope	fakechr1	864137	864359	0	0	0	0	0	0	0	0	0	0	0	0	0	0	0	0	0	0	0	0	0	0	0	0	0	0	0
TE000920_LINE/Penelope	fakechr1	1384296	1384443	0	0	0	0	0	0	0	0	0	0	0	0	0	0	0	0	0	0	0	0	0	0	0	0	0	0	0
TE000732_LTR/Gypsy	fakechr1	970522	970543	0	0	0	0	0	0	0	0	0	0	0	0	0	0	0	0	0	0	0	0	0	0	0	0	0	0	0
TE000413_DNA/DNA	fakechr1	832042	832349	0	0	0	0	0	0	0	0	0	0	0	0	0	0	0	0	0	0	0	0	0	0	0	0	0	0	0
TE000512_LINE/Penelope	fakechr1	851162	851668	0	0	0	0	0	0	0	0	0	0	0	0	0	0	0	0	0	0	0	0	0	0	0	0	0	0	0
TE000872_LINE/Penelope	fakechr1	1378752	1378866	0	0	0	0	0	0	0	0	0	0	0	0	0	0	0	0	0	0	0	0	0	0	0	0	0	0	0
TE000405_LINE/Penelope	fakechr1	831108	831235	0	0	0	0	0	0	0	0	0	0	0	0	0	0	0	0	0	0	0	0	0	0	0	0	0	0	0
TE000056_LTR/Copia	fakechr1	196022	196759	86.45	87.57	87.83	87.28	64.16	64.43	63.21	63.93	9.07	8.63	7.96	8.55	89.12	86.85	87.2	87.72	65.79	63.07	65.09	64.65	11.22	8.69	8.42	9.44	-0.44	-0.72	-0.89
TE000188_DNA/DNA	fakechr1	346710	346901	0	0	0	0	0	0	0	0	0	0	0	0	0	0	0	0	0	0	0	0	0	0	0	0	0	0	0
TE000890_DNA/DNA	fakechr1	1381999	1382317	0	0	0	0	0	0	0	0	0	0	0	0	0	0	0	0	0	0	0	0	0	0	0	0	0	0	0
TE000945_LTR/Gypsy	fakechr1	1390717	1390799	88.19	85.27	85.93	86.46	61.9	58.3	48.13	56.11	4.97	6.84	4.55	5.45	93.55	80.39	81.42	85.12	57.65	57.41	68.16	61.07	7.27	4.7	6.94	6.3	1.34	-4.96	-0.85
TE001013_LINE/Penelope	fakechr1	1448027	1448154	0	0	0	0	0	0	0	0	0	0	0	0	0	0	0	0	0	0	0	0	0	0	0	0	0	0	0
TE000646_DNA/DNA	fakechr1	875149	875196	0	0	0	0	0	0	0	0	0	0	0	0	0	0	0	0	0	0	0	0	0	0	0	0	0	0	0
TE000118_LINE/Penelope	fakechr1	334417	334678	0	0	0	0	0	0	0	0	0	0	0	0	0	0	0	0	0	0	0	0	0	0	0	0	0	0	0
TE000749_LTR/Copia	fakechr1	997335	998028	93.33	66.67	66.67	75.56	64.23	61.42	49.41	58.35	10.92	9.14	10.12	10.06	75	0	76.47	50.49	54.05	58.02	56.25	56.11	11.34	10.33	9.47	10.38	25.07	2.24	-0.32
TE000303_DNA/CMC-EnSpm	fakechr1	607514	607644	75	62.5	67.57	68.36	46.15	54.55	44.44	48.38	10.34	9.26	11.11	10.24	42.86	51.72	63.16	52.58	46.67	37.93	63.16	49.25	11.36	4.65	6.12	7.38	15.78	-0.87	2.86
TE000678_LINE/Penelope	fakechr1	888080	888301	0	0	0	0	0	0	0	0	0	0	0	0	0	0	0	0	0	0	0	0	0	0	0	0	0	0	0
TE000979_LINE/Penelope	fakechr1	1442439	1442733	0	0	0	0	0	0	0	0	0	0	0	0	0	0	0	0	0	0	0	0	0	0	0	0	0	0	0
TE000169_DNA/DNA	fakechr1	343786	344103	0	0	0	0	0	0	0	0	0	0	0	0	0	0	0	0	0	0	0	0	0	0	0	0	0	0	0
TE001105_LTR/Copia	fakechr1	1525765	1527433	89.85	88.03	84.39	87.42	83.24	83.55	82.76	83.18	10.09	10.57	9.59	10.08	85.67	85.72	84.01	85.13	81.01	79.43	84.88	81.77	11.82	10.43	9.68	10.64	2.29	1.41	-0.56
TE000904_DNA/DNA	fakechr1	1382974	1383355	0	0	0	0	0	0	0	0	0	0	0	0	0	0	0	0	0	0	0	0	0	0	0	0	0	0	0
TE001030_DNA/DNA	fakechr1	1450686	1450866	0	0	0	0	0	0	0	0	0	0	0	0	0	0	0	0	0	0	0	0	0	0	0	0	0	0	0
TE000831_DNA/hAT-Ac	fakechr1	1345992	1346382	86.84	89.19	89.52	88.52	32.61	54.32	45.31	44.08	7.8	7.01	5.54	6.78	90.09	85.59	86.78	87.49	52.08	51.52	48.94	50.85	6.32	6.7	7.17	6.73	1.03	-6.77	0.05
TE000268_LTR/Gypsy	fakechr1	519551	519622	34.15	48.28	45.45	42.63	75	50	33.33	52.78	28.79	24.26	29.82	27.62	54.76	50	31.58	45.45	56.52	60	61.9	59.47	22.97	21.21	26.57	23.58	-2.82	-6.69	4.04
TE000844_LINE/Penelope	fakechr1	1375239	1375523	0	0	0	0	0	0	0	0	0	0	0	0	0	0	0	0	0	0	0	0	0	0	0	0	0	0	0
TE000644_LINE/Penelope	fakechr1	874095	874692	0	0	0	0	0	0	0	0	0	0	0	0	0	0	0	0	0	0	0	0	0	0	0	0	0	0	0
TE000457_LINE/Penelope	fakechr1	840073	840291	0	0	0	0	0	0	0	0	0	0	0	0	0	0	0	0	0	0	0	0	0	0	0	0	0	0	0
TE000941_LTR/Gypsy	fakechr1	1390169	1390252	0	0	0	0	0	0	0	0	0	0	0	0	0	0	0	0	0	0	0	0	0	0	0	0	0	0	0
TE001028_DNA/DNA	fakechr1	1449588	1449772	0	0	0	0	0	0	0	0	0	0	0	0	0	0	0	0	0	0	0	0	0	0	0	0	0	0	0
TE000581_LINE/Penelope	fakechr1	863627	863904	0	0	0	0	0	0	0	0	0	0	0	0	0	0	0	0	0	0	0	0	0	0	0	0	0	0	0
TE000747_LTR/Copia	fakechr1	993325	995382	91.71	94.32	94.2	93.41	83.11	84.27	85.7	84.36	9.99	9.56	9.25	9.6	93.7	92.96	93.98	93.55	83.34	85.1	84	84.15	11.68	10.78	9.91	10.79	-0.14	0.21	-1.19
TE001035_DNA/DNA	fakechr1	1452144	1452342	0	0	0	0	0	0	0	0	0	0	0	0	0	0	0	0	0	0	0	0	0	0	0	0	0	0	0
TE000570_LINE/Penelope	fakechr1	861527	861724	0	0	0	0	0	0	0	0	0	0	0	0	0	0	0	0	0	0.69	0.2	0.3	0	0	0	0	0	-0.3	0
TE000331_LTR/Copia	fakechr1	634163	635117	53.33	50	75	59.44	28.57	0	41.67	23.41	6.72	4.48	3.06	4.75	50	0	0	16.67	0	0	0	0	0	0	0	0	42.77	23.41	4.75
TE000832_DNA/hAT-Ac	fakechr1	1346599	1347992	55.26	72.92	73.47	67.22	63.64	56.67	67.16	62.49	4.7	6.4	10.29	7.13	81.13	81.69	81.63	81.48	64.32	61.68	67.94	64.65	8.93	5.84	5.3	6.69	-14.26	-2.16	0.44
TE000588_LINE/Penelope	fakechr1	864719	865022	0	0	0	0	0	0	0	0	0	0	0	0	0	0	0	0	0	0	0	0	0	0	0	0	0	0	0
TE001040_DNA/DNA	fakechr1	1452612	1452720	0	0	0	0	0	0	0	0	0	0	0	0	0	0	0	0	0	0	0	0	0	0	0	0	0	0	0
TE000968_LINE/Penelope	fakechr1	1441096	1441116	0	0	0	0	0	0	0	0	0	0	0	0	0	0	0	0	0	0	0	0	0	0	0	0	0	0	0
TE000610_LINE/Penelope	fakechr1	867757	867969	0	0	0	0	0	0	0	0	0	0	0	0	0	0	0	0	0	0	0	0	0	0	0	0	0	0	0
TE000280_LTR/Copia	fakechr1	586561	586771	83.87	86.11	100	89.99	66.67	68.75	0	45.14	8.25	4.55	2.63	5.14	86.49	97.78	65.52	83.26	63.33	44	88.89	65.41	8.28	7	5.63	6.97	6.73	-20.27	-1.83
TE000448_DNA/DNA	fakechr1	838337	838627	0	0	0	0	0	0	0	0	0	0	0	0	0	0	0	0	0	0	0	0	0	0	0	0	0	0	0
TE000526_LINE/Penelope	fakechr1	853896	854025	0	0	0	0	0	0	0	0	0	0	0	0	0	0	0	0	0	0	0	0	0	0	0	0	0	0	0
TE000369_DNA/CMC-EnSpm	fakechr1	727932	727999	0	0	0	0	0	0	0	0	0	0	0	0	0	0	0	0	0	0	0	0	0	0	0	0	0	0	0
TE000493_DNA/DNA	fakechr1	846946	847269	0	0	0	0	0	0	0	0	0	0	0	0	0	0	0	0	0	0	0	0	0	0	0	0	0	0	0
TE000608_DNA/DNA	fakechr1	867580	867781	0	0	0	0	0	0	0	0	0	0	0	0	0	0	0	0	0	0	0	0	0	0	0	0	0	0	0
TE000127_DNA/DNA	fakechr1	335766	336188	0	0	0	0	0	0	0	0	0	0	0	0	0	0	0	0	0	0	0	0	0	0	0	0	0	0	0
TE001026_DNA/DNA	fakechr1	1448834	1449162	0	0	0	0	0	0	0	0	0	0	0	0	0	0	0	0	0	0	0	0	0	0	0	0	0	0	0
TE000177_LINE/Penelope	fakechr1	345328	345541	0	0	0	0	0	0	0	0	0	0	0	0	0	0	0	0	0.14	0.1	0.21	0.15	0	0.27	0	0.09	0	-0.15	-0.09
TE000741_LTR/Gypsy	fakechr1	985931	986862	66.55	70.75	63.44	66.91	61.8	65.44	62.7	63.31	6.8	6.18	6.63	6.54	67.66	72.07	72.94	70.89	64.22	66.17	64.29	64.89	9.39	7.32	6.31	7.67	-3.98	-1.58	-1.13
TE000143_LINE/Penelope	fakechr1	337479	337685	0	0	0	0	0	0	0	0	0	0	0	0	0	0	0	0	0	0	0	0	0	0	0	0	0	0	0
TE000894_DNA/DNA	fakechr1	1382293	1382611	0	0	0	0	0	0	0	0	0	0	0	0	0	0	0	0	0	0	0	0	0	0	0	0	0	0	0
TE000865_LINE/Penelope	fakechr1	1377912	1378026	0	0	0	0	0	0	0	0	0	0	0	0	0	0	0	0	0	0	0	0	0	0	0	0	0	0	0
TE000858_LINE/Penelope	fakechr1	1377158	1377298	0	0	0	0	0	0	0	0	0	0	0	0	0	0	0	0	0	0	0	0	0	0	0	0	0	0	0
TE000220_LTR/Copia	fakechr1	382102	382817	87.31	84.04	83.65	85	50.66	51.97	51.63	51.42	10.83	7.11	7.76	8.57	86.52	87.03	92.38	88.64	47.24	52.63	53.89	51.25	11.06	10.59	9.02	10.22	-3.64	0.17	-1.65
TE000856_DNA/DNA	fakechr1	1376692	1377049	0	0	0	0	0	0	0	0	0	0	0	0	0	0	0	0	0	0	0	0	0	0	0	0	0	0	0
TE000517_LINE/Penelope	fakechr1	852309	852422	0	0	0	0	0	0	0	0	0	0	0	0	0	0	0	0	0	0	0	0	0	0	0	0	0	0	0
TE000948_LINE/L2	fakechr1	1392720	1392755	0	0	0	0	0	0	0	0	0	0	0	0	0	0	0	0	0	0	0	0	0	0	0	0	0	0	0
TE000195_LINE/Penelope	fakechr1	347419	347562	0	0	0	0	0	0	0	0	0	0	0	0	0	0	0	0	0	0	0	0	0	0	0	0	0	0	0
TE000409_LINE/Penelope	fakechr1	831624	831901	0	0	0	0	0	0	0	0	0	0	0	0	0	0	0	0	0	0	0	0	0	0	0	0	0	0	0
TE000410_DNA/DNA	fakechr1	831656	831725	0	0	0	0	0	0	0	0	0	0	0	0	0	0	0	0	0	0	0	0	0	0	0	0	0	0	0
TE001020_LINE/Penelope	fakechr1	1448412	1448602	0	0	0	0	0	0	0	0	0	0	0	0	0	0	0	0	0	0	0	0	0	0	0	0	0	0	0
TE000804_LTR/Gypsy	fakechr1	1195568	1195633	0	0	0	0	0	0	0	0	0	0	0	0	0	0	0	0	0	0	0	0	2.63	2.22	0	1.62	0	0	-1.62
TE000005_LTR/Copia	fakechr1	2271	2361	0	0	0	0	0	0	0	0	0	0	0	0	0	0	0	0	0	0	0	0	0	0	0	0	0	0	0
TE000500_LINE/Penelope	fakechr1	848589	849182	0	0	0	0	0	0	0	0	0	0	0	0	0	0	0	0	0	0	0	0	0	0	0	0	0	0	0
TE000569_LINE/Penelope	fakechr1	861462	861626	0	0	0	0	0	0	0	0	0	0	0	0	0	0	0	0	0	0	0	0	0	0	0	0	0	0	0
TE000463_LINE/Penelope	fakechr1	840731	841208	0	0	0	0	0	0	0	0	0	0	0	0	0	0	0	0	0	0	0	0	0	13.64	0	4.55	0	0	-4.55
TE000725_DNA/PIF-Harbinger	fakechr1	957537	957731	0	0	0	0	0	0	0	0	0	0	0	0	0	0	0	0	0	0	0	0	0	0	0	0	0	0	0
TE000029_LINE/Penelope	fakechr1	80507	80802	0	0	0	0	0	0	0	0	0	0	0	0	0	0	0	0	0	0	0	0	0	0	0	0	0	0	0
TE000233_LTR/Copia	fakechr1	409176	409481	0	0	0	0	0	0	0	0	0	0	0	0	0	0	100	33.33	0	0	62.5	20.83	0	0	8.7	2.9	-33.33	-20.83	-2.9
TE000042_LTR/Copia	fakechr1	104345	104769	100	100	88.89	96.3	95.45	78.95	100	91.47	8.11	0	2.72	3.61	100	78.95	63.64	80.86	91.67	88.29	100	93.32	10.45	9.32	8.61	9.46	15.44	-1.85	-5.85
TE000131_LINE/Penelope	fakechr1	336370	336391	0	0	0	0	0	0	0	0	0	0	0	0	0	0	0	0	0	0	0	0	0	0	0	0	0	0	0
TE000229_LTR/Copia	fakechr1	407070	407395	0	0	0	0	0	0	0	0	0	0	0	0	0	0	0	0	0	0	0	0	0	0	0	0	0	0	0
TE000768_LTR/Copia	fakechr1	1059983	1060091	0	0	0	0	0	0	0	0	0	0	0	0	0	0	0	0	0	0	0	0	0	0	0	0	0	0	0
TE000833_DNA/hAT-Ac	fakechr1	1357693	1357871	71.67	79.12	83.33	78.04	30.43	26.32	36	30.92	4.9	4.48	4.84	4.74	75	83.33	75.93	78.09	41.18	0	30.77	23.98	8.83	1.43	4.76	5.01	-0.05	6.94	-0.27
TE000239_LTR/Gypsy	fakechr1	418433	418571	0	100	0	33.33	0	100	0	33.33	0	5.56	0	1.85	0	100	0	33.33	0	80	0	26.67	0	0	0	0	0	6.66	1.85
TE000407_LINE/Penelope	fakechr1	831269	831403	0	0	0	0	0	0	0	0	0	0	0	0	0	0	0	0	0	0	0	0	0	0	0	0	0	0	0
TE000711_LTR/Gypsy	fakechr1	899896	901166	87.2	79.19	80.52	82.3	64.97	66.58	55.44	62.33	5.92	5.33	5.61	5.62	84.86	86.56	88.41	86.61	62.02	70.65	69.7	67.46	9.13	4.73	3.61	5.82	-4.31	-5.13	-0.2
TE000605_LINE/Penelope	fakechr1	867182	867394	0	0	0	0	0	0	0	0	0	0	0	0	8.33	29.41	25	20.91	0	0	7.14	2.38	0	0	11.11	3.7	-20.91	-2.38	-3.7
TE000392_LTR/Copia	fakechr1	806520	807119	0	0	0	0	0	0	0	0	0	0	0	0	0	0	0	0	0	0	0	0	0	0	0	0	0	0	0
TE001009_LINE/Penelope	fakechr1	1447745	1447909	0	0	0	0	0	0	0	0	0	0	0	0	0	0	0	0	0	0	0	0	0	0	0	0	0	0	0
TE000793_LTR/Gypsy	fakechr1	1148525	1148873	0	0	0	0	0	0	0	0	0	0	0	0	0	0	0	0	0	0	0	0	0	0	0	0	0	0	0
TE000495_LINE/Penelope	fakechr1	847520	847655	0	0	0	0	0	0	0	0	0	0	0	0	0	0	0	0	0	0	0	0	0	0	0	0	0	0	0
TE000415_LINE/Penelope	fakechr1	832389	832493	0	0	0	0	0	0	0	0	0	0	0	0	0	0	0	0	0	0	0	0	0	0	0	0	0	0	0
TE000504_DNA/DNA	fakechr1	850281	850478	0	0	0	0	0	0	0	0	0	0	0	0	0	0	0	0	0	0	0	0	0	0	0	0	0	0	0
TE000821_LTR/Copia	fakechr1	1265290	1265487	0	0	0	0	0	0	0	0	0	0	0	0	0	0	0	0	0	0	0	0	0	0	0	0	0	0	0
TE000676_LINE/Penelope	fakechr1	887401	887773	0	0	0	0	0	0	0	0	0	0	0	0	0	0	0	0	0	0	0	0	0	0	0	0	0	0	0
TE001029_DNA/DNA	fakechr1	1449660	1449927	0	0	0	0	0	0	0	0	0	0	0	0	0	0	0	0	0	0	0	0	0	0	0	0	0	0	0
TE000843_LINE/Penelope	fakechr1	1374852	1375256	0	0	0	0	0	0	0	0	0	0	0	0	0	0	0	0	0	0	0	0	0	0	0	0	0	0	0
TE000830_LTR/Gypsy	fakechr1	1304609	1304994	0	0	0	0	0	0	0	0	0	0	0	0	0	0	0	0	0	0	0	0	0	0	0	0	0	0	0
TE000499_LINE/Penelope	fakechr1	848545	848686	0	0	0	0	0	0	0	0	0	0	0	0	0	0	0	0	0	0	0	0	0	0	0	0	0	0	0
TE000905_DNA/DNA	fakechr1	1383072	1383374	0	0	0	0	0	0	0	0	0	0	0	0	0	0	0	0	0	0	0	0	0	0	0	0	0	0	0
TE001083_DNA/PIF-Harbinger	fakechr1	1484310	1484529	0	0	0	0	0	0	0	0	0	0	0	0	0	0	0	0	0	0	0	0	0	0	0	0	0	0	0
TE000613_DNA/DNA	fakechr1	868099	868530	0	0	0	0	0	0	0	0	0	0	0	0	0	0	0	0	0	0	0	0	0	0	0	0	0	0	0
TE000147_LINE/Penelope	fakechr1	337997	338230	0	0	0	0	0	0	0	0	0	0	0	0	0	0	0	0	0	0	0	0	0	0	0	0	0	0	0
TE000713_LTR/Copia	fakechr1	904832	905074	0	0	0	0	0	0	0	0	0	0	0	0	0	0	0	0	0	0	0	0	0	0	0	0	0	0	0
TE000823_LTR/Gypsy	fakechr1	1266028	1266789	70.67	63.54	84.09	72.77	65.52	72.41	76.92	71.62	11.02	8.92	12.31	10.75	80.22	76.82	75	77.35	54.93	57.14	58.97	57.01	12.73	11.29	14.52	12.85	-4.58	14.61	-2.1
TE000152_LINE/Penelope	fakechr1	339067	339214	0	0	0	0	0	0	0	0	0	0	0	0	0	0	0	0	0	0	0	0	0	0	0	0	0	0	0
TE000992_DNA/DNA	fakechr1	1444416	1444670	0	0	0	0	0	0	0	0	0	0	0	0	0	0	0	0	0	0	0	0	0	0	0	0	0	0	0
TE000252_LTR/Copia	fakechr1	491024	491933	79.87	84.98	83.77	82.87	66.67	67.76	67.65	67.36	6.1	10.76	9.09	8.65	82.38	86.81	82.5	83.9	64.08	60.53	60.98	61.86	9.67	7.14	4	6.94	-1.03	5.5	1.71
TE000445_LINE/Penelope	fakechr1	837841	837999	0	0	0	0	0	0	0	0	0	0	0	0	0	0	0	0	0	0	0	0	0	0	0	0	0	0	0
TE000817_LTR/Gypsy	fakechr1	1240567	1240667	0	0	0	0	0	0	0	0	0	0	0	0	0	0	0	0	0	0	0	0	0	0	0	0	0	0	0
TE000194_DNA/DNA	fakechr1	347393	347418	0	0	0	0	0	0	0	0	0	0	0	0	0	0	0	0	0	0	0	0	0	0	0	0	0	0	0
TE000301_DNA/CMC-EnSpm	fakechr1	604826	605663	60	78.05	83.81	73.95	66.67	51.35	50	56.01	9.06	9.04	4.22	7.44	0	77.78	57.14	44.97	0	46.51	40	28.84	0	9.38	4.26	4.55	28.98	27.17	2.89
TE000603_DNA/DNA	fakechr1	867038	867260	0	0	0	0	0	0	0	0	0	0	0	0	8.33	29.41	25	20.91	0	0	1.23	0.41	0	0	1.59	0.53	-20.91	-0.41	-0.53
TE000869_LINE/Penelope	fakechr1	1378392	1378506	0	0	0	0	0	0	0	0	0	0	0	0	0	0	0	0	0	0	0	0	0	0	0	0	0	0	0
TE000855_DNA/DNA	fakechr1	1376659	1376877	0	0	0	0	0	0	0	0	0	0	0	0	0	0	0	0	0	0	0	0	0	0	0	0	0	0	0
TE000142_DNA/DNA	fakechr1	337342	337478	0	0	0	0	0	0	0	0	0	0	0	0	0	0	0	0	0	0	0	0	0	0	0	0	0	0	0
TE000536_LINE/Penelope	fakechr1	855666	855708	0	0	0	0	0	0	0	0	0	0	0	0	0	0	0	0	0	0	0	0	0	0	0	0	0	0	0
TE000366_DNA/MULE-MuDR	fakechr1	727483	727535	0	0	0	0	0	0	0	0	0	0	0	0	0	0	0	0	0	0	0	0	0	0	0	0	0	0	0
TE000734_LTR/Copia	fakechr1	971380	971991	70.89	80.39	69.81	73.7	50	80	56.25	62.08	11.18	6.65	5.09	7.64	85.19	80	75.76	80.32	30	33.33	50	37.78	11.24	10.5	7.37	9.7	-6.62	24.3	-2.06
TE000946_LTR/Gypsy	fakechr1	1390862	1390991	0	0	0	0	0	0	0	0	6.65	11.04	8.27	8.65	0	0	0	0	0	0	0	0	11.31	4.49	11.76	9.19	0	0	-0.54
TE001017_LINE/Penelope	fakechr1	1448258	1448448	0	0	0	0	0	0	0	0	0	0	0	0	0	0	0	0	0	0	0	0	0	0	0	0	0	0	0
TE000681_LINE/Penelope	fakechr1	888876	889038	0	0	0	0	0	0	0	0	0	0	0	0	0	0	0	0	0	0	0	0	0	0	0	0	0	0	0
TE000939_LTR/Gypsy	fakechr1	1389912	1389984	0	0	0	0	0	0	0	0	0	0	0	0	0	0	0	0	0	0	0	0	0	0	0	0	0	0	0
TE000933_LTR/Gypsy	fakechr1	1387760	1387866	73.53	72.22	78.05	74.6	71.43	54.88	61.67	62.66	3.94	5.41	2.85	4.07	70	70	81.25	73.75	57.58	52.73	65.62	58.64	7.95	6.97	3.16	6.03	0.85	4.02	-1.96
TE000579_DNA/DNA	fakechr1	863129	863445	0	0	0	0	0	0	0	0	0	0	0	0	0	0	0	0	0	0	0	0	0	0	0	0	0	0	0
TE000819_RC/Helitron	fakechr1	1243479	1243872	0	0	80	26.67	0	100	44.44	48.15	0	11.11	7.84	6.32	0	0	0	0	0	0	0	0	0	0	0	0	26.67	48.15	6.32
TE000377_DNA/DNA	fakechr1	751584	751651	0	0	0	0	0	0	0	0	0	0	0	0	0	0	0	0	0	0	0	0	0	0	0	0	0	0	0
TE001031_LINE/Penelope	fakechr1	1450708	1450949	0	0	0	0	0	0	0	0	0	0	0	0	0	0	0	0	0	0	0	0	0	0	0	0	0	0	0
TE001021_LINE/Penelope	fakechr1	1448489	1448679	0	0	0	0	0	0	0	0	0	0	0	0	0	0	0	0	0	0	0	0	0	0	0	0	0	0	0
TE000011_LTR/Copia	fakechr1	16362	16416	0	0	0	0	0	0	0	0	0	0	0	0	0	0	0	0	0	0	0	0	0	0	0	0	0	0	0
TE001022_LINE/Penelope	fakechr1	1448566	1448756	0	0	0	0	0	0	0	0	0	0	0	0	0	0	0	0	0	0	0	0	0	0	0	0	0	0	0
TE000834_LTR/Copia	fakechr1	1359091	1359173	0	0	0	0	0	0	0	0	0	0	0	0	0	0	0	0	0	0	0	0	0	0	0	0	0	0	0
TE000013_LTR/Gypsy	fakechr1	23338	24232	0	0	0	0	0	0	0	0	0	0	0	0	0	0	0	0	0	0	0	0	0	0	0	0	0	0	0
TE000978_DNA/DNA	fakechr1	1442113	1442625	0	0	0	0	0	0	0	0	0	0	0	0	0	0	0	0	0	0	0	0	0	0	0	0	0	0	0
TE000292_DNA/hAT-Ac	fakechr1	595138	595202	0	0	0	0	0	0	0	0	0	0	0	0	0	0	0	0	0	0	0	0	0	0	0	0	0	0	0
TE000386_DNA/CMC-EnSpm	fakechr1	792269	792321	0	0	0	0	0	0	0	0	0	0	0	0	0	0	0	0	0	0	0	0	0	0	0	0	0	0	0
TE000497_LINE/Penelope	fakechr1	848078	848295	0	0	0	0	0	0	0	0	0	0	0	0	0	0	0	0	0	0	0	0	0	0	0	0	0	0	0
TE000567_DNA/DNA	fakechr1	861328	861357	0	0	0	0	0	0	0	0	0	0	0	0	0	0	0	0	0	0	0	0	0	0	0	0	0	0	0
TE000172_DNA/DNA	fakechr1	344459	344831	0	0	0	0	0	0	0	0	0	0	0	0	0	0	0	0	0	0	0	0	0	0	0	0	0	0	0
TE000521_LINE/Penelope	fakechr1	852957	853122	0	0	0	0	0	0	0	0	0	0	0	0	0	0	0	0	0	0	0	0	0	0	0	0	0	0	0
TE000484_DNA/DNA	fakechr1	845848	846131	0	0	0	0	0	0	0	0	0	0	0	0	0	0	0	0	0	0	0	0	0	0	0	0	0	0	0
TE000674_LINE/Penelope	fakechr1	887255	887401	0	0	0	0	0	0	0	0	0	0	0	0	0	0	0	0	0	0	0	0	0	0	0	0	0	0	0
TE001027_LTR/Gypsy	fakechr1	1449569	1449622	0	0	0	0	0	0	0	0	0	0	0	0	0	0	0	0	0	0	0	0	0	0	0	0	0	0	0
TE000232_LTR/Gypsy	fakechr1	408899	409167	0	0	0	0	0	0	0	0	0	0	0	0	0	0	0	0	0	0	0	0	0	0	0	0	0	0	0
TE000420_LINE/Penelope	fakechr1	833381	833451	0	0	0	0	0	0	0	0	0	0	0	0	0	0	0	0	0	0	0	0	0	0	0	0	0	0	0
TE000802_DNA/DNA	fakechr1	1161369	1161421	0	0	0	0	0	0	0	0	0	0	0	0	0	0	0	0	0	0	0	0	0	0	0	0	0	0	0
TE000440_LINE/Penelope	fakechr1	837076	837234	0	0	0	0	0	0	0	0	0	0	0	0	0	0	0	0	0	0	0	0	0	0	0	0	0	0	0
TE000054_LTR/Gypsy	fakechr1	184704	184850	0	0	0	0	0	0	0	0	0	0	0	0	0	0	0	0	0	0	0	0	0	0	0	0	0	0	0
TE000294_DNA/MULE-MuDR	fakechr1	595159	595246	0	12.5	0	4.17	0	0	0	0	0	0	0	0	0	0	0	0	0	0	0	0	0	0	0	0	4.17	0	0
TE000900_DNA/DNA	fakechr1	1382680	1383061	0	0	0	0	0	0	0	0	0	0	0	0	0	0	0	0	0	0	0	0	0	0	0	0	0	0	0
TE000261_LTR/Copia	fakechr1	510294	510363	0	0	0	0	0	0	0	0	0	0	0	0	0	0	0	0	0	0	0	0	0	0	0	0	0	0	0
TE000722_DNA/CMC-EnSpm	fakechr1	946331	946349	0	0	0	0	0	0	0	0	0	0	0	0	0	0	0	0	0	0	0	0	0	0	0	0	0	0	0
TE000110_LTR/Gypsy	fakechr1	329139	329243	50	92.31	84.21	75.51	0	0	0	0	8.79	5.11	8.27	7.39	25	0	50	25	0	0	0	0	18.69	21.43	4.65	14.92	50.51	0	-7.53
TE000609_LINE/Penelope	fakechr1	867731	867757	0	0	0	0	0	0	0	0	0	0	0	0	0	0	0	0	0	0	0	0	0	0	0	0	0	0	0
TE001024_LINE/Penelope	fakechr1	1448669	1448833	0	0	0	0	0	0	0	0	0	0	0	0	0	0	0	0	0	0	0	0	0	0	0	0	0	0	0
TE000994_LINE/Penelope	fakechr1	1444740	1444862	0	0	0	0	0	0	0	0	0	0	0	0	0	0	0	0	0	0	0	0	0	0	0	0	0	0	0
TE000744_LTR/Gypsy	fakechr1	988006	988113	0	0	0	0	0	0	0	0	5.73	2.63	0.33	2.9	0	0	0	0	0	0	0	0	5.14	1.36	1.75	2.75	0	0	0.15
TE000123_DNA/DNA	fakechr1	335158	335305	0	0	0	0	0	0	0	0	0	0	0	0	0	0	0	0	0	0	0	0	0	0	0	0	0	0	0
TE000312_LTR/Copia	fakechr1	612170	612240	33.33	0	100	44.44	0	0	0	0	0	0	7.14	2.38	0	0	0	0	0	0	0	0	0	0	0	0	44.44	0	2.38
TE000464_DNA/DNA	fakechr1	840840	841090	0	0	0	0	0	0	0	0	0	0	0	0	0	0	0	0	0	0	0	0	0	13.64	0	4.55	0	0	-4.55
TE000719_DNA/CMC-EnSpm	fakechr1	946273	946330	0	0	0	0	0	0	0	0	0	0	0	0	0	0	0	0	0	0	0	0	0	0	0	0	0	0	0
TE000155_LINE/Penelope	fakechr1	339499	339622	0	0	0	0	0	0	0	0	0	0	0	0	0	0	0	0	0	0	0	0	0	0	0	0	0	0	0
TE000688_DNA/DNA	fakechr1	889707	889923	0	0	0	0	0	0	0	0	0	0	0	0	0	0	0	0	0	0	0	0	0	0	0	0	0	0	0
TE000560_LINE/Penelope	fakechr1	860068	860224	0	0	0	0	0	0	0	0	0	0	0	0	0	0	0	0	0	0	0	0	0	0	0	0	0	0	0
TE000578_LINE/Penelope	fakechr1	863111	863320	0	0	0	0	0	0	0	0	0	0	0	0	0	0	0	0	0	0	0	0	0	0	0	0	0	0	0
TE000902_DNA/DNA	fakechr1	1382881	1383199	0	0	0	0	0	0	0	0	0	0	0	0	0	0	0	0	0	0	0	0	0	0	0	0	0	0	0
TE001056_DNA/DNA	fakechr1	1454916	1455024	0	0	0	0	0	0	0	0	0	0	0	0	0	0	0	0	0	0	0	0	0	0	0	0	0	0	0
TE000696_LINE/Penelope	fakechr1	891339	891475	0	0	0	0	0	0	0	0	0	0	0	0	0	0	0	0	0	0	0	0	0	0	0	0	0	0	0
TE000742_LTR/Gypsy	fakechr1	986990	987275	92.68	90.64	89.47	90.93	56.61	45.14	52.09	51.28	4.88	5.06	2.27	4.07	90.95	91.98	88.92	90.62	50	54.78	57.3	54.03	4.43	2.81	1.99	3.08	0.31	-2.75	0.99
TE000055_LTR/Gypsy	fakechr1	188263	188593	53.33	40.62	63.64	52.53	57.41	53.62	76.36	62.46	6.63	5.32	6.77	6.24	48.89	0	61.04	36.64	64	0	72.22	45.41	7.69	0	5.32	4.34	15.89	17.05	1.9
TE000910_DNA/DNA	fakechr1	1383469	1383787	0	0	0	0	0	0	0	0	0	0	0	0	0	0	0	0	0	0	0	0	0	0	0	0	0	0	0
TE000862_LINE/Penelope	fakechr1	1377552	1377666	0	0	0	0	0	0	0	0	0	0	0	0	0	0	0	0	0	0	0	0	0	0	0	0	0	0	0
TE000879_LINE/Penelope	fakechr1	1379789	1381188	0	0	0	0	0	0	0	0	0	0	0	0	0	0	0	0	0	0	0	0	0	0	0	0	0	0	0
TE000842_LINE/Penelope	fakechr1	1374518	1374862	0	0	0	0	0	0	0	0	0	0	0	0	0	0	0	0	0	0	0	0	0	0	0	0	0	0	0
TE000182_LINE/Penelope	fakechr1	345986	346376	0	0	0	0	1.16	0	0	0.39	4.17	0	2.63	2.27	0	0	0	0	0	0.46	0	0.15	12.5	3.12	0	5.21	0	0.24	-2.94
TE000988_LINE/Penelope	fakechr1	1443752	1443961	0	0	0	0	0	0	0	0	0	0	0	0	0	0	0	0	0	0	0	0	0	0	0	0	0	0	0
TE000737_LTR/Gypsy	fakechr1	978540	978678	0	0	0	0	0	0	0	0	5.88	0	0	1.96	0	0	0	0	0	0	0	0	0	2	0	0.67	0	0	1.29
TE000866_LINE/Penelope	fakechr1	1378032	1378146	0	0	0	0	0	0	0	0	0	0	0	0	0	0	0	0	0	0	0	0	0	0	0	0	0	0	0
TE000671_LINE/Penelope	fakechr1	886882	887028	0	0	0	0	0	0	0	0	0	0	0	0	0	0	0	0	0	0	0	0	0	0	0	0	0	0	0
TE001059_DNA/DNA	fakechr1	1455564	1455766	0	0	0	0	0	0	0	0	0	0	0	0	0	0	0	0	0	0	0	0	0	0	0	0	0	0	0
TE000936_DNA/CMC-EnSpm	fakechr1	1389328	1389369	0	0	0	0	0	0	0	0	0	0	0	0	0	0	0	0	0	0	0	0	0	0	0	0	0	0	0
TE000183_DNA/DNA	fakechr1	346102	346372	0	0	0	0	1.23	0	0	0.41	4.17	0	0	1.39	0	0	0	0	0	0.49	0	0.16	12.5	1.69	0	4.73	0	0.25	-3.34
TE000215_LTR/Gypsy	fakechr1	371529	371970	0	0	0	0	0	0	0	0	0	0	0	0	0	0	0	0	0	0	0	0	0	0	0	0	0	0	0
TE000792_LTR/Copia	fakechr1	1146572	1148080	84.36	84.87	92.58	87.27	77.68	78.02	79.22	78.31	8.75	8.63	8.46	8.61	90.54	85.37	83.89	86.6	77.79	77.94	78.32	78.02	10.57	7.62	9.1	9.1	0.67	0.29	-0.49
TE000874_LINE/Penelope	fakechr1	1379025	1379350	0	0	0	0	0	0	0	0	0	0	0	0	0	0	0	0	0	0	0	0	0	0	0	0	0	0	0
TE000273_LTR/Copia	fakechr1	537461	540136	88.29	88.36	89.41	88.69	70.88	70.18	71.29	70.78	7.94	8.24	7.74	7.97	89.82	88.79	89.9	89.5	70.95	72.76	69.24	70.98	9.28	9.46	8.37	9.04	-0.81	-0.2	-1.07
TE000562_LINE/Penelope	fakechr1	860225	860574	0	0	0	0	0	0	0	0	0	0	0	0	0	0	0	0	0	0	0	0	0	0	0	0	0	0	0
TE000786_DNA/MULE-MuDR	fakechr1	1100532	1100605	0	0	0	0	0	0	0	0	0	0	0	0	0	0	0	0	0	0	0	0	0	0	0	0	0	0	0
TE000598_LINE/Penelope	fakechr1	866211	866449	0	0	0	0	0	0	0	0	0	0	0	0	0	0	0	0	0	0	0	0	0	0	0	0	0	0	0
TE000047_LTR/Gypsy	fakechr1	124750	124813	0	0	0	0	0	0	0	0	0	0	0	0	0	0	0	0	0	0	0	0	0	0	0	0	0	0	0
TE001069_LINE/Penelope	fakechr1	1457207	1457264	0	0	0	0	0	0	0	0	0	0	0	0	0	0	0	0	0	0	0	0	0	0	0	0	0	0	0
TE000620_DNA/DNA	fakechr1	869924	870332	0	0	0	0	0	0	0	0	0	0	0	0	0	0	0	0	0	0	0	0	0	0	0	0	0	0	0
TE000582_DNA/DNA	fakechr1	863782	863872	0	0	0	0	0	0	0	0	0	0	0	0	0	0	0	0	0	0	0	0	0	0	0	0	0	0	0
TE000639_LINE/Penelope	fakechr1	873352	873592	0	0	0	0	0	0	0	0	0	0	0	0	0	0	0	0	0	0	0	0	0	0	0	0	0	0	0
TE000956_LTR/Gypsy	fakechr1	1412142	1413918	0	0	0	0	0	0	0	0	0	0	0	0	0	0	0	0	0	40	0	13.33	0	0	0	0	0	-13.33	0
TE000983_DNA/DNA	fakechr1	1443047	1443315	0	0	0	0	0	0	0	0	0	0	0	0	0	0	0	0	0	0	0	0	0	0	0	0	0	0	0
TE000669_LINE/Penelope	fakechr1	886688	886877	0	0	0	0	0	0	0	0	0	0	0	0	0	0	0	0	0	0	0	0	0	0	0	0	0	0	0
TE001108_LTR/Gypsy	fakechr1	1531122	1531181	0	0	0	0	0	0	0	0	0	0	0	0	0	0	0	0	0	0	0	0	0	0	0	0	0	0	0
TE000932_LINE/Penelope	fakechr1	1387401	1387550	0	0	0	0	0	0	0	0	0	0	0	0	0	0	0	0	0	0	0	0	0	0	0	0	0	0	0
TE000917_DNA/DNA	fakechr1	1383954	1384256	0	0	0	0	0	0	0	0	0	0	0	0	0	0	0	0	0	0	0	0	0	0	0	0	0	0	0
TE000657_DNA/DNA	fakechr1	884788	885079	0	0	0	0	0	0	0	0	0	0	0	0	0	0	0	0	0	0	0	0	0	0	0	0	0	0	0
TE000114_DNA/DNA	fakechr1	333762	334187	0	0	0	0	0	0	0	0	0	0	0	0	0	0	0	0	0	0	0	0	0	0	0	0	0	0	0
TE000432_DNA/DNA	fakechr1	835790	836137	0	0	0	0	0	0	0	0	0	0	0	0	0	0	0	0	0	0	0	0	0	0	0	0	0	0	0
TE000383_LTR/Copia	fakechr1	776696	777414	58.33	65.31	50	57.88	85.11	71.05	80	78.72	9.72	6.52	8.4	8.21	44.93	65.31	50	53.41	71.19	56.76	47.06	58.34	10.03	5.94	6.02	7.33	4.47	20.38	0.88
TE000129_DNA/DNA	fakechr1	335926	336248	0	0	0	0	0	0	0	0	0	0	0	0	0	0	0	0	0	0	0	0	0	0	0	0	0	0	0
TE000604_LINE/Penelope	fakechr1	867093	867171	0	0	0	0	0	0	0	0	0	0	0	0	0	0	0	0	0	0	0	0	0	0	0	0	0	0	0
TE000970_DNA/DNA	fakechr1	1441239	1441360	0	0	0	0	0	0	0	0	0	0	0	0	0	0	0	0	0	0	0	0	0	0	0	0	0	0	0
TE000596_DNA/DNA	fakechr1	865952	865999	0	0	0	0	0	0	0	0	0	0	0	0	0	0	0	0	0	0	0	0	0	0	0	0	0	0	0
TE000043_LTR/Gypsy	fakechr1	106717	106837	0	0	0	0	0	0	0	0	0	0	0	0	0	0	0	0	0	0	0	0	0	0	0	0	0	0	0
TE000545_LINE/Penelope	fakechr1	857299	857469	0	0	0	0	0	0	0	0	0	0	0	0	0	0	0	0	0	0	0	0	0	0	0	0	0	0	0
TE000148_DNA/DNA	fakechr1	338028	338175	0	0	0	0	0	0	0	0	0	0	0	0	0	0	0	0	0	0	0	0	0	0	0	0	0	0	0
TE000967_DNA/DNA	fakechr1	1440843	1441095	0	0	0	0	0	0	0	0	0	0	0	0	0	0	0	0	0	0	0	0	0	0	0	0	0	0	0
TE000162_LINE/Penelope	fakechr1	341230	341307	0	0	0	0	0	0	0	0	0	0	0	0	0	0	0	0	0	0	0	0	0	0	0	0	0	0	0
TE000305_LTR/Gypsy	fakechr1	610396	610477	0	0	0	0	0	0	0	0	0	0	0	0	0	0	0	0	0	0	0	0	0	0	0	0	0	0	0
TE000381_LTR/Copia	fakechr1	764711	765178	73.68	95.24	100	89.64	68.89	78.72	69.05	72.22	5.41	14.81	0	6.74	73.53	100	100	91.18	67.82	75	87.5	76.77	9.59	5	9.59	8.06	-1.54	-4.55	-1.32
TE000396_LTR/Gypsy	fakechr1	820270	824469	50.23	52.94	57.69	53.62	52.91	53.12	47.21	51.08	6.97	5.93	5.94	6.28	56.67	57.21	59.31	57.73	44.12	48.23	46.91	46.42	4.7	5.7	3.93	4.78	-4.11	4.66	1.5
TE000914_DNA/DNA	fakechr1	1383763	1384081	0	0	0	0	0	0	0	0	0	0	0	0	0	0	0	0	0	0	0	0	0	0	0	0	0	0	0
TE000543_LINE/Penelope	fakechr1	856576	857323	0	0	0	0	0	0	0	0	0	0	0	0	0	0	0	0	0	0	0	0	0	0	0	0	0	0	0
TE000739_LTR/Gypsy	fakechr1	985574	985752	0	0	0	0	0	0	100	33.33	0	3.33	2.78	2.04	0	0	0	0	75	100	0	58.33	8	5.61	0	4.54	0	-25	-2.5
TE000128_DNA/DNA	fakechr1	335865	336205	0	0	0	0	0	0	0	0	0	0	0	0	0	0	0	0	0	0	0	0	0	0	0	0	0	0	0
TE000196_LINE/Penelope	fakechr1	349409	349430	0	0	0	0	0	0	0	0	0	0	0	0	0	0	0	0	0	0	0	0	0	0	0	0	0	0	0
TE000290_DNA/CMC-EnSpm	fakechr1	594751	594764	0	0	0	0	0	0	0	0	0	0	0	0	0	0	0	0	0	0	0	0	0	0	0	0	0	0	0
TE000863_LINE/Penelope	fakechr1	1377672	1377786	0	0	0	0	0	0	0	0	0	0	0	0	0	0	0	0	0	0	0	0	0	0	0	0	0	0	0
TE000539_LINE/Penelope	fakechr1	855972	856160	0	0	0	0	0	0	0	0	0	0	0	0	0	0	0	0	0	0	0	0	0	0	0	0	0	0	0
TE000528_DNA/DNA	fakechr1	854026	854276	0	0	0	0	0	0	0	0	0	0	0	0	0	0	0	0	0	0	0	0	0	0	0	0	0	0	0
TE000450_DNA/DNA	fakechr1	838925	838937	0	0	0	0	0	0	0	0	0	0	0	0	0	0	0	0	0	0	0	0	0	0	0	0	0	0	0
TE000782_LTR/Copia	fakechr1	1084582	1084672	0	0	0	0	0	0	0	0	0	0	0	0	0	0	0	0	0	0	0	0	0	0	0	0	0	0	0
TE000174_LINE/Penelope	fakechr1	344894	345029	0	0	0	0	0	0	0	0	0	0	0	0	0	0	0	0	0	0	0	0	0	0	0	0	0	0	0
TE000431_DNA/DNA	fakechr1	835154	835290	0	0	0	0	0	0	0	0	0	0	0	0	0	0	0	0	0	0	0	0	0	0	0	0	0	0	0
TE000258_DNA/CMC-EnSpm	fakechr1	507395	507453	0	0	0	0	0	0	0	0	0	0	0	0	0	0	0	0	0	0	0	0	0	0	0	0	0	0	0
TE000490_LINE/Penelope	fakechr1	846487	846622	0	0	0	0	0	0	0	0	0	0	0	0	0	0	0	0	0	0	0	0	0	0	0	0	0	0	0
TE000767_LTR/Copia	fakechr1	1058022	1058997	91.02	89.37	91.07	90.49	58.81	59.93	57.4	58.71	8.84	8.53	7.91	8.43	89.38	90.4	90.21	90	65.43	60.87	62.54	62.95	11.03	9.63	8.18	9.61	0.49	-4.24	-1.18
TE000704_LINE/Penelope	fakechr1	892336	892493	0	0	0	0	0	0	0	0	0	0	0	0	0	0	0	0	0	0	0	0	0	0	0	0	0	0	0
TE001005_LINE/Penelope	fakechr1	1447488	1447678	0	0	0	0	0	0	0	0	0	0	0	0	0	0	0	0	0	0	0	0	0	0	0	0	0	0	0
TE000434_DNA/DNA	fakechr1	836315	836406	0	0	0	0	0	0	0	0	0	0	0	0	0	0	0	0	0	0	0	0	0	0	0	0	0	0	0
TE000846_DNA/DNA	fakechr1	1375552	1375726	0	0	0	0	0	0	0	0	0	0	0	0	0	0	0	0	0	0	0	0	0	0	0	0	0	0	0
TE001015_LINE/Penelope	fakechr1	1448104	1448294	0	0	0	0	0	0	0	0	0	0	0	0	0	0	0	0	0	0	0	0	0	0	0	0	0	0	0
TE000702_DNA/DNA	fakechr1	892221	892437	0	0	0	0	0	0	0	0	0	0	0	0	0	0	0	0	0	0	0	0	0	0	0	0	0	0	0
TE000030_DNA/DNA	fakechr1	80803	80846	0	0	0	0	0	0	0	0	0	0	0	0	0	0	0	0	0	0	0	0	0	0	0	0	0	0	0
TE000687_LINE/Penelope	fakechr1	889692	890026	0	0	0	0	0	0	0	0	0	0	0	0	0	0	0	0	0	0	0	0	0	0	0	0	0	0	0
TE000255_LTR/Copia	fakechr1	499825	499907	50	0	0	16.67	26.32	75	0	33.77	0	0	0	0	77.08	79.31	69.44	75.28	59.38	50	55.17	54.85	7.89	12.77	12.61	11.09	-58.61	-21.08	-11.09
TE001016_LINE/Penelope	fakechr1	1448181	1448371	0	0	0	0	0	0	0	0	0	0	0	0	0	0	0	0	0	0	0	0	0	0	0	0	0	0	0
TE000612_DNA/DNA	fakechr1	868018	868377	0	0	0	0	0	0	0	0	0	0	0	0	0	0	0	0	0	0	0	0	0	0	0	0	0	0	0
TE000204_DNA/DNA	fakechr1	350474	350596	0	0	0	0	0	0	0	0	0	0	0	0	0	0	0	0	0	0	0	0	0	0	0	0	0	0	0
TE000645_LINE/Penelope	fakechr1	874689	874865	0	0	0	0	0	0	0	0	0	0	0	0	0	0	0	0	0	0	0	0	0	0	0	0	0	0	0
TE000622_DNA/DNA	fakechr1	870104	870421	0	0	0	0	0	0	0	0	0	0	0	0	0	0	0	0	0	0	0	0	0	0	0	0	0	0	0
TE000426_LINE/Penelope	fakechr1	834156	834305	0	0	0	0	0	0	0	0	0	0	0	0	0	0	0	0	0	0	0	0	0	0	0	0	0	0	0
TE001080_DNA/PIF-Harbinger	fakechr1	1482861	1483163	95.61	93.33	97.79	95.58	78.95	78.79	86	81.25	8.21	5.71	4.77	6.23	97.47	95.52	96.83	96.61	70.87	65.28	55.68	63.94	6.24	4.48	2.47	4.4	-1.03	17.31	1.83
TE000063_LTR/Gypsy	fakechr1	223913	224253	88.64	90.37	89.33	89.45	79.61	82.99	83.11	81.9	8.34	8.46	6.93	7.91	90.77	90.43	90.99	90.73	81.37	81.85	81.56	81.59	11.58	8.48	8.52	9.53	-1.28	0.31	-1.62
TE000284_LINE/L2	fakechr1	594408	594490	0	0	0	0	0	0	0	0	0	0	0	0	0	0	0	0	0	0	0	0	0	0	0	0	0	0	0
TE000824_LTR/Gypsy	fakechr1	1267050	1267489	0	0	0	0	0	0	0	0	0	0	0	0	0	0	0	0	0	0	0	0	0	0	0	0	0	0	0
TE000797_LTR/Copia	fakechr1	1152979	1153119	0	0	0	0	0	0	0	0	0	0	0	0	0	0	0	0	0	0	0	0	0	0	0	0	0	0	0
TE000430_LINE/Penelope	fakechr1	835051	835261	0	0	0	0	0	0	0	0	0	0	0	0	0	0	0	0	0	0	0	0	0	0	0	0	0	0	0
TE000664_DNA/DNA	fakechr1	885761	886010	0	0	0	0	0	0	0	0	0	0	0	0	0	0	0	0	0	0	0	0	0	0	0	0	0	0	0
TE000599_DNA/DNA	fakechr1	866245	866437	0	0	0	0	0	0	0	0	0	0	0	0	0	0	0	0	0	0	0	0	0	0	0	0	0	0	0
TE001045_LINE/Penelope	fakechr1	1453297	1453475	0	0	0	0	0	0	0	0	0	0	0	0	0	0	0	0	0	0	0	0	0	0	0	0	0	0	0
TE000884_DNA/DNA	fakechr1	1381504	1381885	0	0	0	0	0	0	0	0	0	0	0	0	0	0	0	0	0	0	0	0	0	0	0	0	0	0	0
TE000727_LTR/Copia	fakechr1	963779	964247	0	0	0	0	0	0	0	0	0	0	0	0	0	0	0	0	0	0	0	0	0	0	0	0	0	0	0
TE000102_LTR/Gypsy	fakechr1	304715	306871	85.08	85.4	88.16	86.21	70.45	73.12	74.18	72.58	8.41	7.64	7.23	7.76	88.7	88.24	87.2	88.05	75.24	74.4	73.4	74.35	10.36	8.21	7.38	8.65	-1.84	-1.77	-0.89
TE000283_DNA/CMC-EnSpm	fakechr1	594395	594485	0	0	0	0	0	0	0	0	0	0	0	0	0	0	0	0	0	0	0	0	0	0	0	0	0	0	0
TE000429_LINE/Penelope	fakechr1	834825	834908	0	0	0	0	0	0	0	0	0	0	0	0	0	0	0	0	0	0	0	0	0	0	0	0	0	0	0
TE001018_LINE/Penelope	fakechr1	1448335	1448462	0	0	0	0	0	0	0	0	0	0	0	0	0	0	0	0	0	0	0	0	0	0	0	0	0	0	0
TE000705_LINE/Penelope	fakechr1	892385	892542	0	0	0	0	0	0	0	0	0	0	0	0	0	0	0	0	0	0	0	0	0	0	0	0	0	0	0
TE000969_LINE/Penelope	fakechr1	1441203	1441378	0	0	0	0	0	0	0	0	0	0	0	0	0	0	0	0	0	0	0	0	0	0	0	0	0	0	0
TE000852_DNA/DNA	fakechr1	1376387	1376535	0	0	0	0	0	0	0	0	0	0	0	0	0	0	0	0	0	0	0	0	0	0	0	0	0	0	0
TE000275_LTR/Copia	fakechr1	573894	573985	0	0	0	0	0	0	0	0	0	0	0	0	0	0	0	0	75	0	0	25	0	0	0	0	0	-25	0
TE000730_DNA/CMC-EnSpm	fakechr1	970439	970503	0	0	0	0	0	0	0	0	0	0	0	0	0	0	0	0	0	0	0	0	0	0	0	0	0	0	0
TE000997_LINE/Penelope	fakechr1	1445406	1445461	0	0	0	0	0	0	0	0	0	0	0	0	0	0	0	0	0	0	0	0	0	0	0	0	0	0	0
TE000940_LTR/Gypsy	fakechr1	1390035	1390118	0	0	0	0	0	0	0	0	0	0	0	0	0	0	0	0	0	0	0	0	0	0	0	0	0	0	0
TE001054_DNA/DNA	fakechr1	1454628	1454736	0	0	0	0	0	0	0	0	0	0	0	0	0	0	0	0	0	0	0	0	0	0	0	0	0	0	0
TE000422_LINE/Penelope	fakechr1	833665	833967	0	0	0	0	0	0	0	0	0	0	0	0	0	0	0	0	0	0	0	0	0	0	0	0	0	0	0
TE000300_LTR/Copia	fakechr1	600857	602473	54.24	68.06	66.67	62.99	75.75	77.79	76.1	76.55	6.01	6.86	6.41	6.43	70.25	73.63	58.62	67.5	76.76	75.2	75.84	75.93	7.94	7.56	7.24	7.58	-4.51	0.62	-1.15
TE000009_LTR/Copia	fakechr1	15615	15846	0	100	100	66.67	0	80.85	68.57	49.81	0	10.76	3.1	4.62	0	0	0	0	0	0	0	0	0	0	0	0	66.67	49.81	4.62
TE001091_LTR/Copia	fakechr1	1504418	1505389	91.67	88.89	96	92.19	81.25	90.62	81.31	84.39	18.75	7.56	6.61	10.97	0	100	50	50	0	95.83	84.62	60.15	0	5.77	10	5.26	42.19	24.24	5.71
TE000966_LINE/Penelope	fakechr1	1440757	1440842	0	0	0	0	0	0	0	0	0	0	0	0	0	0	0	0	0	0	0	0	0	0	0	0	0	0	0
TE000141_LINE/Penelope	fakechr1	337315	337510	0	0	0	0	0	0	0	0	0	0	0	0	0	0	0	0	0	0	0	0	0	0	0	0	0	0	0
TE000760_DNA/MULE-MuDR	fakechr1	1019350	1019718	90.82	93.15	91.25	91.74	71.29	72.78	77.99	74.02	8.27	7.17	9.48	8.31	89.17	92.75	87.92	89.95	83.25	77.14	83.33	81.24	9.6	10.01	8.05	9.22	1.79	-7.22	-0.91
TE000597_LINE/Penelope	fakechr1	866000	866244	0	0	0	0	0	0	0	0	0	0	0	0	0	0	0	0	0	0	0	0	0	0	0	0	0	0	0
TE000479_LINE/Penelope	fakechr1	844406	844629	0	0	0	0	0	0	0	0	0	0	0	0	0	0	0	0	0	0	0	0	0	0	0	0	0	0	0
TE000626_DNA/DNA	fakechr1	871151	871657	0	0	0	0	0	0	0	0	0	0	0	0	0	0	0	0	0	0	0	0	0	0	0	0	0	0	0
TE001055_LINE/Penelope	fakechr1	1454737	1454915	0	0	0	0	0	0	0	0	0	0	0	0	0	0	0	0	0	0	0	0	0	0	0	0	0	0	0
TE000785_LTR/Copia	fakechr1	1099109	1099166	0	33.33	0	11.11	0	100	0	33.33	0	0	0	0	0	0	0	0	0	0	0	0	0	0	0	0	11.11	33.33	0
TE001047_LINE/Penelope	fakechr1	1453585	1453763	0	0	0	0	0	0	0	0	0	0	0	0	0	0	0	0	0	0	0	0	0	0	0	0	0	0	0
TE000059_LTR/Gypsy	fakechr1	202049	203444	78.15	80.37	80.32	79.61	69.65	72.4	72.83	71.63	7.19	7.56	4.92	6.56	78.95	78.03	81.18	79.39	70.88	61.99	74	68.96	10.01	6.12	6.03	7.39	0.22	2.67	-0.83
TE001034_LINE/Penelope	fakechr1	1451711	1452143	0	0	0	0	0	0	0	0	0	0	0	0	0	0	0	0	0	0	0	0	0	0	0	0	0	0	0
TE001094_LTR/Copia	fakechr1	1505738	1507279	0	0	0	0	0	0	75	25	0	0	7.5	2.5	100	85.96	87.5	91.15	33.33	32.79	60	42.04	14.69	5.74	9.72	10.05	-91.15	-17.04	-7.55
TE000801_DNA/hAT-Ac	fakechr1	1161241	1161304	0	0	0	0	0	0	0	0	0	0	0	0	0	0	0	0	0	0	0	0	0	0	0	0	0	0	0
TE000837_DNA/DNA	fakechr1	1373364	1373448	0	0	0	0	0	0	0	0	0	0	0	0	0	0	0	0	0	0	0	0	0	0	0	0	0	0	0
TE000330_LTR/Copia	fakechr1	624432	624508	0	0	0	0	0	0	0	0	0	0	0	0	0	0	0	0	0	0	0	0	0	0	0	0	0	0	0
TE000343_LTR/Gypsy	fakechr1	689229	690609	49.43	54.8	39.9	48.04	44.19	39.35	48.13	43.89	4.57	4.76	3.14	4.16	49.2	60.13	47.66	52.33	52.12	49.74	50.76	50.87	6.19	5.12	4.45	5.25	-4.29	-6.98	-1.09
TE000690_DNA/DNA	fakechr1	890144	890363	0	0	0	0	0	0	0	0	0	0	0	0	0	0	0	0	0	0	0	0	0	0	0	0	0	0	0
TE000549_DNA/DNA	fakechr1	858379	858618	0	0	0	0	0	0	0	0	0	0	0	0	0	0	0	0	0	0	0	0	0	0	0	0	0	0	0
TE000012_LTR/Gypsy	fakechr1	22031	22768	0	0	0	0	0	0	0	0	0	0	0	0	0	0	0	0	0	0	0	0	0	0	0	0	0	0	0
TE000106_DNA/hAT-Ac	fakechr1	327550	327913	88.41	93.75	84.21	88.79	56.67	56.25	37.21	50.04	9.06	12.62	9.29	10.32	82.61	60	93.94	78.85	36.84	0	84.62	40.49	8.33	8.49	7.35	8.06	9.94	9.55	2.26
TE000408_LINE/Penelope	fakechr1	831370	831655	0	0	0	0	0	0	0	0	0	0	0	0	0	0	0	0	0	0	0	0	0	0	0	0	0	0	0
TE000525_LINE/Penelope	fakechr1	853831	853997	0	0	0	0	0	0	0	0	0	0	0	0	0	0	0	0	0	0	0	0	0	0	0	0	0	0	0
TE000756_DNA/CMC-EnSpm	fakechr1	1011658	1011794	0	0	0	0	5	0	0	1.67	0	0	0	0	0	0	0	0	0	0	0	0	0	2	0	0.67	0	1.67	-0.67
TE000606_DNA/DNA	fakechr1	867278	867421	0	0	0	0	0	0	0	0	0	0	0	0	0	0	0	0	0	0	0	0	0	0	0	0	0	0	0
TE001048_DNA/DNA	fakechr1	1453764	1453872	0	0	0	0	0	0	0	0	0	0	0	0	0	0	0	0	0	0	0	0	0	0	0	0	0	0	0
TE000642_LINE/Penelope	fakechr1	873853	874071	0	0	0	0	0	0	0	0	0	0	0	0	0	0	0	0	0	0	0	0	0	0	0	0	0	0	0
TE001023_LINE/Penelope	fakechr1	1448643	1448770	0	0	0	0	0	0	0	0	0	0	0	0	0	0	0	0	0	0	0	0	0	0	0	0	0	0	0
TE001037_LINE/Penelope	fakechr1	1452370	1452423	0	0	0	0	0	0	0	0	0	0	0	0	0	0	0	0	0	0	0	0	0	0	0	0	0	0	0
TE000921_LINE/Penelope	fakechr1	1384427	1384703	0	0	0	0	0	0	0	0	0	0	0	0	0	0	0	0	0	0	0	0	0	0	0	0	0	0	0
TE000406_LINE/Penelope	fakechr1	831158	831299	0	0	0	0	0	0	0	0	0	0	0	0	0	0	0	0	0	0	0	0	0	0	0	0	0	0	0
TE001052_DNA/DNA	fakechr1	1454340	1454448	0	0	0	0	0	0	0	0	0	0	0	0	0	0	0	0	0	0	0	0	0	0	0	0	0	0	0
TE000981_DNA/DNA	fakechr1	1442748	1443038	0	0	0	0	0	0	0	0	0	0	0	0	0	0	0	0	0	0	0	0	0	0	0	0	0	0	0
TE000888_DNA/DNA	fakechr1	1381798	1382179	0	0	0	0	0	0	0	0	0	0	0	0	0	0	0	0	0	0	0	0	0	0	0	0	0	0	0
TE000980_DNA/DNA	fakechr1	1442734	1442968	0	0	0	0	0	0	0	0	0	0	0	0	0	0	0	0	0	0	0	0	0	0	0	0	0	0	0
TE000913_DNA/DNA	fakechr1	1383660	1383962	0	0	0	0	0	0	0	0	0	0	0	0	0	0	0	0	0	0	0	0	0	0	0	0	0	0	0
TE000041_LTR/Copia	fakechr1	104104	104220	0	0	0	0	0	0	0	0	0	0	0	0	0	0	0	0	0	0	0	0	0	0	0	0	0	0	0
TE000590_LINE/Penelope	fakechr1	865033	865645	0	0	0	0	0	0	0	0	0	0	0	0	0	0	0	0	0	0	0	0	0	0	0	0	0	0	0
TE000712_LTR/Gypsy	fakechr1	901384	903338	76.92	72.83	77.6	75.78	67.2	55.33	64.18	62.24	6.79	7.63	9.73	8.05	82.66	73.81	81.46	79.31	60.23	58.19	64.26	60.89	8.71	8.26	8.66	8.54	-3.53	1.35	-0.49
TE001049_LINE/Penelope	fakechr1	1453873	1454051	0	0	0	0	0	0	0	0	0	0	0	0	0	0	0	0	0	0	0	0	0	0	0	0	0	0	0
TE000638_DNA/DNA	fakechr1	873153	873351	0	0	0	0	0	0	0	0	0	0	0	0	0	0	0	0	0	0	0	0	0	0	0	0	0	0	0
TE000472_LINE/Penelope	fakechr1	842189	842303	0	0	0	0	0	0	0	0	0	0	0	0	0	0	0	0	0	0	0	0	0	0	0	0	0	0	0
TE000230_LTR/Copia	fakechr1	407396	408584	0	0	0	0	0	0	0	0	0	0	0	0	0	0	0	0	0	0	0	0	0	0	0	0	0	0	0
TE000577_LINE/Penelope	fakechr1	862784	863128	0	0	0	0	0	0	0	0	0	0	0	0	0	0	0	0	0	0	0	0	0	0	0	0	0	0	0
TE000716_LTR/Copia	fakechr1	913624	914390	78.03	78.13	80.2	78.79	35.33	49.51	47	43.95	6.5	6.14	6.54	6.39	86.35	84.36	85.51	85.41	52.11	51.38	44.22	49.24	13.46	10.18	6.52	10.05	-6.62	-5.29	-3.66
TE000506_LINE/Penelope	fakechr1	850645	850709	0	0	0	0	0	0	0	0	0	0	0	0	0	0	0	0	0	0	0	0	0	0	0	0	0	0	0
TE000995_DNA/DNA	fakechr1	1444863	1445049	0	0	0	0	0	0	0	0	0	0	0	0	0	0	0	0	0	0	0	0	0	0	0	0	0	0	0
TE000984_DNA/DNA	fakechr1	1443145	1443494	0	0	0	0	0	0	0	0	0	0	0	0	0	0	0	0	0	0	0	0	0	0	0	0	0	0	0
TE000845_DNA/DNA	fakechr1	1375524	1375657	0	0	0	0	0	0	0	0	0	0	0	0	0	0	0	0	0	0	0	0	0	0	0	0	0	0	0
TE000039_DNA/CMC-EnSpm	fakechr1	96278	96403	0	0	0	0	0	0	6.67	2.22	0.88	0.34	0.63	0.62	0	0	0	0	10	0	0	3.33	1.12	0	0.62	0.58	0	-1.11	0.04
TE000898_DNA/DNA	fakechr1	1382587	1382905	0	0	0	0	0	0	0	0	0	0	0	0	0	0	0	0	0	0	0	0	0	0	0	0	0	0	0
TE000062_LTR/Gypsy	fakechr1	222672	223743	84.3	85.23	83.27	84.27	75.19	75.56	74.84	75.2	9.31	9.26	8.67	9.08	84.87	84.9	86.47	85.41	75.65	74.91	76.73	75.76	11.46	9.81	9.78	10.35	-1.14	-0.56	-1.27
TE000707_LTR/Copia	fakechr1	896292	897017	95.86	91.23	88.07	91.72	82.48	81.46	82.34	82.09	9.05	7.37	9.26	8.56	92.03	90.22	90.11	90.79	77	76.2	74.17	75.79	7.46	5.27	6.32	6.35	0.93	6.3	2.21
TE000554_LINE/Penelope	fakechr1	859391	859563	0	0	0	0	0	0	0	0	0	0	0	0	0	0	0	0	0	0	0	0	0	0	0	0	0	0	0
TE000972_LINE/Penelope	fakechr1	1441690	1441859	0	0	0	0	0	0	0	0	0	0	0	0	0	0	0	0	0	0	0	0	0	0	0	0	0	0	0
TE000244_DNA/hAT-Ac	fakechr1	442307	442425	55.56	0	50	35.19	84.21	0	75	53.07	1.16	0	5	2.05	50	0	0	16.67	85	0	0	28.33	0	0	0	0	18.52	24.74	2.05
TE000989_DNA/DNA	fakechr1	1443962	1444292	0	0	0	0	0	0	0	0	0	0	0	0	0	0	0	0	0	0	0	0	0	0	0	0	0	0	0
TE000589_LINE/Penelope	fakechr1	864923	865134	0	0	0	0	0	0	0	0	0	0	0	0	0	0	0	0	0	0	0	0	0	0	0	0	0	0	0
TE000146_LINE/Penelope	fakechr1	337843	338027	0	0	0	0	0	0	0	0	0	0	0	0	0	0	0	0	0	0	0	0	0	0	0	0	0	0	0
TE000136_DNA/DNA	fakechr1	336854	337157	0	0	0	0	0	0	0	0	0	0	0	0	0	0	0	0	0	0	0	0	0	0	0	0	0	0	0
TE000443_LINE/Penelope	fakechr1	837535	837693	0	0	0	0	0	0	0	0	0	0	0	0	0	0	0	0	0	0	0	0	0	0	0	0	0	0	0
TE000839_LINE/Penelope	fakechr1	1373601	1373959	0	0	0	0	0	0	0	0	0	0	0	0	0	0	0	0	0	0	0	0	0	0	0	0	0	0	0
TE000799_LTR/Copia	fakechr1	1155130	1155724	89.16	85.92	71.67	82.25	87.5	71.63	50.93	70.02	5.81	4.11	6.57	5.5	10.87	0	0	3.62	2.53	0	0	0.84	0	0	0	0	78.63	69.18	5.5
TE000790_LTR/Copia	fakechr1	1118651	1120654	85.71	100	74.36	86.69	41.67	53.85	55.05	50.19	6.09	6.38	6.65	6.37	62.5	66.67	85.71	71.63	57.89	0	49.02	35.64	0.79	6.32	4.74	3.95	15.06	14.55	2.42
TE000211_LINE/Penelope	fakechr1	363160	363387	0	0	0	0	0	0	0	0	0	0	0	0	0	0	0	0	0	0	0	0	0	0	0	0	0	0	0
TE000614_LINE/Penelope	fakechr1	868378	868521	0	0	0	0	0	0	0	0	0	0	0	0	0	0	0	0	0	0	0	0	0	0	0	0	0	0	0
TE000404_LINE/Penelope	fakechr1	831075	831221	0	0	0	0	0	0	0	0	0	0	0	0	0	0	0	0	0	0	0	0	0	0	0	0	0	0	0
TE000481_LINE/Penelope	fakechr1	844876	845064	0	0	0	0	0	0	0	0	0	0	0	0	0	0	0	0	0	0	0	0	0	0	0	0	0	0	0
TE000868_LINE/Penelope	fakechr1	1378272	1378386	0	0	0	0	0	0	0	0	0	0	0	0	0	0	0	0	0	0	0	0	0	0	0	0	0	0	0
TE000762_LTR/Copia	fakechr1	1030721	1031021	48.94	43.7	47.67	46.77	98.63	88.8	94.9	94.11	14.48	11.82	10.94	12.41	57.79	61.35	56.45	58.53	98.78	89.94	98.64	95.79	14.62	12.49	12.9	13.34	-11.76	-1.68	-0.93
TE000649_DNA/DNA	fakechr1	875581	875747	0	0	0	0	0	0	0	0	0	0	0	0	0	0	0	0	0	0	0	0	0	0	0	0	0	0	0
TE000996_LINE/Penelope	fakechr1	1445050	1445199	0	0	0	0	0	0	0	0	0	0	0	0	0	0	0	0	0	0	0	0	0	0	0	0	0	0	0
TE000789_LTR/Copia	fakechr1	1115950	1118490	41.18	65.62	0	35.6	18.18	60.53	0	26.24	4.49	4.47	0	2.99	35.29	58.33	87.5	60.37	27.27	31.25	60	39.51	3.91	3.33	9.38	5.54	-24.77	-13.27	-2.55
TE000154_DNA/DNA	fakechr1	339348	339597	0	0	0	0	0	0	0	0	0	0	0	0	0	0	0	0	0	0	0	0	0	0	0	0	0	0	0
TE000683_LINE/Penelope	fakechr1	889022	889219	0	0	0	0	0	0	0	0	0	0	0	0	0	0	0	0	0	0	0	0	0	0	0	0	0	0	0
TE000653_DNA/DNA	fakechr1	880577	880675	0	0	0	0	0	0	0	0	0	0	0	0	0	0	0	0	0	0	0	0	0	0	0	0	0	0	0
TE000740_LTR/Copia	fakechr1	985615	985838	80	66.67	61.54	69.4	0	25	44.44	23.15	4	1.79	1.08	2.29	75	70	0	48.33	36.36	63.16	0	33.17	5.31	4.26	0	3.19	21.07	-10.02	-0.9
TE000362_DNA/hAT-Ac	fakechr1	721465	721549	0	0	0	0	0	0	0	0	0	0	0	0	0	0	0	0	0	0	0	0	0	0	0	0	0	0	0
TE000222_DNA/CMC-EnSpm	fakechr1	386871	386900	0	0	0	0	0	0	0	0	0	0	0	0	0	0	0	0	0	0	0	0	0	0	0	0	0	0	0
TE000117_LINE/Penelope	fakechr1	334302	334435	0	0	0	0	0	0	0	0	0	0	0	0	0	0	0	0	0	0	0	0	0	0	0	0	0	0	0
TE000523_DNA/DNA	fakechr1	853123	853530	0	0	0	0	0	0	0	0	0	0	0	0	0	0	0	0	0	0	0	0	0	0	0	0	0	0	0
TE000253_DNA/CMC-EnSpm	fakechr1	493530	493575	0	0	0	0	0	0	0	0	0	0	0	0	0	0	0	0	0	0	0	0	0	0	0	0	0	0	0
TE000190_LINE/Penelope	fakechr1	346902	347098	0	0	0	0	0	0	0	0	0	0	0	0	0	0	0	0	0	0	0	0	0	0	0	0	0	0	0
TE000943_LTR/Gypsy	fakechr1	1390421	1390524	0	0	0	0	0	0	0	0	0	0	0	0	0	0	0	0	0	0	0	0	0	0	0	0	0	0	0
TE000492_DNA/DNA	fakechr1	846623	846922	0	0	0	0	0	0	0	0	0	0	0	0	0	0	0	0	0	0	0	0	0	0	0	0	0	0	0
TE000958_LTR/Gypsy	fakechr1	1415687	1415743	0	0	0	0	0	0	0	0	0	0	0	0	0	0	0	0	0	0	0	0	0	0	0	0	0	0	0
TE000881_LINE/Penelope	fakechr1	1381171	1381410	0	0	0	0	0	0	0	0	0	0	0	0	0	0	0	0	0	0	0	0	0	0	0	0	0	0	0
TE000202_LINE/Penelope	fakechr1	349979	350257	0	0	0	0	0	0	0	0	0	0	0	0	0	0	0	0	0	0	0	0	0	0	0	0	0	0	0
TE001103_LTR/Copia	fakechr1	1516005	1518282	90.91	88.43	88.04	89.13	60.77	60.98	58.43	60.06	7.16	6.32	6.39	6.62	91.33	87.63	92.05	90.34	81.18	79.52	83.11	81.27	9.28	10.49	9.38	9.72	-1.21	-21.21	-3.1
TE000667_DNA/DNA	fakechr1	886338	886687	0	0	0	0	0	0	0	0	0	0	0	0	0	0	0	0	0	0	0	0	0	0	0	0	0	0	0
TE000820_LTR/Copia	fakechr1	1252480	1252559	0	0	0	0	0	0	0	0	0	0	0	0	0	0	0	0	0	0	0	0	0	0	0	0	0	0	0
TE000883_DNA/DNA	fakechr1	1381455	1381757	0	0	0	0	0	0	0	0	0	0	0	0	0	0	0	0	0	0	0	0	0	0	0	0	0	0	0
TE000140_LINE/Penelope	fakechr1	337265	337429	0	0	0	0	0	0	0	0	0	0	0	0	0	0	0	0	0	0	0	0	0	0	0	0	0	0	0
TE000178_LINE/Penelope	fakechr1	345426	345723	0	0	0	0	0	0	0	0	0	0	0	0	0	0	0	0	0	0	0	0	0	0	0	0	0	0	0
TE000205_LINE/Penelope	fakechr1	350597	350672	0	0	0	0	0	0	0	0	0	0	0	0	0	0	0	0	0	0	0	0	0	0	0	0	0	0	0
TE000160_LINE/Penelope	fakechr1	340337	341002	0	0	0	0	0	0	0	0	0	0	0	0	0	0	0	0	0	0	0	0	0	0	0	0	0	0	0
TE001003_LINE/Penelope	fakechr1	1447362	1447491	0	0	0	0	0	0	0	0	0	0	0	0	0	0	0	0	0	0	0	0	0	0	0	0	0	0	0
TE000750_DNA/PIF-Harbinger	fakechr1	1001773	1001927	0	0	0	0	0	0	0	0	0	0	0	0	0	0	0	0	0	0	0	0	0	0	0	0	0	0	0
TE000672_LINE/Penelope	fakechr1	887013	887124	0	0	0	0	0	0	0	0	0	0	0	0	0	0	0	0	0	0	0	0	0	0	0	0	0	0	0
TE000360_LINE/Penelope	fakechr1	721448	721534	0	0	0	0	0	0	0	0	0	0	0	0	0	0	0	0	0	0	0	0	0	0	0	0	0	0	0
TE000379_LTR/Copia	fakechr1	761248	763044	0	0	0	0	0	0	0	0	0	0	0	0	100	0	0	33.33	58.33	0	0	19.44	7.29	0	0	2.43	-33.33	-19.44	-2.43
TE000524_DNA/DNA	fakechr1	853637	853911	0	0	0	0	0	0	0	0	0	0	0	0	0	0	0	0	0	0	0	0	0	0	0	0	0	0	0
TE000668_DNA/DNA	fakechr1	886627	886939	0	0	0	0	0	0	0	0	0	0	0	0	0	0	0	0	0	0	0	0	0	0	0	0	0	0	0
TE000965_LINE/Penelope	fakechr1	1440450	1440746	0	0	0	0	0	0	0	0	0	0	0	0	0	0	0	0	0	0	0	0	0	0	0	0	0	0	0
TE000878_DNA/DNA	fakechr1	1379597	1379788	0	0	0	0	0	0	0	0	0	0	0	0	0	0	0	0	0	0	0	0	0	0	0	0	0	0	0
TE000601_DNA/DNA	fakechr1	866852	867092	0	0	0	0	0	0	0	0	0	0	0	0	0	0	0	0	0	0	0	0	0	0	0	0	0	0	0
TE000513_LINE/Penelope	fakechr1	851668	852006	0	0	0	0	0	0	0	0	0	0	0	0	0	0	0	0	0	0	0	0	0	0	0	0	0	0	0
TE000876_DNA/DNA	fakechr1	1379563	1379739	0	0	0	0	0	0	0	0	0	0	0	0	0	0	0	0	0	0	0	0	0	0	0	0	0	0	0
TE000274_LTR/Gypsy	fakechr1	540154	540234	61.54	66.67	0	42.74	0	0	0	0	1.92	0	0	0.64	100	100	0	66.67	0	0	0	0	3.45	0	0	1.15	-23.93	0	-0.51
TE000327_DNA/CMC-EnSpm	fakechr1	618454	618525	0	0	0	0	0	0	0	0	0	0	0	0	0	0	0	0	0	0	0	0	0	0	0	0	0	0	0
TE000714_LTR/Copia	fakechr1	905867	907438	0	62.96	69.23	44.06	0	73.53	60.61	44.71	0	2.8	3.36	2.05	50	63.64	0	37.88	50	66.67	0	38.89	7.35	2.36	0	3.24	6.18	5.82	-1.19
TE000656_LINE/Penelope	fakechr1	884499	885045	0	0	0	0	0	0	0	0	0	0	0	0	0	0	0	0	0	0	0	0	0	0	0	0	0	0	0
TE000218_LTR/Copia	fakechr1	377887	378192	56.25	50.72	68.42	58.46	66.67	70.97	71.43	69.69	2.5	4.59	4.37	3.82	66	75.58	67.59	69.72	69.4	67.21	75.51	70.71	5.36	5.13	6.29	5.59	-11.26	-1.02	-1.77
TE000922_DNA/DNA	fakechr1	1384869	1385096	0	0	0	0	0	0	0	0	0	0	0	0	0	0	0	0	0	0	0	0	0	0	0	0	0	0	0
TE000566_LINE/Penelope	fakechr1	861052	861249	0	0	0	0	0	0	0	0	0	0	0	0	0	0	0	0	0	0	0	0	0	0	0	0	0	0	0
TE000583_LINE/Penelope	fakechr1	863873	864045	0	0	0	0	0	0	0	0	0	0	0	0	0	0	0	0	0	0	0	0	0	0	0	0	0	0	0
TE000024_LTR/Copia	fakechr1	47686	47992	0	0	0	0	0	0	0	0	0	0	0	0	0	0	0	0	0	0	0	0	0	0	0	0	0	0	0
TE000937_LTR/Gypsy	fakechr1	1389828	1389900	0	0	0	0	0	0	0	0	0	0	0	0	0	0	0	0	0	0	0	0	0	0	0	0	0	0	0
TE000068_DNA/CMC-EnSpm	fakechr1	240813	240824	0	0	0	0	0	0	0	0	0	0	0	0	0	0	0	0	0	0	0	0	0	0	0	0	0	0	0
TE000619_DNA/DNA	fakechr1	869723	870062	0	0	0	0	0	0	0	0	0	0	0	0	0	0	0	0	0	0	0	0	0	0	0	0	0	0	0
TE000263_LTR/Copia	fakechr1	510657	510728	0	42.86	0	14.29	0	71.43	0	23.81	18.75	25	11.11	18.29	45.45	42.86	0	29.44	83.33	75	100	86.11	30.56	27.4	23.53	27.16	-15.15	-62.3	-8.87
TE000417_DNA/DNA	fakechr1	832596	833048	0	0	0	0	0	0	0	0	0	0	0	0	0	0	0	0	0	0	0	0	0	0	0	0	0	0	0
TE000203_LINE/Penelope	fakechr1	350417	350473	0	0	0	0	0	0	0	0	0	0	0	0	0	0	0	0	0	0	0	0	0	0	0	0	0	0	0
TE001063_DNA/DNA	fakechr1	1456238	1456319	0	0	0	0	0	0	0	0	0	0	0	0	0	0	0	0	0	0	0	0	0	0	0	0	0	0	0
TE000298_LTR/Copia	fakechr1	599170	599595	100	0	100	66.67	50	0	100	50	6.25	0	12.5	6.25	0	89.47	0	29.82	0	68.89	0	22.96	0	8.76	0	2.92	36.85	27.04	3.33
TE000035_LTR/Gypsy	fakechr1	85074	85084	0	0	0	0	0	0	0	0	0	0	0	0	0	0	0	0	0	0	0	0	0	0	0	0	0	0	0
TE000100_LTR/Gypsy	fakechr1	286658	287174	0	0	64.29	21.43	0	0	33.33	11.11	0	0	0	0	73.13	0	70.69	47.94	59.32	0	63.16	40.83	7.14	0	3.83	3.66	-26.51	-29.72	-3.66
TE000848_LINE/Penelope	fakechr1	1375727	1375916	0	0	0	0	0	0	0	0	0	0	0	0	0	0	0	0	0	0	0	0	0	0	0	0	0	0	0
TE000963_DNA/DNA	fakechr1	1439687	1440091	0	0	0	0	0	0	0	0	0	0	0	0	0	0	0	0	0	0	0	0	0	0	0	0	0	0	0
TE000806_DNA/CMC-EnSpm	fakechr1	1195922	1195987	0	0	0	0	0	0	0	0	0	0	9.09	3.03	0	0	0	0	0	0	0	0	0	0	0	0	0	0	3.03
TE000685_DNA/DNA	fakechr1	889413	889494	0	0	0	0	0	0	0	0	0	0	0	0	0	0	0	0	0	0	0	0	0	0	0	0	0	0	0
TE000421_DNA/DNA	fakechr1	833452	833664	0	0	0	0	0	0	0	0	0	0	0	0	0	0	0	0	0	0	0	0	0	0	0	0	0	0	0
TE000486_DNA/DNA	fakechr1	846361	846373	0	0	0	0	0	0	0	0	0	0	0	0	0	0	0	0	0	0	0	0	0	0	0	0	0	0	0
TE000611_LINE/Penelope	fakechr1	867952	868017	0	0	0	0	0	0	0	0	0	0	0	0	0	0	0	0	0	0	0	0	0	0	0	0	0	0	0
TE000625_LINE/Penelope	fakechr1	870859	871204	0	0	0	0	0	0	0	0	0	0	0	0	0	0	0	0	0	0	0	0	0	0	0	0	0	0	0
TE000418_DNA/DNA	fakechr1	832718	833129	0	0	0	0	0	0	0	0	0	0	0	0	0	0	0	0	0	0	0	0	0	0	0	0	0	0	0
TE000977_LINE/Penelope	fakechr1	1442088	1442238	0	0	0	0	0	0	0	0	0	0	0	0	0	0	0	0	0	0	0	0	0	0	0	0	0	0	0
TE000658_DNA/DNA	fakechr1	884879	885148	0	0	0	0	0	0	0	0	0	0	0	0	0	0	0	0	0	0	0	0	0	0	0	0	0	0	0
TE000993_LINE/Penelope	fakechr1	1444430	1444755	0	0	0	0	0	0	0	0	0	0	0	0	0	0	0	0	0	0	0	0	0	0	0	0	0	0	0
TE000328_DNA/CMC-EnSpm	fakechr1	618466	618536	0	0	0	0	0	0	0	0	0	0	0	0	0	0	0	0	0	0	0	0	0	0	0	0	0	0	0
TE000531_LINE/Penelope	fakechr1	854598	855098	0	0	0	0	0	0	0	0	0	0	0	0	0	0	0	0	0	0	0	0	0	0	0	0	0	0	0
TE000293_DNA/hAT-Ac	fakechr1	595144	595230	0	0	0	0	0	0	0	0	0	0	0	0	0	0	0	0	0	0	0	0	0	0	0	0	0	0	0
TE000594_DNA/DNA	fakechr1	865658	865814	0	0	0	0	0	0	0	0	0	0	0	0	0	0	0	0	0	0	0	0	0	0	0	0	0	0	0
TE000498_LINE/Penelope	fakechr1	848490	848672	0	0	0	0	0	0	0	0	0	0	0	0	0	0	0	0	0	0	0	0	0	0	0	0	0	0	0
TE000296_LTR/Copia	fakechr1	598027	598684	87.89	85.36	84.77	86.01	69.49	69.55	73.03	70.69	9.73	9.05	9.04	9.27	84.89	81.46	83.64	83.33	69.55	72.33	68.62	70.17	10.37	9.21	12.44	10.67	2.68	0.52	-1.4
TE000044_LTR/Gypsy	fakechr1	106858	107318	0	0	0	0	0	0	0	0	0	0	0	0	0	0	0	0	0	0	0	0	0	0	0	0	0	0	0
TE000973_DNA/DNA	fakechr1	1441708	1441837	0	0	0	0	0	0	0	0	0	0	0	0	0	0	0	0	0	0	0	0	0	0	0	0	0	0	0
TE000206_LINE/Penelope	fakechr1	350739	350961	0	0	0	0	0	0	0	0	0	0	0	0	0	0	0	0	0	0	0	0	0	0	0	0	0	0	0
TE000446_LINE/Penelope	fakechr1	837994	838336	0	0	0	0	0	0	0	0	0	0	0	0	0	0	0	0	0	0	0	0	0	0	0	0	0	0	0
TE000595_LINE/Penelope	fakechr1	865815	865951	0	0	0	0	0	0	0	0	0	0	0	0	0	0	0	0	0	0	0	0	0	0	0	0	0	0	0
TE000488_LINE/Penelope	fakechr1	846431	846554	0	0	0	0	0	0	0	0	0	0	0	0	0	0	0	0	0	0	0	0	0	0	0	0	0	0	0
TE000787_LTR/Copia	fakechr1	1110904	1112158	81.25	87.5	77.38	82.04	59.85	63.16	53.45	58.82	6.2	5.79	8.86	6.95	76.92	75.93	100	84.28	61.58	61.61	69.09	64.09	9.64	10.52	10.06	10.07	-2.24	-5.27	-3.12
TE000854_DNA/DNA	fakechr1	1376636	1376844	0	0	0	0	0	0	0	0	0	0	0	0	0	0	0	0	0	0	0	0	0	0	0	0	0	0	0
TE000530_DNA/DNA	fakechr1	854467	854756	0	0	0	0	0	0	0	0	0	0	0	0	0	0	0	0	0	0	0	0	0	0	0	0	0	0	0
TE000299_LTR/Copia	fakechr1	599684	600730	77.33	76.92	77.33	77.19	70.99	73.6	79.23	74.61	12.31	10.68	7.86	10.28	71.6	74	77.78	74.46	73.5	77.28	73.13	74.64	11.46	8.76	10.4	10.21	2.73	-0.03	0.07
TE000805_DNA/CMC-EnSpm	fakechr1	1195897	1195968	0	0	0	0	0	0	0	0	0	0	1.67	0.56	0	0	0	0	0	0	0	0	0	0	0	0	0	0	0.56
TE000019_LTR/Gypsy	fakechr1	37275	37963	75.86	81.94	0	52.6	95.83	75	0	56.94	17.24	7.69	0	8.31	87.88	100	75	87.63	75	60.71	100	78.57	15.79	16.78	13.89	15.49	-35.03	-21.63	-7.18
TE000617_DNA/DNA	fakechr1	868926	869386	0	0	0	0	0	0	0	0	0	0	0	0	0	0	0	0	0	0	0	0	0	0	0	0	0	0	0
TE000427_DNA/DNA	fakechr1	834522	834824	0	0	0	0	0	0	0	0	0	0	0	0	0	0	0	0	0	0	0	0	0	0	0	0	0	0	0
TE000173_LINE/Penelope	fakechr1	344471	344845	0	0	0	0	0	0	0	0	0	0	0	0	0	0	0	0	0	0	0	0	0	0	0	0	0	0	0
TE000378_LTR/Copia	fakechr1	760179	761193	0	0	0	0	0	0	0	0	0	0	0	0	78.26	100	0	59.42	53.25	32.14	0	28.46	10.98	5.04	0	5.34	-59.42	-28.46	-5.34
TE000424_LINE/Penelope	fakechr1	833957	834117	0	0	0	0	0	0	0	0	0	0	0	0	0	0	0	0	0	0	0	0	0	0	0	0	0	0	0
TE000663_DNA/DNA	fakechr1	885670	885961	0	0	0	0	0	0	0	0	0	0	0	0	0	0	0	0	0	0	0	0	0	0	0	0	0	0	0
TE000270_LTR/Gypsy	fakechr1	520153	520171	0	0	0	0	0	0	0	0	0	0	0	0	0	0	0	0	0	0	0	0	0	0	0	0	0	0	0
TE000036_LTR/Copia	fakechr1	85085	85155	0	0	0	0	0	0	0	0	0	0	0	0	0	0	0	0	0	0	0	0	0	0	0	0	0	0	0
TE000470_LINE/Penelope	fakechr1	841902	842094	0	0	0	0	0	0	0	0	0	0	0	0	0	0	0	0	0	0	0	0	0	0	0	0	0	0	0
TE000944_LTR/Gypsy	fakechr1	1390526	1390609	0	70	100	56.67	88.89	69.23	66.67	74.93	14.29	21.33	10.81	15.48	0	0	100	33.33	0	0	85.71	28.57	20	0	16.13	12.04	23.34	46.36	3.44
TE000635_DNA/DNA	fakechr1	872658	872693	0	0	0	0	0	0	0	0	0	0	0	0	0	0	0	0	0	0	0	0	0	0	0	0	0	0	0
TE000179_LINE/Penelope	fakechr1	345608	345821	0	0	0	0	0	0	0	0	0	0	0	0	0	0	0	0	0	0	0	0	0	0	0	0	0	0	0
TE000365_DNA/MULE-MuDR	fakechr1	727455	727510	0	0	0	0	0	0	0	0	0	0	0	0	0	0	0	0	0	0	0	0	0	0	0	0	0	0	0
TE000382_LTR/Copia	fakechr1	773228	774227	82.03	80.86	80	80.96	70.71	68.32	68.55	69.19	8.67	6.69	5.67	7.01	85.13	80.18	77.15	80.82	71.68	73.07	68.15	70.97	9.08	7.33	6.68	7.7	0.14	-1.78	-0.69
TE000501_DNA/DNA	fakechr1	848673	849013	0	0	0	0	0	0	0	0	0	0	0	0	0	0	0	0	0	0	0	0	0	0	0	0	0	0	0
TE000893_DNA/DNA	fakechr1	1382190	1382492	0	0	0	0	0	0	0	0	0	0	0	0	0	0	0	0	0	0	0	0	0	0	0	0	0	0	0
TE000783_RC/Helitron	fakechr1	1086716	1087925	78.18	81.3	82.93	80.8	77.68	80.6	80.95	79.74	3.92	6.3	5.8	5.34	62.69	68.97	66.67	66.11	74.58	81.31	64.81	73.57	7.87	5.89	7.06	6.94	14.69	6.17	-1.6
TE000126_LINE/Penelope	fakechr1	335479	335765	0	0	0	0	0	0	0	0	0	0	0	0	0	0	0	0	0	0	0	0	0	0	0	0	0	0	0
TE000553_LINE/Penelope	fakechr1	859255	859408	0	0	0	0	0	0	0	0	0	0	0	0	0	0	0	0	0	0	0	0	0	14.42	0	4.81	0	0	-4.81
TE000563_DNA/DNA	fakechr1	860238	860489	0	0	0	0	0	0	0	0	0	0	0	0	0	0	0	0	0	0	0	0	0	0	0	0	0	0	0
TE000564_DNA/DNA	fakechr1	860575	860972	0	0	0	0	0	0	0	0	0	0	0	0	0	0	0	0	0	0	0	0	0	0	0	0	0	0	0
TE000020_LTR/Copia	fakechr1	44849	45277	0	80	75	51.67	0	0	25	8.33	0	4.9	6.67	3.86	48.98	75	46.15	56.71	67.5	0	100	55.83	9.88	0	5.56	5.15	-5.04	-47.5	-1.29
TE000927_LINE/Penelope	fakechr1	1386133	1386498	0	0	0	0	0	0	0	0	0	0	0	0	0	0	0	0	0	0	0	0	0	0	0	0	0	0	0
TE000847_LINE/Penelope	fakechr1	1375658	1375755	0	0	0	0	0	0	0	0	0	0	0	0	0	0	0	0	0	0	0	0	0	0	0	0	0	0	0
TE000171_LTR/Gypsy	fakechr1	344060	344110	0	0	0	0	0	0	0	0	0	0	0	0	0	0	0	0	0	0	0	0	0	0	0	0	0	0	0
TE000961_DNA/DNA	fakechr1	1439408	1439614	0	0	0	0	0	0	0	0	0	0	0	0	0	0	0	0	0	0	0	0	0	0	0	0	0	0	0
TE000892_DNA/DNA	fakechr1	1382092	1382473	0	0	0	0	0	0	0	0	0	0	0	0	0	0	0	0	0	0	0	0	0	0	0	0	0	0	0
TE000158_DNA/DNA	fakechr1	339753	340049	0	0	0	0	0	0	0	0	0	0	0	0	0	0	0	0	0	0	0	0	0	0	0	0	0	0	0
TE000798_LTR/Copia	fakechr1	1153378	1155030	80.77	83.02	96.43	86.74	62.5	62.79	81.19	68.83	5.47	4.68	5.69	5.28	76.47	66.67	70.83	71.32	42.22	70.59	36.73	49.85	3.97	4.42	3.72	4.04	15.42	18.98	1.24
TE000315_LINE/L2	fakechr1	617063	617091	0	0	0	0	0	0	0	0	0	0	0	0	0	0	0	0	0	0	0	0	0	0	0	0	0	0	0
TE000776_RC/Helitron	fakechr1	1075969	1076029	0	0	0	0	0	0	0	0	0	0	0	0	0	0	0	0	0	0	0	0	0	0	0	0	0	0	0
TE000428_DNA/DNA	fakechr1	834732	834937	0	0	0	0	0	0	0	0	0	0	0	0	0	0	0	0	0	0	0	0	0	0	0	0	0	0	0
TE000573_DNA/DNA	fakechr1	862035	862374	0	0	0	0	0	0	0	0	0	0	0	0	0	0	0	0	0	0	0	0	0	0	0	0	0	0	0
TE000214_LTR/Gypsy	fakechr1	370625	371317	0	0	0	0	0	0	0	0	0	0	0	0	0	0	0	0	0	0	0	0	0	0	0	0	0	0	0
TE000323_RC/Helitron	fakechr1	617834	617884	0	0	0	0	0	0	0	0	0	0	0	0	0	0	0	0	0	0	0	0	0	0	0	0	0	0	0
TE000519_DNA/DNA	fakechr1	852423	852743	0	0	0	0	0	0	0	0	0	0	0	0	0	0	0	0	0	0	0	0	0	0	0	0	0	0	0
TE000149_LINE/Penelope	fakechr1	338246	338446	0	0	0	0	0	0	0	0	0	0	0	0	0	0	0	0	0	0	0	0	0	0	0	0	0	0	0
TE000835_LTR/Gypsy	fakechr1	1359102	1359192	0	0	0	0	0	0	0	0	0	0	0	0	0	0	0	0	0	0	0	0	0	0	0	0	0	0	0
TE000745_LTR/Gypsy	fakechr1	988280	988418	0	0	0	0	0	0	0	0	4.44	3.94	4.02	4.13	0	0	0	0	0	0	0	0	5.65	4.84	1.02	3.84	0	0	0.29
TE000660_LINE/Penelope	fakechr1	885037	885248	0	0	0	0	0	0	0	0	0	0	0	0	0	0	0	0	0	0	0	0	0	0	0	0	0	0	0
TE000201_DNA/DNA	fakechr1	349863	350150	0	0	0	0	0	0	0	0	0	0	0	0	0	0	0	0	0	0	0	0	0	0	0	0	0	0	0
TE000580_LINE/Penelope	fakechr1	863324	863632	0	0	0	0	0	0	0	0	0	0	0	0	0	0	0	0	0	0	0	0	0	0	0	0	0	0	0
TE001002_DNA/DNA	fakechr1	1447272	1447361	0	0	0	0	0	0	0	0	0	0	0	0	0	0	0	0	0	0	0	0	0	0	0	0	0	0	0
TE000212_LINE/Penelope	fakechr1	363366	363544	0	0	0	0	0	0	0	0	0	0	0	0	0	0	0	0	0	0	0	0	0	0	0	0	0	0	0
TE000951_DNA/CMC-EnSpm	fakechr1	1399910	1399974	0	0	0	0	0	0	0	0	0	0	0	0	0	0	0	0	0	0	0	0	0	0	0	0	0	0	0
TE000153_DNA/DNA	fakechr1	339215	339498	0	0	0	0	0	0	0	0	0	0	0	0	0	0	0	0	0	0	0	0	0	0	0	0	0	0	0
TE000773_LTR/Copia	fakechr1	1071368	1071487	0	0	0	0	0	0	0	0	0	0	0	0	0	0	0	0	0	0	0	0	0	0	0	0	0	0	0
TE000439_LINE/Penelope	fakechr1	836923	837081	0	0	0	0	0	0	0	0	0	0	0	0	0	0	0	0	0	0	0	0	0	0	0	0	0	0	0
TE000568_LINE/Penelope	fakechr1	861358	861570	0	0	0	0	0	0	0	0	0	0	0	0	0	0	0	0	0	0	0	0	0	0	0	0	0	0	0
TE000836_LINE/Penelope	fakechr1	1373233	1373464	0	0	0	0	0	0	0	0	0	0	0	0	0	0	0	0	0	0	0	0	0	0	0	0	0	0	0
TE000982_DNA/DNA	fakechr1	1442851	1443148	0	0	0	0	0	0	0	0	0	0	0	0	0	0	0	0	0	0	0	0	0	0	0	0	0	0	0
TE000483_LINE/Penelope	fakechr1	845836	845847	0	0	0	0	0	0	0	0	0	0	0	0	0	0	0	0	0	0	0	0	0	0	0	0	0	0	0
TE000825_LTR/Copia	fakechr1	1270588	1270819	92.16	91.72	91.51	91.8	84.26	85.36	84.97	84.86	8.34	8.8	7.32	8.15	93.04	95.72	94.57	94.44	85.17	85.14	86.64	85.65	9.17	9.06	7.67	8.63	-2.64	-0.79	-0.48
TE000200_LINE/Penelope	fakechr1	349647	349995	0	0	0	0	0	0	0	0	0	0	0	0	0	0	0	0	0	0	0	0	0	0	0	0	0	0	0
TE000266_LTR/Gypsy	fakechr1	519155	519284	0	0	0	0	0	0	0	0	0	0	0	0	0	0	0	0	0	0	0	0	0	0	0	0	0	0	0
TE000115_LINE/Penelope	fakechr1	333833	334271	0	0	0	0	0	0	0	0	0	0	0	0	0	0	0	0	0	0	0	0	0	0	0	0	0	0	0
TE001089_LTR/Copia	fakechr1	1503138	1504204	88.11	85.15	89.31	87.52	27.04	31.81	35.07	31.31	3.55	2.71	3.51	3.26	90.43	91.18	91.14	90.92	31.72	52.93	30.9	38.52	4.24	6.32	3.36	4.64	-3.4	-7.21	-1.38
TE000826_DNA/PIF-Harbinger	fakechr1	1275875	1276056	95	89.47	61.9	82.12	71.05	73.08	57.14	67.09	13.03	7.37	6.16	8.85	70.21	40.48	59.09	56.59	79.31	51.47	75.76	68.85	9.03	10.34	7.23	8.87	25.53	-1.76	-0.02
TE000489_LINE/Penelope	fakechr1	846445	846574	0	0	0	0	0	0	0	0	0	0	0	0	0	0	0	0	0	0	0	0	0	0	0	0	0	0	0
TE000709_LTR/Copia	fakechr1	898312	899165	88.39	92.44	87.71	89.51	70.77	72.82	74.11	72.57	5.79	6.95	4.9	5.88	92.45	93.84	92.52	92.94	80.79	78.22	80.54	79.85	6.85	7.85	5.56	6.75	-3.43	-7.28	-0.87
TE000552_LINE/Penelope	fakechr1	858715	859272	0	0	0	0	0	0	0	0	0	0	0	0	0	75	0	25	0	0	0	0	0	17.59	0	5.86	-25	0	-5.86
TE000139_LINE/Penelope	fakechr1	337161	337341	0	0	0	0	0	0	0	0	0	0	0	0	0	0	0	0	0	0	0	0	0	0	0	0	0	0	0
TE000882_DNA/DNA	fakechr1	1381411	1381729	0	0	0	0	0	0	0	0	0	0	0	0	0	0	0	0	0	0	0	0	0	0	0	0	0	0	0
TE000974_LINE/Penelope	fakechr1	1441983	1442112	0	0	0	0	0	0	0	0	0	0	0	0	0	0	0	0	0	0	0	0	0	0	0	0	0	0	0
TE000929_LINE/Penelope	fakechr1	1386556	1386866	0	0	0	0	0	0	0	0	0	0	0	0	0	0	0	0	0	0	0	0	0	0	0	0	0	0	0
TE000473_LINE/Penelope	fakechr1	842209	842436	0	0	0	0	0	0	0	0	0	0	0	0	0	0	0	0	0	0	0	0	0	0	0	0	0	0	0
TE002102_LINE/Penelope	fakechr1	4341993	4342261	0	0	0	0	0	0	0	0	0	0	0	0	0	0	0	0	0	0	0	0	0	0	0	0	0	0	0
TE001943_DNA/PIF-Harbinger	fakechr1	4267879	4268078	0	0	0	0	0	0	0	0	0	0	0	0	0	0	100	33.33	0	0	85.71	28.57	0	0	0	0	-33.33	-28.57	0
TE001672_LTR/Gypsy	fakechr1	3362826	3364181	96.08	92.61	95.28	94.66	72.41	71.66	73.75	72.61	10.74	8.48	8.62	9.28	91.94	91.6	92.79	92.11	69.7	65.65	73.35	69.57	11.69	10.12	9.49	10.43	2.55	3.04	-1.15
TE002423_LTR/Copia	fakechr1	5241700	5241776	0	0	0	0	0	0	0	0	0	0	0	0	0	0	0	0	0	0	0	0	0	0	0	0	0	0	0
TE002346_LTR/Copia	fakechr1	5073548	5075020	84.62	84.78	89.09	86.16	79.63	71.5	79.14	76.76	11.67	9.57	7.93	9.72	81.88	84.71	84.62	83.74	73.36	75.19	81.82	76.79	10.1	9.11	8.08	9.1	2.42	-0.03	0.62
TE001233_DNA/MULE-MuDR	fakechr1	1896114	1896156	0	0	0	0	0	0	0	0	0	0	0	0	0	0	0	0	0	0	0	0	0	0	0	0	0	0	0
TE002332_LTR/Gypsy	fakechr1	5029055	5029392	0	0	0	0	0	0	0	0	0	0	0	0	91.3	0	0	30.43	66.67	0	0	22.22	6.67	0	0	2.22	-30.43	-22.22	-2.22
TE001983_DNA/DNA	fakechr1	4310631	4310914	0	0	0	0	0	0	0	0	0	0	0	0	0	0	0	0	0	0	0	0	0	0	0	0	0	0	0
TE002139_DNA/MULE-MuDR	fakechr1	4401447	4401636	85.29	75	77.14	79.14	90.91	93.75	65	83.22	6.67	9.38	4.12	6.72	90.48	55.56	78.05	74.7	100	80	90.91	90.3	9.29	7.69	15.13	10.7	4.44	-7.08	-3.98
TE001810_LTR/Copia	fakechr1	3854064	3854426	0	0	0	0	0	0	100	33.33	0	0	16.67	5.56	0	0	0	0	66.67	0	0	22.22	8.57	0	0	2.86	0	11.11	2.7
TE001653_LTR/Copia	fakechr1	3303238	3303299	75	0	55.88	43.63	0	0	0	0	7.14	0	1.82	2.99	33.33	36.36	0	23.23	0	0	0	0	4	3.33	0	2.44	20.4	0	0.55
TE001200_DNA/CMC-EnSpm	fakechr1	1781336	1781400	0	0	0	0	0	0	0	0	0	0	0	0	0	0	0	0	0	0	0	0	0	0	0	0	0	0	0
TE001118_LTR/Gypsy	fakechr1	1590470	1591161	92.81	95.91	94.78	94.5	63.33	70.29	68.61	67.41	11.47	9.15	8.03	9.55	96.62	91.83	96.39	94.95	65.98	73.68	66.4	68.69	12.37	9.78	7.45	9.87	-0.45	-1.28	-0.32
TE002254_LTR/Gypsy	fakechr1	4733174	4734031	0	0	0	0	0	0	0	0	0	0	0	0	68.75	55.56	69.23	64.51	62.5	67.27	86.96	72.24	9.87	9.06	9.13	9.35	-64.51	-72.24	-9.35
TE001280_DNA/DNA	fakechr1	2036007	2036283	0	0	0	0	0	0	0	0	0	0	0	0	0	0	0	0	0	0	0	0	0	0	0	0	0	0	0
TE001115_LTR/Gypsy	fakechr1	1582013	1582174	0	0	0	0	0	0	0	0	0	0	0	0	0	0	0	0	0	0	0	0	0	0	0	0	0	0	0
TE001748_DNA/PIF-Harbinger	fakechr1	3708330	3708562	0	0	0	0	0	0	0	0	2.94	0.64	3.03	2.2	0	0	0	0	0	0	2.04	0.68	0.39	0	1.8	0.73	0	-0.68	1.47
TE001783_LTR/Copia	fakechr1	3783499	3783538	0	0	0	0	0	0	0	0	0	0	0	0	0	0	0	0	0	0	0	0	0	0	0	0	0	0	0
TE001535_RC/Helitron	fakechr1	2868682	2868744	0	0	0	0	0	0	0	0	0	0	0	0	0	0	0	0	0	0	0	0	0	5.56	0	1.85	0	0	-1.85
TE001511_LTR/Copia	fakechr1	2771500	2771928	0	0	0	0	0	0	0	0	0	0	0	0	0	0	0	0	0	0	0	0	0	0	0	0	0	0	0
TE001322_LTR/Copia	fakechr1	2188570	2188632	0	0	0	0	0	0	0	0	0	0	0	0	0	0	0	0	0	0	0	0	0	0	0	0	0	0	0
TE001243_LTR/Gypsy	fakechr1	1926556	1926704	0	0	0	0	0	0	0	0	0	0	0	0	0	0	0	0	0	0	0	0	0	0	0	0	0	0	0
TE001381_LTR/Copia	fakechr1	2412460	2412926	0	0	2.86	0.95	0	0	0	0	0.36	0.59	0.17	0.37	0	26.67	0	8.89	1.82	17.24	1.89	6.98	1.76	0	0.43	0.73	-7.94	-6.98	-0.36
TE001697_LINE/L2	fakechr1	3554960	3555054	0	0	0	0	0	0	0	0	0	0	0	0	0	0	0	0	0	0	0	0	0	0	0	0	0	0	0
TE002322_LTR/Copia	fakechr1	4989971	4990244	66.67	68.64	72.99	69.43	5.26	8.89	7.41	7.19	1.27	1.04	1.79	1.37	69.63	68.55	67.71	68.63	2.38	13.33	2.38	6.03	1.09	1.21	0.45	0.92	0.8	1.16	0.45
TE002009_DNA/DNA	fakechr1	4317467	4317572	0	0	0	0	0	0	0	0	0	0	0	0	0	0	0	0	0	0	0	0	0	0	0	0	0	0	0
TE001879_LTR/Copia	fakechr1	4079214	4079635	0	0	0	0	0	0	0	0	0	0	0	0	0	0	0	0	0	0	0	0	0	0	0	0	0	0	0
TE001635_DNA/CMC-EnSpm	fakechr1	3215823	3215883	0	0	0	0	0	0	0	0	0	0	0	0	0	0	0	0	0	0	0	0	11.11	0	0	3.7	0	0	-3.7
TE001451_LINE/Penelope	fakechr1	2580616	2580892	0	20.59	0	6.86	7.14	3.57	0	3.57	0	19.51	0	6.5	7.14	31.58	13.89	17.54	0	2.2	3.8	2	4.35	5.88	4.55	4.93	-10.68	1.57	1.57
TE001425_DNA/CMC-EnSpm	fakechr1	2501080	2502095	88.24	88.08	95.54	90.62	47.47	29.86	52.44	43.26	2.11	2.73	2.95	2.6	88.75	93.68	71.79	84.74	53.1	32.88	37.31	41.1	4.8	5.68	4.17	4.88	5.88	2.16	-2.28
TE001827_LTR/Gypsy	fakechr1	3912258	3913241	93.18	93.88	94.33	93.8	54.31	58.33	59.05	57.23	4.83	5.34	5.44	5.2	92.69	94.55	93.01	93.42	58.58	59	61.55	59.71	7.08	7.06	7.34	7.16	0.38	-2.48	-1.96
TE001480_LTR/Copia	fakechr1	2665831	2666526	86.32	88.21	90.62	88.38	60.35	66.95	63.76	63.69	6.59	5.46	7.11	6.39	94.41	0	92.64	62.35	80.06	0	76.61	52.22	7.04	0	5.52	4.19	26.03	11.47	2.2
TE001137_DNA/CMC-EnSpm	fakechr1	1636734	1636744	0	0	0	0	0	0	0	0	0	0	0	0	0	0	0	0	0	0	0	0	0	0	0	0	0	0	0
TE001416_LTR/Copia	fakechr1	2487372	2488256	76.67	89.74	80.95	82.45	37.5	47.22	35.85	40.19	9.47	7.33	3.69	6.83	81.3	86.47	90.32	86.03	50	32.56	50	44.19	10.18	8.86	7.88	8.97	-3.58	-4	-2.14
TE001308_LTR/Copia	fakechr1	2111208	2111392	0	0	0	0	0	0	0	0	0	0	0	0	0	0	0	0	0	0	0	0	0	0	0	0	0	0	0
TE002052_LINE/Penelope	fakechr1	4331924	4332119	0	0	0	0	0	0	0	0	0	0	0	0	0	0	0	0	0	0	0	0	0	0	0	0	0	0	0
TE001306_LTR/Gypsy	fakechr1	2108801	2108890	78.57	42.86	66.67	62.7	0	0	0	0	0.81	10.78	14.18	8.59	0	53.33	25	26.11	0	0	0	0	0	3.67	10.53	4.73	36.59	0	3.86
TE001950_LTR/Copia	fakechr1	4280859	4281035	0	0	0	0	0	0	0	0	0	2.44	0	0.81	0	91.67	100	63.89	0	0	0	0	0	9.38	42.86	17.41	-63.89	0	-16.6
TE002034_LINE/Penelope	fakechr1	4323444	4323609	0	0	0	0	0	0	0	0	0	0	0	0	0	0	0	0	0	0	0	0	0	0	0	0	0	0	0
TE001768_LTR/Gypsy	fakechr1	3754384	3755122	0	0	0	0	0	0	0	0	0	0	0	0	0	0	0	0	0	0	0	0	0	0	0	0	0	0	0
TE001607_LTR/Gypsy	fakechr1	3126233	3127043	0	0	0	0	0	0	0	0	0	0	0	0	0	0	0	0	0	0	0	0	0	0	0	0	0	0	0
TE001244_DNA/DNA	fakechr1	1926649	1926726	0	0	0	0	0	0	0	0	0	0	0	0	0	0	0	0	0	0	0	0	0	0	0	0	0	0	0
TE002026_DNA/DNA	fakechr1	4322781	4323582	0	0	0	0	0	0	0	0	0	0	0	0	0	0	0	0	0	0	0	0	0	0	0	0	0	0	0
TE001657_DNA/CMC-EnSpm	fakechr1	3330268	3331040	0	0	0	0	0	0	0	0	0	0	0	0	0	0	0	0	0	0	0	0	0	0	0	0	0	0	0
TE002121_LTR/Copia	fakechr1	4349195	4349679	0	0	92.31	30.77	0	86.67	69.23	51.97	0	6.99	14.08	7.02	100	100	66.67	88.89	83.33	65.22	80	76.18	13.33	7.5	9.09	9.97	-58.12	-24.21	-2.95
TE001689_LTR/Gypsy	fakechr1	3500597	3501291	85.92	86.63	84.89	85.81	61.96	65.65	63.59	63.73	7.76	8.06	7.48	7.77	88.56	88.31	85.56	87.48	68.17	57.58	68.75	64.83	9.82	9.52	7.41	8.92	-1.67	-1.1	-1.15
TE001969_DNA/DNA	fakechr1	4308320	4308460	0	0	0	0	0	0	0	0	0	0	0	0	0	0	0	0	0	0	0	0	0	0	0	0	0	0	0
TE001595_LTR/Copia	fakechr1	3101810	3103230	71.43	25	63.16	53.2	80	75	84.62	79.87	5.77	4.17	3.23	4.39	88.37	90.48	58.33	79.06	84.21	76.79	76.19	79.06	16.77	4.8	7.63	9.73	-25.86	0.81	-5.34
TE002007_LINE/Penelope	fakechr1	4317221	4317466	0	0	0	0	0	0	0	0	0	0	0	0	0	0	0	0	0	0	0	0	0	0	0	0	0	0	0
TE002053_DNA/DNA	fakechr1	4332120	4332304	0	0	0	0	0	0	0	0	0	0	0	0	0	0	0	0	0	0	0	0	0	0	0	0	0	0	0
TE001519_LTR/Gypsy	fakechr1	2784933	2784949	0	0	0	0	0	0	0	0	0	0	0	0	0	0	0	0	0	0	0	0	0	0	0	0	0	0	0
TE001418_DNA/DNA	fakechr1	2490768	2490824	0	0	0	0	0	0	0	0	0	0	0	0	0	0	0	0	0	0	0	0	0	0	4.17	1.39	0	0	-1.39
TE001878_LTR/Copia	fakechr1	4074927	4075940	60.98	79.07	61.02	67.02	83.87	85.19	69.33	79.46	7.82	5.78	3.35	5.65	53.12	70.83	63.04	62.33	78.33	87.8	78.57	81.57	5.86	5.02	5.55	5.48	4.69	-2.11	0.17
TE001989_DNA/DNA	fakechr1	4311585	4311868	0	0	0	0	0	0	0	0	0	0	0	0	0	0	0	0	0	0	0	0	0	0	0	0	0	0	0
TE001919_LTR/Gypsy	fakechr1	4169366	4169451	0	0	0	0	0	0	0	0	0	0	0	0	0	0	0	0	0	0	0	0	0	0	0	0	0	0	0
TE001987_DNA/DNA	fakechr1	4311267	4311550	0	0	0	0	0	0	0	0	0	0	0	0	0	0	0	0	0	0	0	0	0	0	0	0	0	0	0
TE001392_LTR/Copia	fakechr1	2432346	2433226	97.98	96.89	98.85	97.91	70.99	73.13	74	72.71	5.15	5.76	4.17	5.03	96.86	98.04	87.67	94.19	75.56	79.84	80	78.47	7.43	8.68	6.03	7.38	3.72	-5.76	-2.35
TE001747_DNA/PIF-Harbinger	fakechr1	3701186	3701390	0	0	0	0	0	0	0	0	0	0	0	0	0	0	0	0	0	0	0	0	0	0	0	0	0	0	0
TE001522_LTR/Copia	fakechr1	2799714	2800003	0	0	0	0	0	0	0	0	0	0	0	0	0	0	0	0	0	0	0	0	0	0	0	0	0	0	0
TE002119_DNA/DNA	fakechr1	4347310	4347649	0	0	0	0	0	0	0	0	0	0	0	0	0	0	0	0	0	0	0	0	0	0	0	0	0	0	0
TE001554_LTR/Copia	fakechr1	2969052	2969375	0	0	0	0	0	0	0	0	0	0	0	0	0	0	0	0	0	0	0	0	0	0	0	0	0	0	0
TE001532_DNA/DNA	fakechr1	2863443	2863674	0	0	0	0	0	0	0	0	0	0	0	0	0	0	0	0	0	0	0	0	0	0	0	0	0	0	0
TE002021_LINE/Penelope	fakechr1	4321906	4322383	0	0	0	0	0	0	0	0	0	0	0	0	0	0	0	0	0	0	0	0	0	0	0	0	0	0	0
TE001658_DNA/CMC-EnSpm	fakechr1	3331499	3331919	0	0	0	0	0	0	0	0	0	0	0	0	0	0	0	0	0	0	0	0	0	0	0	0	0	0	0
TE001197_LTR/Copia	fakechr1	1768335	1768784	90.2	89.19	82.05	87.15	84.91	86.15	89.87	86.98	2.15	0	5.93	2.69	81.82	79.66	83.33	81.6	86.05	88.89	97.14	90.69	0.32	1.99	3.54	1.95	5.55	-3.71	0.74
TE001147_DNA/CMC-EnSpm	fakechr1	1651565	1651585	0	0	0	0	0	0	0	0	0	0	0	0	0	0	0	0	0	0	0	0	0	0	0	0	0	0	0
TE001393_LTR/Copia	fakechr1	2433209	2434026	0	60.87	100	53.62	0	78.72	100	59.57	6.12	9.81	6.72	7.55	80	0	66.67	48.89	75	90.91	84.62	83.51	10.53	9.05	8.86	9.48	4.73	-23.94	-1.93
TE001312_DNA/CMC-EnSpm	fakechr1	2127901	2128127	0	0	0	0	0	70	22.22	30.74	0	1.04	0	0.35	0	0	0	0	0	35.29	0	11.76	0	1.14	0	0.38	0	18.98	-0.03
TE001218_LTR/Copia	fakechr1	1870792	1870855	0	0	0	0	0	0	0	0	0	0	0	0	0	0	0	0	0	0	0	0	0	0	0	0	0	0	0
TE001318_LTR/Copia	fakechr1	2169415	2169484	0	0	0	0	0	0	0	0	0	0	0	0	0	0	0	0	0	0	0	0	0	0	0	0	0	0	0
TE002049_LINE/Penelope	fakechr1	4331556	4331770	0	0	0	0	0	0	0	0	0	0	0	0	0	0	0	0	0	0	0	0	0	0	0	0	0	0	0
TE001383_LTR/Copia	fakechr1	2414106	2414236	0	0	0	0	0	0	0	0	0	0	0	0	0	0	0	0	0	0	0	0	0	0	0	0	0	0	0
TE002356_LTR/Gypsy	fakechr1	5094557	5094645	0	0	0	0	0	0	0	0	0	0	0	0	0	0	0	0	0	0	0	0	0	0	0	0	0	0	0
TE002029_LINE/Penelope	fakechr1	4322957	4323109	0	0	0	0	0	0	0	0	0	0	0	0	0	0	0	0	0	0	0	0	0	0	0	0	0	0	0
TE001996_LINE/Penelope	fakechr1	4312860	4313284	0	0	0	0	0	0	0	0	0	0	0	0	0	0	0	0	0	0	0	0	0	0	0	0	0	0	0
TE001114_LTR/Gypsy	fakechr1	1581627	1582048	0	0	0	0	49.25	47.62	45.45	47.44	6.88	4.8	8.33	6.67	0	0	0	0	86.96	75	72.09	78.02	5.88	9.18	11.54	8.87	0	-30.58	-2.2
TE001711_LTR/Copia	fakechr1	3577205	3577269	0	0	0	0	0	0	0	0	0	0	0	0	0	0	0	0	0	0	0	0	0	0	0	0	0	0	0
TE002028_LINE/Penelope	fakechr1	4322801	4322978	0	0	0	0	0	0	0	0	0	0	0	0	0	0	0	0	0	0	0	0	0	0	0	0	0	0	0
TE001401_RC/Helitron	fakechr1	2442308	2444234	87.18	88.89	91.07	89.05	57.69	49.19	48	51.63	6.91	5.7	4.18	5.6	87.5	73.91	80.77	80.73	38.33	62.92	59.62	53.62	10.18	6.41	5.58	7.39	8.32	-1.99	-1.79
TE001645_DNA/hAT-Ac	fakechr1	3248703	3248753	0	0	0	0	0	0	0	0	0	0	0	0	0	0	0	0	0	0	0	0	0	0	0	0	0	0	0
TE001590_LTR/Gypsy	fakechr1	3080076	3081351	0	0	0	0	0	0	0	0	0	0	0	0	0	0	0	0	0	0	0	0	0	0	0	0	0	0	0
TE002212_RC/Helitron	fakechr1	4669763	4669828	0	0	0	0	0	0	0	0	0	0	0	0	0	0	0	0	0	0	0	0	0	0	0	0	0	0	0
TE001788_LINE/Penelope	fakechr1	3790420	3790449	0	0	0	0	0	0	0	0	0	0	0	0	0	0	0	0	0	0	0	0	0	0	0	0	0	0	0
TE001441_LINE/Penelope	fakechr1	2546153	2546241	0	0	0	0	0	0	0	0	0	0	0	0	0	0	0	0	0	0	0	0	0	0	0	0	0	0	0
TE002403_LTR/Copia	fakechr1	5210034	5210150	0	0	0	0	0	0	1.47	0.49	0	0	0.37	0.12	0	0	0	0	0	0	0	0	0	0	0	0	0	0.49	0.12
TE001874_LTR/Gypsy	fakechr1	4072733	4073423	88.53	83.06	85.81	85.8	75.75	69.42	69.39	71.52	11.99	10.26	10.24	10.83	82.09	87.6	83.24	84.31	73.35	72.38	74.31	73.35	12.28	10.16	10.38	10.94	1.49	-1.83	-0.11
TE002358_LTR/Gypsy	fakechr1	5105239	5105917	0	0	0	0	0	0	0	0	0	0	0	0	0	0	0	0	0	0	0	0	0	0	0	0	0	0	0
TE001873_LTR/Copia	fakechr1	4072267	4072409	0	0	75	25	0	0	83.33	27.78	0	0	0	0	0	75	0	25	0	25	0	8.33	0	10	0	3.33	0	19.45	-3.33
TE002210_LINE/L2	fakechr1	4656166	4656239	0	0	0	0	0	0	0	0	0	0	0	0	0	0	0	0	0	0	0	0	0	0	0	0	0	0	0
TE001662_LTR/Copia	fakechr1	3334302	3334887	26.32	29	28.26	27.86	23.66	35.4	35.17	31.41	4.56	3.92	3.92	4.13	26.19	21.53	31.93	26.55	24.62	23.2	29.57	25.8	4.22	3.01	4.33	3.85	1.31	5.61	0.28
TE002192_DNA/CMC-EnSpm	fakechr1	4607262	4607314	0	0	0	0	0	0	0	0	0	0	0	0	0	0	0	0	0	0	0	0	0	0	0	0	0	0	0
TE001531_DNA/DNA	fakechr1	2863263	2863522	0	0	0	0	0	0	0	0	0	0	0	0	0	0	0	0	0	0	0	0	0	0	0	0	0	0	0
TE002117_LINE/Penelope	fakechr1	4345377	4345702	0	0	0	0	0	0	0	0	0	0	0	0	0	0	0	0	0	0	0	0	0	0	0	0	0	0	0
TE001806_LTR/Copia	fakechr1	3847337	3849002	14.21	15.44	14.72	14.79	0.47	0.65	0.56	0.56	0.43	0.49	0.47	0.46	18.55	18.28	19.51	18.78	7.22	2.5	12.75	7.49	0.76	1.58	0.89	1.08	-3.99	-6.93	-0.62
TE001523_LINE/L2	fakechr1	2808411	2808464	0	0	0	0	0	0	0	0	0	0	0	0	0	0	0	0	0	0	0	0	0	0	0	0	0	0	0
TE001466_DNA/hAT-Ac	fakechr1	2638943	2639071	0	0	0	0	0	0	0	0	5.45	0	0	1.82	0	0	0	0	0	0	0	0	0	0	0	0	0	0	1.82
TE001289_DNA/DNA	fakechr1	2041636	2041699	0	0	0	0	0	0	0	0	0	0	0	0	0	0	0	0	0	0	0	0	0	0	0	0	0	0	0
TE001592_LTR/Gypsy	fakechr1	3082167	3082248	0	0	0	0	0	0	0	0	0	0	0	0	0	0	0	0	0	0	0	0	0	0	0	0	0	0	0
TE002033_LINE/Penelope	fakechr1	4323332	4323549	0	0	0	0	0	0	0	0	0	0	0	0	0	0	0	0	0	0	0	0	0	0	0	0	0	0	0
TE001867_LTR/Gypsy	fakechr1	4066033	4066123	0	0	0	0	0	0	0	0	0	0	0	0	0	0	0	0	0	0	0	0	0	0	0	0	0	0	0
TE001770_LTR/Gypsy	fakechr1	3761469	3761515	0	0	0	0	0	0	0	0	0	0	0	0	0	0	0	0	33.33	0	0	11.11	5.56	0	0	1.85	0	-11.11	-1.85
TE001170_LTR/Gypsy	fakechr1	1720501	1720633	0	0	0	0	0	0	0	0	0	0	0	0	0	0	0	0	0	0	0	0	0	0	0	0	0	0	0
TE002038_LINE/Penelope	fakechr1	4327021	4327446	0	0	0	0	0	0	0	0	0	0	0	0	0	0	0	0	0	0	0	0	0	0	0	0	0	0	0
TE001789_LTR/Copia	fakechr1	3790450	3790550	0	0	0	0	0	0	0	0	0	0	0	0	0	0	0	0	0	0	0	0	0	0	0	0	0	0	0
TE002112_LINE/Penelope	fakechr1	4345098	4345247	0	0	0	0	0	0	0	0	0	0	0	0	0	0	0	0	0	0	0	0	0	0	0	0	0	0	0
TE001961_DNA/DNA	fakechr1	4307406	4307488	0	0	0	0	0	0	0	0	0	0	0	0	0	0	0	0	0	0	0	0	0	0	0	0	0	0	0
TE001937_LTR/Copia	fakechr1	4233480	4234197	90.85	84.68	87.25	87.59	81.99	78.48	72.68	77.72	6.09	6.17	5.07	5.78	89.72	90.04	89.34	89.7	83.65	81.7	77.13	80.83	8.11	6.18	5.7	6.66	-2.11	-3.11	-0.88
TE001769_LTR/Gypsy	fakechr1	3760503	3760544	0	0	0	0	0	0	0	0	0	0	0	0	0	0	0	0	0	0	0	0	0	0	0	0	0	0	0
TE001414_LTR/Copia	fakechr1	2486714	2486851	67.19	68.52	75	70.24	58.33	0	25	27.78	3.05	7.77	0	3.61	75	80.43	0	51.81	0	20	0	6.67	10.34	7.69	0	6.01	18.43	21.11	-2.4
TE002120_LINE/Penelope	fakechr1	4347444	4347683	0	0	0	0	0	0	0	0	0	0	0	0	0	0	0	0	0	0	0	0	0	0	0	0	0	0	0
TE001462_LTR/Copia	fakechr1	2613877	2616293	88.45	84.72	84.38	85.85	76.48	74.14	72.48	74.37	7.19	7.27	7.53	7.33	79.31	88.75	80.35	82.8	75.83	74.63	75.56	75.34	10.93	9.34	6.06	8.78	3.05	-0.97	-1.45
TE002143_LTR/Gypsy	fakechr1	4420945	4421494	0	0	0	0	0	0	0	0	0	0	0	0	0	0	0	0	0	0	0	0	0	0	0	0	0	0	0
TE001621_RC/Helitron	fakechr1	3172659	3172768	0	0	0	0	0	0	0	0	0	0	0	0	0	0	0	0	0	0	0	0	0	0	0	0	0	0	0
TE001564_LTR/Copia	fakechr1	3000401	3000709	0	0	0	0	0	0	0	0	0	0	0	0	0	0	0	0	0	0	0	0	0	0	0	0	0	0	0
TE002015_DNA/DNA	fakechr1	4318524	4318772	0	0	0	0	0	0	0	0	0	0	0	0	0	0	0	0	0	0	0	0	0	0	0	0	0	0	0
TE001426_DNA/CMC-EnSpm	fakechr1	2502089	2502308	0	0	0	0	0	10	50	20	0	0	6.67	2.22	0	0	0	0	45.45	0	0	15.15	2.32	0	0	0.77	0	4.85	1.45
TE002333_LTR/Gypsy	fakechr1	5029427	5030022	0	0	0	0	0	0	0	0	0	0	0	0	0	0	0	0	0	0	0	0	0	0	0	0	0	0	0
TE002324_LTR/Gypsy	fakechr1	5005303	5006710	85.66	82.92	83	83.86	65.25	61.15	61.07	62.49	8.06	9.75	9.17	8.99	86.09	84.1	86.62	85.6	59.95	59.79	61.33	60.36	11.2	9.87	5.92	9	-1.74	2.13	-0.01
TE001722_LTR/Gypsy	fakechr1	3654064	3654171	0	0	0	0	0	0	0	0	0	0	0	0	0	0	0	0	0	0	0	0	0	0	0	0	0	0	0
TE001792_LTR/Copia	fakechr1	3800038	3800204	0	0	0	0	0	0	0	0	0	0	0	0	0	0	0	0	0	0	0	0	0	0	0	0	0	0	0
TE002086_DNA/DNA	fakechr1	4339496	4339778	0	0	0	0	0	0	0	0	0	0	0	0	0	0	0	0	0	0	0	0	0	0	0	0	0	0	0
TE001852_LTR/Gypsy	fakechr1	3965226	3965304	0	0	0	0	0	0	0	0	0	0	0	0	0	0	0	0	0	0	0	0	0	0	0	0	0	0	0
TE001207_LTR/Gypsy	fakechr1	1792559	1792619	0	0	0	0	0	0	0	0	0	0	0	0	0	0	0	0	0	0	0	0	0	0	0	0	0	0	0
TE001949_LTR/Copia	fakechr1	4273986	4274613	79.71	66.94	65.62	70.76	84.55	85.77	81.29	83.87	3.65	11.11	1.82	5.53	70.59	63.64	83.67	72.63	89.74	80.56	91.09	87.13	7.23	5.48	4.81	5.84	-1.87	-3.26	-0.31
TE001971_DNA/DNA	fakechr1	4308723	4309006	0	0	0	0	0	0	0	0	0	0	0	0	0	0	0	0	0	0	0	0	0	0	0	0	0	0	0
TE001254_LINE/Penelope	fakechr1	1940000	1940112	0	0	0	0	0	0	0	0	0	0	0	0	0	0	0	0	0	0	0	0	0	0	0	0	0	0	0
TE001613_LTR/Gypsy	fakechr1	3132541	3133305	0	0	0	0	0	0	0	0	0	0	0	0	0	0	0	0	0	0	0	0	0	0	0	0	0	0	0
TE001591_LTR/Gypsy	fakechr1	3081608	3081921	0	0	0	0	0	0	0	0	0	0	0	0	0	0	0	0	0	0	0	0	0	0	0	0	0	0	0
TE001509_LTR/Gypsy	fakechr1	2760832	2760946	0	0	0	0	0	0	0	0	0	0	0	0	0	0	0	0	100	0	100	66.67	8.33	0	15.38	7.9	0	-66.67	-7.9
TE002083_LINE/Penelope	fakechr1	4339110	4339494	0	0	0	0	0	0	0	0	0	0	0	0	0	0	0	0	0	0	0	0	0	0	0	0	0	0	0
TE001902_LTR/Copia	fakechr1	4110598	4110779	66.04	66.67	75	69.24	47.95	46.75	48.31	47.67	10.87	12.56	14.51	12.65	76.92	57.5	52.7	62.37	56.44	46.05	48.48	50.32	15.83	10.88	13.47	13.39	6.87	-2.65	-0.74
TE001329_LTR/Gypsy	fakechr1	2229966	2230284	73.64	66.67	68.39	69.57	58.1	46.51	50.4	51.67	6.22	5.29	5.95	5.82	69.43	70.53	69.44	69.8	62	59.31	47.57	56.29	11.06	8.89	7.21	9.05	-0.23	-4.62	-3.23
TE002310_DNA/DNA	fakechr1	4917369	4917489	0	0	0	0	0	0	0	0	0	0	0	0	0	0	0	0	0	0	0	0	0.9	0	0	0.3	0	0	-0.3
TE002199_LTR/Gypsy	fakechr1	4622468	4623127	0	0	83.33	27.78	0	0	62.5	20.83	0	0	12.5	4.17	100	67.86	0	55.95	50	75	0	41.67	0	8.78	0	2.93	-28.17	-20.84	1.24
TE001933_LTR/Copia	fakechr1	4229643	4229984	69.23	88.89	52.17	70.1	0	0	100	33.33	9.87	4.67	3.62	6.05	28.57	100	88.89	72.49	0	0	0	0	4.94	1.65	4.13	3.57	-2.39	33.33	2.48
TE001751_LTR/Gypsy	fakechr1	3729229	3731430	71.43	68.59	73.21	71.08	65.06	67.07	65.82	65.98	5.51	6.83	4.44	5.59	68.88	72.22	74.7	71.93	69.37	62.5	67.62	66.5	7.28	10.22	5.85	7.78	-0.85	-0.52	-2.19
TE001553_LTR/Copia	fakechr1	2958493	2958582	0	0	0	0	45	41.67	38.46	41.71	12.04	12.7	42.42	22.39	0	0	0	0	0	50	0	16.67	0	15	0	5	0	25.04	17.39
TE001352_LTR/Copia	fakechr1	2308934	2310598	68	100	100	89.33	60	0	42.11	34.04	8.87	10.94	5.08	8.3	0	85.39	0	28.46	0	92.17	0	30.72	0	7.08	0	2.36	60.87	3.32	5.94
TE002069_LINE/Penelope	fakechr1	4337493	4337657	0	0	0	0	0	0	0	0	0	0	0	0	0	0	0	0	0	0	0	0	0	0	0	0	0	0	0
TE001828_LTR/Gypsy	fakechr1	3924145	3925261	89.21	88.19	87.75	88.38	76.98	71.86	76.07	74.97	7.33	6.04	6.07	6.48	86.82	89.76	90.08	88.89	71.72	73	76.45	73.72	9.59	6.33	7.76	7.89	-0.51	1.25	-1.41
TE002148_LTR/Copia	fakechr1	4435693	4435780	0	0	0	0	0	0	0	0	0	0	0	0	0	0	0	0	0	0	0	0	0	0	0	0	0	0	0
TE001820_LTR/Copia	fakechr1	3886314	3887034	76.5	85.24	80.45	80.73	33.33	34.12	41.58	36.34	3.1	6.86	5.73	5.23	77.31	81.39	82.43	80.38	50.74	46.9	47.29	48.31	8.01	8.76	6.9	7.89	0.35	-11.97	-2.66
TE002098_LINE/Penelope	fakechr1	4341694	4341836	0	0	0	0	0	0	0	0	0	0	0	0	0	0	0	0	0	0	0	0	0	0	0	0	0	0	0
TE001444_LTR/Copia	fakechr1	2576064	2577118	78.93	76.27	75.67	76.96	66.97	62.92	68.3	66.06	6.04	6.22	5.65	5.97	78.35	76.96	79.91	78.41	66.37	59.81	63.56	63.25	8.46	7.01	5.36	6.94	-1.45	2.81	-0.97
TE002093_LINE/Penelope	fakechr1	4341169	4341439	0	0	0	0	0	0	0	0	0	0	0	0	0	0	0	0	0	0	0	0	0	0	0	0	0	0	0
TE002362_RC/Helitron	fakechr1	5115960	5116528	0	0	0	0	0	0	0	0	0	0	0	0	0	55.56	0	18.52	0	81.82	0	27.27	0	6.35	0	2.12	-18.52	-27.27	-2.12
TE001309_LTR/Copia	fakechr1	2113586	2113774	0	0	0	0	0	0	0	0	0	0	0	0	0	0	0	0	0	0	0	0	0	0	0	0	0	0	0
TE001958_LINE/Penelope	fakechr1	4307276	4307405	0	0	0	0	0	0	0	0	0	0	0	0	0	0	0	0	0	0	0	0	0	0	0	0	0	0	0
TE001927_LTR/Copia	fakechr1	4198395	4199099	6	2.78	3.33	4.04	0	1.39	2.3	1.23	1.07	1.64	0.55	1.09	6.38	0	0	2.13	3.81	0	0	1.27	1.2	1.36	0	0.85	1.91	-0.04	0.24
TE001286_DNA/DNA	fakechr1	2041222	2041436	0	0	0	0	0	0	0	0	0	0	0	0	0	0	0	0	0	0	0	0	0	0	0	0	0	0	0
TE001816_LTR/Copia	fakechr1	3881741	3882971	72.97	73.91	64.58	70.49	0	44.44	41.67	28.7	10	11.69	8.39	10.03	66.18	71.88	81.58	73.21	22.73	36.36	75	44.7	11.9	13.39	13.22	12.84	-2.72	-16	-2.81
TE002061_DNA/DNA	fakechr1	4332883	4333114	0	0	0	0	0	0	0	0	0	0	0	0	0	0	0	0	0	0	0	0	0	0	0	0	0	0	0
TE001664_LTR/Copia	fakechr1	3336463	3337100	78.41	63.29	72.29	71.33	66.04	43.75	42.86	50.88	7	3.57	3.68	4.75	73.88	74.29	74.21	74.13	70.11	67.39	49.04	62.18	7.2	9.66	5.49	7.45	-2.8	-11.3	-2.7
TE002325_LTR/Gypsy	fakechr1	5006922	5008246	93.33	92.65	90.26	92.08	71.51	76.38	73.45	73.78	9.47	10.3	8.6	9.46	93.92	94.02	94.47	94.14	72.61	75.37	79.5	75.83	12.56	10.32	9.69	10.86	-2.06	-2.05	-1.4
TE002402_DNA/CMC-EnSpm	fakechr1	5204399	5204506	0	0	0	0	0	0.79	0	0.26	0	0	0	0	18.64	8.77	14.58	14	0	0	0	0	2.72	1.03	1.31	1.69	-14	0.26	-1.69
TE001267_LTR/Copia	fakechr1	1985802	1985901	0	0	0	0	0	0	0	0	0	0	0	0	0	0	0	0	0	0	0	0	0	0	0	0	0	0	0
TE002137_DNA/MULE-MuDR	fakechr1	4400122	4400285	80	80.73	79.38	80.04	73.13	63.64	69.23	68.67	11.81	11.34	6.52	9.89	80.95	83.13	75.25	79.78	69.01	64.71	71.19	68.3	7.38	9.57	11.22	9.39	0.26	0.37	0.5
TE001485_DNA/CMC-EnSpm	fakechr1	2698063	2698122	0	0	0	0	0	0	0	0	0	0	0	0	0	0	0	0	0	0	0	0	0	0	0	0	0	0	0
TE002371_LTR/Copia	fakechr1	5132134	5132285	0	0	0	0	0	0	0	0	0	0	0	0	0	0	0	0	0	0	0	0	0	0	0	0	0	0	0
TE001450_DNA/DNA	fakechr1	2580499	2580835	0	13.33	0	4.44	7.14	3.57	0	3.57	0	13.89	0	4.63	7.14	34.38	13.89	18.47	0	2.2	3.8	2	4.35	4.44	2.63	3.81	-14.03	1.57	0.82
TE001601_LTR/Gypsy	fakechr1	3116432	3119295	83.26	87.02	82.08	84.12	76.17	69.06	69.23	71.49	4.18	4.54	4.5	4.41	88.8	91.05	90.91	90.25	72.12	79.37	71.43	74.31	5.54	5.9	5.41	5.62	-6.13	-2.82	-1.21
TE002109_DNA/DNA	fakechr1	4344564	4344933	0	0	0	0	0	0	0	0	0	0	0	0	0	0	0	0	0	0	0	0	0	0	0	0	0	0	0
TE001862_LTR/Copia	fakechr1	4032600	4034440	76.57	82.81	78.55	79.31	58.22	56.24	56.44	56.97	5.16	7.13	6.15	6.15	82.35	77.45	84.08	81.29	68.52	73.8	67.77	70.03	7.82	8.54	6.51	7.62	-1.98	-13.06	-1.47
TE002115_DNA/DNA	fakechr1	4345219	4345292	0	0	0	0	0	0	0	0	0	0	0	0	0	0	0	0	0	0	0	0	0	0	0	0	0	0	0
TE001565_DNA/PIF-Harbinger	fakechr1	3032542	3032556	0	0	0	0	0	0	0	0	0	0	0	0	0	0	0	0	0	0	0	0	0	0	0	0	0	0	0
TE001386_LTR/Copia	fakechr1	2416430	2420311	43.18	36.33	29.2	36.24	3.97	1.83	1.27	2.36	1.44	1.45	1.43	1.44	20.8	74.33	20	38.38	2.26	57.25	2.94	20.82	1.77	6.41	1.79	3.32	-2.14	-18.46	-1.88
TE002207_DNA/CMC-EnSpm	fakechr1	4629463	4629523	0	0	0	0	0	0	0	0	0	0	0	0	0	0	0	0	0	0	0	0	0	0	0	0	0	0	0
TE002002_LINE/Penelope	fakechr1	4316787	4316969	0	0	0	0	0	0	0	0	0	0	0	0	0	0	0	0	0	0	0	0	0	0	0	0	0	0	0
TE001586_LTR/Copia	fakechr1	3071021	3073299	84.06	82.46	84	83.51	79.21	71.43	78.5	76.38	7.37	7.36	6.09	6.94	85.71	90	80	85.24	63.46	62.1	69.7	65.09	9.05	7.43	8.32	8.27	-1.73	11.29	-1.33
TE001870_LTR/Copia	fakechr1	4068079	4068254	0	0	0	0	0	0	0	0	0	0	0	0	0	0	0	0	0	0	0	0	0	0	0	0	0	0	0
TE001833_LTR/Copia	fakechr1	3940932	3941049	57.14	65.71	67.74	63.53	0	1.96	0	0.65	1.92	1.31	1.75	1.66	32.53	53.95	36.84	41.11	0	1.2	1.03	0.74	0	0.65	0.27	0.31	22.42	-0.09	1.35
TE001883_LTR/Copia	fakechr1	4083412	4083750	0	0	0	0	0	0	0	0	0	0	0	0	0	0	0	0	0	0	0	0	0	0	0	0	0	0	0
TE001174_LTR/Copia	fakechr1	1721831	1721984	70.21	61.73	70.37	67.44	89.77	77.25	83.8	83.61	5.14	4.07	5.23	4.81	44.44	96.88	58.33	66.55	86.96	90	87.41	88.12	6.32	5.03	5.32	5.56	0.89	-4.51	-0.75
TE001707_LINE/L2	fakechr1	3572942	3573015	0	0	0	0	0	0	0	0	0	0	0	0	0	0	0	0	0	0	0	0	0	0	0	0	0	0	0
TE001801_DNA/MULE-MuDR	fakechr1	3824198	3824355	0	0	0	0	0	0	0	0	0	0	0	0	0	0	0	0	0	0	0	0	0	0	0	0	0	0	0
TE001439_LTR/Copia	fakechr1	2535924	2536877	0	59.52	66.67	42.06	75	41.94	68.75	61.9	4.1	4.35	6.75	5.07	70.15	74.19	94.44	79.59	78.79	77.27	82.35	79.47	10.26	3.33	5	6.2	-37.53	-17.57	-1.13
TE002176_LINE/Penelope	fakechr1	4523863	4523969	0	0	0	0	0	0	0	0	0	0	0	0	0	0	0	0	0	0	0	0	0	0	0	0	0	0	0
TE001245_LTR/Gypsy	fakechr1	1926660	1926742	0	0	0	0	0	0	0	0	0	0	0	0	0	0	0	0	0	0	0	0	0	0	0	0	0	0	0
TE002097_LINE/Penelope	fakechr1	4341575	4341710	0	0	0	0	0	0	0	0	0	0	0	0	0	0	0	0	0	0	0	0	0	0	0	0	0	0	0
TE001739_DNA/hAT-Ac	fakechr1	3682267	3682311	0	0	0	0	37.5	0	0	12.5	6.25	0	0	2.08	0	0	0	0	70	28.57	50	49.52	10	7.14	0	5.71	0	-37.02	-3.63
TE001259_LTR/Copia	fakechr1	1941899	1942132	0	25	0	8.33	0	25	0	8.33	0	3.33	0	1.11	0	0	0	0	0	0	0	0	0	0	0	0	8.33	8.33	1.11
TE001166_LTR/Copia	fakechr1	1717072	1718028	70	72.18	74.38	72.19	68.71	74.5	66.9	70.04	12.62	11.06	8.36	10.68	68.8	68.09	59.85	65.58	66.21	68.61	65.53	66.78	9.36	11.24	7.36	9.32	6.61	3.26	1.36
TE002409_DNA/CMC-EnSpm	fakechr1	5212318	5212367	0	0	0	0	0	0	0	0	0	0	0	0	0	0	0	0	0	5.56	0	1.85	0	0	0	0	0	-1.85	0
TE001835_LTR/Copia	fakechr1	3942160	3942424	60.9	52.5	53.66	55.69	0	0	0	0	0.1	0.29	0.96	0.45	39.73	81.63	41.5	54.29	0	0	0	0	0.39	0.6	0.35	0.45	1.4	0	0
TE001390_LTR/Copia	fakechr1	2430287	2430332	0	0	0	0	0	0	0	0	0	0	0	0	0	0	0	0	0	0	0	0	0	0	0	0	0	0	0
TE002308_DNA/DNA	fakechr1	4912654	4912728	0	0	0	0	0	0	0	0	0	0	15	5	0	0	0	0	0	0	0	0	0	5	0	1.67	0	0	3.33
TE002000_LINE/Penelope	fakechr1	4316724	4316780	0	0	0	0	0	0	0	0	0	0	0	0	0	0	0	0	0	0	0	0	0	0	0	0	0	0	0
TE001682_DNA/CMC-EnSpm	fakechr1	3431181	3431217	0	0	0	0	0	0	0	0	0	0	0	0	0	0	0	0	0	0	0	0	0	0	0	0	0	0	0
TE001669_LTR/Gypsy	fakechr1	3343570	3344880	0	0	0	0	0	0	0	0	0	0	0	0	0	0	0	0	0	0	0	0	0	0	0	0	0	0	0
TE002090_LINE/Penelope	fakechr1	4340854	4341039	0	0	0	0	0	0	0	0	0	0	0	0	0	0	0	0	0	0	0	0	0	0	0	0	0	0	0
TE001896_LTR/Gypsy	fakechr1	4108925	4108987	0	0	0	0	0	0	0	0	0	0	0	0	0	0	0	0	0	0	0	0	0	0	0	0	0	0	0
TE002391_DNA/DNA	fakechr1	5196407	5196468	0	0	0	0	0	14.29	0	4.76	0	0	0	0	0	0	0	0	0	0	0	0	0	0	0	0	0	4.76	0
TE002114_LINE/Penelope	fakechr1	4345203	4345401	0	0	0	0	0	0	0	0	0	0	0	0	0	0	0	0	0	0	0	0	0	0	0	0	0	0	0
TE002100_LINE/Penelope	fakechr1	4341907	4342065	0	0	0	0	0	0	0	0	0	0	0	0	0	0	0	0	0	0	0	0	0	0	0	0	0	0	0
TE001692_LTR/Gypsy	fakechr1	3507639	3508559	87.66	92.23	89.45	89.78	74.93	74.43	74.39	74.58	8.8	7.18	6.95	7.64	90.24	89.53	89.41	89.73	71.51	80.22	76	75.91	8.31	8.53	7.82	8.22	0.05	-1.33	-0.58
TE002041_DNA/DNA	fakechr1	4330105	4330651	0	0	0	0	0	0	0	0	0	0	0	0	0	0	0	0	0	0	0	0	0	0	0	0	0	0	0
TE002336_LTR/Copia	fakechr1	5043450	5043529	0	0	0	0	0	0	0	0	0	0	0	0	0	0	0	0	0	0	0	0	0	0	0	0	0	0	0
TE002196_RC/Helitron	fakechr1	4609441	4609528	0	0	0	0	0	0	0	0	0	0	0	0	0	0	0	0	0	0	0	0	0	0	0	0	0	0	0
TE002108_DNA/DNA	fakechr1	4344447	4344860	0	0	0	0	0	0	0	0	0	0	0	0	0	0	0	0	0	0	0	0	0	0	0	0	0	0	0
TE001608_LTR/Copia	fakechr1	3127417	3128229	66.67	0	80	48.89	59.57	0	59.38	39.65	3.16	0	2.38	1.85	85	100	79.17	88.06	65.38	48.28	55.26	56.31	6.36	3.7	9.33	6.46	-39.17	-16.66	-4.61
TE001185_DNA/CMC-EnSpm	fakechr1	1752170	1752226	0	0	0	0	0	0	0	0	0	0	0	0	0	0	0	0	0	0	0	0	0	0	0	0	0	0	0
TE002010_LINE/Penelope	fakechr1	4317607	4318392	0	0	0	0	0	0	0	0	0	0	0	0	0	0	0	0	0	0	0	0	0	0	0	0	0	0	0
TE001359_RC/Helitron	fakechr1	2339552	2339731	0	0	0	0	0	0	0	0	0	0	0	0	0	0	0	0	0	0	0	0	0	0	0	0	0	0	0
TE001169_LTR/Copia	fakechr1	1720455	1720500	0	0	0	0	0	0	0	0	0	0	10.53	3.51	0	0	0	0	0	0	0	0	6.25	0	0	2.08	0	0	1.43
TE001746_LTR/Copia	fakechr1	3699569	3700009	85.56	87.8	83.81	85.72	64.5	57.19	64.99	62.23	5.14	4.95	4.52	4.87	87.95	84.39	86.99	86.44	64.52	70.3	65.77	66.86	6.42	4.64	5.48	5.51	-0.72	-4.63	-0.64
TE001708_DNA/CMC-EnSpm	fakechr1	3572950	3573132	0	0	0	0	0	0	0	0	0	0	0	0	0	0	0	0	0	0	0	0	0	0	0	0	0	0	0
TE001497_LTR/Gypsy	fakechr1	2739733	2739762	0	0	0	0	0	0	0	0	0	0	0	0	0	0	0	0	0	0	0	0	0	0	0	0	0	0	0
TE002018_LINE/Penelope	fakechr1	4318869	4319089	0	0	0	0	0	0	0	0	0	0	0	0	0	0	0	0	0	0	0	0	0	0	0	0	0	0	0
TE001854_DNA/PIF-Harbinger	fakechr1	4007482	4008081	0	78.57	0	26.19	0	50	0	16.67	0	14.61	0	4.87	0	93.62	0	31.21	0	46.15	0	15.38	0	18.89	0	6.3	-5.02	1.29	-1.43
TE001955_LINE/Penelope	fakechr1	4305535	4305681	0	0	0	0	0	0	0	0	0	0	0	0	0	0	0	0	0	0	0	0	0	0	0	0	0	0	0
TE001609_LTR/Copia	fakechr1	3128426	3128785	100	88.57	0	62.86	82.35	83.5	83.33	83.06	3.7	15.11	7.5	8.77	75	100	100	91.67	71.43	86.05	82.35	79.94	3.33	10.74	2.16	5.41	-28.81	3.12	3.36
TE002046_LINE/Penelope	fakechr1	4331306	4331468	0	0	0	0	0	0	0	0	0	0	0	0	0	0	0	0	0	0	0	0	0	0	0	0	0	0	0
TE001815_LTR/Copia	fakechr1	3879868	3881480	79.05	83.8	79.58	80.81	49.4	40.4	47.41	45.74	7.2	8.55	5.52	7.09	82.58	77.05	80.36	80	46.67	50	50.88	49.18	10.91	8.2	9.21	9.44	0.81	-3.44	-2.35
TE002281_LTR/Copia	fakechr1	4789513	4789625	0	0	0	0	0	0	0	0	0	0	0	0	0	0	0	0	0	0	0	0	0	0	0	0	0	0	0
TE002330_RC/Helitron	fakechr1	5023436	5023903	0	0	0	0	0	0	0	0	0	0	0	0	0	0	0	0	0	0	0	0	0	0	0	0	0	0	0
TE002122_DNA/DNA	fakechr1	4357231	4357305	0	0	0	0	0	0	0	0	0	0	0	0	0	0	0	0	0	0	0	0	0	0	0	0	0	0	0
TE002084_DNA/DNA	fakechr1	4339134	4339296	0	0	0	0	0	0	0	0	0	0	0	0	0	0	0	0	0	0	0	0	0	0	0	0	0	0	0
TE001841_LTR/Gypsy	fakechr1	3944522	3947223	88.77	88.93	88.82	88.84	62.28	61.45	62.01	61.91	5.01	5.06	4.64	4.9	89.71	89.2	89.49	89.47	61.2	61.87	62.96	62.01	6.82	6.31	5.48	6.2	-0.63	-0.1	-1.3
TE001610_LTR/Copia	fakechr1	3128843	3129802	0	100	100	66.67	0	43.75	41.67	28.47	0	7.14	5.56	4.23	94.44	85.19	94.29	91.31	69.57	70.37	67.27	69.07	4.6	6.12	3.59	4.77	-24.64	-40.6	-0.54
TE001353_LTR/Copia	fakechr1	2321515	2321657	100	100	100	100	60	76.92	84.62	73.85	6.12	4.65	9.55	6.77	94.74	75	100	89.91	52.63	50	73.33	58.65	12.37	3.33	7.28	7.66	10.09	15.2	-0.89
TE002279_LTR/Gypsy	fakechr1	4788475	4788542	0	0	0	0	0	0	0	0	0	0	0	0	0	0	0	0	0	0	0	0	0	0	0	0	0	0	0
TE001468_LINE/L2	fakechr1	2655494	2655594	0	0	0	0	0	0	0	0	0	0	0	0	0	0	0	0	0	0	0	0	0	0	0	0	0	0	0
TE001491_LTR/Copia	fakechr1	2720486	2720567	0	0	0	0	0	0	0	0	0	0	0	0	0	0	0	0	0	0	0	0	0	0	0	0	0	0	0
TE001360_DNA/CMC-EnSpm	fakechr1	2341405	2341418	0	0	0	0	0	0	0	0	0	0	0	0	0	0	0	0	0	0	0	0	0	0	0	0	0	0	0
TE002350_LTR/Gypsy	fakechr1	5079755	5081125	84.05	83.67	83.35	83.69	78.09	78.7	78.51	78.43	6.14	6.2	5.47	5.94	85.23	84.72	84.46	84.8	77.59	76.57	79.62	77.93	7.05	6.49	6.07	6.54	-1.11	0.5	-0.6
TE002020_LTR/Gypsy	fakechr1	4321899	4321952	0	0	0	0	0	0	0	0	0	0	0	0	0	0	0	0	0	0	0	0	0	0	0	0	0	0	0
TE001876_LTR/Gypsy	fakechr1	4074126	4074313	0	0	0	0	0	41.67	55.56	32.41	0	2.27	0	0.76	0	0	0	0	40	0	0	13.33	9.09	0	0	3.03	0	19.08	-2.27
TE002089_LINE/Penelope	fakechr1	4340820	4340955	0	0	0	0	0	0	0	0	0	0	0	0	0	0	0	0	0	0	0	0	0	0	0	0	0	0	0
TE002129_LTR/Copia	fakechr1	4385510	4386107	0	0	0	0	0	0	0	0	0	0	0	0	0	0	0	0	0	0	0	0	0	0	0	0	0	0	0
TE001771_LTR/Copia	fakechr1	3761529	3761634	0	0	0	0	0	0	0	0	0	1.77	0	0.59	0	0	0	0	0	0	0	0	0	3.51	0	1.17	0	0	-0.58
TE001282_LTR/Gypsy	fakechr1	2036642	2036694	0	0	0	0	0	0	0	0	0	0	0	0	0	0	0	0	0	0	0	0	0	0	0	0	0	0	0
TE002345_LTR/Copia	fakechr1	5072701	5073383	0	0	0	0	0	0	0	0	0	0	0	0	0	0	0	0	0	0	0	0	0	0	0	0	0	0	0
TE001461_LTR/Copia	fakechr1	2611768	2613437	87.14	84.96	84.09	85.4	74.85	74.24	74.61	74.57	12.97	12.64	11.24	12.28	87.51	85.17	85.32	86	76.17	78.77	76.59	77.18	14.43	13.58	12.71	13.57	-0.6	-2.61	-1.29
TE001814_LTR/Copia	fakechr1	3873530	3873570	0	0	0	0	0	0	0	0	0	0	0	0	0	0	0	0	0	0	0	0	0	0	0	0	0	0	0
TE002411_LTR/Copia	fakechr1	5214092	5215763	83.91	79.95	84.63	82.83	60.91	62.38	63.34	62.21	10.15	9.43	9.39	9.66	83.8	86.08	84.52	84.8	60.1	65.85	64.22	63.39	11.14	10.05	8.7	9.96	-1.97	-1.18	-0.3
TE002141_LTR/Copia	fakechr1	4406603	4407252	88.34	87.14	92.25	89.24	70.19	65.2	66.67	67.35	8.07	6.88	7.89	7.61	86.93	84.57	92.66	88.05	63.33	68.22	67.5	66.35	8.2	8.53	7.46	8.06	1.19	1	-0.45
TE001524_DNA/CMC-EnSpm	fakechr1	2808423	2808461	0	0	0	0	0	0	0	0	0	0	0	0	0	0	0	0	0	0	0	0	0	0	0	0	0	0	0
TE002280_LTR/Copia	fakechr1	4788567	4789181	94.74	96.38	96.15	95.76	68.83	74.19	76.55	73.19	7.75	9.6	8.05	8.47	97.97	99.11	92.99	96.69	65.35	77.78	64.67	69.27	9.2	10.26	7.93	9.13	-0.93	3.92	-0.66
TE002173_LTR/Copia	fakechr1	4497296	4497517	0	0	0	0	0	0	0	0	0	0	0	0	0	0	0	0	0	0	0	0	0	0	0	0	0	0	0
TE002203_DNA/DNA	fakechr1	4627275	4627339	0	0	0	0	0	0	0	0	0	0	0	0	0	0	0	0	0	0	0	0	0	0	0	0	0	0	0
TE001380_DNA/PIF-Harbinger	fakechr1	2403547	2403746	0	0	0	0	0	0	0	0	0	0	0	0	0	0	0	0	0	0	0	0	0	0	0	0	0	0	0
TE001168_LTR/Gypsy	fakechr1	1720198	1720267	96.26	92.57	92.37	93.73	31.25	45.16	52.94	43.12	1.87	3.58	1.88	2.44	95.07	98.21	94.62	95.97	55.56	27.27	55	45.94	2.08	3.53	3.56	3.06	-2.24	-2.82	-0.62
TE001849_LTR/Gypsy	fakechr1	3964368	3964475	0	0	0	0	0	0	0	0	0	0	0	0	0	0	0	0	0	0	0	0	0	0	0	0	0	0	0
TE001599_LTR/Gypsy	fakechr1	3110873	3110961	0	0	0	0	0	0	0	0	0	0	0	0	0	0	0	0	0	0	0	0	0	0	0	0	0	0	0
TE001510_DNA/PIF-Harbinger	fakechr1	2768071	2768218	59.02	54.55	63.33	58.97	64.1	69.35	50	61.15	8.84	5.86	4.27	6.32	58.33	66.67	61.25	62.08	35.29	54.17	42.86	44.11	14.29	7.5	7.56	9.78	-3.11	17.04	-3.46
TE001887_LTR/Copia	fakechr1	4090501	4090999	0	0	0	0	0	0	0	0	0	0	0	0	0	0	0	0	0	0	0	0	0	0	0	0	0	0	0
TE001351_LTR/Copia	fakechr1	2307155	2308566	72.73	89.47	81.63	81.28	81.67	78	69.57	76.41	7.14	11.62	4.03	7.6	90.62	92.31	85.06	89.33	75.86	73.87	64.42	71.38	6.93	8.99	3.89	6.6	-8.05	5.03	1
TE002372_LTR/Copia	fakechr1	5132375	5137093	72.87	72.57	71.96	72.47	71.18	64.12	62.94	66.08	3.53	3.36	3.47	3.45	73.05	79.85	68.72	73.87	67.99	57.85	65.12	63.65	5.95	5.66	3.84	5.15	-1.4	2.43	-1.7
TE002157_LTR/Gypsy	fakechr1	4461375	4461422	0	0	0	0	0	0	0	0	0	0	0	0	0	0	0	0	0	0	0	0	0	0	0	0	0	0	0
TE001668_LTR/Gypsy	fakechr1	3342742	3343339	0	0	0	0	0	0	0	0	0	0	0	0	0	0	0	0	0	0	0	0	0	0	0	0	0	0	0
TE002341_LTR/Gypsy	fakechr1	5058318	5058588	68.44	63.92	63.12	65.16	79.62	78.64	80.67	79.64	5.73	5.28	4.3	5.1	69.95	67.33	65.47	67.58	81.86	76.48	79.48	79.27	6.65	6.11	4.17	5.64	-2.42	0.37	-0.54
TE001215_DNA/PIF-Harbinger	fakechr1	1839251	1839482	77.55	87.18	88.35	84.36	61.54	80	64.81	68.78	9.02	15.99	12.42	12.48	88.31	86.21	70.67	81.73	66.67	68.57	43.9	59.71	13.61	11.86	16.81	14.09	2.63	9.07	-1.61
TE001931_DNA/hAT-Ac	fakechr1	4225431	4225622	0	72.22	100	57.41	0	0	0	0	0	11.58	3.12	4.9	0	0	0	0	0	0	0	0	0	0	0	0	57.41	0	4.9
TE002234_LINE/Penelope	fakechr1	4707812	4707917	0	0	0	0	0	0	0	0	0	0	0	0	0	0	0	0	0	0	0	0	0	0	0	0	0	0	0
TE002294_LTR/Copia	fakechr1	4840989	4841359	0	0	0	0	0	0	0	0	0	0	0	0	0	0	0	0	0	0	0	0	0	0	0	0	0	0	0
TE002056_DNA/DNA	fakechr1	4332434	4332545	0	0	0	0	0	0	0	0	0	0	0	0	0	0	0	0	0	0	0	0	0	0	0	0	0	0	0
TE002158_LTR/Gypsy	fakechr1	4469632	4469668	0	0	0	0	0	0	0	0	0	0	0	0	0	0	0	0	0	0	0	0	0	0	0	0	0	0	0
TE002105_DNA/DNA	fakechr1	4342400	4342519	0	0	0	0	0	0	0	0	0	0	0	0	0	0	0	0	0	0	0	0	0	0	0	0	0	0	0
TE001935_LTR/Copia	fakechr1	4230551	4232649	72.15	62.98	74.55	69.89	64.29	66.52	59.13	63.31	5.4	4.07	4.96	4.81	75.68	80	86.03	80.57	48.7	61.73	54	54.81	4.94	4.75	3	4.23	-10.68	8.5	0.58
TE001310_LTR/Gypsy	fakechr1	2117106	2117254	0	0	0	0	0	0	0	0	0	0	0	0	0	0	0	0	0	0	0	0	0	0	0	0	0	0	0
TE001920_LTR/Gypsy	fakechr1	4170436	4171506	86	86.8	85.56	86.12	61.82	62.73	59.85	61.47	7.92	7.2	6.89	7.34	85.4	85.31	85.01	85.24	57.39	62.71	60.62	60.24	8.2	7.2	6.96	7.45	0.88	1.23	-0.11
TE001666_LTR/Copia	fakechr1	3338619	3338796	0	85.71	82.05	55.92	0	0	10.34	3.45	0	0	1.32	0.44	73.17	0	0	24.39	4.35	0	0	1.45	2.38	0	0	0.79	31.53	2	-0.35
TE001266_LTR/Copia	fakechr1	1980838	1981039	0	0	0	0	0	0	0	0	0.19	0	0	0.06	0	0	42.86	14.29	7.14	0	14.29	7.14	0.88	0.3	1.05	0.74	-14.29	-7.14	-0.68
TE002166_LTR/Gypsy	fakechr1	4486022	4486401	87.83	89.16	86.46	87.82	90.14	89.23	90.19	89.85	12	10.61	10	10.87	90.35	88.84	91.01	90.07	90.96	90.25	90.9	90.7	13.49	11.4	10.15	11.68	-2.25	-0.85	-0.81
TE001715_LTR/Gypsy	fakechr1	3602395	3603802	94.92	79.14	80.85	84.97	67.57	47.01	41.43	52	2.22	7.01	1.29	3.51	0	76.32	0	25.44	0	46.15	0	15.38	0	2.7	0	0.9	59.53	36.62	2.61
TE002357_LTR/Gypsy	fakechr1	5094828	5095074	0	0	0	0	0	0	0	0	0	0	0	0	0	0	0	0	0	0	0	0	0	0	0	0	0	0	0
TE002328_LTR/Copia	fakechr1	5010823	5011542	81.94	86.84	81.2	83.33	63.31	60	60.47	61.26	5.82	6.72	8.29	6.94	90.43	87.13	84.95	87.5	69.57	63.56	65	66.04	9.48	7.56	6.29	7.78	-4.17	-4.78	-0.84
TE001561_LTR/Copia	fakechr1	2998438	2998751	0	0	0	0	0	0	0	0	0	0	0	0	0	0	0	0	0	0	0	0	0	0	0	0	0	0	0
TE001120_LTR/Gypsy	fakechr1	1591750	1591837	100	68.18	92.86	87.01	84.21	90	92	88.74	7.95	6.67	5.41	6.68	0	0	0	0	50	0	73.33	41.11	5	0	4.76	3.25	87.01	47.63	3.43
TE001720_LTR/Copia	fakechr1	3653284	3653546	0	0	0	0	0	0	0	0	0	0	0	0	0	0	0	0	0	0	0	0	0	0	0	0	0	0	0
TE002164_LTR/Copia	fakechr1	4481795	4482282	18.18	37.5	60	38.56	97.22	89.29	100	95.5	4.7	8.04	9.86	7.53	25	18.18	20	21.06	66.67	74.07	92.31	77.68	6.71	5.17	2.7	4.86	17.5	17.82	2.67
TE002128_LTR/Gypsy	fakechr1	4384160	4384242	0	0	0	0	0	0	0	0	0	0	0	0	0	0	0	0	0	0	0	0	0	0	0	0	0	0	0
TE001217_DNA/PIF-Harbinger	fakechr1	1863976	1864175	0	0	0	0	0	33.33	0	11.11	0	0	0	0	0	0	0	0	0	0	0	0	0	0	0	0	0	11.11	0
TE001219_LTR/Copia	fakechr1	1871495	1871558	0	0	0	0	0	0	0	0	0	0	10	3.33	0	0	0	0	0	0	0	0	0	19.67	0	6.56	0	0	-3.23
TE001420_LINE/L2	fakechr1	2492645	2492661	0	0	0	0	0	0	0	0	0	0	0	0	0	0	0	0	0	0	0	0	0	0	0	0	0	0	0
TE002070_LINE/Penelope	fakechr1	4337556	4337685	0	0	0	0	0	0	0	0	0	0	0	0	0	0	0	0	0	0	0	0	0	0	0	0	0	0	0
TE001754_LTR/Copia	fakechr1	3739448	3740420	62.79	51.09	68.6	60.83	66.36	64.52	57.14	62.67	7.02	4.54	4.24	5.27	68.29	69	45.71	61	69.49	74.74	60.38	68.2	5.35	7.14	5.67	6.05	-0.17	-5.53	-0.78
TE001506_LINE/Penelope	fakechr1	2749591	2749679	0	0	0	0	0	0	0	0	0	0	0	0	0	0	0	0	0	0	0	0	0	0	0	0	0	0	0
TE002258_DNA/CMC-EnSpm	fakechr1	4738672	4738763	0	0	0	0	0	0	0	0	0	0	0	0	0	0	0	0	0	0	0	0	0	0	0	0	0	0	0
TE001527_RC/Helitron	fakechr1	2827402	2827596	0	0	0	0	0	0	0	0	0	0	0	0	0	0	0	0	0	0	0	0	0	0	0	0	0	0	0
TE002043_LTR/Gypsy	fakechr1	4330656	4330715	0	0	0	0	0	0	0	0	0	0	0	0	0	0	0	0	0	0	0	0	0	0	0	0	0	0	0
TE001994_LINE/Penelope	fakechr1	4312529	4312770	0	0	0	0	0	0	0	0	0	0	0	0	0	0	0	0	0	0	0	0	0	0	0	0	0	0	0
TE001947_DNA/DNA	fakechr1	4273497	4273740	0	0	0	0	0	0	0	0	0	0	0	0	0	0	0	0	0	0	0	0	0	0	0	0	0	0	0
TE002051_DNA/DNA	fakechr1	4331910	4332100	0	0	0	0	0	0	0	0	0	0	0	0	0	0	0	0	0	0	0	0	0	0	0	0	0	0	0
TE002085_DNA/DNA	fakechr1	4339495	4339688	0	0	0	0	0	0	0	0	0	0	0	0	0	0	0	0	0	0	0	0	0	0	0	0	0	0	0
TE001181_DNA/CMC-EnSpm	fakechr1	1749367	1749429	0	0	0	0	0	0	0	0	0	0	0	0	0	0	0	0	0	0	0	0	0	0	0	0	0	0	0
TE002023_LINE/Penelope	fakechr1	4322389	4322572	0	0	0	0	0	0	0	0	0	0	0	0	0	0	0	0	0	0	0	0	0	0	0	0	0	0	0
TE001239_LTR/Copia	fakechr1	1908242	1909325	74.52	74.24	75.39	74.72	67.88	70.54	68.21	68.88	7.67	7.39	7.01	7.36	83.64	75.4	70.28	76.44	66.58	68.33	67.54	67.48	9.27	8.33	7.75	8.45	-1.72	1.4	-1.09
TE001231_DNA/CMC-EnSpm	fakechr1	1893056	1893103	0	0	0	0	0	0	0	0	0	0	0	0	0	0	0	0	0	0	0	0	0	0	0	0	0	0	0
TE001296_LTR/Copia	fakechr1	2093173	2093919	0	0	0	0	0	0	0	0	0	0	0	0	0	0	0	0	0	0	0	0	0	0	0	0	0	0	0
TE001585_LTR/Copia	fakechr1	3068831	3070353	0	80.65	100	60.22	0	75.71	78.57	51.43	0	4.61	6.67	3.76	60	100	52.94	70.98	93.33	75	82.35	83.56	4.05	0	5.75	3.27	-10.76	-32.13	0.49
TE001530_LINE/Penelope	fakechr1	2863236	2863262	0	0	0	0	0	0	0	0	0	0	0	0	0	0	0	0	0	0	0	0	0	0	0	0	0	0	0
TE001794_LTR/Copia	fakechr1	3803498	3803679	0	0	0	0	0	0	0	0	0	0	0	0	0	0	0	0	0	0	0	0	0	0	0	0	0	0	0
TE001557_LTR/Copia	fakechr1	2972148	2972288	77.78	71.43	83.33	77.51	36.36	50	0	28.79	7.78	0	4.17	3.98	0	0	0	0	75	0	0	25	11.76	0	0	3.92	77.51	3.79	0.06
TE001745_LTR/Copia	fakechr1	3693657	3694578	94.34	93.02	80.85	89.4	65	66.3	48.94	60.08	6.68	8	3.56	6.08	83.33	51.72	70	68.35	70	68	89.29	75.76	4.85	7.65	9.83	7.44	21.05	-15.68	-1.36
TE001546_DNA/CMC-EnSpm	fakechr1	2928093	2928178	0	0	0	0	0	0	0	0	0	0	0	0	0	0	0	0	0	0	0	0	0	0	0	0	0	0	0
TE001155_DNA/MULE-MuDR	fakechr1	1692807	1692885	0	0	0	0	0	0	0	0	0	0	0	0	0	0	0	0	0	0	0	0	0	0	0	0	0	0	0
TE001766_LTR/Gypsy	fakechr1	3752816	3753033	0	0	0	0	0	0	0	0	0	0	0	0	0	0	0	0	0	0	0	0	0	0	0	0	0	0	0
TE001606_LTR/Gypsy	fakechr1	3126012	3126142	0	0	0	0	0	0	0	0	0	0	0	0	0	0	0	0	0	0	0	0	0	0	0	0	0	0	0
TE001813_LTR/Gypsy	fakechr1	3862393	3862450	0	0	0	0	0	0	0	0	0	0	0	0	0	0	0	0	0	0	0	0	0	0	0	0	0	0	0
TE001397_DNA/CMC-EnSpm	fakechr1	2436293	2436312	0	0	0	0	0	0	0	0	0	0	0	0	0	0	0	0	0	0	0	0	0	0	0	0	0	0	0
TE001985_DNA/DNA	fakechr1	4310949	4311232	0	0	0	0	0	0	0	0	0	0	0	0	0	0	0	0	0	0	0	0	0	0	0	0	0	0	0
TE001910_LTR/Copia	fakechr1	4147082	4148402	85.19	80.31	88.14	84.55	70.05	74.7	68.97	71.24	8.47	8.88	7.95	8.43	80.17	70.65	83.78	78.2	69.42	71.51	74.09	71.67	13.36	11.69	9.61	11.55	6.35	-0.43	-3.12
TE001812_LTR/Gypsy	fakechr1	3857801	3862048	81.05	75.45	77.21	77.9	39.51	34.42	37.91	37.28	5.51	5.86	4.87	5.41	76.84	78.61	79.31	78.25	38.44	44.68	37.04	40.05	6.44	5.62	5.65	5.9	-0.35	-2.77	-0.49
TE002278_LTR/Copia	fakechr1	4786511	4786576	0	0	0	0	0	0	0	0	0	0	0	0	0	0	0	0	0	0	0	0	0	0	0	0	0	0	0
TE002236_DNA/hAT-Ac	fakechr1	4719997	4720064	0	0	0	0	0	0	0	0	0	0	0	0	0	0	0	0	0	0	0	0	0	0	0	0	0	0	0
TE001275_LTR/Copia	fakechr1	2026598	2027909	67.39	62.02	64.65	64.69	80.08	78.18	82.28	80.18	9.2	10.28	10.2	9.89	91.67	69.44	73.08	78.06	75	84.57	68.48	76.02	10.56	10.75	12.12	11.14	-13.37	4.16	-1.25
TE001718_LTR/Copia	fakechr1	3628319	3628420	26	23.96	18.75	22.9	0	0	1.21	0.4	0.43	0.24	0	0.22	0	0	0	0	0.44	0.76	0	0.4	0	0	0.32	0.11	22.9	0	0.11
TE002266_DNA/CMC-EnSpm	fakechr1	4762107	4762181	0	0	0	0	0	0	0	0	0	0	0	0	0	0	0	0	0	0	0	0	0	0	0	0	0	0	0
TE002011_DNA/DNA	fakechr1	4318015	4318408	0	0	0	0	0	0	0	0	0	0	0	0	0	0	0	0	0	0	0	0	0	0	0	0	0	0	0
TE001213_DNA/PIF-Harbinger	fakechr1	1838889	1839023	80.48	78.9	82.67	80.68	41.67	37.21	62.75	47.21	7.51	6.13	3.82	5.82	84.02	83.43	84.54	84	36.84	53.62	38.78	43.08	8.56	6.83	4.04	6.48	-3.32	4.13	-0.66
TE001542_DNA/CMC-EnSpm	fakechr1	2926525	2926568	0	0	0	0	0	0	0	0	0	0	0	0	0	0	0	0	0	0	0	0	0	0	0	0	0	0	0
TE002030_LINE/Penelope	fakechr1	4323003	4323201	0	0	0	0	0	0	0	0	0	0	0	0	0	0	0	0	0	0	0	0	0	0	0	0	0	0	0
TE002004_DNA/DNA	fakechr1	4316982	4317009	0	0	0	0	0	0	0	0	0	0	0	0	0	0	0	0	0	0	0	0	0	0	0	0	0	0	0
TE001529_LTR/Gypsy	fakechr1	2851883	2852640	75	78.67	84.35	79.34	74.4	80.21	70.94	75.18	3.55	8.38	3.92	5.28	60.61	80.79	74.07	71.82	64.22	79.77	69.27	71.09	6.94	6.54	4.06	5.85	7.52	4.09	-0.57
TE001177_LTR/Gypsy	fakechr1	1727492	1727676	97.14	94.36	96.95	96.15	65.82	81.82	75.86	74.5	5.77	7.08	5.74	6.2	94.57	95.58	94.63	94.93	59.46	60	68.63	62.7	6.21	6.05	5.72	5.99	1.22	11.8	0.21
TE002343_LTR/Gypsy	fakechr1	5059089	5059186	0	91.67	94.74	62.14	0	70	72.41	47.47	0	18.75	10.46	9.74	86.96	95.65	87.5	90.04	71.43	72.41	70	71.28	15.22	12.09	17.86	15.06	-27.9	-23.81	-5.32
TE001895_DNA/hAT-Ac	fakechr1	4103215	4103285	0	0	0	0	0	0	0	0	0	0	0	0	0	0	0	0	0	0	0	0	0	0	0	0	0	0	0
TE002113_LINE/Penelope	fakechr1	4345168	4345308	0	0	0	0	0	0	0	0	0	0	0	0	0	0	0	0	0	0	0	0	0	0	0	0	0	0	0
TE001427_DNA/CMC-EnSpm	fakechr1	2503762	2504049	0	0	0	0	0	0	0	0	0	0	0	0	0	0	0	0	0	0	0	0	0	0	0	0	0	0	0
TE001525_LTR/Gypsy	fakechr1	2821101	2822593	81.61	75.18	80.18	78.99	58.47	71.98	67.31	65.92	7.47	5.06	5.79	6.11	84.1	86.91	85.37	85.46	69.2	70	68.46	69.22	8.7	8.26	4.84	7.27	-6.47	-3.3	-1.16
TE001375_DNA/CMC-EnSpm	fakechr1	2368812	2368877	0	0	0	0	0	0	0	0	0	0	0	0	0	0	0	0	0	0	0	0	0	0	0	0	0	0	0
TE001271_LINE/Penelope	fakechr1	2002454	2002574	0	0	0	0	0	0	0	0	0	0	0	0	0	0	0	0	0	0	0	0	0	0	0	0	0	0	0
TE001797_LTR/Copia	fakechr1	3806848	3806950	100	66.67	100	88.89	25	0	14.29	13.1	5	3.06	5.62	4.56	100	62.16	62.07	74.74	40	0	20	20	15.75	7.39	7.2	10.11	14.15	-6.9	-5.55
TE001962_LINE/Penelope	fakechr1	4307489	4307779	0	0	0	0	0	0	0	0	0	0	0	0	0	0	0	0	0	0	0	0	0	0	0	0	0	0	0
TE002369_LTR/Copia	fakechr1	5131404	5131618	0	0	0	0	0	0	0	0	28.57	15.87	25	23.15	0	0	0	0	0	0	0	0	0	33.33	0	11.11	0	0	12.04
TE002135_DNA/PIF-Harbinger	fakechr1	4396180	4396384	0	0	0	0	0	0	0	0	0	7.41	0	2.47	0	0	0	0	0	0	0	0	0	0	0	0	0	0	2.47
TE002123_DNA/CMC-EnSpm	fakechr1	4359741	4359896	0	0	0	0	0	0	0	0	0	3.77	2.5	2.09	0	0	0	0	0	0	0	0	0	0	0	0	0	0	2.09
TE001875_LTR/Gypsy	fakechr1	4073609	4073676	0	0	0	0	0	0	0	0	0	0	0	0	0	0	0	0	0	0	0	0	0	0	0	0	0	0	0
TE001688_LTR/Gypsy	fakechr1	3499314	3500591	84.86	83.49	82.33	83.56	69.96	68.23	67.11	68.43	8.08	8.02	7.06	7.72	83.71	85.82	80.98	83.5	66.7	69.77	65.66	67.38	10.01	8.67	8.61	9.1	0.06	1.05	-1.38
TE001842_LTR/Copia	fakechr1	3956212	3956326	0	0	0	0	0	0	0	0	0	0	0	0	0	0	0	0	0	0	0	0	0	0	0	0	0	0	0
TE001627_DNA/MULE-MuDR	fakechr1	3194417	3194488	0	0	0	0	0	0	0	0	0	6.67	0	2.22	0	0	0	0	0	0	0	0	0	0	0	0	0	0	2.22
TE001175_LTR/Gypsy	fakechr1	1721937	1724904	80.05	80.39	81.53	80.66	53.42	54.6	54.97	54.33	4.62	4.65	3.61	4.29	86.16	90.96	84.55	87.22	60.65	69.38	57.99	62.67	6.69	7.62	4.45	6.25	-6.56	-8.34	-1.96
TE001912_DNA/CMC-EnSpm	fakechr1	4149665	4149712	0	0	0	0	0	0	0	0	0	0	0	0	0	0	0	0	0	0	0	0	0	0	0	0	0	0	0
TE001307_LTR/Copia	fakechr1	2108820	2108898	0	0	0	0	0	0	0	0	0.76	8.57	13.24	7.52	0	0	0	0	0	0	0	0	0	3.64	10.23	4.62	0	0	2.9
TE001163_DNA/CMC-EnSpm	fakechr1	1699826	1699863	0	0	0	0	0	1.01	0	0.34	0	0.62	0	0.21	0	7.14	0	2.38	0	0	0	0	0.53	0	0.51	0.35	-2.38	0.34	-0.14
TE001405_LTR/Copia	fakechr1	2466138	2466566	0	0	0	0	0	0	0	0	0	0	0	0	0	100	0	33.33	0	80	0	26.67	4.55	0	0	1.52	-33.33	-26.67	-1.52
TE001255_LINE/Penelope	fakechr1	1940123	1940379	0	0	0	0	0	0	0	0	0	0	0	0	0	0	0	0	0	0	0	0	0	0	0	0	0	0	0
TE002088_DNA/DNA	fakechr1	4340785	4340819	0	0	0	0	0	0	0	0	0	0	0	0	0	0	0	0	0	0	0	0	0	0	0	0	0	0	0
TE001674_LTR/Gypsy	fakechr1	3366310	3366449	0	0	0	0	0	0	0	0	0	0	0	0	0	0	0	0	0	0	0	0	0	0	0	0	0	0	0
TE001176_LTR/Gypsy	fakechr1	1725235	1727491	17.54	16.84	17.37	17.25	0.98	0.7	1.79	1.16	0.6	0.58	0.76	0.65	17.61	84.8	17.55	39.99	11.85	51.11	11.36	24.77	1.69	6.12	1.36	3.06	-22.74	-23.61	-2.41
TE001965_LINE/Penelope	fakechr1	4307869	4308020	0	0	0	0	0	0	0	0	0	0	0	0	0	0	0	0	0	0	0	0	0	0	0	0	0	0	0
TE002385_RC/Helitron	fakechr1	5190775	5190864	0	0	0	0	0	0	0	0	0	0	0	0	0	0	0	0	0	0	0	0	0	0	0	0	0	0	0
TE002397_DNA/CMC-EnSpm	fakechr1	5196904	5196998	0	0	0	0	0	0	0	0	0	0	0	0	0	0	0	0	0	0	0	0	0	0	0	0	0	0	0
TE001222_DNA/DNA	fakechr1	1878824	1878835	0	0	0	0	0	0	0	0	0	0	0	0	0	0	0	0	0	0	0	0	0	0	0	0	0	0	0
TE001141_DNA/CMC-EnSpm	fakechr1	1642064	1642112	0	0	0	0	0	0	0	0	0	0	0	0	0	0	0	0	0	0	0	0	0	0	0	0	0	0	0
TE001357_LTR/Copia	fakechr1	2325584	2325692	0	0	0	0	0	0	0	0	0	0	0	0	0	0	0	0	0	0	0	0	0	0	0	0	0	0	0
TE002303_LTR/Copia	fakechr1	4902235	4902607	70.28	76.44	70.55	72.42	67.47	71.28	67.22	68.66	7.87	8.83	6.42	7.71	87.38	67.93	65.72	73.68	73.31	71.48	68.77	71.19	9.71	9.44	8.91	9.35	-1.26	-2.53	-1.64
TE002365_LTR/Gypsy	fakechr1	5125204	5125246	0	50	0	16.67	0	0	0	0	0	0	0	0	83.33	0	0	27.78	75	0	0	25	0	0	0	0	-11.11	-25	0
TE002206_DNA/CMC-EnSpm	fakechr1	4629449	4629519	0	0	0	0	0	0	0	0	0	0	0	0	0	0	0	0	0	0	0	0	0	0	0	0	0	0	0
TE002376_DNA/hAT-Ac	fakechr1	5152953	5152974	0	0	0	0	0	0	0	0	0	0	0	0	0	0	0	0	0	0	0	0	0	0	0	0	0	0	0
TE002032_LINE/Penelope	fakechr1	4323171	4323431	0	0	0	0	0	0	0	0	0	0	0	0	0	0	0	0	0	0	0	0	0	0	0	0	0	0	0
TE001687_DNA/CMC-EnSpm	fakechr1	3453228	3453451	0	0	0	0	0	0	0	0	0	0	0	0	0	0	0	0	0	0	0	0	0	0	0	0	0	0	0
TE001982_DNA/DNA	fakechr1	4310472	4310755	0	0	0	0	0	0	0	0	0	0	0	0	0	0	0	0	0	0	0	0	0	0	0	0	0	0	0
TE001954_LINE/Penelope	fakechr1	4305292	4305568	0	0	0	0	0	0	0	0	0	0	0	0	0	0	0	0	0	0	0	0	0	0	0	0	0	0	0
TE001391_LINE/Penelope	fakechr1	2430516	2430573	0	0	0	0	0	0	0	0	0	0	0	0	0	0	0	0	0	0	0	0	8.82	50	17.11	25.31	0	0	-25.31
TE002147_LTR/Gypsy	fakechr1	4431488	4431529	0	0	0	0	0	0	0	0	0	0	0	0	0	0	0	0	0	0	0	0	0	0	0	0	0	0	0
TE002240_LTR/Gypsy	fakechr1	4724715	4724812	0	0	0	0	0	0	0	0	0	0	0	0	0	0	0	0	0	0	0	0	0	0	0	0	0	0	0
TE001560_LTR/Copia	fakechr1	2981092	2983692	87.01	83.77	86.38	85.72	78.37	79.24	78.17	78.59	8.71	7.32	7.49	7.84	85.77	82.9	84.16	84.28	77.88	77.92	77.28	77.69	9.18	7.98	6.97	8.04	1.44	0.9	-0.2
TE001550_LTR/Copia	fakechr1	2950490	2950634	0	0	0	0	0	0	0	0	0	0	0	0	0	0	61.11	20.37	0	0	70	23.33	0	0	7.33	2.44	-20.37	-23.33	-2.44
TE001725_LTR/Gypsy	fakechr1	3659218	3659347	0	0	0	0	0	0	0	0	0	0	0	0	0	0	0	0	0	0	0	0	0	0	0	0	0	0	0
TE002253_LTR/Gypsy	fakechr1	4732751	4733141	0	22.73	0	7.58	0	65.22	0	21.74	0	0	0	0	0	0	0	0	66.67	0	0	22.22	1.67	0	0	0.56	7.58	-0.48	-0.56
TE001942_DNA/MULE-MuDR	fakechr1	4260873	4261005	0	0	0	0	0	0	0	0	0	0	0	0	0	0	0	0	0	0	0	0	0	0	0	0	0	0	0
TE001798_LINE/L2	fakechr1	3809822	3809890	0	0	0	0	0	0	0	0	0	0	0	0	0	0	0	0	0	0	0	0	0	0	0	0	0	0	0
TE001716_LTR/Gypsy	fakechr1	3604014	3605338	64.58	56.76	47.37	56.24	34.38	49.25	31.25	38.29	7.87	9.25	4.72	7.28	52.43	42.31	72.5	55.75	40.85	33.33	54.17	42.78	10	11.29	8.11	9.8	0.49	-4.49	-2.52
TE002065_DNA/DNA	fakechr1	4336693	4336911	0	0	0	0	0	0	0	0	0	0	0	0	0	0	0	0	0	0	0	0	0	0	0	0	0	0	0
TE001967_LINE/Penelope	fakechr1	4308144	4308319	0	0	0	0	0	0	0	0	0	0	0	0	0	0	0	0	0	0	0	0	0	0	0	0	0	0	0
TE001916_DNA/CMC-EnSpm	fakechr1	4157072	4157126	0	0	0	0	0	0	0	0	0	0	0	0	0	0	0	0	0	0	0	0	0	0	0	0	0	0	0
TE001680_LTR/Copia	fakechr1	3418595	3418645	0	0	0	0	0	0	0	0	0	0	0	0	0	0	0	0	0	0	0	0	0	0	0	0	0	0	0
TE001993_DNA/DNA	fakechr1	4312243	4312528	0	0	0	0	0	0	0	0	0	0	0	0	0	0	0	0	0	0	0	0	0	0	0	0	0	0	0
TE002366_LTR/Gypsy	fakechr1	5125794	5127109	93.25	94.35	94.07	93.89	74.97	71.99	72.45	73.14	6.8	4.98	3.59	5.12	95.64	94.16	95.38	95.06	72.24	70.82	70.2	71.09	6.28	5.04	4.3	5.21	-1.17	2.05	-0.09
TE002302_LTR/Copia	fakechr1	4899726	4899868	93.65	91.78	97.78	94.4	85	83.47	75.61	81.36	4.96	5.53	16.15	8.88	94.2	96.97	96.23	95.8	82.41	78.85	80.72	80.66	10.83	2.26	1.62	4.9	-1.4	0.7	3.98
TE001860_LTR/Copia	fakechr1	4029025	4030380	86.25	85.8	84.79	85.61	81.98	82.12	83.42	82.51	8.15	7.64	6.47	7.42	82.48	79.87	83.03	81.79	81.7	80.91	80.31	80.97	10.24	9.26	7.34	8.95	3.82	1.54	-1.53
TE001823_LTR/Copia	fakechr1	3905551	3906458	84.78	81.39	80.07	82.08	60.17	53.8	58.48	57.48	6.89	6.86	6.75	6.83	79.34	76.47	80.23	78.68	55.25	59.95	64.66	59.95	8.05	8.78	7.95	8.26	3.4	-2.47	-1.43
TE001626_DNA/PIF-Harbinger	fakechr1	3194262	3194334	0	0	0	0	0	0	0	0	0	0	0	0	0	0	0	0	0	0	0	0	0	0	0	0	0	0	0
TE001234_DNA/CMC-EnSpm	fakechr1	1896157	1896198	0	0	0	0	0	0	0	0	0	0	0	0	0	0	0	0	0	0	0	0	0	0	0	0	0	0	0
TE001723_LTR/Copia	fakechr1	3654671	3654857	0	0	0	0	0	0	0	0	0	0	0	0	0	0	0	0	0	0	0	0	0	0	0	0	0	0	0
TE001900_LTR/Gypsy	fakechr1	4110031	4110178	0	0	0	0	0	0	0	0	0	0	0	0	0	0	0	0	0	0	0	0	0	0	0	0	0	0	0
TE002031_LINE/Penelope	fakechr1	4323094	4323286	0	0	0	0	0	0	0	0	0	0	0	0	0	0	0	0	0	0	0	0	0	0	0	0	0	0	0
TE002178_DNA/PIF-Harbinger	fakechr1	4527144	4527241	0	0	0	0	0	0	0	0	0	0	0	0	0	0	0	0	0	0	0	0	0	0	0	0	0	0	0
TE001851_LTR/Copia	fakechr1	3964826	3964957	0	0	0	0	0	0	0	0	0	0	0	0	0	0	0	0	0	0	0	0	0	0	0	0	0	0	0
TE001619_LTR/Copia	fakechr1	3159376	3159537	0	0	0	0	0	0	0	0	0	0	0	0	0	0	0	0	0	0	0	0	0	0	0	0	0	0	0
TE002256_LTR/Gypsy	fakechr1	4735696	4735723	0	0	0	0	0	0	0	0	0	0	0	0	0	0	0	0	0	0	0	0	0	0	0	0	0	0	0
TE002342_LTR/Gypsy	fakechr1	5058726	5058827	93.13	93.18	93.7	93.34	65.54	61.86	66.23	64.54	11.52	11.11	9.34	10.66	94.49	94.15	94.86	94.5	71.62	64.6	65.37	67.2	13.11	10.33	11.52	11.65	-1.16	-2.66	-0.99
TE001940_LTR/Gypsy	fakechr1	4249194	4249614	79.33	85.49	90.3	85.04	59.21	65.25	61.71	62.06	6.5	6.26	4.25	5.67	81.73	84.87	84.79	83.8	60.79	61.43	66.98	63.07	7.27	6.04	6.28	6.53	1.24	-1.01	-0.86
TE001437_LTR/Gypsy	fakechr1	2534606	2534690	0	0	0	0	75	50	78.95	67.98	33.33	25	26.61	28.31	0	0	0	0	75	80	75	76.67	14.63	13.04	21.84	16.5	0	-8.69	11.81
TE001871_LTR/Copia	fakechr1	4069381	4069939	0	0	0	0	0	0	0	0	0	0	0	0	0	0	0	0	0	0	0	0	0	0	0	0	0	0	0
TE001650_DNA/CMC-EnSpm	fakechr1	3263266	3263319	0	0	0	0	0	0	0	0	0	0	0	0	0	0	0	0	0	0	0	0	0	0	0	0	0	0	0
TE002351_LTR/Gypsy	fakechr1	5081355	5082679	74.36	66.99	66.98	69.44	50	56.76	71.08	59.28	8.79	9.78	5.9	8.16	69.38	66.67	68.66	68.24	54.7	37.5	84.09	58.76	9.89	8.51	8.91	9.1	1.2	0.52	-0.94
TE002140_DNA/CMC-EnSpm	fakechr1	4404717	4404872	0	0	0	0	0	0	0	0	0	0	0	0	0	0	0	0	0	0	0	0	0	0	0	0	0	0	0
TE002415_LTR/Copia	fakechr1	5225406	5225458	0	0	0	0	0	0	0	0	0	0	0	0	0	0	0	0	0	0	0	0	0	0	0	0	0	0	0
TE001959_LINE/Penelope	fakechr1	4307297	4307426	0	0	0	0	0	0	0	0	0	0	0	0	0	0	0	0	0	0	0	0	0	0	0	0	0	0	0
TE001843_LTR/Gypsy	fakechr1	3956585	3957230	69.33	75.31	81.01	75.22	56.36	65.82	60.26	60.81	6.84	7.9	5.46	6.73	81.01	72.29	82	78.43	71.69	68.61	75.96	72.09	8.28	4.82	6.16	6.42	-3.21	-11.28	0.31
TE001260_LTR/Copia	fakechr1	1942501	1942693	89.19	91.3	92.31	90.93	72.22	78.72	68.75	73.23	4.84	3.81	4.01	4.22	88.89	90.32	75	84.74	82.35	83.87	100	88.74	7.84	5.2	20.22	11.09	6.19	-15.51	-6.87
TE002200_LTR/Gypsy	fakechr1	4623293	4623385	0	100	100	66.67	0	0	0	0	0	0	0	0	100	0	100	66.67	0	0	0	0	0	0	0	0	0	0	0
TE001119_LTR/Gypsy	fakechr1	1591321	1591622	85.19	86.23	86.91	86.11	87.32	88.09	81.77	85.73	8.92	8.66	6.94	8.17	78.29	82.09	81.17	80.52	67.4	68.75	78.37	71.51	6.49	4.31	6.32	5.71	5.59	14.22	2.46
TE002144_LTR/Gypsy	fakechr1	4421690	4423110	65.79	68.49	65.15	66.48	75	69.57	52.94	65.84	6.45	9.87	3.11	6.48	62.07	66.67	73.33	67.36	68.97	43.33	59	57.1	4.52	5.36	6.02	5.3	-0.88	8.74	1.18
TE001355_LTR/Copia	fakechr1	2322863	2324637	75.21	83.21	72.39	76.94	63.37	72.78	70.59	68.91	4.72	3.52	5.32	4.52	71.86	78.23	70.68	73.59	73.09	58.55	72.83	68.16	5.1	3.41	5.68	4.73	3.35	0.75	-0.21
TE001346_LTR/Copia	fakechr1	2290741	2294075	80.76	78.84	75.71	78.44	46.79	54.27	52.8	51.29	3.21	4.17	3.05	3.48	84.01	75.66	79.29	79.65	53.1	47.13	55.73	51.99	4.51	2.49	3.66	3.55	-1.21	-0.7	-0.07
TE001872_RC/Helitron	fakechr1	4071641	4071730	0	0	0	0	0	0	0	0	0	0	0	0	0	0	0	0	0	0	0	0	0	0	0	0	0	0	0
TE001600_LTR/Gypsy	fakechr1	3115824	3116370	0	0	0	0	0	0	0	0	0	0	0	0	70.83	0	66.67	45.83	43.24	0	42.86	28.7	5.11	0	2.73	2.61	-45.83	-28.7	-2.61
TE001365_LTR/Gypsy	fakechr1	2351839	2352086	0	0	0	0	0	0	0	0	0	0	0	0	0	0	0	0	0	0	0	0	0	0	0	0	0	0	0
TE002219_DNA/hAT-Ac	fakechr1	4682269	4682420	0	0	0	0	0	0	0	0	0	0	0	0	0	0	0	0	0	0	0	0	0	0	0	0	0	0	0
TE001799_LINE/L2	fakechr1	3810422	3810501	0	0	0	0	0	0	0	0	0	0	0	0	0	0	0	0	0	0	0	0	0	0	0	0	0	0	0
TE001279_DNA/DNA	fakechr1	2035968	2036248	0	0	0	0	0	0	0	0	0	0	0	0	0	0	0	0	0	0	0	0	0	0	0	0	0	0	0
TE001415_LTR/Gypsy	fakechr1	2487144	2487196	0	0	0	0	0	0	0	0	0	0	0	0	0	0	0	0	0	0	0	0	0	0	0	0	0	0	0
TE001917_LTR/Gypsy	fakechr1	4157075	4157136	0	0	0	0	0	0	0	0	0	0	0	0	0	0	0	0	0	0	0	0	0	0	0	0	0	0	0
TE001787_LINE/L2	fakechr1	3790416	3790508	0	0	0	0	0	0	0	0	0	0	0	0	0	0	0	0	0	0	0	0	0	0	0	0	0	0	0
TE001501_DNA/PIF-Harbinger	fakechr1	2748437	2748560	0	0	0	0	0	0	0	0	0	0	0	0	0	0	0	0	0	0	0	0	0	0	1.75	0.58	0	0	-0.58
TE002317_DNA/CMC-EnSpm	fakechr1	4918512	4918617	0	0	0	0	0	0	0	0	0	0	0	0	0	0	0	0	0	0	0	0	0	0	0	0	0	0	0
TE001317_LTR/Copia	fakechr1	2163960	2164142	0	0	0	0	0	0	0	0	0	0	0	0	0	0	0	0	0	0	0	0	0	0	0	0	0	0	0
TE002131_LTR/Copia	fakechr1	4386633	4386716	0	0	0	0	0	0	0	0	0	5	0	1.67	0	0	0	0	0	0	0	0	0	0	0	0	0	0	1.67
TE001701_DNA/CMC-EnSpm	fakechr1	3557020	3557121	0	0	0	0	0	0	0	0	0	0	0	0	0	0	0	0	0	0	0	0	0	0	0	0	0	0	0
TE001829_LTR/Gypsy	fakechr1	3925463	3925919	94.74	94.74	92.01	93.83	75	75	69.91	73.3	9.71	8.53	10.55	9.6	91.04	95.35	94.56	93.65	66.93	73.4	73.17	71.17	11.16	7.86	9.9	9.64	0.18	2.13	-0.04
TE001825_LTR/Copia	fakechr1	3907870	3907988	0	0	0	0	0	0	0	0	0	0	0	0	0	0	0	0	0	0	0	0	0	0	0	0	0	0	0
TE002370_LTR/Copia	fakechr1	5131909	5132058	20	37.5	75	44.17	0	0	0	0	3.5	0.97	0.45	1.64	0	0	0	0	0	0	0	0	0	0	0	0	44.17	0	1.64
TE002024_DNA/DNA	fakechr1	4322419	4322650	0	0	0	0	0	0	0	0	0	0	0	0	0	0	0	0	0	0	0	0	0	0	0	0	0	0	0
TE001760_DNA/CMC-EnSpm	fakechr1	3746149	3746238	0	0	0	0	0	0	0	0	0	0	0	0	0	0	0	0	0	0	0	0	0	0	0	0	0	0	0
TE001637_DNA/PIF-Harbinger	fakechr1	3228587	3228797	0	0	0	0	0	0	0	0	0	0	0	0	0	0	0	0	0	0	0	0	0	0	0	0	0	0	0
TE001489_DNA/CMC-EnSpm	fakechr1	2704302	2704366	0	0	0	0	0	0	0	0	0	0	0	0	0	0	0	0	0	0	0	0	0	0	0	0	0	0	0
TE001236_LTR/Copia	fakechr1	1901216	1901910	88.3	88.21	87.21	87.91	81.99	80.72	80.12	80.94	7.75	7.82	7.2	7.59	89.9	87.8	89.25	88.98	80.05	83.28	79.42	80.92	9.95	8.1	7.77	8.61	-1.07	0.02	-1.02
TE001945_DNA/PIF-Harbinger	fakechr1	4269297	4269711	0	0	0	0	0	0	0	0	0	0	0	0	0	0	0	0	0	0	0	0	0	0	0	0	0	0	0
TE001285_LINE/Penelope	fakechr1	2041204	2041221	0	0	0	0	0	0	0	0	0	0	0	0	0	0	0	0	0	0	0	0	0	0	0	0	0	0	0
TE001868_LTR/Gypsy	fakechr1	4067773	4067840	0	0	0	0	0	0	0	0	0	0	0	0	0	0	0	0	0	0	0	0	0	0	0	0	0	0	0
TE002087_LINE/Penelope	fakechr1	4339689	4339776	0	0	0	0	0	0	0	0	0	0	0	0	0	0	0	0	0	0	0	0	0	0	0	0	0	0	0
TE001988_DNA/DNA	fakechr1	4311426	4311709	0	0	0	0	0	0	0	0	0	0	0	0	0	0	0	0	0	0	0	0	0	0	0	0	0	0	0
TE001173_LTR/Copia	fakechr1	1721010	1721500	84.58	83.16	85.05	84.26	88.34	84.42	88.14	86.97	4.29	3.78	3.1	3.72	85.69	80.99	84.09	83.59	86.45	83.92	83.01	84.46	5.21	3.17	3.46	3.95	0.67	2.51	-0.23
TE002338_LTR/Gypsy	fakechr1	5051083	5051759	0	0	0	0	0	0	0	0	0	0	0	0	74.32	76.19	65	71.84	79.49	53.33	40	57.61	16.59	5.39	7.09	9.69	-71.84	-57.61	-9.69
TE001863_LTR/Copia	fakechr1	4053608	4055890	76.39	79.4	79.11	78.3	70.35	69.49	70.11	69.98	8.98	7.76	7.27	8	82.04	80.3	80.21	80.85	71.79	70.5	69.78	70.69	9.79	8.86	8.71	9.12	-2.55	-0.71	-1.12
TE001647_LINE/Penelope	fakechr1	3248937	3248988	0	0	0	0	0	0	0	0	0	0	0	0	0	0	0	0	0	0	0	0	0	0	0	0	0	0	0
TE001605_LTR/Copia	fakechr1	3123791	3124598	96.43	88.24	89.33	91.33	66.45	56	67.26	63.24	6.53	6.98	4.42	5.98	94.37	88.1	90.6	91.02	75	68.81	70.47	71.43	8.9	6.68	5.2	6.93	0.31	-8.19	-0.95
TE001198_DNA/hAT-Ac	fakechr1	1779325	1779464	0	0	0	0	0	0	0	0	0	0	0	0	0	0	0	0	0	0	0	0	0	0	0	0	0	0	0
TE001142_DNA/CMC-EnSpm	fakechr1	1642107	1642124	0	0	0	0	0	0	0	0	0	0	0	0	0	0	0	0	0	0	0	0	0	0	0	0	0	0	0
TE002066_LINE/Penelope	fakechr1	4336912	4336970	0	0	0	0	0	0	0	0	0	0	0	0	0	0	0	0	0	0	0	0	0	0	0	0	0	0	0
TE001152_LTR/Copia	fakechr1	1691139	1691221	66.67	0	85.71	50.79	75	0	80	51.67	3.92	0	23.53	9.15	75	0	66.67	47.22	80	0	100	60	15.79	0	19.33	11.71	3.57	-8.33	-2.56
TE001885_LTR/Copia	fakechr1	4086040	4088539	51.61	36.36	45	44.32	30.3	40	33.33	34.54	8.28	7.05	6.07	7.13	76.67	50	57.89	61.52	50	0	32.14	27.38	7.74	2.63	6.23	5.53	-17.2	7.16	1.6
TE001385_LTR/Copia	fakechr1	2415463	2416203	77.42	72.97	79.52	76.64	64.46	68.8	68.64	67.3	4.83	6.21	5.94	5.66	81.9	96.08	69.14	82.37	72.81	68.02	74.03	71.62	7.8	9.21	7.15	8.05	-5.73	-4.32	-2.39
TE001744_LTR/Copia	fakechr1	3690238	3692815	71.52	64.53	69.1	68.38	64.05	62.11	68.46	64.87	5.69	5.07	4.43	5.06	60.87	76.8	62.32	66.66	70.35	66.57	63.61	66.84	6.5	4.66	5.47	5.54	1.72	-1.97	-0.48
TE001544_LTR/Gypsy	fakechr1	2927345	2927406	0	0	0	0	0	0	0	0	0	0	0	0	0	0	0	0	0	0	0	0	0	0	0	0	0	0	0
TE001261_LINE/Penelope	fakechr1	1947156	1947411	0	0	0	0	0	0	0	0	0	0	0	0	0	0	0	0	0	0	0	0	0	0	0	0	0	0	0
TE001611_LTR/Copia	fakechr1	3130172	3131840	79.13	82.46	84.72	82.1	68.01	69.44	68.51	68.65	6.51	4.62	3.95	5.03	92.86	89.9	85.07	89.28	66.57	70.21	60.08	65.62	5.74	3.64	3.55	4.31	-7.18	3.03	0.72
TE001130_LINE/L2	fakechr1	1627882	1627928	0	0	0	0	0	0	0	0	0	0	0	0	0	0	0	0	0	0	0	0	0	0	0	0	0	0	0
TE001809_LTR/Copia	fakechr1	3852494	3854048	76.71	85.28	88.75	83.58	84.19	84.67	90.26	86.37	5.67	5.98	4.95	5.53	81.1	83.11	85.62	83.28	83.8	83.87	88.04	85.24	7.09	6.93	5.06	6.36	0.3	1.13	-0.83
TE002116_LINE/Penelope	fakechr1	4345293	4345499	0	0	0	0	0	0	0	0	0	0	0	0	0	0	0	0	0	0	0	0	0	0	0	0	0	0	0
TE001534_LTR/Gypsy	fakechr1	2864376	2864471	0	0	0	0	0	0	0	0	0	0	0	0	0	0	0	0	0	0	0	0	0	0	0	0	0	0	0
TE001457_DNA/DNA	fakechr1	2584163	2584178	0	0	0	0	0	0	0	0	0	0	0	0	0	0	0	0	0	0	0	0	0	0	0	0	0	0	0
TE001488_DNA/DNA	fakechr1	2704296	2704310	0	0	0	0	0	0	0	0	0	0	0	0	0	0	0	0	0	0	0	0	0	0	0	0	0	0	0
TE001803_DNA/DNA	fakechr1	3826676	3826733	0	0	0	0	0	0	0	0	0	0	0	0	0	0	0	0	0	0	0	0	0	0	0	0	0	0	0
TE001976_DNA/DNA	fakechr1	4309518	4309801	0	0	0	0	0	0	0	0	0	0	0	0	0	0	0	0	0	0	0	0	0	0	0	0	0	0	0
TE002320_LTR/Gypsy	fakechr1	4983433	4985596	86.82	88.72	86.86	87.47	67.91	67.82	68.59	68.11	8.59	9.38	7.69	8.55	88.96	88.03	87.76	88.25	67.35	66.74	67.17	67.09	9.53	8.55	7.63	8.57	-0.78	1.02	-0.02
TE001980_DNA/DNA	fakechr1	4310154	4310437	0	0	0	0	0	0	0	0	0	0	0	0	0	0	0	0	0	0	0	0	0	0	0	0	0	0	0
TE001269_LTR/Copia	fakechr1	1995006	1997352	81.82	94.67	93.9	90.13	70.86	65.59	73.33	69.93	9.21	9.06	8.4	8.89	91.1	83.23	77.61	83.98	62.14	64.46	65.56	64.05	10.49	8.4	9.38	9.42	6.15	5.88	-0.53
TE002293_LTR/Copia	fakechr1	4839990	4840179	94.38	96.15	97.52	96.02	57.78	50.94	54.1	54.27	10.85	12.83	16.04	13.24	94.62	97.75	94.64	95.67	53.41	65.62	64.58	61.2	11.81	9.71	5.71	9.08	0.35	-6.93	4.16
TE001758_LTR/Gypsy	fakechr1	3743235	3743361	0	0	0	0	0	0	0	0	0	0	0	0	0	0	0	0	0	0	0	0	0	0	0	0	0	0	0
TE002347_LTR/Copia	fakechr1	5075417	5077053	97.56	100	88.73	95.43	73.24	74.16	76.74	74.71	4.21	9.21	6.97	6.8	87.88	73.68	95	85.52	73.3	92.06	76.92	80.76	9.78	13.65	4.29	9.24	9.91	-6.05	-2.44
TE001389_LTR/Copia	fakechr1	2425685	2428830	76.87	75.6	76.45	76.31	17.76	21	17.65	18.8	3.4	3.43	2.86	3.23	82.39	78.69	80.91	80.66	14.22	23.02	21.39	19.54	5.08	4.68	3.48	4.41	-4.35	-0.74	-1.18
TE001447_LINE/Penelope	fakechr1	2579738	2579941	0	0	0	0	0	0	0	0	0	0	0	0	0	0	0	0	0	0	0	0	0	0	0	0	0	0	0
TE001793_LTR/Copia	fakechr1	3800569	3801417	70	60	0	43.33	100	50	25	58.33	1.23	5.51	0	2.25	37.5	83.33	80	66.94	62.5	64.29	0	42.26	15.04	7.35	22.22	14.87	-23.61	16.07	-12.62
TE001290_LINE/Penelope	fakechr1	2041700	2041868	0	0	0	0	0	0	2.44	0.81	0	0	16.67	5.56	0	0	0	0	0	0	4.82	1.61	0	4.35	5.26	3.2	0	-0.8	2.36
TE002025_LINE/Penelope	fakechr1	4322651	4322780	0	0	0	0	0	0	0	0	0	0	0	0	0	0	0	0	0	0	0	0	0	0	0	0	0	0	0
TE002226_DNA/CMC-EnSpm	fakechr1	4689211	4689311	0	0	0	0	0	0	0	0	0	0	0	0	0	0	0	0	0	0	0	0	0	0	0	0	0	0	0
TE002185_LTR/Gypsy	fakechr1	4561576	4561663	0	75	22.22	32.41	0	20	70	30	40	18.75	27.91	28.89	57.14	0	0	19.05	0	85.71	0	28.57	5	23.81	0	9.6	13.36	1.43	19.29
TE001984_DNA/DNA	fakechr1	4310790	4311073	0	0	0	0	0	0	0	0	0	0	0	0	0	0	0	0	0	0	0	0	0	0	0	0	0	0	0
TE001146_DNA/CMC-EnSpm	fakechr1	1651415	1651607	0	0	0	0	0	0	0	0	0	0	0	0	0	0	0	0	0	0	0	0	0	0	0	0	0	0	0
TE001736_DNA/hAT-Ac	fakechr1	3680514	3680697	0	0	0	0	0	0	0	0	0	0	0	0	0	0	0	0	0	0	0	0	0	0	0	0	0	0	0
TE001892_LTR/Gypsy	fakechr1	4101874	4101884	0	0	0	0	0	0	0	0	0	0	0	0	0	0	0	0	0	0	0	0	0	0	0	0	0	0	0
TE002168_LTR/Gypsy	fakechr1	4486585	4486921	87.42	85.92	88.55	87.3	73.07	75.26	75.52	74.62	10.64	10.08	9.62	10.11	88.32	87.56	86.88	87.59	76.98	76.09	76.13	76.4	13.43	11.04	9.39	11.29	-0.29	-1.78	-1.18
TE002162_LTR/Copia	fakechr1	4480957	4481067	75.5	71.97	75.41	74.29	16.33	24.36	13.21	17.97	5.08	2.02	3.49	3.53	70.53	55.88	62.11	62.84	21.95	20.45	39.29	27.23	8.19	4.03	9.2	7.14	11.45	-9.26	-3.61
TE002126_DNA/hAT-Ac	fakechr1	4373950	4375066	83.63	75.53	76.56	78.57	78.23	74.77	79.54	77.51	7.53	6.01	3.91	5.82	72.4	78.34	76.85	75.86	79.55	80.9	76.87	79.11	5.42	6.6	4.58	5.53	2.71	-1.6	0.29
TE001864_LTR/Copia	fakechr1	4056161	4057671	83.66	84.19	83.33	83.73	86.27	84.09	83.34	84.57	10.08	10.28	10.19	10.18	81.66	84.41	84.55	83.54	85.17	85.57	85.77	85.5	12.23	12.37	10.99	11.86	0.19	-0.93	-1.68
TE001894_DNA/hAT-Ac	fakechr1	4103044	4103105	75	100	0	58.33	0	0	0	0	0	13.51	10.34	7.95	0	80	0	26.67	0	0	0	0	12.5	5.56	0	6.02	31.66	0	1.93
TE001620_LTR/Copia	fakechr1	3159661	3159951	95	100	93.88	96.29	81.94	89.64	84.88	85.49	2.75	6.64	5.44	4.94	92.45	88.89	94.74	92.03	81.37	78.99	81.2	80.52	7.63	4.09	3.33	5.02	4.26	4.97	-0.08
TE001587_LTR/Copia	fakechr1	3076240	3076954	77.38	85.14	83.21	81.91	74.12	77.23	74.47	75.27	13.5	9.75	10.82	11.36	86.15	81.65	86.61	84.8	72.01	75.99	71.38	73.13	13.28	14.44	12.65	13.46	-2.89	2.14	-2.1
TE001705_DNA/CMC-EnSpm	fakechr1	3565464	3565692	14.29	12.5	0	8.93	0	0	0	0	0	0	0	0	0	0	0	0	0	0	0	0	7.14	0	0	2.38	8.93	0	-2.38
TE001826_LTR/Gypsy	fakechr1	3910699	3912094	93.61	93.38	94.11	93.7	69.86	71.82	70.53	70.74	6.43	6.28	5.68	6.13	90.56	92.6	91.5	91.55	62.55	69.17	67.89	66.54	8.63	7.47	7.32	7.81	2.15	4.2	-1.68
TE002132_RC/Helitron	fakechr1	4391601	4391663	0	0	0	0	0	0	0	0	0	0	0	0	0	0	0	0	0	0	0	0	0	0	0	0	0	0	0
TE001737_DNA/hAT-Ac	fakechr1	3682070	3682127	0	0	0	0	0	0	0	0	0	0	0	0	0	0	0	0	0	0	0	0	0	0	0	0	0	0	0
TE001410_LTR/Copia	fakechr1	2477627	2477855	0	0	0	0	0	0	0	0	0	0	0	0	0	0	0	0	0	0	0	0	0	0	0	0	0	0	0
TE001499_LTR/Copia	fakechr1	2743879	2743938	0	0	0	0	0	0	0	0	0	0	0	0	0	0	0	0	0	0	0	0	0	0	0	0	0	0	0
TE001151_DNA/hAT-Ac	fakechr1	1690819	1691021	0	44	0	14.67	0	69.23	0	23.08	0	5.8	0	1.93	52.63	33.33	0	28.65	80.77	80	0	53.59	14.61	11.11	0	8.57	-13.98	-30.51	-6.64
TE001316_DNA/CMC-EnSpm	fakechr1	2133812	2133964	0	0	0	0	0	0	0	0	0	0	2.91	0.97	0	0	0	0	0	0	0	0	0	0	0	0	0	0	0.97
TE002267_LTR/Gypsy	fakechr1	4762129	4762240	0	0	0	0	0	0	0	0	0	0	2	0.67	0	0	0	0	0	0	0	0	0	0	0	0	0	0	0.67
TE001400_RC/Helitron	fakechr1	2439552	2441768	62.01	59.9	49.7	57.2	73.21	74.45	73.01	73.56	6.65	6.82	5.28	6.25	59.4	51.97	54.7	55.36	70.67	77.53	75	74.4	6	4.69	5.81	5.5	1.84	-0.84	0.75
TE001431_DNA/CMC-EnSpm	fakechr1	2507787	2507912	0	0	0	0	0	0	0	0	0	0	0	0	0	0	0	0	0	0	0	0	0	0	0	0	0	0	0
TE001861_LTR/Copia	fakechr1	4030756	4032408	88.64	86.68	87.25	87.52	71.73	76.99	73.55	74.09	9.59	9.57	9.22	9.46	91.02	86.63	89.7	89.12	69.18	75.76	73.95	72.96	9.01	9.93	7.54	8.83	-1.6	1.13	0.63
TE002156_LTR/Copia	fakechr1	4453302	4454568	80	78.72	75	77.91	67.6	73.18	66.52	69.1	8.15	10.04	7.61	8.6	91.53	81.36	75.86	82.92	72.94	60.17	65.87	66.33	9.94	12.04	8.45	10.14	-5.01	2.77	-1.54
TE002153_LTR/Gypsy	fakechr1	4439531	4441370	89.66	89.71	88.79	89.39	74.24	73.18	73.14	73.52	8.89	8.48	7.41	8.26	89.76	90.79	90.23	90.26	72.64	73.71	72.76	73.04	11.15	9.33	7.8	9.43	-0.87	0.48	-1.17
TE001865_LTR/Copia	fakechr1	4059375	4059683	84.87	86.58	81.4	84.28	79.72	76.01	75.36	77.03	5.62	4.65	4.82	5.03	77.33	90.17	77.87	81.79	77.02	75.9	79.02	77.31	5.54	6.06	5.03	5.54	2.49	-0.28	-0.51
TE002250_LTR/Gypsy	fakechr1	4732235	4732337	0	0	0	0	0	0	0	0	0	0	0	0	0	0	0	0	0	0	0	0	0	0	0	0	0	0	0
TE002095_DNA/DNA	fakechr1	4341481	4341499	0	0	0	0	0	0	0	0	0	0	0	0	0	0	0	0	0	0	0	0	0	0	0	0	0	0	0
TE001729_LTR/Gypsy	fakechr1	3663220	3663582	0	0	0	0	0	0	0	0	0	0	0	0	0	0	0	0	0	0	0	0	0	0	0	0	0	0	0
TE002081_LINE/Penelope	fakechr1	4338825	4338970	0	0	0	0	0	0	0	0	0	0	0	0	0	0	0	0	0	0	0	0	0	0	0	0	0	0	0
TE001337_LTR/Copia	fakechr1	2265582	2265672	0	0	0	0	0	0	0	0	7.58	7.88	13.64	9.7	0	0	0	0	0	0	0	0	7.53	14.97	9.38	10.63	0	0	-0.93
TE002035_LINE/Penelope	fakechr1	4323583	4323727	0	0	0	0	0	0	0	0	0	0	0	0	0	0	0	0	0	0	0	0	0	0	0	0	0	0	0
TE001196_LTR/Copia	fakechr1	1766807	1767993	0	0	0	0	0	0	0	0	0	0	0	0	0	82.18	0	27.39	0	76.53	0	25.51	0	12.46	0	4.15	-27.39	-25.51	-4.15
TE001395_DNA/CMC-EnSpm	fakechr1	2436194	2436270	0	0	0	0	0	0	0	0	0	0	0	0	0	0	0	0	0	0	0	0	0	0	0	0	0	0	0
TE002062_LINE/Penelope	fakechr1	4336409	4336667	0	0	0	0	0	0	0	0	0	0	0	0	0	0	0	0	0	0	0	0	0	0	0	0	0	0	0
TE001278_DNA/DNA	fakechr1	2035902	2036197	0	0	0	0	0	0	0	0	0	0	0	0	0	0	0	0	0	0	0	0	0	0	0	0	0	0	0
TE002071_LINE/Penelope	fakechr1	4337670	4337986	0	0	0	0	0	0	0	0	0	0	0	0	0	0	0	0	0	0	0	0	0	0	0	0	0	0	0
TE001171_LTR/Copia	fakechr1	1720634	1720840	58.33	16.67	70	48.33	53.66	38.24	72	54.63	3.54	4.58	6.52	4.88	53.85	37.5	0	30.45	70	40	0	36.67	12.95	4.03	0	5.66	17.88	17.96	-0.78
TE001287_DNA/DNA	fakechr1	2041283	2041555	0	0	0	0	0	0	0	0	0	0	0	0	0	0	0	0	0	0	0	0	0	0	0	0	0	0	0
TE002068_DNA/DNA	fakechr1	4336993	4337669	0	0	0	0	0	0	0	0	0	0	0	0	0	0	0	0	0	0	0	0	0	0	0	0	0	0	0
TE002022_DNA/DNA	fakechr1	4321929	4321945	0	0	0	0	0	0	0	0	0	0	0	0	0	0	0	0	0	0	0	0	0	0	0	0	0	0	0
TE001928_LTR/Copia	fakechr1	4200024	4200928	68.97	77.52	81.17	75.89	70.51	75.79	70.08	72.13	6.99	6.65	6.72	6.79	80	64.29	83.65	75.98	78.1	62.37	58.46	66.31	13.11	8.53	5.66	9.1	-0.09	5.82	-2.31
TE002354_LTR/Gypsy	fakechr1	5090361	5093161	57.63	55	44	52.21	58.5	72.83	61.83	64.39	9.4	8.35	6.78	8.18	58.91	72.46	35.21	55.53	64.81	67.68	61.64	64.71	9.87	4.48	9.15	7.83	-3.32	-0.32	0.35
TE002291_LTR/Gypsy	fakechr1	4818057	4818110	0	0	0	0	0	0	0	0	0	0	0	0	0	0	0	0	0	0	0	0	0	0	0	0	0	0	0
TE001248_DNA/CMC-EnSpm	fakechr1	1927493	1927568	0	0	0	0	0	0	0	0	0	0	0	0	0	0	0	0	0	0	0	0	0	0	0	0	0	0	0
TE001691_LTR/Gypsy	fakechr1	3505308	3507403	89.66	91.07	90.44	90.39	78.65	79.48	79.99	79.37	9.23	7.54	7.32	8.03	91.38	90.31	92.3	91.33	80.86	82.04	79.95	80.95	9.48	9.05	7.32	8.62	-0.94	-1.58	-0.59
TE001850_LTR/Gypsy	fakechr1	3964482	3964669	70.59	83.33	0	51.31	20	50	0	23.33	0	6.82	0	2.27	0	0	0	0	0	0	0	0	0	0	0	0	51.31	23.33	2.27
TE001884_LTR/Copia	fakechr1	4084808	4085775	0	100	81.82	60.61	0	33.33	42.11	25.15	0	8.33	11.11	6.48	0	0	100	33.33	0	0	50	16.67	0	0	4.59	1.53	27.28	8.48	4.95
TE002249_LTR/Gypsy	fakechr1	4731762	4732172	0	0	0	0	0	0	0	0	0	0	0	0	0	0	0	0	0	0	0	0	0	0	0	0	0	0	0
TE001755_DNA/CMC-EnSpm	fakechr1	3741962	3742017	0	0	0	0	0	0	0	0	0	0	0	0	0	0	0	0	0	0	0	0	0	0	0	0	0	0	0
TE002145_LTR/Copia	fakechr1	4429394	4430306	90.74	77.14	94.03	87.3	52.17	90	81.82	74.66	6.91	8.29	5.5	6.9	100	94.52	98.21	97.58	84.62	88.89	67.57	80.36	8.95	2.64	6.5	6.03	-10.28	-5.7	0.87
TE001730_DNA/CMC-EnSpm	fakechr1	3677396	3677481	0	0	0	0	0	0	0	0	0	0	0	0	0	0	0	0	0	0	0	0	0	0	0	0	0	0	0
TE001728_LTR/Copia	fakechr1	3661036	3661096	0	16.67	0	5.56	70	75	55.56	66.85	0.89	3.6	2.14	2.21	0	0	0	0	50	55.56	36.36	47.31	0	0	0	0	5.56	19.54	2.21
TE002263_LINE/Penelope	fakechr1	4758606	4758653	0	0	0	0	0	0	0	0	0	0	0	0	0	0	0	0	0	0	0	0	0	0	0	0	0	0	0
TE001512_LTR/Copia	fakechr1	2772453	2772535	0	0	0	0	0	0	0	0	0	0	0	0	0	0	0	0	0	0	0	0	0	0	0	0	0	0	0
TE001570_DNA/CMC-EnSpm	fakechr1	3033068	3033144	0	0	0	0	0	0	0	0	0	0	0	0	0	0	0	0	0	0	0	0	0	0	0	0	0	0	0
TE002364_LTR/Gypsy	fakechr1	5124289	5124486	0	0	0	0	0	0	0	0	0	0	0	0	0	0	0	0	0	0	0	0	0	0	0	0	0	0	0
TE001926_LTR/Copia	fakechr1	4197125	4198423	36.36	47.44	55.91	46.57	13.53	19.02	18.95	17.17	2.06	1.64	2.62	2.11	57.43	32.39	36.36	42.06	17.24	49.02	14.13	26.8	1.1	4.32	2.13	2.52	4.51	-9.63	-0.41
TE001539_LTR/Copia	fakechr1	2904957	2905036	0	0	0	0	0	0	0	0	7.27	14.1	5.15	8.84	0	0	0	0	0	0	0	0	19.55	12	3.08	11.54	0	0	-2.7
TE001113_LTR/Gypsy	fakechr1	1580097	1581506	76.78	71.29	78.42	75.5	57.37	54.92	61.05	57.78	6.11	6.24	6.4	6.25	70.68	68.18	72.84	70.57	62.46	60.05	63.24	61.92	8.97	7.23	6.55	7.58	4.93	-4.14	-1.33
TE002146_LTR/Copia	fakechr1	4430387	4430636	0	66.67	50	38.89	0	75	68.09	47.7	0	3.18	6.42	3.2	66.67	50	65.52	60.73	88	100	78.18	88.73	10.68	12.5	5.34	9.51	-21.84	-41.03	-6.31
TE001372_LTR/Copia	fakechr1	2364162	2364398	0	0	0	0	0	0	0	0	12.5	10.71	21.43	14.88	0	0	0	0	0	16.67	0	5.56	0	13.33	0	4.44	0	-5.56	10.44
TE002012_DNA/DNA	fakechr1	4318099	4318424	0	0	0	0	0	0	0	0	0	0	0	0	0	0	0	0	0	0	0	0	0	0	0	0	0	0	0
TE001972_DNA/DNA	fakechr1	4308882	4309165	0	0	0	0	0	0	0	0	0	0	0	0	0	0	0	0	0	0	0	0	0	0	0	0	0	0	0
TE002380_DNA/hAT-Ac	fakechr1	5164475	5164585	0	0	0	0	0	0	0	0	0	0	0	0	0	0	0	0	0	0	0	0	0	0	0	0	0	0	0
TE001264_LTR/Copia	fakechr1	1954219	1954592	66.97	71.05	76.35	71.46	29.55	30.25	40	33.27	3.11	6.32	4.51	4.65	73.28	65.66	82.35	73.76	59.24	56.1	75	63.45	3.42	1.56	0.8	1.93	-2.3	-30.18	2.72
TE001407_LTR/Copia	fakechr1	2468529	2472382	76.62	71.91	62.96	70.5	51.85	68.16	52.59	57.53	7.26	6.25	6.56	6.69	58.1	82.61	70.51	70.41	62.93	55.63	57	58.52	8.83	3.4	5.43	5.89	0.09	-0.99	0.8
TE002395_DNA/CMC-EnSpm	fakechr1	5196490	5196560	0	0	0	0	0	0	0	0	0	0	0	0	0	0	0	0	0	0	0	0	0	0	0	0	0	0	0
TE001398_DNA/MULE-MuDR	fakechr1	2436324	2436432	0	0	0	0	0	0	0	0	0	0	0	0	0	0	0	0	0	0	0	0	0	0	0	0	0	0	0
TE002269_LTR/Gypsy	fakechr1	4763096	4763142	0	0	0	0	0	0	0	0	0	0	0	0	0	0	0	0	0	0	0	0	0	0	0	0	0	0	0
TE001731_LTR/Gypsy	fakechr1	3678978	3678997	0	0	0	0	0	0	0	0	0	0	0	0	0	0	0	0	0	0	0	0	0	0	0	0	0	0	0
TE001314_LTR/Copia	fakechr1	2128832	2129472	44.19	12.5	50	35.56	37	35.56	47.83	40.13	6.31	10.8	14.64	10.58	47.73	57.89	51.85	52.49	39.67	39.22	39.53	39.47	11.11	7.2	15.9	11.4	-16.93	0.66	-0.82
TE001890_DNA/hAT-Ac	fakechr1	4101418	4101567	0	1.54	0	0.51	0	0	0	0	0.51	0.99	0	0.5	0.63	1.52	1.15	1.1	0	0	0	0	1.35	0.79	5.17	2.44	-0.59	0	-1.94
TE001272_LINE/Penelope	fakechr1	2002585	2002901	0	0	0	0	0	0	0	0	0	0	0	0	0	0	0	0	0	0	0	0	0	0	0	0	0	0	0
TE002252_LTR/Copia	fakechr1	4732668	4732797	0	22.73	0	7.58	0	71.43	0	23.81	0	0	0	0	0	0	0	0	100	0	0	33.33	0	0	0	0	7.58	-9.52	0
TE001714_LTR/Gypsy	fakechr1	3602019	3602155	0	0	0	0	0	0	0	0	0	0	0	0	0	0	100	33.33	0	0	0	0	0	0	0	0	-33.33	0	0
TE001893_LTR/Copia	fakechr1	4101885	4101955	0	0	0	0	0	0	0	0	0	0	0	0	0	0	0	0	0	0	0	0	0	0	0	0	0	0	0
TE001467_LTR/Copia	fakechr1	2642671	2642850	0	0	80	26.67	0	0	66.67	22.22	0	0	0	0	0	0	0	0	0	0	0	0	0	0	0	0	26.67	22.22	0
TE001901_LTR/Gypsy	fakechr1	4110327	4110392	61.54	28.57	50	46.7	7.5	4	14.71	8.74	2.35	4.94	1.92	3.07	39.29	40	44.9	41.4	13.04	9.09	18.67	13.6	7.87	5.49	5.37	6.24	5.3	-4.86	-3.17
TE001126_DNA/CMC-EnSpm	fakechr1	1623571	1623631	0	0	0	0	0	0	0	0	0	0	0	0	0	0	0	0	0	0	0	0	0	0	0	0	0	0	0
TE002262_DNA/CMC-EnSpm	fakechr1	4753442	4753501	0	0	0	0	0	0	0	0	0	0	0	0	0	0	0	0	0	0	0	0	0	0	0	0	0	0	0
TE001632_LTR/Gypsy	fakechr1	3214495	3214559	0	0	0	0	0	0	0	0	0	0	0	0	0	0	0	0	0	0	0	0	0	0	0	0	0	0	0
TE002039_LINE/Penelope	fakechr1	4329886	4330104	0	0	0	0	0	0	0	0	0	0	0	0	0	0	0	0	0	0	0	0	0	0	0	0	0	0	0
TE001157_DNA/DNA	fakechr1	1694233	1694416	68.18	86.21	82.22	78.87	82.61	56.52	72.41	70.51	32.08	22.86	19.23	24.72	75.86	74.42	80.95	77.08	75	66.67	80	73.89	20.97	9.78	9.38	13.38	1.79	-3.38	11.34
TE001726_LTR/Gypsy	fakechr1	3659387	3659436	0	0	0	0	0	0	0	0	0	0	0	0	0	0	0	0	0	0	0	0	0	0	0	0	0	0	0
TE001433_LTR/Copia	fakechr1	2516835	2519665	73.77	77.8	75.96	75.84	64.57	61.57	58.59	61.58	4.73	5.41	4.52	4.89	75.81	74.73	74.51	75.02	66.08	78.59	64.47	69.71	5.42	5.94	4.85	5.4	0.82	-8.13	-0.51
TE001665_LTR/Copia	fakechr1	3337347	3338645	95.08	90.6	95.35	93.68	63.08	61.01	63.57	62.55	4.25	4.43	3.79	4.16	89.88	91.64	90.23	90.58	57.33	62.65	51.22	57.07	5.71	5.09	4.31	5.04	3.1	5.48	-0.88
TE002183_DNA/MULE-MuDR	fakechr1	4548034	4548106	0	0	0	0	0	0	0	0	0	0	0	0	0	0	0	0	0	0	0	0	0	0	0	0	0	0	0
TE001948_LINE/Penelope	fakechr1	4273646	4273781	0	0	0	0	0	0	0	0	0	0	0	0	0	0	0	0	0	0	0	0	0	0	0	0	0	0	0
TE001643_DNA/CMC-EnSpm	fakechr1	3248667	3248690	0	0	0	0	0	0	0	0	0	0	0	0	0	0	0	0	0	0	0	0	0	0	0	0	0	0	0
TE001932_LTR/Copia	fakechr1	4228739	4228963	0	0	0	0	0	0	0	0	0	0	0	0	0	0	0	0	0	0	0	0	0	0	0	0	0	0	0
TE002353_LTR/Gypsy	fakechr1	5089000	5089042	0	0	0	0	0	0	0	0	0	0	0	0	75	0	0	25	0	0	0	0	3.57	0	0	1.19	-25	0	-1.19
TE002170_LTR/Copia	fakechr1	4490508	4490589	70.49	72.22	74.47	72.39	83.82	65.26	68.09	72.39	9.01	15.65	5.56	10.07	73.08	69.57	69.23	70.63	69.14	70.42	79.07	72.88	4.76	7.69	5.8	6.08	1.76	-0.49	3.99
TE001406_LTR/Copia	fakechr1	2467541	2468424	57.89	63.64	48.84	56.79	47.06	36.23	61.29	48.19	7.81	4.29	6.83	6.31	44.12	96.77	30.77	57.22	46.15	51.9	66.67	54.91	7.66	5.95	3.15	5.59	-0.43	-6.72	0.72
TE002124_LTR/Gypsy	fakechr1	4370460	4371561	48.89	71.76	73.19	64.61	67.65	77.57	71.76	72.33	10.98	7.88	8.96	9.27	67.06	66.1	50	61.05	67.62	75	50	64.21	13.56	9.39	7.14	10.03	3.56	8.12	-0.76
TE001939_LTR/Gypsy	fakechr1	4248522	4248952	0	0	43.06	14.35	0	0	78.12	26.04	0	0	4.73	1.58	54.74	40.62	0	31.79	77.78	75	0	50.93	5.78	6.58	0	4.12	-17.44	-24.89	-2.54
TE001229_LTR/Gypsy	fakechr1	1889215	1889293	0	0	0	0	0	0	0	0	0	0	0	0	0	0	0	0	0	0	0	0	0	0	0	0	0	0	0
TE002406_DNA/DNA	fakechr1	5211808	5211879	0	0	0	0	0	0	0	0	0	0	0	0	0	0	0	0	0	0	0	0	0	0	0	0	0	0	0
TE001848_LTR/Copia	fakechr1	3964162	3964325	0	0	0	0	0	0	0	0	0	0	0	0	0	0	0	0	0	0	0	0	0	0	0	0	0	0	0
TE001408_LTR/Copia	fakechr1	2473801	2474454	100	0	100	66.67	0	0	0	0	0	0	8.33	2.78	0	0	0	0	0	0	0	0	0	0	0	0	66.67	0	2.78
TE001778_DNA/CMC-EnSpm	fakechr1	3775846	3775906	0	0	0	0	0	0	0	0	0	0	0	0	0	0	0	0	0	0	0	0	0	0	0	0	0	0	0
TE001411_DNA/CMC-EnSpm	fakechr1	2483802	2483919	0	0	0	0	0	0	0	0	0	0	0	0	0	0	0	0	0	0	0	0	0	0	0	0	0	0	0
TE002296_DNA/DNA	fakechr1	4873823	4873906	0	0	0	0	0	0	0	0	0	0	0	0	0	0	0	0	0	0	0	0	0	1.69	0	0.56	0	0	-0.56
TE002231_DNA/CMC-EnSpm	fakechr1	4705675	4705809	0	0	0	0	0	0	0	0	0	0	0	0	0	0	0	0	0	0	0	0	0	0	0	0	0	0	0
TE002027_LINE/Penelope	fakechr1	4322785	4322914	0	0	0	0	0	0	0	0	0	0	0	0	0	0	0	0	0	0	0	0	0	0	0	0	0	0	0
TE001941_LTR/Copia	fakechr1	4254055	4255690	95.65	73.17	80.77	83.2	34.29	43.04	36	37.78	5.92	3.24	4.49	4.55	86.67	66.67	100	84.45	35.14	32.26	19.05	28.82	5.07	3.69	2.55	3.77	-1.25	8.96	0.78
TE001540_LINE/L2	fakechr1	2911197	2911247	0	0	0	0	0	0	0	0	0	0	0	0	0	0	0	0	0	0	0	0	0	0	0	0	0	0	0
TE001800_RC/Helitron	fakechr1	3817449	3821767	57.98	73.91	68.07	66.65	61.69	68.52	70.43	66.88	7.46	7.96	4.89	6.77	83.97	84.11	78.57	82.22	70.79	63.14	68.44	67.46	8.88	8.31	7.77	8.32	-15.57	-0.58	-1.55
TE001483_DNA/CMC-EnSpm	fakechr1	2689787	2689894	0	0	0	0	0	0	0	0	0	0	0	0	0	0	0	0	0	0	0	0	0	0	0	0	0	0	0
TE001533_LINE/Penelope	fakechr1	2863675	2863733	0	0	0	0	0	0	0	0	0	0	0	0	0	0	0	0	0	0	0	0	0	0	0	0	0	0	0
TE002058_LINE/Penelope	fakechr1	4332574	4332759	0	0	0	0	0	0	0	0	0	0	0	0	0	0	0	0	0	0	0	0	0	0	0	0	0	0	0
TE001997_DNA/DNA	fakechr1	4312995	4313319	0	0	0	0	0	0	0	0	0	0	0	0	0	0	0	0	0	0	0	0	0	0	0	0	0	0	0
TE001235_DNA/DNA	fakechr1	1896164	1896225	0	0	0	0	0	0	0	0	0	0	0	0	0	0	0	0	0	0	0	0	0	0	0	0	0	0	0
TE001474_LINE/L2	fakechr1	2657800	2657829	0	0	0	0	0	0	0	0	0	0	0	0	0	0	0	0	0	0	0	0	0	0	0	0	0	0	0
TE001845_LTR/Gypsy	fakechr1	3957970	3958601	61.73	59.43	65.55	62.24	80.45	80.06	81.76	80.76	11.35	11.11	9.61	10.69	61.3	60.4	52.88	58.19	80.14	78.6	79.24	79.33	14.01	11.65	10.28	11.98	4.05	1.43	-1.29
TE001121_DNA/DNA	fakechr1	1596218	1596265	0	0	0	0	0	0	0	0	0	0	0	0	0	0	0	0	0	0	0	0	0	0	0	0	0	0	0
TE002248_LTR/Copia	fakechr1	4731333	4731496	0	0	0	0	0	0	0	0	0	0	0	0	0	0	0	0	0	0	0	0	0	0	0	0	0	0	0
TE002285_DNA/CMC-EnSpm	fakechr1	4794149	4794168	0	0	0	0	25	0	0	8.33	0	0	10	3.33	0	0	0	0	0	0	0	0	0	0	0	0	0	8.33	3.33
TE001382_LTR/Copia	fakechr1	2413429	2414026	85.71	97.14	94.87	92.57	92.86	82.2	82.81	85.96	8.62	3.94	2.51	5.02	91.3	100	91.43	94.24	84.29	83.33	83.33	83.65	0.98	6.33	3.3	3.54	-1.67	2.31	1.48
TE002005_LINE/Penelope	fakechr1	4317010	4317196	0	0	0	0	0	0	0	0	0	0	0	0	0	0	0	0	0	0	0	0	0	0	0	0	0	0	0
TE001752_LTR/Copia	fakechr1	3735414	3736475	80	72.73	78.12	76.95	53.33	54.67	63.33	57.11	5.05	5.31	5.25	5.2	90.91	82.76	79.31	84.33	55	45.45	48.1	49.52	5.87	4.61	6.82	5.77	-7.38	7.59	-0.57
TE002298_DNA/CMC-EnSpm	fakechr1	4873843	4873933	0	0	0	0	0	0	0	0	0	0	0	0	0	0	0	0	0	0	0	0	0	4	0	1.33	0	0	-1.33
TE001153_DNA/CMC-EnSpm	fakechr1	1692741	1692779	0	0	0	0	0	0	0	0	0	0	0	0	0	0	0	0	0	0	0	0	0	0	0	0	0	0	0
TE001963_LINE/Penelope	fakechr1	4307671	4307877	0	0	0	0	0	0	0	0	0	0	0	0	0	0	0	0	0	0	0	0	0	0	0	0	0	0	0
TE001757_LINE/L2	fakechr1	3742078	3742108	0	0	0	0	0	0	0	0	0	0	0	0	0	0	0	0	0	0	0	0	0	0	0	0	0	0	0
TE001952_LINE/Penelope	fakechr1	4305066	4305078	0	0	0	0	0	0	0	0	0	0	0	0	0	0	0	0	0	0	0	0	0	0	0	0	0	0	0
TE001563_LTR/Copia	fakechr1	2999242	3000365	0	76.47	74.07	50.18	0	57.14	59.46	38.87	0	7.25	9.17	5.47	0	73.33	60	44.44	0	55.56	66.67	40.74	0	3.72	2.04	1.92	5.74	-1.87	3.55
TE001596_LTR/Copia	fakechr1	3103772	3104890	90	93.33	89.74	91.02	57.69	68.24	51.85	59.26	7.08	8.69	7.52	7.76	100	89.29	87.5	92.26	47.37	69.57	70.37	62.44	9.06	7.69	8.83	8.53	-1.24	-3.18	-0.77
TE001719_LTR/Gypsy	fakechr1	3652379	3652510	0	0	0	0	0	0	0	0	6.82	9.54	5.81	7.39	0	0	0	0	0	0	0	0	7.54	6.74	8.35	7.54	0	0	-0.15
TE001479_DNA/PIF-Harbinger	fakechr1	2657953	2658017	0	0	0	0	0	0	0	0	0	0	0	0	0	0	0	0	0	0	0	0	0	0	0	0	0	0	0
TE002367_LTR/Gypsy	fakechr1	5127326	5128130	51.06	54.55	37.93	47.85	69.12	76.09	53.54	66.25	4.93	5.17	3.33	4.48	0	33.33	0	11.11	0	54.17	0	18.06	0	6.25	0	2.08	36.74	48.19	2.4
TE002257_LTR/Gypsy	fakechr1	4735724	4736436	11.11	22.22	40	24.44	40	60	44.44	48.15	4.05	5	0	3.02	50	0	15.38	21.79	75	0	40	38.33	0	0	1.69	0.56	2.65	9.82	2.46
TE002107_DNA/DNA	fakechr1	4344126	4344547	0	0	0	0	0	0	0	0	0	0	0	0	0	0	0	0	0	0	0	0	0	0	0	0	0	0	0
TE001712_LTR/Copia	fakechr1	3577769	3579012	28.57	0	53.85	27.47	65.45	63.89	60.45	63.26	7	5.78	5.62	6.13	75	0	100	58.33	70.22	67.7	64.04	67.32	8.4	8.15	6.34	7.63	-30.86	-4.06	-1.5
TE002230_LTR/Copia	fakechr1	4697967	4698443	84	0	0	28	55.56	0	0	18.52	2.29	0	0	0.76	0	79.17	0	26.39	0	69.39	0	23.13	0	4.21	0	1.4	1.61	-4.61	-0.64
TE002082_LINE/Penelope	fakechr1	4338870	4339133	0	0	0	0	0	0	0	0	0	0	0	0	0	0	0	0	0	0	0	0	0	0	0	0	0	0	0
TE001837_DNA/DNA	fakechr1	3943353	3943453	0	0	0	0	0	0	0	0	0	0	0	0	0	0	0	0	0	0	0	0	0	0	0	0	0	0	0
TE002340_LTR/Gypsy	fakechr1	5056124	5056831	0	0	0	0	0	0	0	0	0	0	0	0	0	0	0	0	0	0	0	0	0	0	0	0	0	0	0
TE001440_DNA/hAT-Ac	fakechr1	2546143	2546218	0	0	0	0	0	0	0	0	0	0	0	0	0	0	0	0	0	0	0	0	0	0	0	0	0	0	0
TE002420_LINE/Penelope	fakechr1	5237365	5237403	0	0	0	0	0	0	0	0	0	0	0	0	0	0	0	0	0	0	0	0	0	0	0	0	0	0	0
TE001888_LTR/Copia	fakechr1	4093988	4094725	82.14	86.79	72.97	80.63	60	53.33	63.64	58.99	3.97	7.5	4.55	5.34	77.01	73.61	80.7	77.11	35	53.06	47.73	45.26	3.61	3.33	8.42	5.12	3.52	13.73	0.22
TE001790_LINE/Penelope	fakechr1	3790551	3790571	0	0	0	0	0	0	0	0	0	0	0	0	0	0	0	0	0	0	0	0	0	0	0	0	0	0	0
TE002151_LTR/Gypsy	fakechr1	4437409	4438054	87.01	86.72	83.9	85.88	78.8	74.12	72.74	75.22	9.69	8.38	7.53	8.53	86.44	88.49	85.28	86.74	77.48	77.92	76.63	77.34	10.91	10.21	8.63	9.92	-0.86	-2.12	-1.39
TE001458_LTR/Copia	fakechr1	2601415	2601456	0	0	0	0	0	0	0	0	0	0	0	0	0	0	0	0	0	0	0	0	0	0	0	0	0	0	0
TE002149_LTR/Gypsy	fakechr1	4436017	4436149	0	0	0	0	0	0	0	0	0	0	0	0	0	0	0	0	0	0	0	0	0	0	0	0	0	0	0
TE001923_DNA/PIF-Harbinger	fakechr1	4184740	4184839	0	0	0	0	0	0	0	0	0	0	0	0	0	0	0	0	0	0	0	0	0	0	0	0	0	0	0
TE002150_LTR/Gypsy	fakechr1	4436344	4436442	0	0	0	0	0	0	0	0	0	0	0	0	50	0	0	16.67	87.5	0	0	29.17	10	0	0	3.33	-16.67	-29.17	-3.33
TE001156_DNA/MULE-MuDR	fakechr1	1692824	1692895	0	0	0	0	0	0	0	0	0	0	0	0	0	0	0	0	0	0	0	0	0	0	0	0	0	0	0
TE001122_LTR/Copia	fakechr1	1606642	1607045	0	0	0	0	0	0	0	0	0	0	0	0	0	0	0	0	0	0	0	0	0	0	0	0	0	0	0
TE001521_LTR/Copia	fakechr1	2799291	2799470	0	0	57.14	19.05	60	0	53.85	37.95	5.88	17.65	6.56	10.03	60	0	0	20	40	0	0	13.33	3.45	0	0	1.15	-0.95	24.62	8.88
TE002260_LTR/Copia	fakechr1	4746693	4746878	0	0	0	0	0	0	0	0	0	0	0	0	0	100	0	33.33	0	85.71	0	28.57	0	8.06	0	2.69	-33.33	-28.57	-2.69
TE001241_DNA/MULE-MuDR	fakechr1	1926139	1926157	0	0	0	0	0	0	0	0	0	0	0	0	0	0	0	0	0	0	0	0	0	0	0	0	0	0	0
TE001978_DNA/DNA	fakechr1	4309836	4310119	0	0	0	0	0	0	0	0	0	0	0	0	0	0	0	0	0	0	0	0	0	0	0	0	0	0	0
TE002373_LTR/Copia	fakechr1	5137094	5138204	74.29	84.85	73.81	77.65	35.48	34.48	35.29	35.08	1.93	8.38	1.72	4.01	64.29	75.86	61.54	67.23	50	21.43	27.27	32.9	2.3	5.32	4.52	4.05	10.42	2.18	-0.04
TE001612_LTR/Gypsy	fakechr1	3132063	3132352	0	0	0	0	0	0	0	0	0	0	0	0	0	0	0	0	0	0	0	0	0	0	0	0	0	0	0
TE002259_LTR/Copia	fakechr1	4746158	4746420	0	0	0	0	0	0	0	0	0	0	0	0	0	0	0	0	0	0	0	0	0	0	0	0	0	0	0
TE001250_LINE/L2	fakechr1	1931965	1932008	0	0	0	0	0	0	0	0	0	0	0	0	0	0	0	0	0	0	0	0	0	3.57	0	1.19	0	0	-1.19
TE001589_LTR/Gypsy	fakechr1	3078592	3079595	0	0	0	0	0	0	0	0	0	0	0	0	0	0	0	0	0	0	0	0	0	0	0	0	0	0	0
TE002282_LTR/Copia	fakechr1	4789629	4790569	89.86	89.72	90.11	89.9	80.28	78.32	78.86	79.15	9.84	10.14	9.48	9.82	87.6	85.57	86.57	86.58	78.06	84.14	76.79	79.66	9.74	10.01	8.46	9.4	3.32	-0.51	0.42
TE001116_LTR/Gypsy	fakechr1	1588264	1588571	88.27	90.14	92.41	90.27	54.68	58.33	48.89	53.97	12.18	16.67	14.76	14.54	96.36	98.51	91.04	95.3	74.58	21.05	52.22	49.28	12.2	18.79	8.41	13.13	-5.03	4.69	1.41
TE001977_DNA/DNA	fakechr1	4309677	4309960	0	0	0	0	0	0	0	0	0	0	0	0	0	0	0	0	0	0	0	0	0	0	0	0	0	0	0
TE001281_LINE/Penelope	fakechr1	2036284	2036681	0	0	0	0	0	0	0	0	0	0	0	0	0	0	0	0	0	0	0	0	0	0	0	0	0	0	0
TE002175_DNA/MULE-MuDR	fakechr1	4523853	4523936	0	0	0	0	0	0	0	0	0	0	0	0	0	0	0	0	0	0	0	0	0	0	0	0	0	0	0
TE001203_DNA/CMC-EnSpm	fakechr1	1782922	1782990	0	0	0	0	0	0	0	0	0	0	0	0	0	0	0	0	0	0	0	0	0	0	0	0	0	0	0
TE001573_LTR/Gypsy	fakechr1	3048171	3048340	0	0	0	0	0	0	0	0	0	0	0	0	100	0	0	33.33	16.67	0	0	5.56	1.56	13.46	0	5.01	-33.33	-5.56	-5.01
TE001330_LTR/Gypsy	fakechr1	2230451	2231813	62.5	65.38	76.92	68.27	84	67.57	81.08	77.55	2.8	7.32	6.06	5.39	56.58	75.81	70.37	67.59	83.67	73.44	75.59	77.57	12.47	6.27	12.65	10.46	0.68	-0.02	-5.07
TE001904_LTR/Gypsy	fakechr1	4111807	4112908	69.57	67.46	71.19	69.41	81.58	82.25	77.66	80.5	8.15	9.07	8.83	8.68	80.72	68.42	68.42	72.52	85.86	70.54	85.63	80.68	10.43	7.2	8.55	8.73	-3.11	-0.18	-0.05
TE001774_LTR/Gypsy	fakechr1	3770628	3770750	0	0	0	0	0	0	0	0	0	0	0	0	0	0	0	0	0	0	0	0	0	0	0	0	0	0	0
TE001443_LTR/Copia	fakechr1	2575389	2575834	76.92	74.21	75.09	75.41	72.22	69.23	68.9	70.12	7.45	8.46	6.19	7.37	76.09	71.01	76.28	74.46	69.37	75.56	64.32	69.75	8.32	6.69	8.4	7.8	0.95	0.37	-0.43
TE002202_LTR/Gypsy	fakechr1	4624347	4624491	0	75.51	100	58.5	100	69.57	40.91	70.16	0	7.31	6.42	4.58	76.74	70	92.31	79.68	79.07	67.44	75	73.84	7.63	11	3.28	7.3	-21.18	-3.68	-2.72
TE001772_LTR/Copia	fakechr1	3761791	3762793	37.14	38.71	44.36	40.07	8.8	9.72	11.68	10.07	1.92	2.9	3.1	2.64	75.35	65.35	76.99	72.56	30.34	18.09	38.97	29.13	4.35	3.37	5.4	4.37	-32.49	-19.06	-1.73
TE001183_DNA/CMC-EnSpm	fakechr1	1752142	1752203	0	0	0	0	0	0	0	0	0	0	0	0	0	0	0	0	0	0	0	0	0	0	0	0	0	0	0
TE001685_LTR/Copia	fakechr1	3445597	3445647	0	0	0	0	0	0	0	0	0	0	0	0	0	0	0	0	0	0	0	0	0	0	0	0	0	0	0
TE001782_LTR/Copia	fakechr1	3780426	3781244	100	88.89	79.17	89.35	95.24	75	82.81	84.35	6.02	13.82	4.76	8.2	65.31	97.5	75	79.27	66.33	77.08	86.76	76.72	10.95	5.26	14.65	10.29	10.08	7.63	-2.09
TE001208_DNA/hAT-Ac	fakechr1	1796511	1796605	0	62.5	100	54.17	0	0	0	0	0	6.25	0	2.08	92.31	0	100	64.1	0	0	0	0	0	0	0	0	-9.93	0	2.08
TE001172_LTR/Gypsy	fakechr1	1720813	1720885	0	0	0	0	0	0	0	0	0	0	0	0	0	0	0	0	0	0	0	0	0	0	0	0	0	0	0
TE001148_DNA/hAT-Ac	fakechr1	1689719	1690009	75.51	82.14	81.32	79.66	73.28	65.56	74.26	71.03	10.79	15.8	11.09	12.56	75	84.21	73.75	77.65	66.67	64	74.39	68.35	12.85	6.21	9.64	9.57	2.01	2.68	2.99
TE001465_LTR/Copia	fakechr1	2631335	2631432	0	0	0	0	0	0	0	0	0	0	0	0	0	0	0	0	0	0	0	0	0	0	0	0	0	0	0
TE001421_DNA/CMC-EnSpm	fakechr1	2492662	2492746	0	0	0	0	0	0	0	0	0	0	0	0	0	0	0	0	0	0	0	0	0	0	0	0	0	0	0
TE002017_LINE/Penelope	fakechr1	4318773	4318786	0	0	0	0	0	0	0	0	0	0	0	0	0	0	0	0	0	0	0	0	0	0	0	0	0	0	0
TE002400_DNA/CMC-EnSpm	fakechr1	5200831	5200931	0	0	0	0	0	0	0	0	0	0	0	0	0	0	0	0	0	0	0	0	0	0	0	0	0	0	0
TE001951_LTR/Copia	fakechr1	4301305	4301406	0	0	0	0	0	0	0	0	0	0	0	0	0	44	0	14.67	0	45.16	0	15.05	0	11.88	0	3.96	-14.67	-15.05	-3.96
TE001975_DNA/DNA	fakechr1	4309359	4309642	0	0	0	0	0	0	0	0	0	0	0	0	0	0	0	0	0	0	0	0	0	0	0	0	0	0	0
TE001206_LTR/Gypsy	fakechr1	1784349	1784508	0	0	0	0	0	0	0	0	0	0	0	0	0	0	0	0	0	0	0	0	0	0	0	0	0	0	0
TE001559_LTR/Copia	fakechr1	2979315	2980975	90.33	89.09	85.66	88.36	82.08	82.61	83.11	82.6	6.63	6.78	6.52	6.64	84.66	84.82	86.56	85.35	81.87	80.93	81.97	81.59	8.2	7.85	6.2	7.42	3.01	1.01	-0.78
TE002073_DNA/DNA	fakechr1	4338260	4338546	0	0	0	0	0	0	0	0	0	0	0	0	0	0	0	0	0	0	0	0	0	0	0	0	0	0	0
TE001339_LTR/Gypsy	fakechr1	2277243	2277324	0	0	0	0	0	0	0	0	0	0	0	0	0	0	0	0	0	0	0	0	0	0	0	0	0	0	0
TE001877_LTR/Copia	fakechr1	4074310	4074776	78.79	86.96	79.17	81.64	91.67	91.67	75	86.11	7.34	2.44	6.58	5.45	83.33	100	94.12	92.48	86.67	84	87.5	86.06	4.9	5.95	3.33	4.73	-10.84	0.05	0.72
TE001220_LTR/Copia	fakechr1	1871772	1871942	95.83	76.19	65.85	79.29	13.33	9.52	8.7	10.52	2.69	1.56	1.24	1.83	76.6	50.75	72.29	66.55	62.86	37.74	66.27	55.62	2.74	3.54	2.54	2.94	12.74	-45.1	-1.11
TE001646_DNA/CMC-EnSpm	fakechr1	3248903	3248978	0	0	0	0	0	0	0	0	0	0	0	0	0	0	0	0	0	0	0	0	0	0	0	0	0	0	0
TE002368_LTR/Copia	fakechr1	5130223	5130730	0	0	0	0	0	0	0	0	0	0	0	0	0	0	0	0	0	0	0	0	0	0	0	0	0	0	0
TE001675_LTR/Copia	fakechr1	3369411	3370922	0	0	0	0	0	0	0	0	0	0	0	0	0	0	0	0	0	0	0	0	0	0	0	0	0	0	0
TE002339_LTR/Gypsy	fakechr1	5055501	5055722	86.76	89.9	86.45	87.7	79.07	87.01	87.5	84.53	5.68	5.32	3.16	4.72	88.15	89.66	90.59	89.47	82.75	83.45	80.43	82.21	4.97	4.85	3.92	4.58	-1.77	2.32	0.14
TE002251_LTR/Copia	fakechr1	4732267	4732352	0	0	0	0	0	0	0	0	0	0	0	0	0	0	0	0	0	0	0	0	0	0	0	0	0	0	0
TE001944_DNA/PIF-Harbinger	fakechr1	4268580	4269253	100	87.18	77.78	88.32	75	64.29	76.92	72.07	25	2.38	6.58	11.32	89.47	89.47	86.67	88.54	65.52	32	72.22	56.58	3.38	3.88	10.2	5.82	-0.22	15.49	5.5
TE001257_DNA/DNA	fakechr1	1940489	1940784	0	0	0	0	0	0	0	0	0	0	0	0	0	0	0	0	0	0	0	0	0	0	0	0	0	0	0
TE001193_LTR/Gypsy	fakechr1	1762413	1762426	0	0	0	0	0	0	0	0	0	0	0	0	0	0	0	0	0	0	0	0	0	0	0	0	0	0	0
TE001459_LTR/Copia	fakechr1	2602219	2602293	0	0	0	0	0	0	0	0	0	0	0	0	0	0	0	0	0	0	0	0	0	0	0	0	0	0	0
TE001655_LTR/Gypsy	fakechr1	3326405	3326581	0	0	0	0	0	0	0	0	0	0	0	0	0	0	0	0	0	0	0	0	0	0	0	0	0	0	0
TE001617_LTR/Copia	fakechr1	3158370	3159082	68.03	64.44	68.31	66.93	85.2	84.37	81.9	83.82	6.67	6.38	6.18	6.41	63.2	70.29	59.93	64.47	74.84	72.02	71.54	72.8	6.06	5.44	6.11	5.87	2.46	11.02	0.54
TE001882_LTR/Gypsy	fakechr1	4081867	4081906	0	0	0	0	0	0	0	0	0	0	0	0	0	0	0	0	0	0	0	0	0	0	0	0	0	0	0
TE001735_LTR/Gypsy	fakechr1	3679058	3679079	0	0	0	0	0	0	0	0	0	0	0	0	0	0	0	0	0	0	0	0	0	0	0	0	0	0	0
TE001706_DNA/DNA	fakechr1	3568933	3568982	0	0	0	0	0	0	0	0	0	0	0	0	0	0	0	0	0	0	0	0	0	0	0	0	0	0	0
TE001202_DNA/PIF-Harbinger	fakechr1	1782530	1782822	57.81	78.57	77.92	71.43	53.33	68.83	76.92	66.36	10.45	11.3	7.63	9.79	70.59	80.49	65.66	72.25	80	74	76.92	76.97	9.59	6.95	11.08	9.21	-0.82	-10.61	0.58
TE002008_LINE/Penelope	fakechr1	4317449	4317631	0	0	0	0	0	0	0	0	0	0	0	0	0	0	0	0	0	0	0	0	0	0	0	0	0	0	0
TE002419_LINE/L2	fakechr1	5232215	5232227	0	0	0	0	0	0	0	0	0	0	0	0	0	0	0	0	0	0	0	0	0	0	0	0	0	0	0
TE001880_LTR/Gypsy	fakechr1	4079720	4080047	0	0	0	0	0	0	0	0	0	0	0	0	0	0	0	0	0	0	0	0	0	0	0	0	0	0	0
TE001836_LTR/Copia	fakechr1	3942402	3942587	0	0	0	0	0	0	0.77	0.26	0.24	0	1.47	0.57	0	0	0	0	0.45	0	0	0.15	0.15	0.22	0.38	0.25	0	0.11	0.32
TE001356_LTR/Copia	fakechr1	2324677	2325448	100	83.72	74.19	85.97	0	21.43	25	15.48	4.49	1.81	6.06	4.12	100	0	100	66.67	0	0	14.29	4.76	2.17	5.88	0.52	2.86	19.3	10.72	1.26
TE001623_LTR/Copia	fakechr1	3188448	3188889	75.68	87.1	88.06	83.61	52.63	51.25	63.79	55.89	7.13	4.65	5.37	5.72	61.11	90.32	45.65	65.69	37.08	65.52	53.26	51.95	5.56	7.83	2.79	5.39	17.92	3.94	0.33
TE001822_DNA/DNA	fakechr1	3901458	3901541	0	0	0	0	0	0	0	0	0	0	0	0	0	0	0	0	0	0	0	0	0	0	0	0	0	0	0
TE002255_LTR/Gypsy	fakechr1	4734117	4735388	53.49	66	64.77	61.42	69.41	70.27	68.86	69.51	8.7	8.7	8.06	8.49	74.16	72.5	65	70.55	63.94	79.21	72.83	71.99	9.37	10.38	8.73	9.49	-9.13	-2.48	-1
TE002037_LINE/Penelope	fakechr1	4326754	4327047	0	0	0	0	0	0	0	0	0	0	0	0	0	0	0	0	0	0	0	0	0	0	0	0	0	0	0
TE001303_DNA/CMC-EnSpm	fakechr1	2104890	2104969	0	0	0	0	0	0	0	0	0	0	0	0	0	0	0	0	0	0	0	0	0	0	0	0	0	0	0
TE001802_LINE/L2	fakechr1	3826656	3826733	0	0	0	0	0	0	0	0	0	0	0	0	0	0	0	0	0	0	0	0	0	0	0	0	0	0	0
TE001376_DNA/CMC-EnSpm	fakechr1	2372174	2372267	0	0	0	0	0	0	0	0	0	0	0	0	0	0	0	0	0	0	0	0	0	0	0	0	0	0	0
TE002337_LTR/Gypsy	fakechr1	5049047	5050656	59.18	57.89	56.25	57.77	60	52.94	60	57.65	3.7	3.53	5	4.08	63.81	57.69	53	58.17	36	48.15	57.14	47.1	9.23	13.33	5.03	9.2	-0.4	10.55	-5.12
TE002309_LTR/Copia	fakechr1	4913220	4913659	0	0	0	0	0	0	0	0	0	0	0	0	0	0	0	0	0	0	0	0	0	0	0	0	0	0	0
TE002050_LINE/Penelope	fakechr1	4331767	4331909	0	0	0	0	0	0	0	0	0	0	0	0	0	0	0	0	0	0	0	0	0	0	0	0	0	0	0
TE001953_DNA/DNA	fakechr1	4305079	4305291	0	0	0	0	0	0	0	0	0	0	0	0	0	0	0	0	0	0	0	0	0	0	0	0	0	0	0
TE001354_LTR/Copia	fakechr1	2322129	2322220	0	0	0	0	0	0	0	0	0	0	0	0	0	0	0	0	0	0	0	0	0	0	0	0	0	0	0
TE001246_LINE/L2	fakechr1	1926671	1926736	0	0	0	0	0	0	0	0	0	0	0	0	0	0	0	0	0	0	0	0	0	0	0	0	0	0	0
TE001973_DNA/DNA	fakechr1	4309041	4309324	0	0	0	0	0	0	0	0	0	0	0	0	0	0	0	0	0	0	0	0	0	0	0	0	0	0	0
TE001555_LTR/Copia	fakechr1	2969683	2970584	70	61.11	42.86	57.99	100	0	75	58.33	8.46	4.49	11.19	8.05	64.71	66.67	57.5	62.96	0	0	0	0	13.65	1.39	11.52	8.85	-4.97	58.33	-0.8
TE001558_LTR/Copia	fakechr1	2975082	2975551	97.78	64.62	100	87.47	54.22	59.09	45.9	53.07	4.47	4.66	6.19	5.11	96.77	100	75.76	90.84	69.7	58.82	80	69.51	7.45	1.67	3.4	4.17	-3.37	-16.44	0.94
TE002223_DNA/MULE-MuDR	fakechr1	4683264	4683310	0	0	0	0	0	0	0	0	0	0	0	0	0	0	0	0	0	0	0	0	0	0	0	0	0	0	0
TE001434_DNA/hAT-Ac	fakechr1	2533415	2533710	0	0	0	0	0	0	0	0	0	0	0	0	0	70	0	23.33	0	0	0	0	0	5	0	1.67	-23.33	0	-1.67
TE001673_LTR/Gypsy	fakechr1	3364299	3365663	87.1	85.98	92.68	88.59	85	82.15	77.04	81.4	9.59	11.93	7.27	9.6	80.08	91.55	81.25	84.29	80.45	82.84	76.36	79.88	8.52	10.12	10.55	9.73	4.3	1.52	-0.13
TE001795_DNA/hAT-Ac	fakechr1	3804254	3804310	0	0	0	0	0	0	0	0	0	0	0	0	50	0	0	16.67	0	0	0	0	18.1	0	0	6.03	-16.67	0	-6.03
TE001350_LTR/Copia	fakechr1	2306006	2307105	83.79	84.64	89.36	85.93	75.71	76.21	79.11	77.01	8.9	10.07	9.75	9.57	88.57	87.57	84.19	86.78	78.5	76.86	73.62	76.33	10.91	10.54	8.61	10.02	-0.85	0.68	-0.45
TE001456_LTR/Gypsy	fakechr1	2584103	2584162	0	0	0	0	0	0	0	0	0	0	0	0	0	0	0	0	0	0	0	0	0	0	0	0	0	0	0
TE002327_LTR/Gypsy	fakechr1	5009423	5009658	0	0	0	0	0	0	0	0	0	0	0	0	0	0	0	0	0	0	0	0	0	0	0	0	0	0	0
TE001435_DNA/hAT-Ac	fakechr1	2533831	2533955	82.76	45.45	57.14	61.78	90.62	75	80	81.87	13.66	0	7.79	7.15	78.95	87.5	77.78	81.41	67.74	56.52	72.22	65.49	0	8.33	8.57	5.63	-19.63	16.38	1.52
TE002217_DNA/DNA	fakechr1	4681772	4681820	0	0	0	0	0	0	0	0	0	0	0	0	0	0	0	0	0	0	0	0	0	0	0	0	0	0	0
TE002099_LINE/Penelope	fakechr1	4341771	4341947	0	0	0	0	0	0	0	0	0	0	0	0	0	0	0	0	0	0	0	0	0	0	0	0	0	0	0
TE002301_LTR/Gypsy	fakechr1	4898828	4899435	96.42	93.72	93.36	94.5	65.24	60.63	63.92	63.26	7.58	6.36	5.03	6.32	94.95	94.4	97.3	95.55	63.78	58.86	65.32	62.65	8.17	6.7	6.72	7.2	-1.05	0.61	-0.88
TE001150_DNA/hAT-Ac	fakechr1	1690269	1690353	0	0	0	0	0	100	0	33.33	0	0	0	0	0	0	0	0	0	0	0	0	0	0	0	0	0	33.33	0
TE001796_DNA/hAT-Ac	fakechr1	3805426	3805657	81.82	73.33	0	51.72	0	40	0	13.33	10.13	2.3	0	4.14	0	0	0	0	0	0	0	0	0	0	0	0	51.72	13.33	4.14
TE002036_DNA/DNA	fakechr1	4326588	4327020	0	0	0	0	0	0	0	0	0	0	0	0	0	0	0	0	0	0	0	0	0	0	0	0	0	0	0
TE002063_LINE/Penelope	fakechr1	4336657	4336692	0	0	0	0	0	0	0	0	0	0	0	0	0	0	0	0	0	0	0	0	0	0	0	0	0	0	0
TE002047_DNA/DNA	fakechr1	4331342	4331450	0	0	0	0	0	0	0	0	0	0	0	0	0	0	0	0	0	0	0	0	0	0	0	0	0	0	0
TE002224_DNA/CMC-EnSpm	fakechr1	4683273	4683355	0	0	0	0	0	0	0	0	0	0	0	0	0	0	0	0	0	0	0	0	0	0	0	0	0	0	0
TE001556_LTR/Copia	fakechr1	2971508	2972104	77.27	76.92	81.58	78.59	52	46.94	58.97	52.64	1.9	2.06	4.46	2.81	69.23	0	0	23.08	41.18	0	0	13.73	4	0	0	1.33	55.51	38.91	1.48
TE002106_LINE/Penelope	fakechr1	4344087	4344125	0	0	0	0	0	0	0	0	0	0	0	0	0	0	0	0	0	0	0	0	0	0	0	0	0	0	0
TE001974_DNA/DNA	fakechr1	4309200	4309483	0	0	0	0	0	0	0	0	0	0	0	0	0	0	0	0	0	0	0	0	0	0	0	0	0	0	0
TE001249_LTR/Gypsy	fakechr1	1927527	1927577	0	0	0	0	0	0	0	0	0	0	0	0	0	0	0	0	0	0	0	0	0	0	0	0	0	0	0
TE001164_DNA/CMC-EnSpm	fakechr1	1709534	1709583	0	0	0	0	0	0	0	0	0	0	0	0	0	0	0	0	0	0	0	0	0	0	0	0	0	0	0
TE001394_LTR/Copia	fakechr1	2434029	2434611	64.29	50	50	54.76	72.92	56.1	76	68.34	7.69	8.25	9.59	8.51	50	53.85	50	51.28	50	83.33	57.14	63.49	23.44	14.91	15.62	17.99	3.48	4.85	-9.48
TE001526_LTR/Gypsy	fakechr1	2822722	2823157	0	76.32	78.72	51.68	0	57.69	60	39.23	0	9.04	4.31	4.45	79.55	82.14	81.25	80.98	66.67	60.87	64	63.85	6.5	10	4.53	7.01	-29.3	-24.62	-2.56
TE001117_LTR/Gypsy	fakechr1	1588979	1590319	75.56	70.67	78.38	74.87	75.44	62.2	58.67	65.44	12.29	8.2	14.4	11.63	84.64	89.35	83.12	85.7	52.15	61.02	55.95	56.37	12.92	10.64	6.91	10.16	-10.83	9.07	1.47
TE001628_DNA/PIF-Harbinger	fakechr1	3195343	3195552	0	0	0	0	0	0	0	0	0	0	0	0	0	0	0	0	0	0	0	0	0	0	0	0	0	0	0
TE001625_LTR/Copia	fakechr1	3191698	3191797	0	0	0	0	0	0	0	0	0	0	0	0	0	0	0	0	0	0	0	0	0	0	0	0	0	0	0
TE001649_LTR/Gypsy	fakechr1	3263256	3263296	0	0	0	0	0	0	0	0	0	0	0	0	0	0	0	0	0	0	0	0	0	0	0	0	0	0	0
TE002349_LTR/Copia	fakechr1	5077361	5077547	0	0	0	0	0	0	0	0	0	0	0	0	0	0	0	0	0	0	0	0	0	0	0	0	0	0	0
TE002072_LINE/Penelope	fakechr1	4338175	4338537	0	0	0	0	0	0	0	0	0	0	0	0	0	0	0	0	0	0	0	0	0	0	0	0	0	0	0
TE001313_LTR/Copia	fakechr1	2128133	2128792	77.27	92.96	89.55	86.59	52.94	52.38	79.17	61.5	11.01	4.87	11.29	9.06	85.71	70.97	95.12	83.93	73.68	52.94	63.16	63.26	10.24	7.1	16.31	11.22	2.66	-1.76	-2.16
TE001753_LTR/Copia	fakechr1	3736673	3737560	60.87	66.9	61.9	63.22	77.33	70.31	72.25	73.3	7.3	7	6.47	6.92	80	65.71	72	72.57	58.62	75	75.29	69.64	7.24	7.7	6.11	7.02	-9.35	3.66	-0.1
TE002326_LTR/Gypsy	fakechr1	5008425	5008705	0	0	0	0	0	0	0	0	0	0	0	0	87.5	0	0	29.17	25	0	0	8.33	0	0	0	0	-29.17	-8.33	0
TE001571_LTR/Gypsy	fakechr1	3033251	3033348	0	0	0	0	0	0	0	0	0	0	0	0	0	0	0	0	0	0	0	0	0	0	0	0	0	0	0
TE002014_LINE/Penelope	fakechr1	4318375	4318523	0	0	0	0	0	0	0	0	0	0	0	0	0	0	0	0	0	0	0	0	0	0	0	0	0	0	0
TE001938_DNA/hAT-Ac	fakechr1	4235820	4235926	0	0	0	0	0	0	0	0	0	0	0	0	0	0	0	0	0	0	0	0	0	0	0	0	0	0	0
TE001704_LTR/Copia	fakechr1	3559274	3559327	0	0	0	0	0	0	0	0	0	0	0	0	0	0	0	0	0	0	0	0	0	0	0	0	0	0	0
TE002218_LTR/Copia	fakechr1	4681795	4681917	0	0	0	0	0	0	0	0	0	0	0	0	0	0	0	0	0	0	0	0	0	0	0	0	0	0	0
TE001149_DNA/hAT-Ac	fakechr1	1690139	1690193	0	0	66.67	22.22	0	0	66.67	22.22	0	0	7.14	2.38	0	0	0	0	0	0	0	0	0	0	0	0	22.22	22.22	2.38
TE001991_DNA/DNA	fakechr1	4311903	4312186	0	0	0	0	0	0	0	0	0	0	0	0	0	0	0	0	0	0	0	0	0	0	0	0	0	0	0
TE002152_LTR/Gypsy	fakechr1	4438359	4438557	0	0	0	0	0	0	0	0	0	0	0	0	0	0	0	0	0	0	0	0	0	0	0	0	0	0	0
TE002016_LINE/Penelope	fakechr1	4318754	4318886	0	0	0	0	0	0	0	0	0	0	0	0	0	0	0	0	0	0	0	0	0	0	0	0	0	0	0
TE002374_LTR/Copia	fakechr1	5138460	5138645	79.07	76.83	0	51.97	46.67	37.93	0	28.2	7.45	6.44	0	4.63	84.38	0	0	28.13	14.29	0	0	4.76	7.14	0	0	2.38	23.84	23.44	2.25
TE001830_LTR/Gypsy	fakechr1	3926789	3927181	0	0	0	0	0	0	0	0	0	0	0	0	0	0	0	0	0	0	0	0	0	0	0	0	0	0	0
TE002091_LINE/Penelope	fakechr1	4340917	4341074	0	0	0	0	0	0	0	0	0	0	0	0	0	0	0	0	0	0	0	0	0	0	0	0	0	0	0
TE001292_LINE/Penelope	fakechr1	2041797	2042202	0	0	0	0	0	0	1.27	0.42	0	0	16.67	5.56	0	0	0	0	1.52	0	0.76	0.76	0	0	0	0	0	-0.34	5.56
TE001614_DNA/CMC-EnSpm	fakechr1	3154467	3154596	0	0	0	0	0	0	0	0	0	0	0	0	0	0	0	0	0	0	0	0	0	0	0	0	0	0	0
TE001924_LTR/Copia	fakechr1	4194312	4195029	0.33	0.55	0.34	0.41	0	0	0.59	0.2	1.1	0.7	1.03	0.94	47.08	67.33	30.03	48.15	2.03	17.65	1.26	6.98	1.58	2.81	1.2	1.86	-47.74	-6.78	-0.92
TE001419_DNA/CMC-EnSpm	fakechr1	2490774	2490833	0	0	0	0	0	10	10	6.67	0	0	0	0	0	0	0	0	0	0	0	0	0	0	3.33	1.11	0	6.67	-1.11
TE001709_LTR/Gypsy	fakechr1	3573082	3573149	0	0	0	0	0	0	0	0	0	0	0	0	0	0	0	0	0	0	0	0	0	0	0	0	0	0	0
TE002057_LINE/Penelope	fakechr1	4332546	4332691	0	0	0	0	0	0	0	0	0	0	0	0	0	0	0	0	0	0	0	0	0	0	0	0	0	0	0
TE001144_DNA/MULE-MuDR	fakechr1	1651392	1651564	0	0	0	0	0	0	0	0	0	0	0	0	0	0	0	0	0	0	0	0	0	0	0	0	0	0	0
TE001713_LTR/Copia	fakechr1	3579284	3579832	0	0	0	0	0	0	0	0	0	0	0	0	0	0	0	0	0	50	0	16.67	0	25	0	8.33	0	-16.67	-8.33
TE002191_DNA/CMC-EnSpm	fakechr1	4607248	4607309	0	0	0	0	0	0	0	0	0	0	0	0	0	0	0	0	0	0	0	0	0	0	0	0	0	0	0
TE001946_LINE/Penelope	fakechr1	4273286	4273533	0	0	0	0	0	0	0	0	0	0	0	0	0	0	0	0	0	0	0	0	0	0	0	0	0	0	0
TE001636_DNA/PIF-Harbinger	fakechr1	3228336	3228546	0	0	0	0	0	0	0	0	0	0	0	0	0	0	0	0	0	0	0	0	0	0	0	0	0	0	0
TE001624_LTR/Copia	fakechr1	3189268	3189358	76.09	72.22	68.75	72.35	8.33	0	25	11.11	5.88	4.76	0	3.55	85	85	0	56.67	20	40	0	20	0	20	0	6.67	15.68	-8.89	-3.12
TE002245_DNA/hAT-Ac	fakechr1	4730591	4730655	0	0	0	0	62.5	0	0	20.83	9.38	0	0	3.13	0	0	0	0	0	0	0	0	0	0	0	0	0	20.83	3.13
TE001276_LTR/Copia	fakechr1	2028138	2029808	84.21	82.14	83.33	83.23	81.89	78.71	80.91	80.5	11.02	10.04	8.89	9.98	95.45	87.14	73.68	85.42	84.39	79.62	75.59	79.87	16.55	10.51	10.91	12.66	-2.19	0.63	-2.68
TE001562_LTR/Copia	fakechr1	2998779	2999229	0	0	0	0	0	0	0	0	0	0	0	0	0	0	0	0	0	0	0	0	0	0	0	0	0	0	0
TE002092_LINE/Penelope	fakechr1	4340974	4341291	0	0	0	0	0	0	0	0	0	0	0	0	0	0	0	0	0	0	0	0	0	0	0	0	0	0	0
TE001671_LTR/Gypsy	fakechr1	3346072	3346285	0	0	0	0	0	0	0	0	0	0	0	0	0	0	0	0	0	0	0	0	0	0	0	0	0	0	0
TE002074_DNA/DNA	fakechr1	4338359	4338421	0	0	0	0	0	0	0	0	0	0	0	0	0	0	0	0	0	0	0	0	0	0	0	0	0	0	0
TE001831_DNA/PIF-Harbinger	fakechr1	3931902	3932174	0	0	0	0	0	0	0	0	0	0	0	0	60	0	0	20	50	0	0	16.67	3.7	0	0	1.23	-20	-16.67	-1.23
TE001331_LTR/Gypsy	fakechr1	2232017	2233441	85.71	77.68	77.78	80.39	70.48	64.07	61.23	65.26	9.51	8.43	8.5	8.81	74.73	86.96	71.23	77.64	68.62	70.18	73.94	70.91	11.74	8.87	10.75	10.45	2.75	-5.65	-1.64
TE001399_DNA/DNA	fakechr1	2436928	2437051	0	0	0	0	0	0	0	0	0	0	0	0	0	0	0	0	75	100	25	66.67	0	37.5	16.67	18.06	0	-66.67	-18.06
TE001738_DNA/hAT-Ac	fakechr1	3682243	3682297	100	0	0	33.33	100	0	0	33.33	4.55	0	0	1.52	100	100	0	66.67	100	100	100	100	10.91	12.99	2.5	8.8	-33.34	-66.67	-7.28
TE001696_RC/Helitron	fakechr1	3554952	3555013	0	0	0	0	0	0	0	0	0	0	0	0	0	0	0	0	0	0	0	0	0	0	0	0	0	0	0
TE002389_LTR/Gypsy	fakechr1	5194252	5194293	0	0	0	0	0	0	0	0	0	0	0	0	0	0	0	0	0	0	0	0	0	0	0	0	0	0	0
TE001237_LTR/Copia	fakechr1	1902167	1903380	80	75.92	78.48	78.13	61.83	62.03	62.85	62.24	4.86	5.63	4.53	5.01	81.25	81.02	83.86	82.04	67.87	63.6	65.47	65.65	7.33	5.42	5.42	6.06	-3.91	-3.41	-1.05
TE002229_LTR/Gypsy	fakechr1	4695787	4696077	58.33	50	0	36.11	75	70.83	0	48.61	6.25	6.98	0	4.41	73.44	0	0	24.48	73.91	0	0	24.64	12.87	0	0	4.29	11.63	23.97	0.12
TE001216_LTR/Copia	fakechr1	1863366	1863447	100	100	100	100	100	100	0	66.67	2.63	25	43.75	23.79	0	0	0	0	0	0	0	0	0	0	0	0	100	66.67	23.79
TE001602_LTR/Copia	fakechr1	3119547	3121184	83.54	87.02	79.8	83.45	74.74	75.7	75.07	75.17	7.22	7.87	6.98	7.36	86.46	83.53	83.83	84.61	75.14	76.65	76.21	76	7.79	8.13	6.79	7.57	-1.16	-0.83	-0.21
TE001670_LTR/Gypsy	fakechr1	3345240	3345363	55.56	50	68.75	58.1	54.05	55.32	71.43	60.27	4.18	5.36	4.29	4.61	0	35	92.31	42.44	47.06	57.14	53.85	52.68	4.86	4.31	6.11	5.09	15.66	7.59	-0.48
TE002048_LINE/Penelope	fakechr1	4331451	4331586	0	0	0	0	0	0	0	0	0	0	0	0	0	0	0	0	0	0	0	0	0	0	0	0	0	0	0
TE002174_LTR/Gypsy	fakechr1	4501497	4501539	0	0	0	0	0	66.67	87.5	51.39	0	5.77	7.14	4.3	0	0	0	0	62.5	78.57	75	72.02	12.5	13.64	0	8.71	0	-20.63	-4.41
TE001832_LTR/Copia	fakechr1	3940767	3940834	19.05	42.31	29.41	30.26	0	0	0	0	4.09	0	0	1.36	33.33	30	15.91	26.41	0	0	2.78	0.93	0.43	0	0.3	0.24	3.85	-0.93	1.12
TE001998_LINE/Penelope	fakechr1	4313320	4313582	0	0	0	0	0	0	0	0	0	0	0	0	0	0	0	0	0	0	0	0	0	0	0	0	0	0	0
TE001777_DNA/CMC-EnSpm	fakechr1	3775818	3775896	0	0	0	0	0	0	0	0	0	0	0	0	0	0	0	0	0	0	0	0	0	0	0	0	0	0	0
TE002321_LTR/Gypsy	fakechr1	4985786	4987051	83.65	85.48	85.27	84.8	66.47	69.57	66.76	67.6	10.26	10.31	9.28	9.95	90.04	86.5	87.37	87.97	67.76	62.69	66.43	65.63	10.16	9.32	8.12	9.2	-3.17	1.97	0.75
TE001277_LINE/Penelope	fakechr1	2035835	2035901	0	0	0	0	0	0	0	0	0	0	0	0	0	0	0	0	0	0	0	0	0	0	0	0	0	0	0
TE001869_LTR/Gypsy	fakechr1	4068050	4068173	0	0	0	0	0	0	0	0	0	0	0	0	0	0	0	0	0	0	0	0	0	0	0	0	0	0	0
TE001698_RC/Helitron	fakechr1	3554976	3555077	0	0	0	0	0	0	0	0	0	0	0	0	0	0	0	0	0	0	0	0	0	0	0	0	0	0	0
TE001780_DNA/DNA	fakechr1	3777713	3777792	0	0	0	0	0	0	0	0	0	0	0	0	0	0	0	0	0	0	0	0	0	0	0	0	0	0	0
TE002410_LTR/Copia	fakechr1	5212943	5214078	100	52.38	73.33	75.24	76.98	81.25	83.24	80.49	7.86	13.16	9.85	10.29	68.97	53.33	73.85	65.38	66.79	77.63	73.04	72.49	6.79	9.42	8.4	8.2	9.86	8	2.09
TE001936_LTR/Copia	fakechr1	4233002	4233126	0	0	0	0	0	0	0	0	0	0	0	0	0	100	0	33.33	0	60	0	20	0	10	0	3.33	-33.33	-20	-3.33
TE001492_DNA/CMC-EnSpm	fakechr1	2720518	2720585	0	0	0	0	0	0	0	0	0	0	0	0	0	0	0	0	0	0	0	0	0	0	0	0	0	0	0
TE002103_LINE/Penelope	fakechr1	4342245	4342399	0	0	0	0	0	0	0	0	0	0	0	0	0	0	0	0	0	0	0	0	0	0	0	0	0	0	0
TE001448_LINE/Penelope	fakechr1	2580069	2580452	0	0	0	0	0	0	0	0	0	0	0	0	0	0	0	0	0	0	0	0	0	0	0	0	0	0	0
TE002288_LTR/Copia	fakechr1	4806156	4807065	0	62.5	36.96	33.15	58.33	55.56	37.5	50.46	8.33	9.95	12.71	10.33	27.78	56.25	50	44.68	50	33.33	40.91	41.41	14.29	2.44	6.41	7.71	-11.53	9.05	2.62
TE001957_LTR/Gypsy	fakechr1	4305841	4305889	0	0	0	0	0	0	0	0	0	0	0	0	0	0	0	0	0	0	0	0	0	0	0	0	0	0	0
TE002064_DNA/DNA	fakechr1	4336668	4336723	0	0	0	0	0	0	0	0	0	0	0	0	0	0	0	0	0	0	0	0	0	0	0	0	0	0	0
TE001859_LTR/Copia	fakechr1	4027973	4028922	71.06	72.78	76.69	73.51	68.8	72.22	69.96	70.33	9.79	8.09	9.01	8.96	68.45	76.78	81.31	75.51	71.46	73.51	64.81	69.93	10.88	9.51	8.83	9.74	-2	0.4	-0.78
TE002163_LTR/Copia	fakechr1	4481174	4481736	0	0	0	0	0	0	0	0	0	0	0	0	0	0	0	0	0	0	0	0	0	0	0	0	0	0	0
TE002189_DNA/MULE-MuDR	fakechr1	4593884	4593942	0	0	0	0	0	0	0	0	0	0	0	0	0	0	0	0	0	0	0	0	0	0	0	0	0	0	0
TE001699_DNA/CMC-EnSpm	fakechr1	3555014	3555054	0	0	0	0	0	0	0	0	0	0	0	0	0	0	0	0	0	0	0	0	0	0	0	0	0	0	0
TE001604_LTR/Copia	fakechr1	3123174	3123544	77.63	69.33	72.62	73.19	84.31	82.43	88.5	85.08	14.14	10.67	12.28	12.36	71.43	68	69.89	69.77	85.31	86.27	86.5	86.03	11.57	12.61	12.14	12.11	3.42	-0.95	0.25
TE001541_LTR/Copia	fakechr1	2918568	2918623	0	0	0	0	0	0	0	0	0	0	0.29	0.1	0	0	0	0	0	0	0	0	0.79	0.86	0.4	0.68	0	0	-0.58
TE001536_DNA/MULE-MuDR	fakechr1	2870118	2870235	95.04	92.13	91.3	92.82	80.65	71.3	77.94	76.63	9.44	7.23	5.41	7.36	0	0	0	0	0	0	0	0	0	0	0	0	92.82	76.63	7.36
TE001990_DNA/DNA	fakechr1	4311744	4312027	0	0	0	0	0	0	0	0	0	0	0	0	0	0	0	0	0	0	0	0	0	0	0	0	0	0	0
TE002201_LTR/Gypsy	fakechr1	4623525	4623615	0	50	50	33.33	0	66.67	100	55.56	0	4.17	0	1.39	0	75	0	25	0	100	0	33.33	0	0	0	0	8.33	22.23	1.39
TE001694_LTR/Gypsy	fakechr1	3510166	3510244	0	0	0	0	0	0	0	0	0	0	0	0	0	0	0	0	0	25	0	8.33	0	7.14	0	2.38	0	-8.33	-2.38
TE001881_LTR/Gypsy	fakechr1	4080398	4080633	0	90	0	30	0	50	0	16.67	0	2.08	0	0.69	50	0	0	16.67	30	0	0	10	2.94	0	0	0.98	13.33	6.67	-0.29
TE002227_RC/Helitron	fakechr1	4694283	4694521	0	0	0	0	0	0	0	0	0	0	0	0	0	0	0	0	0	0	0	0	0	0	0	0	0	0	0
TE002104_LINE/Penelope	fakechr1	4342375	4344030	0	0	0	0	0	0	0	0	0	0	0	0	0	0	0	0	0	0	0	0	0	6.36	0	2.12	0	0	-2.12
TE001138_DNA/CMC-EnSpm	fakechr1	1636752	1636775	0	0	0	0	0	0	0	0	0	0	0	0	0	0	0	0	0	0	0	0	0	0	0	0	0	0	0
TE001262_LTR/Copia	fakechr1	1948893	1949309	0	0	0	0	0	0	0	0	0	0	0	0	0	0	0	0	0	0	0	0	0	0	0	0	0	0	0
TE001283_LINE/Penelope	fakechr1	2036664	2036824	0	0	0	0	0	0	0	0	0	0	0	0	0	0	0	0	0	0	0	0	0	0	0	0	0	0	0
TE001615_DNA/MULE-MuDR	fakechr1	3154536	3154611	0	0	0	0	0	0	0	0	0	0	0	0	0	0	0	0	0	0	0	0	0	0	0	0	0	0	0
TE002205_DNA/CMC-EnSpm	fakechr1	4628640	4628693	0	0	0	0	0	0	0	0	0	0	0	0	0	0	0	0	0	0	0	0	0	0	0	0	0	0	0
TE002171_LTR/Copia	fakechr1	4490642	4490961	0	0	0	0	90	100	0	63.33	6.38	10.42	0	5.6	25	0	0	8.33	42.86	100	100	80.95	1.19	0	0	0.4	-8.33	-17.62	5.2
TE001438_LTR/Copia	fakechr1	2534617	2534709	0	0	0	0	75	50	78.95	67.98	35.71	27.14	29.06	30.64	0	0	0	0	75	80	75	76.67	17.39	12	24.47	17.95	0	-8.69	12.69
TE002331_RC/Helitron	fakechr1	5024021	5025357	0	0	0	0	0	0	0	0	0	0	0	0	0	0	0	0	0	0	0	0	0	0	0	0	0	0	0
TE002274_LTR/Gypsy	fakechr1	4773249	4773342	0	0	0	0	0	0	0	0	0	0	0	0	0	0	0	0	0	0	0	0	0	0	0	0	0	0	0
TE001779_LTR/Gypsy	fakechr1	3775858	3775934	0	0	0	0	0	0	0	0	0	0	0	0	0	0	0	0	0	0	0	0	0	0	0	0	0	0	0
TE001423_DNA/PIF-Harbinger	fakechr1	2493732	2493806	0	0	0	0	0	0	0	0	0	0	0	0	0	0	0	0	0	0	0	0	0	0	0	0	0	0	0
TE001364_LTR/Gypsy	fakechr1	2351828	2351863	0	0	0	0	0	0	0	0	0	0	0	0	0	0	0	0	0	0	0	0	0	0	0	0	0	0	0
TE001265_LTR/Copia	fakechr1	1979904	1980118	0	66.67	0	22.22	0	0	0	0	0	0	0	0	0	0	0	0	0	0	0	0	0	0	0	0	22.22	0	0
TE002167_LTR/Gypsy	fakechr1	4486377	4486573	94.24	87.96	92.22	91.47	74.58	76.57	69.95	73.7	2.87	1.74	4.41	3.01	96.06	91.06	94.35	93.82	82.48	67.23	73.56	74.42	7.05	1	5.33	4.46	-2.35	-0.72	-1.45
TE001223_LINE/Penelope	fakechr1	1878836	1878976	0	0	0	0	0	0	0	0	0	0	0	0	0	0	0	0	0	0	0	0	0	0	0	0	0	0	0
TE001133_DNA/CMC-EnSpm	fakechr1	1633376	1633442	0	0	0	0	0	0	0	0	0	0	12.5	4.17	0	0	0	0	0	0	0	0	0	20	0	6.67	0	0	-2.5
TE001847_LTR/Gypsy	fakechr1	3960123	3961817	88.85	69.42	72.31	76.86	54.29	58.86	60.89	58.01	5.93	7.11	5.78	6.27	67.95	81.72	72.16	73.94	59.71	56.76	57.73	58.07	8.06	6.29	6.46	6.94	2.92	-0.06	-0.67
TE002418_DNA/CMC-EnSpm	fakechr1	5232153	5232252	0	0	0	0	0	0	0	0	0	0	0	0	0	0	0	0	0	0	0	0	0	0	0	0	0	0	0
TE001934_LTR/Copia	fakechr1	4230128	4230515	68.25	69.52	59.3	65.69	71.06	66.2	63.79	67.02	6.5	5.1	5.96	5.85	66.28	65.52	64.13	65.31	61.93	62.35	64.54	62.94	8.26	7.13	5.53	6.97	0.38	4.08	-1.12
TE001663_LTR/Copia	fakechr1	3335220	3336487	91.04	86.97	85.6	87.87	49.44	53.47	53.85	52.25	6.12	4.92	5.41	5.48	90.69	89.93	87.81	89.48	51.43	56.96	61.24	56.54	7.78	6.51	5.82	6.7	-1.61	-4.29	-1.22
TE001693_LTR/Gypsy	fakechr1	3508608	3508695	90.91	100	100	96.97	0	0	0	0	3.62	3.4	2.88	3.3	100	80	100	93.33	0	0	0	0	4.44	3.66	3.7	3.93	3.64	0	-0.63
TE002159_LTR/Copia	fakechr1	4473463	4474370	100	60	100	86.67	21.43	60	14.29	31.91	17.39	11.03	13.48	13.97	87.5	100	20	69.17	58.33	28.57	40	42.3	18.78	20.43	14.04	17.75	17.5	-10.39	-3.78
TE002013_DNA/DNA	fakechr1	4318178	4318478	0	0	0	0	0	0	0	0	0	0	0	0	0	0	0	0	0	0	0	0	0	0	0	0	0	0	0
TE002003_LINE/Penelope	fakechr1	4316863	4316981	0	0	0	0	0	0	0	0	0	0	0	0	0	0	0	0	0	0	0	0	0	0	0	0	0	0	0
TE001905_LTR/Gypsy	fakechr1	4117339	4117509	0	0	0	0	0	0	0	0	0	0	0	0	0	0	0	0	0	0	0	0	0	0	0	0	0	0	0
TE002287_DNA/hAT-Ac	fakechr1	4798480	4798633	0	0	0	0	0	0	0	0	0	0	0	0	0	0	0	0	0	0	0	0	0	0	0	0	0	0	0
TE001992_LINE/Penelope	fakechr1	4312187	4312514	0	0	0	0	0	0	0	0	0	0	0	0	0	0	0	0	0	0	0	0	0	0	0	0	0	0	0
TE001824_LTR/Copia	fakechr1	3906459	3906819	0	0	0	0	76.92	33.33	36.36	48.87	3.29	5.25	5.78	4.77	0	0	0	0	100	73.33	42.86	72.06	8.72	8.11	2.7	6.51	0	-23.19	-1.74
TE002059_LINE/Penelope	fakechr1	4332735	4332882	0	0	0	0	0	0	0	0	0	0	0	0	0	0	0	0	0	0	0	0	0	0	0	0	0	0	0
TE001846_LTR/Gypsy	fakechr1	3958813	3959938	78.66	80.32	78.79	79.26	74.89	74.32	73.51	74.24	6.76	6.29	5.49	6.18	80.41	80	80.33	80.25	75.09	73.92	72.9	73.97	7.83	6.54	5.68	6.68	-0.99	0.27	-0.5
TE001190_LTR/Copia	fakechr1	1758944	1759026	0	0	0	0	0	33.33	0	11.11	0	0	0	0	0	0	0	0	0	0	0	0	0	0	0	0	0	11.11	0
TE001517_DNA/CMC-EnSpm	fakechr1	2784835	2784923	0	0	0	0	0	0	0	0	0	0	0	0	0	0	0	0	0	0	0	0	0	0	0	0	0	0	0
TE001717_LTR/Gypsy	fakechr1	3605479	3605800	0	0	0	0	0	0	0	0	0	0	0	0	0	66.67	0	22.22	0	84.85	0	28.28	0	7.14	0	2.38	-22.22	-28.28	-2.38
TE002155_LTR/Gypsy	fakechr1	4447429	4448122	0	0	80	26.67	0	0	94.29	31.43	0	0	9.09	3.03	72.73	0	0	24.24	52.5	0	0	17.5	14.52	0	0	4.84	2.43	13.93	-1.81
TE002388_DNA/CMC-EnSpm	fakechr1	5190866	5190877	0	0	0	0	0	0	0	0	0	0	0	0	0	0	0	0	0	0	0	0	0	0	0	0	0	0	0
TE001446_LTR/Copia	fakechr1	2577688	2579290	68.79	71.26	68.47	69.51	61.56	63.15	62.87	62.53	6.62	6.12	5.82	6.19	75.66	66.74	68.82	70.41	62.06	54.3	61.57	59.31	9.85	7.06	6.25	7.72	-0.9	3.22	-1.53
TE002078_LINE/Penelope	fakechr1	4338744	4338901	0	0	0	0	0	0	0	0	0	0	0	0	0	0	0	0	0	0	0	0	0	0	0	0	0	0	0
TE002300_LTR/Gypsy	fakechr1	4885248	4885477	0	0	0	0	0	0	0	0	0	0	0	0	0	0	0	0	0	0	0	0	0	0	0	0	0	0	0
TE001242_LTR/Gypsy	fakechr1	1926158	1926204	0	0	0	0	0	0	0	0	0	0	0	0	0	0	0	0	0	0	0	0	0	0	0	0	0	0	0
TE001676_LTR/Copia	fakechr1	3371236	3372479	0	0	0	0	0	0	0	0	0	0	0	0	0	0	0	0	0	0	0	0	0	0	0	0	0	0	0
TE002180_DNA/CMC-EnSpm	fakechr1	4541008	4541118	0	0	0	0	0	0	0	0	0	0	0	0	0	0	0	0	0	0	0	0	0	0	0	0	0	0	0
TE001409_LTR/Copia	fakechr1	2476387	2477067	0	0	0	0	69.23	0	50	39.74	3.23	6.25	3.33	4.27	0	0	0	0	77.78	100	100	92.59	7.69	11.67	4.65	8	0	-52.85	-3.73
TE001225_LINE/Penelope	fakechr1	1879070	1879309	0	0	0	0	0	0	0	0	0	0	0	0	0	0	0	0	0	0	0	0	0	0	0	0	0	0	0
TE001549_LTR/Copia	fakechr1	2948472	2950190	75.47	79.77	79.42	78.22	56.43	59.01	59.18	58.21	5.54	5.63	6.04	5.74	90.51	83.57	88.4	87.49	73.72	71.18	71.23	72.04	8.53	7.39	8.02	7.98	-9.27	-13.83	-2.24
TE002386_DNA/CMC-EnSpm	fakechr1	5190785	5190852	0	0	0	0	0	0	0	0	0	0	0	0	0	0	0	0	0	0	0	0	0	0	0	0	0	0	0
TE001903_LTR/Gypsy	fakechr1	4110927	4111558	79.39	82.83	74.9	79.04	74.74	73.13	77.7	75.19	12.74	10.55	11.31	11.53	85.47	79.34	82.04	82.28	73.12	78.95	70.97	74.35	15.16	12.9	12.63	13.56	-3.24	0.84	-2.03
TE002377_RC/Helitron	fakechr1	5161556	5161615	0	0	0	0	0	0	0	0	0	0	0	0	0	0	0	0	0	0	0	0	0	0	0	0	0	0	0
TE002154_LTR/Gypsy	fakechr1	4445378	4447150	0	0	0	0	0	0	0	0	0	0	0	0	0	95.83	0	31.94	0	62.5	0	20.83	0	7.69	0	2.56	-31.94	-20.83	-2.56
TE001889_LTR/Copia	fakechr1	4096909	4097070	0	0	0	0	0	0	0	0	0	0	0	0	0	0	100	33.33	0	75	66.67	47.22	0	19.05	0	6.35	-33.33	-47.22	-6.35
TE001221_LTR/Copia	fakechr1	1872271	1873377	60	72.41	33.33	55.25	62.5	47.83	72.41	60.91	1.33	4.21	2.29	2.61	70.24	84.51	61.86	72.2	53.37	48.61	54.84	52.27	4.77	5.12	2.43	4.11	-16.95	8.64	-1.5
TE002398_LINE/L2	fakechr1	5197152	5197209	0	0	0	0	0	0	0	0	0	0	0	0	0	0	0	0	0	0	0	0	0	0	0	0	0	0	0
TE001551_LTR/Copia	fakechr1	2953176	2955527	92.03	93.39	91.64	92.35	48.8	53.33	44.22	48.78	4.97	5.01	4.14	4.71	93.01	91.94	88.19	91.05	67.86	76.42	65.42	69.9	7.43	6.88	6.29	6.87	1.3	-21.12	-2.16
TE001981_DNA/DNA	fakechr1	4310313	4310596	0	0	0	0	0	0	0	0	0	0	0	0	0	0	0	0	0	0	0	0	0	0	0	0	0	0	0
TE001986_DNA/DNA	fakechr1	4311108	4311391	0	0	0	0	0	0	0	0	0	0	0	0	0	0	0	0	0	0	0	0	0	0	0	0	0	0	0
TE001821_LINE/L2	fakechr1	3901453	3901494	0	0	0	0	0	0	0	0	0	0	0	0	0	0	0	0	0	0	0	0	0	0	0	0	0	0	0
TE001834_LTR/Copia	fakechr1	3941063	3941736	32.41	43.52	36.36	37.43	0.85	1.64	0.55	1.01	1.84	2.09	1.41	1.78	27.38	3.62	31.06	20.69	0.48	0	0	0.16	2.86	1.11	1.48	1.82	16.74	0.85	-0.04
TE001964_LINE/Penelope	fakechr1	4307853	4307966	0	0	0	0	0	0	0	0	0	0	0	0	0	0	0	0	0	0	0	0	0	0	0	0	0	0	0
TE001473_DNA/CMC-EnSpm	fakechr1	2656546	2656631	0	0	0	0	0	0	0	0	0	0	0	0	0	0	0	0	0	0	0	0	0	0	0	0	0	0	0
TE001167_LTR/Gypsy	fakechr1	1719051	1719235	0	0	0	0	0	0	0	0	0	0	0	0	0	0	0	0	0	0	0	0	0	0	0	0	0	0	0
TE002404_LINE/L2	fakechr1	5211722	5211797	0	0	0	0	0	0	0	0	0	0	0	0	0	0	0	0	0	0	3.85	1.28	1.2	0	0	0.4	0	-1.28	-0.4
TE002060_LINE/Penelope	fakechr1	4332872	4333203	0	0	0	0	0	0	0	0	0	0	0	0	0	0	0	0	0	0	0	0	0	0	0	0	0	0	0
TE002080_LINE/Penelope	fakechr1	4338793	4338922	0	0	0	0	0	0	0	0	0	0	0	0	0	0	0	0	0	0	0	0	0	0	0	0	0	0	0
TE001929_LTR/Copia	fakechr1	4201012	4201447	0	0	0	0	0	0	0	0	0	0	0	0	0	0	0	0	0	0	0	0	0	0	0	0	0	0	0
TE001284_LINE/Penelope	fakechr1	2040916	2041143	0	0	0	0	0	0	0	0	0	0	0	0	0	0	0	0	0	0	0	0	0	0	0	0	0	0	0
TE001886_LTR/Copia	fakechr1	4089511	4090500	0	0	0	0	0	0	0	0	0	0	0	0	0	0	0	0	0	0	0	0	0	0	0	0	0	0	0
TE002344_LTR/Copia	fakechr1	5071447	5072360	0	0	0	0	0	0	0	0	0	0	0	0	0	0	0	0	0	0	0	0	0	0	0	0	0	0	0
TE002077_LINE/Penelope	fakechr1	4338689	4338858	0	0	0	0	0	0	0	0	0	0	0	0	0	0	0	0	0	0	0	0	0	0	0	0	0	0	0
TE001724_LTR/Gypsy	fakechr1	3657238	3657384	0	0	0	0	0	0	0	0	0	0	0	0	0	0	0	0	0	0	0	0	0	0	0	0	0	0	0
TE001494_LTR/Copia	fakechr1	2723448	2723525	0	0	0	0	0	0	0	0	0	0	0	0	0	0	0	0	0	0	0	0	0	0	0	0	0	0	0
TE002160_DNA/MULE-MuDR	fakechr1	4474536	4474582	0	0	0	0	0	0	0	0	0	0	0	0	0	0	0	0	0	0	0	0	0	0	0	0	0	0	0
TE001412_DNA/MULE-MuDR	fakechr1	2483826	2483888	0	0	0	0	0	0	0	0	0	0	0	0	0	0	0	0	0	0	0	0	0	0	0	0	0	0	0
TE001273_LTR/Copia	fakechr1	2022065	2022331	40.91	51.43	40.35	44.23	81.03	83.58	80.49	81.7	12.04	12.96	11.76	12.25	64.1	44.44	72.55	60.36	79.73	86.1	79.11	81.65	11.65	12.03	10.6	11.43	-16.13	0.05	0.82
TE001194_LTR/Copia	fakechr1	1764447	1764785	0	0	0	0	0	0	0	0	0	0	0	0	0	86.36	0	28.79	0	66.67	0	22.22	0	8.87	0	2.96	-28.79	-22.22	-2.96
TE001979_DNA/DNA	fakechr1	4309995	4310278	0	0	0	0	0	0	0	0	0	0	0	0	0	0	0	0	0	0	0	0	0	0	0	0	0	0	0
TE001191_LINE/L2	fakechr1	1762315	1762412	0	0	0	0	0	0	0	0	0	0	0	0	0	0	0	0	0	0	0	0	0	0	0	0	0	0	0
TE001598_LTR/Gypsy	fakechr1	3110507	3110566	0	0	0	0	0	0	0	0	0	0	0	0	0	0	0	0	0	0	0	0	0	0	0	0	0	0	0
TE001328_LTR/Gypsy	fakechr1	2229090	2229280	100	100	100	100	37.5	44.44	100	60.65	1.47	6.67	12.5	6.88	100	0	100	66.67	50	66.67	63.64	60.1	11.11	8.89	2.02	7.34	33.33	0.55	-0.46
TE001493_DNA/CMC-EnSpm	fakechr1	2720534	2720624	0	0	0	0	0	0	0	0	0	0	0	0	0	0	0	0	0	0	0	0	0	0	0	0	0	0	0
TE002172_LTR/Gypsy	fakechr1	4491409	4491696	0	0	0	0	0	0	0	0	0	0	0	0	0	0	0	0	0	0	0	0	0	0	0	0	0	0	0
TE001478_LINE/L2	fakechr1	2657916	2657992	0	0	0	0	0	0	0	0	0	0	0	0	0	0	0	0	0	0	0	0	0	0	0	0	0	0	0
TE001807_LTR/Copia	fakechr1	3849746	3850492	78.81	69.93	71.97	73.57	73.31	65.06	77.52	71.96	6.17	5.15	6.14	5.82	74.7	78.98	73.08	75.59	75	73.89	70.65	73.18	7.54	8.38	6.89	7.6	-2.02	-1.22	-1.78
TE001921_LTR/Gypsy	fakechr1	4183325	4183409	0	0	0	0	0	0	0	0	0	0	0	0	0	0	0	0	0	0	0	0	0	0	0	0	0	0	0
TE001858_LTR/Copia	fakechr1	4026903	4027507	68.18	68.18	71.91	69.42	76.19	75.51	100	83.9	5.54	3.25	2.6	3.8	73.91	74.47	71.43	73.27	79.31	75.93	64.58	73.27	5.1	5.34	3.87	4.77	-3.85	10.63	-0.97
TE002006_DNA/DNA	fakechr1	4317197	4317220	0	0	0	0	0	0	0	0	0	0	0	0	0	0	0	0	0	0	0	0	0	0	0	0	0	0	0
TE001702_DNA/CMC-EnSpm	fakechr1	3557089	3557133	0	0	0	0	0	0	0	0	0	0	0	0	0	0	0	0	0	0	0	0	0	0	0	0	0	0	0
TE001642_LTR/Gypsy	fakechr1	3245588	3245649	0	0	0	0	0	0	0	0	0	0	0	0	0	0	0	0	0	0	0	0	0	0	0	0	0	0	0
TE002125_DNA/hAT-Ac	fakechr1	4373310	4373598	95.83	86.36	88.89	90.36	79.31	63.16	51.43	64.63	9.77	11.88	4.29	8.65	0	92.59	0	30.86	0	81.93	0	27.31	0	8.15	0	2.72	59.5	37.32	5.93
TE001960_LINE/Penelope	fakechr1	4307353	4307482	0	0	0	0	0	0	0	0	0	0	0	0	0	0	0	0	0	0	0	0	0	0	0	0	0	0	0
TE001195_LTR/Copia	fakechr1	1764913	1766413	0	0	0	0	0	0	0	0	0	0	0	0	0	0	0	0	0	0	0	0	0	18.06	0	6.02	0	0	-6.02
TE001750_LTR/Gypsy	fakechr1	3728625	3728791	0	0	0	0	0	0	0	0	0	0	0	0	0	0	0	0	0	0	0	0	0	0	0	0	0	0	0
TE002363_LTR/Gypsy	fakechr1	5117337	5118572	0	0	0	0	0	0	0	0	0	0	0	0	0	0	0	0	0	0	0	0	0	0	0	0	0	0	0
TE001251_DNA/MULE-MuDR	fakechr1	1932677	1932743	0	0	0	0	0	0	0	0	0	0	0	0	0	0	0	0	0	0	0	0	0	0	0	0	0	0	0
TE002142_DNA/DNA	fakechr1	4413374	4413440	0	0	0	0	0	0	21.43	7.14	1.39	0	21.43	7.61	0	0	0	0	0	0	0	0	0	0	0	0	0	7.14	7.61
TE001543_RC/Helitron	fakechr1	2927333	2927392	0	0	0	0	0	0	0	0	0	0	0	0	0	0	0	0	0	0	0	0	0	0	0	0	0	0	0
TE001270_LTR/Copia	fakechr1	1997663	1999309	100	100	100	100	84.09	75.81	75	78.3	5.04	2.05	2.61	3.23	72.73	0	0	24.24	71.11	0	0	23.7	5.93	0	0	1.98	75.76	54.6	1.25
TE001363_DNA/CMC-EnSpm	fakechr1	2341484	2341494	0	0	0	0	0	0	0	0	0	0	0	0	0	0	0	0	0	0	0	0	0	0	0	0	0	0	0
TE001201_DNA/PIF-Harbinger	fakechr1	1782093	1782292	75	83.33	0	52.78	67.74	75	100	80.91	18.78	7.89	0	8.89	75	100	0	58.33	62.75	73.11	50	61.95	15.17	18.11	3.85	12.38	-5.55	18.96	-3.49
TE001496_DNA/MULE-MuDR	fakechr1	2723488	2723547	0	0	0	0	0	0	0	0	0	0	0	0	0	0	0	0	0	0	0	0	0	0	0	0	0	0	0
TE001808_LTR/Copia	fakechr1	3850705	3852030	85.61	83.26	86.38	85.08	70.88	73.54	75.38	73.27	6.36	6.18	5.91	6.15	88.73	86.44	87.65	87.61	72.75	75.46	74.8	74.34	8.76	7.2	6.44	7.47	-2.53	-1.07	-1.32
TE001618_LTR/Copia	fakechr1	3159259	3159358	0	0	0	0	0	0	0	0	0	0	0	0	0	0	0	0	0	0	0	0	0	0	0	0	0	0	0
TE002352_LTR/Copia	fakechr1	5086275	5086991	0	0	0	0	0	0	0	0	0	0	0	0	0	0	0	0	0	0	0	0	0	0	0	0	0	0	0
TE002110_LINE/Penelope	fakechr1	4344934	4344959	0	0	0	0	0	0	0	0	0	0	0	0	0	0	0	0	0	0	0	0	0	0	0	0	0	0	0
TE001721_LTR/Gypsy	fakechr1	3654022	3654163	0	0	0	0	0	0	0	0	0	4.55	0	1.52	0	0	0	0	0	0	0	0	0	0	0	0	0	0	1.52
TE001256_DNA/DNA	fakechr1	1940380	1940592	0	0	0	0	0	0	0	0	0	0	0	0	0	0	0	0	0	0	0	0	0	0	0	0	0	0	0
TE002067_LINE/Penelope	fakechr1	4336978	4337369	0	0	0	0	0	0	0	0	0	0	0	0	0	0	0	0	0	0	0	0	0	0	0	0	0	0	0
TE002244_DNA/CMC-EnSpm	fakechr1	4728571	4728612	0	0	0	0	0	0	0	0	0	0	0	0	0	0	0	0	0	0	0	0	0	0	0	0	0	0	0
TE002246_LTR/Gypsy	fakechr1	4730975	4731066	0	0	0	0	0	0	0	0	0	0	0	0	0	0	0	0	0	0	0	0	0	0	0	0	0	0	0
TE002044_LINE/Penelope	fakechr1	4330669	4331112	0	0	0	0	0	0	0	0	0	0	0	0	0	0	0	0	0	0	0	0	0	0	0	0	0	0	0
TE001371_LTR/Copia	fakechr1	2359253	2359336	0	0	0	0	0	0	0	0	0	0	0	0	0	0	0	0	0	0	0	0	0	0	0	0	0	0	0
TE001690_LTR/Gypsy	fakechr1	3501542	3502792	88.31	84.28	85.66	86.08	69.27	68.62	69.45	69.11	7.43	7.22	6.98	7.21	86.15	85.18	85.31	85.55	69.28	69.15	68.93	69.12	8.21	8.46	7.12	7.93	0.53	-0.01	-0.72
TE002190_LTR/Gypsy	fakechr1	4593900	4593954	0	0	0	0	0	0	0	0	0	0	0	0	0	0	0	0	0	0	0	0	0	0	0	0	0	0	0
TE002138_DNA/MULE-MuDR	fakechr1	4400583	4400973	77.17	92.19	74.68	81.35	68.82	55.88	68.29	64.33	4.1	3.45	3.5	3.68	73.33	87.65	83.33	81.44	71.79	70.13	69.84	70.59	9.76	10.26	6.18	8.73	-0.09	-6.26	-5.05
TE002042_LINE/Penelope	fakechr1	4330262	4330700	0	0	0	0	0	0	0	0	0	0	0	0	0	0	0	0	0	0	0	0	0	0	0	0	0	0	0
TE001515_DNA/MULE-MuDR	fakechr1	2775909	2775980	0	0	0	0	0	0	0	0	0	0	0	0	0	0	0	0	0	0	0	0	0	0	0	0	0	0	0
TE001791_LTR/Copia	fakechr1	3799341	3799937	0	0	0	0	0	0	0	0	0	0	0	0	0	0	0	0	0	0	0	0	0	0	0	0	0	0	0
TE001268_LTR/Copia	fakechr1	1985934	1986624	0	0	0	0	46.88	63.41	63.89	58.06	0	2.33	4.68	2.34	0	0	0	0	80	50	62.5	64.17	5.3	0	5.29	3.53	0	-6.11	-1.19
TE001968_LINE/Penelope	fakechr1	4308288	4308699	0	0	0	0	0	0	0	0	0	0	0	0	0	0	0	0	0	0	0	0	0	0	0	0	0	0	0
TE001295_DNA/hAT-Ac	fakechr1	2078986	2079186	1.36	0	0.89	0.75	0	0.47	0	0.16	0.18	0.21	0.36	0.25	0	0	0	0	0	0.43	0	0.14	0.15	0.71	0.25	0.37	0.75	0.02	-0.12
TE002076_LINE/Penelope	fakechr1	4338640	4338775	0	0	0	0	0	0	0	0	0	0	0	0	0	0	0	0	0	0	0	0	0	0	0	0	0	0	0
TE002118_DNA/DNA	fakechr1	4345500	4345680	0	0	0	0	0	0	0	0	0	0	0	0	0	0	0	0	0	0	0	0	0	0	0	0	0	0	0
TE001817_LTR/Copia	fakechr1	3882951	3883082	0	0	0	0	0	0	0	0	0	0	0	0	0	0	0	0	0	0	0	0	0	0	0	0	0	0	0
TE001470_LINE/L2	fakechr1	2655543	2655612	0	0	0	0	0	0	0	0	0	0	0	0	0	0	0	0	0	0	0	0	0	0	0	0	0	0	0
TE002096_LINE/Penelope	fakechr1	4341500	4341690	0	0	0	0	0	0	0	0	0	0	0	0	0	0	0	0	0	0	0	0	0	0	0	0	0	0	0
TE001232_DNA/MULE-MuDR	fakechr1	1894443	1894524	0	0	0	0	0	0	0	0	0	0	0	0	0	0	0	0	0	0	0	0	0	0	0	0	0	0	0
TE002399_DNA/CMC-EnSpm	fakechr1	5197164	5197261	0	0	0	0	0	0	0	0	0	0	0	0	0	0	0	0	0	0	0	0	0	0	0	0	0	0	0
TE001199_LTR/Gypsy	fakechr1	1780317	1780390	0	0	0	0	0	0	0	0	0	0	0	0	0	0	0	0	0	0	0	0	0	0	0	0	0	0	0
TE001749_DNA/PIF-Harbinger	fakechr1	3708806	3709079	0	0	0	0	0	0	0	0	0	0	0	0	0	0	0	0	0	0	0	0	0	0	0	0	0	0	0
TE002348_LTR/Copia	fakechr1	5077251	5077377	0	0	0	0	0	0	0	0	0	0	0	0	0	0	0	0	0	0	0	0	0	0	0	0	0	0	0
TE002134_RC/Helitron	fakechr1	4391870	4391883	0	0	0	0	0	0	0	0	0	0	0	0	0	0	0	0	0	0	0	0	0	0	0	0	0	0	0
TE001464_LTR/Copia	fakechr1	2630114	2630915	94.12	0	51.35	48.49	62.5	38.46	38.46	46.47	7.14	6.9	7.14	7.06	57.14	30.43	68.57	52.05	55.26	44.44	56	51.9	4.71	1.98	7.24	4.64	-3.56	-5.43	2.42
TE002275_DNA/CMC-EnSpm	fakechr1	4773251	4773363	0	0	0	0	0	0	0	0	0	0	0	0	0	0	0	0	0	0	0	0	0	0	3.85	1.28	0	0	-1.28
TE002094_LINE/Penelope	fakechr1	4341344	4341480	0	0	0	0	0	0	0	0	0	0	0	0	0	0	0	0	0	0	0	0	0	0	0	0	0	0	0
TE002271_DNA/DNA	fakechr1	4770979	4771051	0	0	0	0	0	0	0	0	0	0	0	0	0	0	0	0	0	0	0	0	0	0	0	0	0	0	0
TE002422_LTR/Copia	fakechr1	5241096	5241378	0	0	0	0	0	0	0	0	0	0	0	0	0	0	0	0	0	0	0	0	0	0	0	0	0	0	0
TE001622_LTR/Copia	fakechr1	3187338	3188452	55.98	64.59	58.99	59.85	39.18	39.22	36.2	38.2	4.28	4.52	5.04	4.61	48.22	72.19	58.84	59.75	43.42	37.85	58.37	46.55	4.74	5.34	3.52	4.53	0.1	-8.35	0.08
TE002424_LTR/Copia	fakechr1	5241850	5242136	0	0	0	0	0	0	0	0	38.1	28.26	39.08	35.15	0	0	0	0	0	0	0	0	21.79	27.78	36.11	28.56	0	0	6.59
TE002019_LINE/Penelope	fakechr1	4321735	4321928	0	0	0	0	0	0	0	0	0	0	0	0	0	0	0	0	0	0	0	0	0	0	0	0	0	0	0
TE001999_LTR/Gypsy	fakechr1	4316721	4316771	0	0	0	0	0	0	0	0	0	0	0	0	0	0	0	0	0	0	0	0	0	0	0	0	0	0	0
TE001460_LTR/Copia	fakechr1	2603010	2603084	0	0	0	0	0	0	0	0	0	0	0	0	0	0	0	0	0	0	0	0	0	0	0	0	0	0	0
TE002055_LINE/Penelope	fakechr1	4332305	4332331	0	0	0	0	0	0	0	0	0	0	0	0	0	0	0	0	0	0	0	0	0	0	0	0	0	0	0
TE001844_LTR/Copia	fakechr1	3957588	3957780	0	0	0	0	0	0	58.33	19.44	0	0	3.57	1.19	0	0	0	0	60	0	0	20	5.71	0	0	1.9	0	-0.56	-0.71
TE001227_LINE/L2	fakechr1	1889185	1889285	0	0	0	0	0	0	0	0	0	0	0	0	0	0	0	0	0	0	0	0	0	0	0	0	0	0	0
TE001452_LINE/Penelope	fakechr1	2580869	2581074	0	0	0	0	0	0	0	0	0	0	0	0	0	0	0	0	0	0	0	0	0	0	0	0	0	0	0
TE001656_DNA/CMC-EnSpm	fakechr1	3327860	3327909	0	0	0	0	0	0	0	0	0	0	0	0	0	0	0	0	0	0	0	0	0	0	0	0	0	0	0
TE002213_DNA/CMC-EnSpm	fakechr1	4674280	4674413	0	0	0	0	0	0	0	0	0	0	0	0	0	100	0	33.33	0	0	0	0	0	0	0	0	-33.33	0	0
TE001588_LTR/Gypsy	fakechr1	3078339	3078463	0	0	0	0	0	0	0	0	0	0	0	0	0	0	0	0	0	0	0	0	0	0	0	0	0	0	0
TE001212_LTR/Copia	fakechr1	1833383	1833461	0	0	0	0	0	0	0	0	0	0	0	0	0	0	0	0	0	0	0	0	0	0	0	0	0	0	0
TE001660_DNA/CMC-EnSpm	fakechr1	3334081	3334145	0	0	0	0	0	0	0	0	0	0	0	0	0	0	0	0	0	0	0	0	0	0	0	0	0	0	0
TE001184_LTR/Gypsy	fakechr1	1752149	1752222	0	0	0	0	0	0	0	0	0	0	0	0	0	0	0	0	0	0	0	0	0	0	0	0	0	0	0
TE001323_LTR/Copia	fakechr1	2188604	2190210	61.71	63.87	56.76	60.78	52.66	59.8	59.38	57.28	4.8	6.31	5.99	5.7	63.56	61.95	59.57	61.69	59.97	58.59	59.62	59.39	8.47	6.54	6.38	7.13	-0.91	-2.11	-1.43
TE002392_DNA/CMC-EnSpm	fakechr1	5196469	5196548	0	0	0	0	0	0	0	0	0	0	0	0	0	0	0	0	0	0	0	0	0	0	0	0	0	0	0
TE001857_LTR/Copia	fakechr1	4024966	4026788	71.28	63.89	65.87	67.01	77.68	72.36	72.31	74.12	8.49	8.88	7.67	8.35	67.02	70	78.65	71.89	70.09	64.89	73.68	69.55	7.2	8.14	10.05	8.46	-4.88	4.57	-0.11
TE001995_DNA/DNA	fakechr1	4312771	4312962	0	0	0	0	0	0	0	0	0	0	0	0	0	0	0	0	0	0	0	0	0	0	0	0	0	0	0
TE001379_LTR/Copia	fakechr1	2396184	2397167	66.67	41.67	65	57.78	33.33	57.14	54.55	48.34	10.43	2.6	1.36	4.8	0	47.46	0	15.82	0	52	62.5	38.17	0	3.23	0	1.08	41.96	10.17	3.72
TE001291_LINE/Penelope	fakechr1	2041760	2041889	0	0	0	0	0	0	1.89	0.63	0	0	16.67	5.56	0	0	0	0	0	0	3.88	1.29	0	4.35	5.26	3.2	0	-0.66	2.36
TE001966_DNA/DNA	fakechr1	4308021	4308143	0	0	0	0	0	0	0	0	0	0	0	0	0	0	0	0	0	0	0	0	0	0	0	0	0	0	0
TE002429_DNA/CMC-EnSpm	fakechr1	5246938	5246985	0	0	0	0	0	0	0	0	0	0	0	0	0	0	0	0	0	0	0	0	0	0	0	0	0	0	0
TE002222_DNA/hAT-Ac	fakechr1	4682787	4682988	0	0	0	0	0	0	0	0	0	0	0	0	0	0	0	0	0	0	0	0	0	0	0	0	0	0	0
TE001956_DNA/DNA	fakechr1	4305682	4305881	0	0	0	0	0	0	0	0	0	0	0	0	0	0	0	0	0	0	0	0	0	0	0	0	0	0	0
TE001288_LINE/Penelope	fakechr1	2041556	2041708	0	0	0	0	0	0	0	0	0	0	0	0	0	0	0	0	0	0	0	0	0	0	0	0	0	0	0
TE002319_LTR/Gypsy	fakechr1	4982652	4983057	0	0	0	0	0	0	0	0	0	0	0	0	0	75	0	25	0	83.33	0	27.78	0	0	0	0	-25	-27.78	0
TE002045_DNA/DNA	fakechr1	4330941	4331325	0	0	0	0	0	0	0	0	0	0	0	0	0	0	0	0	0	0	0	0	0	0	0	0	0	0	0
TE001445_LTR/Copia	fakechr1	2577305	2577513	86.19	88.47	89.5	88.05	70.89	74.47	77.11	74.16	6.45	7.25	6.69	6.8	88.39	84.57	87.93	86.96	71.43	80.77	72.06	74.75	9.93	7.08	7.11	8.04	1.09	-0.59	-1.24
TE002355_LTR/Gypsy	fakechr1	5093441	5094112	0	0	0	0	0	0	0	0	0	0	0	0	70.37	0	0	23.46	38.1	0	0	12.7	10.89	0	0	3.63	-23.46	-12.7	-3.63
TE001866_LTR/Copia	fakechr1	4065992	4066032	0	0	0	0	0	0	0	0	0	0	0	0	0	0	0	0	0	0	0	0	0	0	0	0	0	0	0
TE001667_LTR/Gypsy	fakechr1	3341722	3342729	0	38.89	0	12.96	0	35.71	0	11.9	0	1.74	0	0.58	0	0	31.25	10.42	0	0	25	8.33	0	0	1.56	0.52	2.54	3.57	0.06
TE001332_LTR/Gypsy	fakechr1	2233831	2234416	0	0	0	0	20	20	0	13.33	9.3	10.53	0	6.61	0	0	0	0	25	0	0	8.33	33.33	0	0	11.11	0	5	-4.5
TE001258_LINE/Penelope	fakechr1	1940785	1940811	0	0	0	0	0	0	0	0	0	0	0	0	0	0	0	0	0	0	0	0	0	0	0	0	0	0	0
TE001764_DNA/CMC-EnSpm	fakechr1	3749133	3749315	0	0	0	0	0	0	0	0	0	0	0	0	0	0	0	0	0	0	0	0	0	0	0	0	0	0	0
TE001773_LTR/Copia	fakechr1	3765178	3766070	61.11	73.48	63.89	66.16	69.57	63.72	70.25	67.85	14.67	11.75	16.05	14.16	71.78	50	76.43	66.07	64.36	88.89	64.79	72.68	16.46	13.32	10.99	13.59	0.09	-4.83	0.57
TE002101_LINE/Penelope	fakechr1	4341958	4342108	0	0	0	0	0	0	0	0	0	0	0	0	0	0	0	0	0	0	0	0	0	0	0	0	0	0	0
TE002040_LINE/Penelope	fakechr1	4329996	4330195	0	0	0	0	0	0	0	0	0	0	0	0	0	0	0	0	0	0	0	0	0	0	0	0	0	0	0
TE001449_LINE/Penelope	fakechr1	2580442	2580632	0	0	0	0	0	0	0	0	0	0	0	0	0	0	0	0	0	0	0	0	0	0	0	0	0	0	0
TE001775_LTR/Gypsy	fakechr1	3771660	3772118	0	0	0	0	0	0	0	0	0	0	0	0	0	0	0	0	0	0	0	0	0	0	0	0	0	0	0
TE002318_LTR/Copia	fakechr1	4981715	4981957	0	0	0	0	0	0	0	0	0	0	0	0	0	0	0	0	0	0	0	0	0	0	0	0	0	0	0
TE002304_LTR/Copia	fakechr1	4902651	4902954	93.64	91.95	92.29	92.63	82.44	78.45	78.07	79.65	9.67	9.02	6.79	8.49	92.02	93.84	89.43	91.76	81.84	80.12	81.29	81.08	12.06	6.96	6.3	8.44	0.87	-1.43	0.05
TE001597_LTR/Copia	fakechr1	3105309	3106075	83.5	93.15	96.04	90.9	46.39	51.37	45.31	47.69	1.46	2.6	1.33	1.8	86.73	95.08	87.5	89.77	45.87	30.36	26.21	34.15	3.19	2.33	1.95	2.49	1.13	13.54	-0.69
TE002165_LTR/Gypsy	fakechr1	4485640	4485870	79.37	81.05	79.75	80.06	75.88	76.16	76.44	76.16	16.24	16.5	14.65	15.8	82.16	80.19	81.25	81.2	74.78	75.04	76.72	75.51	18.99	16.67	15.89	17.18	-1.14	0.65	-1.38
TE001293_DNA/CMC-EnSpm	fakechr1	2048385	2048437	0	0	0	0	0	0	0	0	0	0	0	0	0	0	0	0	0	0	0	0	0	0	0	0	0	0	0
TE001811_LTR/Copia	fakechr1	3854659	3856451	69.81	87.96	83.84	80.54	45.75	46.87	39.83	44.15	3.04	2	2.1	2.38	83.78	95.24	90	89.67	74.11	59.22	73.25	68.86	6.65	4.32	5.33	5.43	-9.13	-24.71	-3.05
TE001528_LINE/L2	fakechr1	2827430	2827622	0	0	0	0	0	0	0	0	0	0	0	0	0	0	0	0	0	0	0	0	0	0	0	0	0	0	0
TE002361_RC/Helitron	fakechr1	5112539	5115428	68.69	66.89	64.65	66.74	71.84	69.7	64.81	68.78	4.5	5.09	4.71	4.77	71.9	77.03	77.78	75.57	81.37	56.52	79.44	72.44	5.13	4.84	6.54	5.5	-8.83	-3.66	-0.73
TE001274_LTR/Copia	fakechr1	2026473	2026519	0	0	0	0	0	0	0	0	0	0	0	0	0	0	0	0	0	0	0	0	0	0	0	0	0	0	0
TE002111_LINE/Penelope	fakechr1	4345043	4345218	0	0	0	0	0	0	0	0	0	0	0	0	0	0	0	0	0	0	0	0	0	0	0	0	0	0	0
TE002001_DNA/DNA	fakechr1	4316731	4316786	0	0	0	0	0	0	0	0	0	0	0	0	0	0	0	0	0	0	0	0	0	0	0	0	0	0	0
TE002127_LTR/Copia	fakechr1	4384149	4384241	0	0	0	0	0	0	0	0	0	0	0	0	0	0	0	0	0	0	0	0	0	0	0	0	0	0	0
TE002247_LTR/Gypsy	fakechr1	4731308	4731433	0	0	0	0	0	0	0	0	0	0	0	0	0	0	0	0	0	0	0	0	0	0	0	0	0	0	0
TE002130_DNA/hAT-Ac	fakechr1	4386617	4386632	0	0	0	0	0	0	0	0	0	0	0	0	0	0	0	0	0	0	0	0	0	0	0	0	0	0	0
TE001727_LTR/Gypsy	fakechr1	3659499	3659601	0	0	0	0	0	0	0	0	0	0	0	0	0	0	0	0	0	0	0	0	0	0	0	0	0	0	0
TE002228_RC/Helitron	fakechr1	4694666	4695316	83.33	100	85.71	89.68	47.62	35.29	50	44.3	2.45	5.04	5.19	4.23	72.73	0	0	24.24	63.64	0	0	21.21	4.72	0	0	1.57	65.44	23.09	2.66
TE002197_LTR/Gypsy	fakechr1	4620268	4621586	83.07	83.85	84.88	83.93	71.72	72.45	73.45	72.54	8.33	7.86	7.26	7.82	84.93	87.48	86.22	86.21	74.9	72.73	71.94	73.19	9.4	6.27	6.7	7.46	-2.28	-0.65	0.36
TE001294_DNA/CMC-EnSpm	fakechr1	2070478	2070530	0	0	0	0	0	0	0	0	0	0	0	0	0	0	0	0	0	0	0	0	0	0	0	0	0	0	0
TE001384_LTR/Copia	fakechr1	2414266	2415372	89	92.09	96.83	92.64	52.11	53.11	57.21	54.14	6.53	5.51	7.35	6.46	95.9	89.3	90.86	92.02	51.91	57.03	50.77	53.24	9.49	7.86	8.39	8.58	0.62	0.9	-2.12
TE002198_LTR/Gypsy	fakechr1	4621858	4622185	81.82	86	75	80.94	55.56	56.44	65.38	59.13	8.76	7.23	3.41	6.47	90.68	96.23	88.68	91.86	61.54	53.23	70	61.59	7.52	4.15	6.52	6.06	-10.92	-2.46	0.41
TE001238_LTR/Gypsy	fakechr1	1906116	1906248	83.33	0	0	27.78	83.33	0	0	27.78	9.09	0	0	3.03	60	100	0	53.33	0	100	0	33.33	8	9.38	0	5.79	-25.55	-5.55	-2.76
TE001552_LTR/Gypsy	fakechr1	2957904	2958230	40.89	39.49	37.1	39.16	3.94	1.97	2.42	2.78	0.61	0.82	0.65	0.69	0	7.63	0	2.54	0	2.48	0	0.83	0	3.01	0	1	36.62	1.95	-0.31
TE001214_DNA/PIF-Harbinger	fakechr1	1838944	1839151	81.41	83.28	85.49	83.39	48.35	39.6	47.12	45.02	10.07	10.28	8.8	9.72	86.84	83.15	85.77	85.25	30.67	47.75	33.7	37.37	11.15	11.11	8.39	10.22	-1.86	7.65	-0.5
TE002329_RC/Helitron	fakechr1	5020961	5023122	0	0	0	0	0	0	0	0	0	0	0	0	0	0	0	0	0	0	0	0	0	0	0	0	0	0	0
TE001603_LTR/Copia	fakechr1	3121581	3122587	81.85	87.16	85.66	84.89	73.89	77.73	87.01	79.54	6.45	7.16	5.12	6.24	86.79	83.86	86.04	85.56	79.04	78.18	81.91	79.71	9.1	6.99	6.65	7.58	-0.67	-0.17	-1.34
TE001224_DNA/DNA	fakechr1	1878977	1879135	0	0	0	0	0	0	0	0	0	0	0	0	0	0	0	0	0	0	0	0	0	0	0	0	0	0	0
TE001403_LTR/Gypsy	fakechr1	2456226	2456328	0	0	0	0	0	0	0	0	1.96	0	0	0.65	0	0	0	0	0	0	0	0	0	0	0	0	0	0	0.65
TE001436_DNA/hAT-Ac	fakechr1	2534264	2534471	62.5	71.79	62.5	65.6	87.5	77.78	59.09	74.79	5.67	7.66	1.9	5.08	67.35	58.33	67.86	64.51	61.29	50	81.82	64.37	14.84	6.58	4.96	8.79	1.09	10.42	-3.71
TE001487_DNA/MULE-MuDR	fakechr1	2699012	2699115	0	0	0	0	0	0	0	0	0	0	0	0	0	0	0	0	0	0	0	0	0	0	0	0	0	0	0
TE001659_LTR/Gypsy	fakechr1	3332360	3332841	0	0	0	0	0	0	0	0	0	0	0	0	0	0	0	0	0	0	0	0	0	0	0	0	0	0	0
TE001767_LTR/Gypsy	fakechr1	3753317	3753659	0	0	0	0	0	0	0	0	0	0	0	0	0	0	0	0	0	0	0	0	0	0	0	0	0	0	0
TE001970_LINE/Penelope	fakechr1	4308675	4308722	0	0	0	0	0	0	0	0	0	0	0	0	0	0	0	0	0	0	0	0	0	0	0	0	0	0	0
TE002378_DNA/CMC-EnSpm	fakechr1	5161582	5161629	0	0	0	0	0	0	0	0	0	0	0	0	0	0	0	0	0	0	0	0	0	0	0	0	0	0	0
TE001581_DNA/CMC-EnSpm	fakechr1	3055389	3055439	0	0	0	0	0	0	0	0	0	0	0	0	0	0	0	0	0	0	0	0	0	0	0	0	0	0	0
TE003201_LINE/Penelope	fakechr1	7373537	7373556	0	0	0	0	0	0	0	0	0	0	0	0	0	0	0	0	0	0	0	0	0	0	0	0	0	0	0
[truncated: 79,113 more rows]
