# Supplementary material for: Whole genome bisulfite sequencing methylome analysis of mulberry (Morus alba) reveals epigenome modifications in response to drought stress
Source: Sci Rep. 2020 May 15;10:8013. doi: 10.1038/s41598-020-64975-5 (PMC7228953; doi:10.1038/s41598-020-64975-5)
Supplement: Supplementary file 1 — Supplementary Information. [file 41598_2020_64975_MOESM1_ESM.zip › Supplementary information_Revised/Table S5. The DMGs which located in DMRs.xlsx]

## Sheet: CK vs DS_DMGs.list
	CG	CHG	CHH		CG+CHG+CHH
	GeneID	GeneID	GeneID		GeneID
	21383654	21383889	21383717		21384152
	21383657	21383978	21384152		21384260
	21383684	21383993	21384260		21384311
	21383687	21384058	21384282		21384359
	21383710	21384065	21384311		21384373
	21383729	21384115	21384356		21384383
	21383752	21384152	21384359		21384512
	21383790	21384156	21384373		21384513
	21383792	21384223	21384383		21384559
	21383800	21384248	21384502		21384584
	21383814	21384257	21384512		21384657
	21383823	21384260	21384513		21384676
	21383824	21384319	21384559		21384697
	21383863	21384329	21384584		21384786
	21383866	21384359	21384599		21384805
	21383874	21384371	21384657		21384806
	21383882	21384373	21384676		21384842
	21383889	21384390	21384697		21384893
	21383895	21384393	21384786		21384910
	21383910	21384414	21384805		21384924
	21383935	21384430	21384806		21384933
	21383938	21384449	21384829		21385024
	21383948	21384462	21384842		21385078
	21383978	21384494	21384870		21385141
	21383979	21384496	21384893		21385259
	21383993	21384537	21384910		21385385
	21384006	21384542	21384916		21385425
	21384007	21384559	21384917		21385445
	21384011	21384560	21384924		21385471
	21384012	21384573	21384933		21385542
	21384025	21384579	21385017		21385554
	21384028	21384586	21385024		21385653
	21384045	21384616	21385062		21385765
	21384046	21384670	21385078		21385808
	21384049	21384686	21385080		21385823
	21384058	21384692	21385141		21385845
	21384060	21384697	21385179		21385868
	21384085	21384711	21385259		21385874
	21384087	21384719	21385358		21385898
	21384088	21384738	21385359		21385934
	21384099	21384741	21385385		21385967
	21384104	21384760	21385415		21385980
	21384106	21384766	21385425		21386066
	21384107	21384767	21385441		21386092
	21384118	21384777	21385445		21386193
	21384122	21384786	21385463		21386226
	21384123	21384812	21385471		21386418
	21384129	21384824	21385491		21386422
	21384139	21384827	21385542		21386442
	21384146	21384858	21385554		21386459
	21384152	21384876	21385606		21386498
	21384156	21384910	21385653		21386531
	21384157	21384926	21385696		21386532
	21384160	21384932	21385701		21386561
	21384163	21384933	21385760		21386570
	21384166	21384934	21385765		21386581
	21384175	21384956	21385782		21386736
	21384182	21384959	21385808		21386747
	21384188	21384960	21385823		21386748
	21384194	21384970	21385845		21386802
	21384201	21385024	21385850		21386849
	21384206	21385058	21385868		21386865
	21384211	21385061	21385874		21386866
	21384213	21385063	21385898		21386900
	21384214	21385070	21385934		21386980
	21384223	21385081	21385936		21387045
	21384224	21385092	21385967		21387071
	21384226	21385097	21385980		21387129
	21384231	21385116	21386066		21387136
	21384235	21385189	21386092		21387193
	21384242	21385208	21386193		21387202
	21384248	21385225	21386226		21387232
	21384251	21385239	21386259		21387336
	21384257	21385269	21386277		21387387
	21384261	21385278	21386281		21387388
	21384264	21385280	21386363		21387418
	21384268	21385306	21386379		21387419
	21384270	21385314	21386400		21387451
	21384275	21385315	21386402		21387509
	21384286	21385320	21386418		21387548
	21384289	21385331	21386422		21387556
	21384301	21385340	21386442		21387557
	21384304	21385350	21386459		21387561
	21384308	21385377	21386498		21387590
	21384311	21385429	21386531		21387717
	21384314	21385432	21386532		21387721
	21384319	21385434	21386561		21387780
	21384322	21385445	21386570		21387815
	21384324	21385455	21386581		21387822
	21384326	21385484	21386598		21387848
	21384327	21385524	21386684		21387854
	21384329	21385529	21386705		21387872
	21384354	21385542	21386706		21387915
	21384359	21385544	21386736		21387917
	21384366	21385553	21386747		21387929
	21384367	21385554	21386748		21387975
	21384369	21385560	21386753		21388028
	21384371	21385574	21386775		21388080
	21384373	21385613	21386802		21388086
	21384374	21385616	21386849		21388092
	21384376	21385653	21386865		21388202
	21384383	21385683	21386866		21388205
	21384390	21385698	21386900		21388213
	21384392	21385709	21386980		21388249
	21384393	21385737	21387010		21388251
	21384403	21385742	21387045		21388254
	21384406	21385759	21387071		21388258
	21384413	21385777	21387076		21388268
	21384416	21385784	21387129		21388316
	21384422	21385786	21387136		21388342
	21384423	21385804	21387193		21388365
	21384427	21385823	21387202		21388395
	21384428	21385825	21387232		21388403
	21384429	21385834	21387263		21388433
	21384430	21385868	21387336		21388476
	21384434	21385872	21387387		21388489
	21384435	21385888	21387388		21388490
	21384438	21385902	21387418		21388492
	21384443	21385903	21387419		21388573
	21384444	21385905	21387451		21388577
	21384449	21385921	21387509		21388584
	21384452	21385927	21387516		21388602
	21384457	21385946	21387533		21388606
	21384462	21385947	21387548		21388640
	21384470	21385951	21387556		21388667
	21384481	21385955	21387557		21388668
	21384482	21385959	21387561		21388683
	21384492	21385961	21387590		21388692
	21384493	21385967	21387591		21388784
	21384496	21385980	21387682		21388802
	21384497	21385985	21387686		21388850
	21384498	21386020	21387717		21388875
	21384500	21386029	21387721		21388907
	21384506	21386040	21387759		21388919
	21384512	21386052	21387764		21388955
	21384513	21386053	21387780		21388999
	21384514	21386066	21387815		21389014
	21384515	21386075	21387822		21389015
	21384518	21386109	21387848		21389091
	21384519	21386119	21387853		21389092
	21384532	21386120	21387854		21389168
	21384535	21386121	21387858		21389175
	21384537	21386159	21387872		21389251
	21384539	21386167	21387892		21389254
	21384541	21386178	21387915		21389278
	21384542	21386186	21387917		21389324
	21384544	21386193	21387923		21389376
	21384546	21386203	21387929		21389423
	21384547	21386205	21387954		21389436
	21384553	21386209	21387975		21389546
	21384554	21386213	21387987		21389576
	21384559	21386218	21388028		21389635
	21384560	21386226	21388080		21389640
	21384565	21386264	21388086		21389649
	21384566	21386315	21388091		21389775
	21384568	21386343	21388092		21389797
	21384569	21386347	21388141		21389921
	21384570	21386352	21388144		21389931
	21384571	21386354	21388173		21389972
	21384575	21386393	21388202		21389976
	21384578	21386394	21388205		21390047
	21384579	21386403	21388213		21390048
	21384580	21386404	21388249		21390059
	21384584	21386418	21388251		21390085
	21384586	21386422	21388254		21390135
	21384594	21386426	21388258		21390157
	21384596	21386429	21388268		21390160
	21384597	21386441	21388308		21390332
	21384601	21386442	21388316		21390338
	21384603	21386459	21388342		21390371
	21384605	21386465	21388365		21390406
	21384606	21386470	21388395		21390415
	21384610	21386471	21388403		21390477
	21384614	21386484	21388412		21390545
	21384616	21386500	21388433		21390552
	21384617	21386510	21388476		21390566
	21384629	21386511	21388489		21390666
	21384633	21386531	21388490		21390676
	21384634	21386551	21388492		21390696
	21384635	21386557	21388573		21390698
	21384638	21386574	21388577		21390731
	21384639	21386581	21388584		21390743
	21384640	21386585	21388602		21390758
	21384643	21386590	21388606		21390759
	21384645	21386600	21388640		21390768
	21384652	21386605	21388667		21390774
	21384654	21386638	21388668		21390780
	21384656	21386640	21388677		21390781
	21384657	21386670	21388683		21390930
	21384659	21386711	21388692		21390934
	21384661	21386731	21388784		21390940
	21384670	21386747	21388791		21390953
	21384676	21386748	21388802		21391025
	21384679	21386765	21388841		21391081
	21384680	21386768	21388850		21391127
	21384681	21386769	21388875		21391131
	21384686	21386800	21388907		21391180
	21384688	21386802	21388910		21391273
	21384692	21386803	21388919		21391278
	21384694	21386805	21388955		21391331
	21384695	21386807	21388991		21391372
	21384697	21386836	21388999		21391393
	21384702	21386857	21389005		21391395
	21384707	21386865	21389014		21391426
	21384711	21386880	21389015		21391535
	21384713	21386881	21389091		21391561
	21384716	21386887	21389092		21391580
	21384719	21386889	21389098		21391618
	21384720	21386900	21389101		21391681
	21384723	21386910	21389154		21391685
	21384724	21386926	21389168		21391787
	21384726	21386935	21389175		21391800
	21384728	21386970	21389251		21391801
	21384733	21386980	21389254		21391855
	21384734	21386990	21389278		21391915
	21384735	21387048	21389290		21391919
	21384739	21387062	21389324		21392027
	21384750	21387073	21389376		21392031
	21384751	21387093	21389387		21392085
	21384758	21387104	21389422		21392120
	21384760	21387124	21389423		21392166
	21384762	21387129	21389428		21392228
	21384766	21387136	21389436		21392264
	21384767	21387137	21389546		21392276
	21384770	21387138	21389576		21392280
	21384778	21387142	21389635		21392336
	21384783	21387145	21389640		21392351
	21384784	21387146	21389649		21392443
	21384785	21387160	21389687		21392459
	21384786	21387168	21389745		21392574
	21384787	21387179	21389775		21392593
	21384788	21387186	21389797		21392599
	21384795	21387191	21389862		21392600
	21384798	21387202	21389921		21392635
	21384799	21387237	21389931		21392670
	21384801	21387249	21389972		21392795
	21384803	21387265	21389976		21392816
	21384805	21387282	21389977		21392851
	21384806	21387336	21390047		21392887
	21384808	21387357	21390048		21392928
	21384809	21387362	21390059		21392968
	21384811	21387365	21390079		21393031
	21384812	21387368	21390085		21393141
	21384817	21387378	21390135		21393161
	21384827	21387387	21390157		21393192
	21384828	21387388	21390160		21393244
	21384830	21387391	21390220		21393280
	21384832	21387413	21390328		21393287
	21384833	21387414	21390332		21393297
	21384835	21387418	21390338		21393308
	21384837	21387419	21390371		21393311
	21384839	21387431	21390394		21393319
	21384842	21387437	21390406		21393337
	21384843	21387442	21390415		21393355
	21384844	21387451	21390477		21393426
	21384848	21387476	21390485		21393446
	21384850	21387485	21390545		21393452
	21384853	21387488	21390552		21393517
	21384856	21387494	21390566		21393658
	21384858	21387499	21390652		21393666
	21384868	21387506	21390666		21393732
	21384873	21387531	21390676		21393734
	21384876	21387541	21390681		21393735
	21384881	21387548	21390696		21393746
	21384882	21387551	21390698		21393809
	21384883	21387561	21390725		21393889
	21384887	21387586	21390729		21393923
	21384893	21387598	21390731		21393967
	21384895	21387603	21390743		21394028
	21384898	21387657	21390758		21394038
	21384902	21387661	21390759		21394107
	21384903	21387670	21390768		21394151
	21384904	21387708	21390774		21394170
	21384906	21387716	21390780		21394208
	21384907	21387717	21390781		21394229
	21384908	21387724	21390816		21394253
	21384909	21387728	21390930		21394300
	21384924	21387733	21390934		21394316
	21384926	21387766	21390940		21394336
	21384928	21387790	21390953		21394349
	21384930	21387791	21391025		21394417
	21384931	21387817	21391081		21394419
	21384933	21387822	21391127		21394432
	21384934	21387824	21391131		21394447
	21384935	21387825	21391180		21394466
	21384936	21387829	21391226		21394478
	21384937	21387846	21391266		21394526
	21384940	21387847	21391273		21394546
	21384943	21387854	21391278		21394548
	21384954	21387855	21391306		21394600
	21384956	21387857	21391331		21394610
	21384957	21387872	21391372		21394618
	21384959	21387879	21391393		21394635
	21384960	21387900	21391395		21394690
	21384970	21387915	21391419		21394691
	21384972	21387917	21391426		21394702
	21384973	21387935	21391430		21394754
	21384974	21387939	21391535		21394808
	21384975	21387983	21391542		21394818
	21384977	21387990	21391561		21394827
	21384979	21388028	21391580		21394830
	21384982	21388047	21391586		21394874
	21384984	21388053	21391618		21394875
	21384988	21388079	21391681		21394891
	21384989	21388080	21391685		21394995
	21384994	21388085	21391773		21395032
	21384995	21388086	21391787		21395035
	21384996	21388092	21391800		21395079
	21384997	21388105	21391801		21395135
	21384998	21388106	21391851		21395195
	21384999	21388111	21391855		21395247
	21385006	21388115	21391915		21395256
	21385009	21388145	21391919		21395274
	21385010	21388188	21391942		21395326
	21385014	21388194	21392009		21395429
	21385015	21388195	21392027		21395455
	21385018	21388198	21392031		21395521
	21385019	21388200	21392085		21395522
	21385020	21388202	21392088		21395532
	21385027	21388213	21392120		21395561
	21385036	21388214	21392157		21395580
	21385039	21388216	21392166		21395582
	21385040	21388223	21392209		21395624
	21385041	21388249	21392228		21395691
	21385042	21388254	21392264		21395693
	21385047	21388259	21392276		21395784
	21385052	21388273	21392280		21395793
	21385053	21388294	21392336		21395841
	21385054	21388302	21392351		21395859
	21385058	21388342	21392382		21395867
	21385059	21388352	21392395		21395890
	21385061	21388365	21392443		21395892
	21385063	21388388	21392459		21395908
	21385064	21388395	21392464		21395925
	21385065	21388403	21392480		21396000
	21385070	21388405	21392490		21396019
	21385073	21388422	21392510		21396051
	21385076	21388423	21392543		21396120
	21385077	21388433	21392574		21396150
	21385078	21388445	21392583		21396164
	21385079	21388449	21392584		21396229
	21385082	21388453	21392593		21396279
	21385083	21388470	21392599		21396297
	21385092	21388476	21392600		21396423
	21385117	21388489	21392622		21396424
	21385118	21388492	21392635		21396465
	21385120	21388493	21392670		21396472
	21385122	21388496	21392719		21396502
	21385126	21388529	21392795		21396509
	21385127	21388549	21392796		21396541
	21385128	21388574	21392801		21396575
	21385129	21388575	21392816		21396629
	21385130	21388590	21392851		21396630
	21385134	21388598	21392887		21396671
	21385141	21388609	21392928		21396751
	21385145	21388619	21392930		21396775
	21385155	21388629	21392968		21396803
	21385159	21388632	21393030		21396817
	21385160	21388634	21393031		21396851
	21385163	21388641	21393081		21396866
	21385164	21388644	21393099		21396877
	21385165	21388648	21393121		21396897
	21385171	21388659	21393141		21397066
	21385174	21388664	21393161		21397077
	21385176	21388666	21393184		21397089
	21385178	21388667	21393192		21397150
	21385187	21388670	21393204		21397161
	21385192	21388674	21393244		21397188
	21385193	21388679	21393280		21397246
	21385194	21388681	21393287		21397276
	21385195	21388692	21393297		21397439
	21385197	21388716	21393308		21397445
	21385198	21388734	21393311		21397456
	21385199	21388752	21393319		21397518
	21385201	21388767	21393337		21397554
	21385203	21388770	21393355		21397562
	21385204	21388776	21393426		21397568
	21385208	21388777	21393446		21397586
	21385223	21388788	21393452		21397590
	21385224	21388790	21393517		21397720
	21385225	21388798	21393658		21397725
	21385228	21388801	21393666		21397752
	21385230	21388802	21393732		21397762
	21385231	21388803	21393734		21397772
	21385236	21388808	21393735		21397809
	21385239	21388845	21393739		21397839
	21385240	21388846	21393746		21397863
	21385241	21388849	21393809		21397902
	21385243	21388855	21393870		21397906
	21385244	21388875	21393882		21398032
	21385246	21388879	21393889		21398035
	21385247	21388892	21393914		21398077
	21385252	21388893	21393923		21398090
	21385254	21388907	21393949		21398101
	21385256	21388909	21393967		21398109
	21385259	21388918	21393986		21398136
	21385265	21388919	21394028		21398150
	21385269	21388928	21394038		21398203
	21385271	21388937	21394098		21398208
	21385277	21388964	21394107		21398286
	21385280	21388994	21394151		21398352
	21385283	21388999	21394170		21398389
	21385287	21389007	21394208		21398441
	21385292	21389014	21394229		21398558
	21385298	21389026	21394240		21398602
	21385299	21389034	21394253		21398639
	21385301	21389108	21394272		21398653
	21385303	21389110	21394300		21398663
	21385304	21389114	21394316		21398759
	21385305	21389119	21394336		21398800
	21385306	21389123	21394349		21398936
	21385308	21389168	21394417		21398958
	21385314	21389169	21394419		21398986
	21385315	21389170	21394432		21399059
	21385317	21389175	21394447		21399073
	21385329	21389191	21394466		21399078
	21385330	21389207	21394478		21399153
	21385332	21389226	21394526		21399154
	21385333	21389230	21394546		21399158
	21385334	21389239	21394548		21399186
	21385335	21389278	21394599		21399203
	21385338	21389299	21394600		21399278
	21385340	21389312	21394610		21399286
	21385344	21389335	21394618		21399298
	21385349	21389340	21394635		21399353
	21385350	21389341	21394690		21399381
	21385351	21389376	21394691		21399405
	21385352	21389386	21394702		21399441
	21385354	21389391	21394754		21399448
	21385365	21389411	21394776		21399493
	21385367	21389423	21394808		21399505
	21385368	21389431	21394818		21399524
	21385369	21389440	21394827		21399542
	21385375	21389455	21394830		21399565
	21385376	21389486	21394874		21399574
	21385377	21389493	21394875		21399584
	21385385	21389506	21394891		21399658
	21385388	21389507	21394954		21399764
	21385390	21389541	21394995		21399774
	21385391	21389546	21395022		21399776
	21385392	21389553	21395032		21399785
	21385395	21389576	21395035		21399900
	21385403	21389606	21395079		21399942
	21385411	21389622	21395135		21399953
	21385413	21389626	21395136		21399994
	21385414	21389640	21395137		21400040
	21385419	21389657	21395195		21400041
	21385420	21389658	21395243		21400062
	21385421	21389686	21395247		21400085
	21385422	21389692	21395256		21400130
	21385424	21389703	21395265		21400163
	21385425	21389706	21395271		21400165
	21385428	21389728	21395274		21400199
	21385429	21389738	21395326		21400207
	21385431	21389744	21395380		21400211
	21385432	21389767	21395429		21400227
	21385433	21389775	21395450		21400230
	21385434	21389780	21395455		21400269
	21385438	21389782	21395521		21400314
	21385440	21389785	21395522		21400324
	21385443	21389788	21395532		21400339
	21385444	21389797	21395561		21400340
	21385445	21389805	21395580		21400355
	21385446	21389815	21395582		21400378
	21385450	21389820	21395596		21400380
	21385451	21389843	21395624		21400386
	21385453	21389849	21395691		21400424
	21385455	21389921	21395693		21400433
	21385457	21389943	21395784		21400436
	21385464	21389946	21395793		21400440
	21385465	21389949	21395841		21400512
	21385466	21389952	21395859		21400554
	21385467	21389959	21395867		21400641
	21385468	21389971	21395888		21400655
	21385471	21389976	21395890		21400675
	21385474	21389980	21395892		21400680
	21385475	21389986	21395908		21400701
	21385476	21389989	21395920		21400713
	21385479	21389998	21395925		21400726
	21385482	21390014	21396000		21400727
	21385484	21390034	21396019		21400778
	21385490	21390037	21396051		21400792
	21385493	21390047	21396120		21400803
	21385494	21390048	21396150		21400810
	21385496	21390059	21396155		21400829
	21385497	21390085	21396164		21400844
	21385516	21390093	21396210		21400881
	21385517	21390163	21396213		21400893
	21385518	21390185	21396229		21400905
	21385519	21390211	21396231		21400995
	21385522	21390215	21396279		21400999
	21385523	21390244	21396297		21401002
	21385524	21390247	21396368		21401013
	21385525	21390250	21396423		21401017
	21385526	21390259	21396424		21401110
	21385527	21390292	21396461		21401134
	21385528	21390305	21396465		21401242
	21385529	21390335	21396472		21401254
	21385530	21390337	21396482		21401282
	21385531	21390348	21396483		21401318
	21385532	21390399	21396502		21401323
	21385533	21390404	21396509		21401329
	21385539	21390406	21396541		21401414
	21385542	21390415	21396575		21401430
	21385543	21390433	21396629		21401477
	21385551	21390454	21396630		21401530
	21385552	21390472	21396671		21401590
	21385553	21390477	21396681		21401715
	21385554	21390502	21396686		21401719
	21385555	21390509	21396689		21401748
	21385559	21390519	21396751		21401754
	21385560	21390530	21396775		21401758
	21385561	21390566	21396803		21401867
	21385564	21390588	21396817		21401914
	21385566	21390607	21396827		21401920
	21385567	21390611	21396851		21401952
	21385572	21390643	21396866		21401980
	21385574	21390666	21396869		21401986
	21385577	21390675	21396877		21401987
	21385579	21390676	21396897		21402016
	21385580	21390696	21397066		21402051
	21385581	21390697	21397077		21402057
	21385584	21390710	21397089		21402061
	21385588	21390720	21397112		21402072
	21385589	21390723	21397139		21402108
	21385590	21390724	21397150		21402195
	21385596	21390735	21397151		21402255
	21385598	21390739	21397161		21402257
	21385600	21390740	21397188		21402261
	21385601	21390758	21397246		21402278
	21385602	21390759	21397276		21402282
	21385613	21390761	21397319		21402291
	21385614	21390774	21397323		21402299
	21385616	21390778	21397439		21402322
	21385620	21390780	21397440		21402329
	21385623	21390781	21397445		21402343
	21385625	21390790	21397456		21402346
	21385626	21390806	21397518		21402393
	21385627	21390810	21397554		21402452
	21385632	21390834	21397562		21402504
	21385633	21390836	21397568		21402511
	21385634	21390844	21397586		21402535
	21385635	21390901	21397590		21402660
	21385639	21390908	21397720		21402680
	21385642	21390939	21397725		21402721
	21385643	21390945	21397746		21402797
	21385644	21390968	21397752		21402820
	21385646	21390971	21397762		21402822
	21385649	21391005	21397772		21402832
	21385651	21391018	21397809		21402933
	21385652	21391030	21397827		21402936
	21385653	21391051	21397839		21402953
	21385655	21391067	21397863		21402994
	21385656	21391081	21397871		21403065
	21385658	21391089	21397885		21403099
	21385659	21391109	21397902		21403105
	21385661	21391110	21397906		21403122
	21385662	21391117	21397929		21403148
	21385672	21391122	21397945		21403158
	21385673	21391170	21397956		21403179
	21385676	21391205	21398011		21403192
	21385678	21391207	21398032		21403234
	21385680	21391208	21398035		21403242
	21385681	21391212	21398070		21403307
	21385682	21391233	21398077		21403311
	21385683	21391234	21398090		21403333
	21385690	21391235	21398101		21403414
	21385695	21391242	21398109		21403512
	21385698	21391243	21398136		21403567
	21385700	21391250	21398150		21403570
	21385702	21391265	21398203		21403599
	21385703	21391269	21398208		21403601
	21385704	21391273	21398286		21403647
	21385705	21391276	21398352		21403667
	21385707	21391285	21398389		21403676
	21385709	21391286	21398441		21403682
	21385714	21391298	21398518		21403758
	21385717	21391301	21398519		21403775
	21385718	21391303	21398530		21403813
	21385720	21391305	21398558		21403819
	21385723	21391310	21398602		21403823
	21385727	21391320	21398639		21403882
	21385729	21391331	21398653		21403958
	21385735	21391336	21398663		21403979
	21385736	21391380	21398683		21404002
	21385737	21391393	21398759		21404003
	21385738	21391421	21398800		21404013
	21385739	21391423	21398936		21404016
	21385740	21391433	21398958		21404017
	21385741	21391448	21398986		21404038
	21385742	21391450	21399007		21404041
	21385745	21391451	21399059		21404062
	21385749	21391460	21399073		21404157
	21385750	21391476	21399078		21404168
	21385758	21391516	21399081		21404183
	21385759	21391531	21399153		21404229
	21385762	21391534	21399154		21404300
	21385764	21391537	21399158		21404301
	21385765	21391561	21399186		21404345
	21385770	21391563	21399190		21404352
	21385772	21391564	21399203		21404458
	21385773	21391592	21399205		21404482
	21385774	21391618	21399216		21404521
	21385777	21391621	21399220		21404537
	21385778	21391625	21399278		21404560
	21385779	21391631	21399286		21404562
	21385784	21391651	21399298		21404595
	21385785	21391681	21399304		21404631
	21385786	21391683	21399353		21404683
	21385787	21391713	21399356		21404729
	21385788	21391714	21399381		21404747
	21385789	21391716	21399393		21404772
	21385790	21391717	21399405		21404779
	21385793	21391787	21399432		21404798
	21385801	21391797	21399441		21404859
	21385803	21391800	21399448		21404872
	21385804	21391807	21399493		21404873
	21385805	21391811	21399505		21404899
	21385808	21391822	21399524		21404947
	21385816	21391855	21399542		21404976
	21385817	21391885	21399565		21404990
	21385818	21391891	21399574		21405008
	21385819	21391910	21399584		21405055
	21385822	21391935	21399658		21405122
	21385823	21391949	21399729		21405139
	21385825	21391951	21399764		21405188
	21385827	21391963	21399774		21405224
	21385831	21392003	21399776		21405277
	21385833	21392005	21399785		21405278
	21385834	21392015	21399859		21405286
	21385839	21392018	21399861		21405306
	21385844	21392032	21399900		21405343
	21385845	21392040	21399907		21405396
	21385846	21392044	21399942		21405452
	21385847	21392049	21399953		21405462
	21385851	21392058	21399964		21405492
	21385852	21392060	21399994		21405504
	21385855	21392082	21399998		21405531
	21385856	21392101	21400040		21405571
	21385857	21392108	21400041		21405607
	21385868	21392116	21400062		21405613
	21385872	21392120	21400085		21405615
	21385874	21392124	21400130		21405682
	21385875	21392126	21400163		21405688
	21385883	21392132	21400165		21405706
	21385888	21392137	21400191		21405714
	21385890	21392142	21400199		21405728
	21385893	21392146	21400207		21405792
	21385894	21392149	21400211		21405798
	21385896	21392153	21400227		21405804
	21385897	21392156	21400230		21405819
	21385898	21392164	21400269		21405837
	21385899	21392166	21400272		21405865
	21385900	21392194	21400283		21405898
	21385902	21392202	21400314		21405906
	21385903	21392214	21400320		21405949
	21385904	21392215	21400324		21405969
	21385908	21392229	21400339		21406068
	21385912	21392249	21400340		21406130
	21385914	21392257	21400355		21406134
	21385916	21392273	21400372		21406145
	21385918	21392279	21400378		21406163
	21385919	21392310	21400380		21406166
	21385921	21392333	21400386		21406216
	21385923	21392340	21400409		21406265
	21385932	21392342	21400424		21406333
	21385934	21392345	21400433		21406369
	21385938	21392347	21400435		21406381
	21385943	21392351	21400436		21406412
	21385947	21392362	21400440		21406417
	21385951	21392386	21400449		21406458
	21385952	21392403	21400512		21406461
	21385953	21392405	21400527		21406542
	21385956	21392413	21400554		21406572
	21385957	21392444	21400641		21406692
	21385959	21392445	21400655		21406694
	21385961	21392457	21400675		21406723
	21385963	21392459	21400680		21406771
	21385965	21392488	21400701		21406774
	21385967	21392492	21400713		21406827
	21385968	21392574	21400721		21406863
	21385971	21392585	21400726		21406889
	21385972	21392589	21400727		21406913
	21385975	21392590	21400778		21406945
	21385979	21392598	21400792		21406972
	21385980	21392599	21400803		21407009
	21385981	21392618	21400810		21407040
	21385983	21392621	21400829		21407056
	21385984	21392630	21400844		21407082
	21385985	21392631	21400845		21407091
	21385986	21392635	21400881		21407094
	21385997	21392654	21400884		21407158
	21386000	21392658	21400893		21407181
	21386005	21392665	21400896		21407192
	21386008	21392688	21400905		21407221
	21386009	21392689	21400921		21407239
	21386010	21392692	21400933		21407288
	21386012	21392695	21400987		21407409
	21386015	21392706	21400995		21407453
	21386018	21392795	21400999		21407469
	21386019	21392799	21401002		21407470
	21386020	21392805	21401013		21407475
	21386021	21392806	21401017		21407504
	21386022	21392808	21401110		21407631
	21386024	21392813	21401134		21407754
	21386025	21392816	21401242		21407829
	21386026	21392823	21401254		21407839
	21386027	21392834	21401282		21407844
	21386029	21392849	21401291		21407855
	21386036	21392851	21401292		21408021
	21386038	21392887	21401318		21408037
	21386040	21392888	21401323		21408057
	21386041	21392909	21401329		21408078
	21386048	21392911	21401355		21408103
	21386053	21392928	21401356		21408155
	21386056	21392931	21401414		21408229
	21386057	21392935	21401430		21408271
	21386058	21392946	21401466		21408344
	21386059	21392947	21401477		21408386
	21386066	21392954	21401530		21408499
	21386069	21392961	21401531		21408561
	21386071	21392965	21401590		21408592
	21386072	21392968	21401708		21408605
	21386073	21392972	21401715		21408606
	21386074	21393002	21401719		21408642
	21386075	21393034	21401741		21408664
	21386076	21393035	21401748		21408693
	21386077	21393050	21401754		21408741
	21386078	21393052	21401758		21408749
	21386079	21393053	21401834		21408829
	21386085	21393065	21401867		21408897
	21386087	21393094	21401883		21408943
	21386088	21393119	21401914		21409004
	21386089	21393141	21401920		21409008
	21386090	21393170	21401946		21409027
	21386092	21393240	21401952		21409059
	21386093	21393243	21401980		21409070
	21386096	21393244	21401986		21409085
	21386097	21393248	21401987		21409111
	21386103	21393251	21402016		21409124
	21386104	21393256	21402051		21409158
	21386106	21393265	21402057		21409212
	21386107	21393280	21402061		21409244
	21386109	21393285	21402072		21409377
	21386113	21393295	21402108		21409442
	21386114	21393297	21402195		21409469
	21386115	21393306	21402205		21409474
	21386117	21393307	21402255		21409488
	21386120	21393320	21402257		21409494
	21386121	21393343	21402261		21409499
	21386122	21393353	21402278		21409503
	21386125	21393362	21402282		21409538
	21386140	21393426	21402291		21409542
	21386141	21393452	21402299		21409551
	21386143	21393469	21402322		21409565
	21386146	21393475	21402329		21409644
	21386151	21393490	21402343		21409646
	21386159	21393506	21402346		21409663
	21386162	21393535	21402393		21409679
	21386163	21393536	21402410		21409682
	21386166	21393542	21402452		21409687
	21386172	21393571	21402504		21409690
	21386173	21393626	21402511		21409777
	21386174	21393643	21402535		21409784
	21386175	21393658	21402649		21409793
	21386176	21393659	21402660		21409795
	21386177	21393666	21402680		21409798
	21386178	21393676	21402721		21409815
	21386181	21393678	21402741		21409821
	21386183	21393688	21402777		21409917
	21386186	21393689	21402797		21409951
	21386190	21393693	21402820		21409967
	21386191	21393708	21402822		21409983
	21386192	21393711	21402832		21410046
	21386193	21393712	21402933		21410052
	21386200	21393714	21402936		21410054
	21386203	21393720	21402953		21410115
	21386204	21393734	21402988		21410145
	21386205	21393735	21402994		21410189
	21386206	21393748	21403065		21410234
	21386207	21393752	21403099		21410264
	21386209	21393753	21403105		21410299
	21386210	21393761	21403122		21410364
	21386212	21393769	21403148		21410439
	21386213	21393779	21403158		21410471
	21386217	21393798	21403179		21410504
	21386218	21393814	21403192		21410529
	21386219	21393828	21403234		21410564
	21386220	21393835	21403242		21410575
	21386223	21393853	21403280		21410600
	21386226	21393859	21403292		21410608
	21386230	21393919	21403307		21410621
	21386233	21393923	21403311		21410691
	21386238	21393940	21403333		21383654
	21386239	21393956	21403376		21383657
	21386240	21393957	21403378		21383684
	21386241	21393958	21403397		21383687
	21386245	21393959	21403407		21383710
	21386247	21393960	21403414		21383729
	21386248	21393964	21403512		21383752
	21386253	21394019	21403517		21383790
	21386256	21394030	21403567		21383792
	21386257	21394038	21403570		21383800
	21386262	21394068	21403599		21383814
	21386264	21394074	21403601		21383823
	21386265	21394083	21403647		21383824
	21386270	21394093	21403665		21383863
	21386272	21394107	21403667		21383866
	21386273	21394111	21403676		21383874
	21386274	21394125	21403682		21383882
	21386275	21394147	21403758		21383889
	21386278	21394168	21403775		21383895
	21386280	21394169	21403786		21383910
	21386282	21394170	21403813		21383935
	21386283	21394171	21403819		21383938
	21386284	21394174	21403823		21383948
	21386287	21394176	21403882		21383978
	21386289	21394184	21403958		21383979
	21386290	21394203	21403979		21383993
	21386293	21394205	21404002		21384006
	21386297	21394206	21404003		21384007
	21386300	21394208	21404013		21384011
	21386302	21394223	21404016		21384012
	21386309	21394229	21404017		21384025
	21386311	21394247	21404038		21384028
	21386312	21394265	21404041		21384045
	21386313	21394293	21404062		21384046
	21386318	21394300	21404157		21384049
	21386320	21394304	21404162		21384058
	21386323	21394305	21404168		21384060
	21386324	21394309	21404174		21384065
	21386328	21394315	21404183		21384085
	21386331	21394316	21404229		21384087
	21386332	21394340	21404273		21384088
	21386333	21394349	21404300		21384099
	21386339	21394354	21404301		21384104
	21386343	21394357	21404345		21384106
	21386344	21394360	21404352		21384107
	21386354	21394370	21404458		21384115
	21386355	21394400	21404482		21384118
	21386357	21394417	21404521		21384122
	21386360	21394418	21404534		21384123
	21386369	21394426	21404537		21384129
	21386370	21394432	21404560		21384139
	21386372	21394446	21404562		21384146
	21386374	21394460	21404595		21384156
	21386375	21394467	21404631		21384157
	21386390	21394472	21404683		21384160
	21386391	21394478	21404729		21384163
	21386393	21394481	21404743		21384166
	21386394	21394493	21404747		21384175
	21386396	21394503	21404772		21384182
	21386397	21394526	21404779		21384188
	21386403	21394528	21404798		21384194
	21386406	21394531	21404819		21384201
	21386413	21394539	21404854		21384206
	21386418	21394541	21404859		21384211
	21386419	21394561	21404872		21384213
	21386422	21394570	21404873		21384214
	21386423	21394571	21404899		21384223
	21386424	21394588	21404947		21384224
	21386425	21394596	21404976		21384226
	21386426	21394600	21404990		21384231
	21386429	21394601	21405008		21384235
	21386438	21394603	21405055		21384242
	21386439	21394607	21405108		21384248
	21386440	21394610	21405122		21384251
	21386441	21394635	21405139		21384257
	21386442	21394656	21405188		21384261
	21386450	21394675	21405224		21384264
	21386451	21394682	21405277		21384268
	21386453	21394688	21405278		21384270
	21386455	21394690	21405286		21384275
	21386457	21394691	21405287		21384286
	21386464	21394693	21405306		21384289
	21386465	21394717	21405343		21384301
	21386466	21394748	21405351		21384304
	21386468	21394791	21405396		21384308
	21386469	21394792	21405452		21384314
	21386470	21394808	21405462		21384319
	21386471	21394809	21405492		21384322
	21386472	21394812	21405504		21384324
	21386478	21394818	21405531		21384326
	21386480	21394830	21405571		21384327
	21386483	21394843	21405607		21384329
	21386484	21394863	21405613		21384354
	21386489	21394871	21405615		21384366
	21386492	21394891	21405660		21384367
	21386496	21394893	21405682		21384369
	21386497	21395006	21405685		21384371
	21386498	21395028	21405688		21384374
	21386499	21395038	21405702		21384376
	21386500	21395050	21405706		21384390
	21386510	21395055	21405714		21384392
	21386511	21395068	21405728		21384393
	21386527	21395093	21405762		21384403
	21386531	21395108	21405792		21384406
	21386532	21395118	21405798		21384413
	21386542	21395134	21405804		21384414
	21386547	21395135	21405817		21384416
	21386550	21395141	21405819		21384422
	21386551	21395142	21405837		21384423
	21386553	21395149	21405865		21384427
	21386554	21395171	21405898		21384428
	21386555	21395222	21405906		21384429
	21386556	21395236	21405949		21384430
	21386557	21395241	21405969		21384434
	21386558	21395247	21406048		21384435
	21386559	21395250	21406068		21384438
	21386560	21395302	21406090		21384443
	21386561	21395306	21406098		21384444
	21386562	21395341	21406130		21384449
	21386563	21395342	21406134		21384452
	21386565	21395348	21406145		21384457
	21386567	21395369	21406163		21384462
	21386568	21395384	21406166		21384470
	21386570	21395388	21406216		21384481
	21386574	21395393	21406265		21384482
	21386581	21395398	21406333		21384492
	21386585	21395413	21406369		21384493
	21386586	21395428	21406372		21384494
	21386587	21395429	21406381		21384496
	21386590	21395433	21406412		21384497
	21386592	21395437	21406417		21384498
	21386596	21395440	21406432		21384500
	21386605	21395441	21406445		21384506
	21386608	21395447	21406458		21384514
	21386615	21395455	21406461		21384515
	21386617	21395480	21406464		21384518
	21386618	21395521	21406483		21384519
	21386619	21395522	21406484		21384532
	21386622	21395532	21406490		21384535
	21386624	21395552	21406542		21384537
	21386625	21395553	21406572		21384539
	21386626	21395561	21406589		21384541
	21386627	21395564	21406637		21384542
	21386628	21395577	21406680		21384544
	21386630	21395586	21406692		21384546
	21386632	21395597	21406694		21384547
	21386634	21395599	21406723		21384553
	21386638	21395600	21406771		21384554
	21386640	21395609	21406774		21384560
	21386656	21395617	21406827		21384565
	21386658	21395624	21406847		21384566
	21386665	21395696	21406850		21384568
	21386666	21395703	21406863		21384569
	21386669	21395724	21406889		21384570
	21386670	21395783	21406905		21384571
	21386674	21395784	21406913		21384573
	21386679	21395810	21406915		21384575
	21386686	21395825	21406945		21384578
	21386687	21395839	21406951		21384579
	21386688	21395859	21406972		21384580
	21386689	21395867	21407009		21384586
	21386690	21395875	21407040		21384594
	21386696	21395890	21407056		21384596
	21386697	21395892	21407082		21384597
	21386698	21395904	21407089		21384601
	21386699	21395925	21407091		21384603
	21386701	21395948	21407094		21384605
	21386703	21395950	21407158		21384606
	21386704	21395961	21407181		21384610
	21386707	21395972	21407192		21384614
	21386708	21395976	21407221		21384616
	21386709	21395993	21407239		21384617
	21386711	21396000	21407288		21384629
	21386712	21396004	21407393		21384633
	21386720	21396008	21407409		21384634
	21386722	21396019	21407453		21384635
	21386727	21396029	21407469		21384638
	21386728	21396053	21407470		21384639
	21386730	21396066	21407475		21384640
	21386731	21396079	21407504		21384643
	21386735	21396081	21407556		21384645
	21386736	21396087	21407631		21384652
	21386741	21396091	21407714		21384654
	21386742	21396094	21407741		21384656
	21386747	21396098	21407743		21384659
	21386748	21396105	21407754		21384661
	21386759	21396106	21407802		21384670
	21386765	21396117	21407823		21384679
	21386766	21396150	21407829		21384680
	21386768	21396162	21407831		21384681
	21386769	21396179	21407839		21384686
	21386770	21396189	21407840		21384688
	21386771	21396223	21407844		21384692
	21386773	21396224	21407855		21384694
	21386774	21396229	21407867		21384695
	21386776	21396244	21408003		21384702
	21386778	21396250	21408021		21384707
	21386787	21396256	21408037		21384711
	21386788	21396263	21408057		21384713
	21386789	21396266	21408078		21384716
	21386792	21396270	21408103		21384719
	21386794	21396288	21408126		21384720
	21386797	21396297	21408155		21384723
	21386799	21396300	21408229		21384724
	21386800	21396304	21408246		21384726
	21386804	21396331	21408271		21384728
	21386805	21396369	21408344		21384733
	21386807	21396373	21408386		21384734
	21386814	21396380	21408499		21384735
	21386815	21396390	21408561		21384738
	21386817	21396391	21408592		21384739
	21386822	21396402	21408605		21384741
	21386828	21396423	21408606		21384750
	21386831	21396427	21408641		21384751
	21386832	21396428	21408642		21384758
	21386836	21396434	21408664		21384760
	21386844	21396465	21408693		21384762
	21386848	21396466	21408741		21384766
	21386849	21396470	21408742		21384767
	21386850	21396488	21408749		21384770
	21386851	21396492	21408779		21384777
	21386857	21396502	21408829		21384778
	21386859	21396510	21408897		21384783
	21386864	21396528	21408935		21384784
	21386865	21396537	21408943		21384785
	21386866	21396585	21409004		21384787
	21386867	21396619	21409008		21384788
	21386868	21396622	21409027		21384795
	21386872	21396630	21409059		21384798
	21386876	21396631	21409060		21384799
	21386880	21396632	21409070		21384801
	21386881	21396635	21409085		21384803
	21386884	21396658	21409111		21384808
	21386889	21396671	21409123		21384809
	21386890	21396676	21409124		21384811
	21386891	21396679	21409158		21384812
	21386893	21396716	21409164		21384817
	21386894	21396725	21409212		21384824
	21386896	21396726	21409244		21384827
	21386897	21396730	21409377		21384828
	21386899	21396731	21409431		21384830
	21386900	21396763	21409442		21384832
	21386901	21396775	21409469		21384833
	21386903	21396803	21409474		21384835
	21386905	21396806	21409488		21384837
	21386906	21396816	21409494		21384839
	21386910	21396817	21409499		21384843
	21386913	21396838	21409503		21384844
	21386918	21396847	21409535		21384848
	21386920	21396851	21409538		21384850
	21386923	21396863	21409542		21384853
	21386932	21396868	21409551		21384856
	21386936	21396871	21409565		21384858
	21386948	21396877	21409629		21384868
	21386949	21396878	21409644		21384873
	21386951	21396883	21409646		21384876
	21386952	21396897	21409663		21384881
	21386953	21396903	21409671		21384882
	21386960	21396911	21409679		21384883
	21386963	21396955	21409682		21384887
	21386964	21396985	21409687		21384895
	21386967	21396991	21409690		21384898
	21386973	21396992	21409695		21384902
	21386975	21397005	21409736		21384903
	21386980	21397009	21409777		21384904
	21386981	21397015	21409784		21384906
	21386986	21397028	21409793		21384907
	21386987	21397043	21409795		21384908
	21386988	21397083	21409798		21384909
	21386990	21397084	21409802		21384926
	21386994	21397095	21409804		21384928
	21386995	21397110	21409815		21384930
	21386996	21397135	21409821		21384931
	21386997	21397172	21409822		21384932
	21386999	21397180	21409850		21384934
	21387000	21397186	21409917		21384935
	21387001	21397206	21409951		21384936
	21387004	21397223	21409967		21384937
	21387005	21397243	21409983		21384940
	21387006	21397251	21410046		21384943
	21387018	21397254	21410052		21384954
	21387025	21397255	21410054		21384956
	21387026	21397261	21410115		21384957
	21387027	21397263	21410145		21384959
	21387030	21397264	21410189		21384960
	21387033	21397270	21410234		21384970
	21387034	21397272	21410264		21384972
	21387039	21397286	21410287		21384973
	21387042	21397293	21410299		21384974
	21387044	21397298	21410364		21384975
	21387045	21397300	21410439		21384977
	21387046	21397321	21410471		21384979
	21387048	21397334	21410504		21384982
	21387049	21397379	21410529		21384984
	21387053	21397387	21410564		21384988
	21387058	21397399	21410575		21384989
	21387059	21397400	21410600		21384994
	21387060	21397439	21410608		21384995
	21387061	21397442	21410615		21384996
	21387062	21397443	21410621		21384997
	21387063	21397451	21410659		21384998
	21387064	21397549	21410674		21384999
	21387070	21397557	21410681		21385006
	21387071	21397585	21410691		21385009
	21387072	21397586	21410694		21385010
	21387073	21397589			21385014
	21387086	21397590			21385015
	21387087	21397601			21385018
	21387090	21397618			21385019
	21387095	21397679			21385020
	21387097	21397704			21385027
	21387102	21397711			21385036
	21387106	21397716			21385039
	21387110	21397720			21385040
	21387111	21397729			21385041
	21387112	21397741			21385042
	21387116	21397758			21385047
	21387121	21397762			21385052
	21387122	21397764			21385053
	21387124	21397792			21385054
	21387129	21397804			21385058
	21387132	21397806			21385059
	21387134	21397809			21385061
	21387135	21397823			21385063
	21387136	21397829			21385064
	21387137	21397839			21385065
	21387138	21397852			21385070
	21387139	21397853			21385073
	21387141	21397858			21385076
	21387142	21397859			21385077
	21387144	21397869			21385079
	21387145	21397880			21385081
	21387146	21397900			21385082
	21387151	21397902			21385083
	21387158	21397906			21385092
	21387160	21397907			21385097
	21387164	21397908			21385116
	21387165	21397919			21385117
	21387170	21397923			21385118
	21387171	21397946			21385120
	21387172	21397961			21385122
	21387175	21397970			21385126
	21387177	21397986			21385127
	21387179	21397999			21385128
	21387183	21398000			21385129
	21387186	21398004			21385130
	21387188	21398021			21385134
	21387191	21398026			21385145
	21387192	21398031			21385155
	21387193	21398032			21385159
	21387194	21398035			21385160
	21387196	21398074			21385163
	21387198	21398077			21385164
	21387201	21398084			21385165
	21387202	21398086			21385171
	21387203	21398088			21385174
	21387204	21398092			21385176
	21387207	21398096			21385178
	21387209	21398108			21385187
	21387210	21398122			21385189
	21387211	21398136			21385192
	21387214	21398162			21385193
	21387229	21398173			21385194
	21387230	21398180			21385195
	21387232	21398192			21385197
	21387235	21398200			21385198
	21387236	21398248			21385199
	21387237	21398252			21385201
	21387238	21398264			21385203
	21387239	21398267			21385204
	21387243	21398286			21385208
	21387245	21398309			21385223
	21387247	21398330			21385224
	21387248	21398350			21385225
	21387249	21398352			21385228
	21387251	21398354			21385230
	21387252	21398386			21385231
	21387253	21398403			21385236
	21387254	21398404			21385239
	21387255	21398411			21385240
	21387256	21398412			21385241
	21387262	21398430			21385243
	21387264	21398441			21385244
	21387265	21398457			21385246
	21387267	21398462			21385247
	21387268	21398471			21385252
	21387269	21398476			21385254
	21387271	21398490			21385256
	21387273	21398510			21385265
	21387275	21398534			21385269
	21387277	21398546			21385271
	21387279	21398547			21385277
	21387282	21398567			21385278
	21387283	21398575			21385280
	21387284	21398582			21385283
	21387290	21398591			21385287
	21387295	21398593			21385292
	21387296	21398603			21385298
	21387298	21398608			21385299
	21387307	21398613			21385301
	21387310	21398614			21385303
	21387311	21398633			21385304
	21387315	21398639			21385305
	21387318	21398640			21385306
	21387324	21398646			21385308
	21387329	21398650			21385314
	21387331	21398655			21385315
	21387336	21398663			21385317
	21387338	21398666			21385320
	21387341	21398679			21385329
	21387342	21398695			21385330
	21387344	21398708			21385331
	21387346	21398720			21385332
	21387347	21398740			21385333
	21387348	21398759			21385334
	21387349	21398790			21385335
	21387350	21398810			21385338
	21387352	21398835			21385340
	21387353	21398851			21385344
	21387354	21398855			21385349
	21387357	21398884			21385350
	21387359	21398885			21385351
	21387361	21398947			21385352
	21387363	21398958			21385354
	21387364	21398975			21385365
	21387365	21398981			21385367
	21387368	21398991			21385368
	21387371	21399002			21385369
	21387376	21399004			21385375
	21387377	21399006			21385376
	21387378	21399009			21385377
	21387380	21399030			21385388
	21387381	21399059			21385390
	21387382	21399061			21385391
	21387383	21399073			21385392
	21387384	21399074			21385395
	21387385	21399077			21385403
	21387387	21399078			21385411
	21387388	21399082			21385413
	21387391	21399084			21385414
	21387392	21399091			21385419
	21387394	21399098			21385420
	21387404	21399106			21385421
	21387408	21399153			21385422
	21387410	21399154			21385424
	21387413	21399158			21385428
	21387414	21399166			21385429
	21387417	21399170			21385431
	21387418	21399183			21385432
	21387419	21399186			21385433
	21387421	21399191			21385434
	21387436	21399192			21385438
	21387437	21399194			21385440
	21387442	21399203			21385443
	21387443	21399211			21385444
	21387444	21399212			21385446
	21387446	21399226			21385450
	21387447	21399240			21385451
	21387448	21399279			21385453
	21387449	21399286			21385455
	21387451	21399291			21385457
	21387455	21399298			21385464
	21387456	21399299			21385465
	21387457	21399305			21385466
	21387458	21399311			21385467
	21387460	21399312			21385468
	21387465	21399327			21385474
	21387470	21399334			21385475
	21387478	21399337			21385476
	21387479	21399353			21385479
	21387480	21399360			21385482
	21387482	21399361			21385484
	21387483	21399377			21385490
	21387484	21399381			21385493
	21387485	21399413			21385494
	21387486	21399420			21385496
	21387494	21399424			21385497
	21387503	21399429			21385516
	21387504	21399438			21385517
	21387505	21399439			21385518
	21387506	21399473			21385519
	21387507	21399476			21385522
	21387509	21399504			21385523
	21387511	21399505			21385524
	21387513	21399510			21385525
	21387519	21399524			21385526
	21387521	21399531			21385527
	21387522	21399535			21385528
	21387523	21399542			21385529
	21387529	21399546			21385530
	21387530	21399551			21385531
	21387534	21399554			21385532
	21387536	21399574			21385533
	21387537	21399583			21385539
	21387538	21399584			21385543
	21387539	21399586			21385544
	21387542	21399607			21385551
	21387547	21399616			21385552
	21387548	21399646			21385553
	21387550	21399686			21385555
	21387551	21399694			21385559
	21387552	21399709			21385560
	21387553	21399715			21385561
	21387555	21399733			21385564
	21387556	21399755			21385566
	21387557	21399757			21385567
	21387558	21399764			21385572
	21387563	21399765			21385574
	21387566	21399766			21385577
	21387568	21399776			21385579
	21387569	21399785			21385580
	21387570	21399810			21385581
	21387572	21399817			21385584
	21387574	21399818			21385588
	21387577	21399831			21385589
	21387579	21399844			21385590
	21387580	21399845			21385596
	21387582	21399852			21385598
	21387583	21399855			21385600
	21387586	21399869			21385601
	21387590	21399873			21385602
	21387593	21399874			21385613
	21387594	21399883			21385614
	21387595	21399890			21385616
	21387596	21399895			21385620
	21387597	21399898			21385623
	21387598	21399899			21385625
	21387601	21399900			21385626
	21387603	21399922			21385627
	21387607	21399928			21385632
	21387611	21399933			21385633
	21387613	21399947			21385634
	21387615	21399949			21385635
	21387616	21399953			21385639
	21387623	21400004			21385642
	21387628	21400011			21385643
	21387629	21400015			21385644
	21387630	21400025			21385646
	21387631	21400062			21385649
	21387633	21400078			21385651
	21387636	21400081			21385652
	21387637	21400085			21385655
	21387653	21400086			21385656
	21387655	21400104			21385658
	21387656	21400118			21385659
	21387657	21400125			21385661
	21387661	21400144			21385662
	21387665	21400153			21385672
	21387671	21400155			21385673
	21387672	21400163			21385676
	21387674	21400165			21385678
	21387679	21400175			21385680
	21387685	21400190			21385681
	21387694	21400199			21385682
	21387695	21400210			21385683
	21387697	21400219			21385690
	21387698	21400225			21385695
	21387699	21400229			21385698
	21387700	21400230			21385700
	21387701	21400253			21385702
	21387703	21400261			21385703
	21387704	21400269			21385704
	21387709	21400277			21385705
	21387710	21400292			21385707
	21387712	21400309			21385709
	21387713	21400311			21385714
	21387715	21400312			21385717
	21387716	21400314			21385718
	21387720	21400323			21385720
	21387721	21400324			21385723
	21387724	21400329			21385727
	21387728	21400330			21385729
	21387729	21400355			21385735
	21387730	21400380			21385736
	21387732	21400398			21385737
	21387733	21400402			21385738
	21387734	21400407			21385739
	21387736	21400433			21385740
	21387740	21400438			21385741
	21387745	21400440			21385742
	21387749	21400444			21385745
	21387756	21400448			21385749
	21387763	21400473			21385750
	21387766	21400495			21385758
	21387767	21400496			21385759
	21387768	21400508			21385762
	21387773	21400512			21385764
	21387774	21400515			21385770
	21387775	21400567			21385772
	21387778	21400579			21385773
	21387779	21400613			21385774
	21387780	21400614			21385777
	21387781	21400631			21385778
	21387784	21400641			21385779
	21387785	21400655			21385784
	21387787	21400686			21385785
	21387788	21400695			21385786
	21387791	21400701			21385787
	21387792	21400702			21385788
	21387793	21400704			21385789
	21387796	21400705			21385790
	21387808	21400707			21385793
	21387810	21400708			21385801
	21387811	21400713			21385803
	21387812	21400717			21385804
	21387813	21400718			21385805
	21387815	21400720			21385816
	21387816	21400723			21385817
	21387817	21400726			21385818
	21387821	21400727			21385819
	21387822	21400737			21385822
	21387824	21400752			21385825
	21387825	21400753			21385827
	21387827	21400756			21385831
	21387829	21400784			21385833
	21387831	21400786			21385834
	21387832	21400791			21385839
	21387833	21400792			21385844
	21387836	21400794			21385846
	21387839	21400802			21385847
	21387840	21400803			21385851
	21387842	21400810			21385852
	21387846	21400814			21385855
	21387847	21400815			21385856
	21387848	21400816			21385857
	21387849	21400837			21385872
	21387850	21400841			21385875
	21387854	21400844			21385883
	21387855	21400855			21385888
	21387856	21400862			21385890
	21387857	21400863			21385893
	21387862	21400880			21385894
	21387864	21400881			21385896
	21387866	21400893			21385897
	21387869	21400905			21385899
	21387870	21400919			21385900
	21387872	21400945			21385902
	21387876	21400983			21385903
	21387879	21400995			21385904
	21387885	21400999			21385905
	21387888	21401017			21385908
	21387889	21401071			21385912
	21387894	21401076			21385914
	21387895	21401077			21385916
	21387898	21401091			21385918
	21387900	21401110			21385919
	21387901	21401116			21385921
	21387906	21401134			21385923
	21387907	21401137			21385927
	21387908	21401151			21385932
	21387910	21401165			21385938
	21387911	21401182			21385943
	21387912	21401184			21385946
	21387913	21401207			21385947
	21387914	21401213			21385951
	21387915	21401217			21385952
	21387916	21401246			21385953
	21387917	21401282			21385955
	21387919	21401307			21385956
	21387920	21401312			21385957
	21387926	21401329			21385959
	21387929	21401330			21385961
	21387930	21401341			21385963
	21387931	21401343			21385965
	21387935	21401349			21385968
	21387945	21401384			21385971
	21387953	21401396			21385972
	21387956	21401399			21385975
	21387958	21401406			21385979
	21387960	21401442			21385981
	21387961	21401452			21385983
	21387962	21401457			21385984
	21387964	21401477			21385985
	21387966	21401480			21385986
	21387970	21401483			21385997
	21387971	21401498			21386000
	21387973	21401506			21386005
	21387975	21401508			21386008
	21387976	21401529			21386009
	21387977	21401530			21386010
	21387979	21401535			21386012
	21387980	21401538			21386015
	21387981	21401544			21386018
	21387983	21401565			21386019
	21387984	21401566			21386020
	21387990	21401572			21386021
	21387992	21401581			21386022
	21388006	21401582			21386024
	21388008	21401614			21386025
	21388011	21401615			21386026
	21388021	21401626			21386027
	21388027	21401633			21386029
	21388028	21401637			21386036
	21388030	21401661			21386038
	21388031	21401695			21386040
	21388032	21401696			21386041
	21388033	21401697			21386048
	21388034	21401702			21386052
	21388035	21401706			21386053
	21388036	21401719			21386056
	21388038	21401738			21386057
	21388042	21401747			21386058
	21388043	21401748			21386059
	21388047	21401765			21386069
	21388048	21401775			21386071
	21388050	21401793			21386072
	21388052	21401819			21386073
	21388053	21401856			21386074
	21388054	21401867			21386075
	21388062	21401872			21386076
	21388063	21401920			21386077
	21388065	21401968			21386078
	21388066	21401971			21386079
	21388069	21401985			21386085
	21388071	21401986			21386087
	21388073	21402006			21386088
	21388074	21402011			21386089
	21388075	21402013			21386090
	21388077	21402016			21386093
	21388079	21402019			21386096
	21388080	21402020			21386097
	21388082	21402038			21386103
	21388084	21402045			21386104
	21388085	21402051			21386106
	21388086	21402061			21386107
	21388087	21402072			21386109
	21388092	21402084			21386113
	21388096	21402085			21386114
	21388097	21402086			21386115
	21388100	21402096			21386117
	21388102	21402143			21386119
	21388105	21402144			21386120
	21388106	21402145			21386121
	21388111	21402160			21386122
	21388114	21402174			21386125
	21388116	21402189			21386140
	21388117	21402191			21386141
	21388119	21402200			21386143
	21388124	21402214			21386146
	21388125	21402235			21386151
	21388126	21402255			21386159
	21388129	21402261			21386162
	21388145	21402278			21386163
	21388146	21402282			21386166
	21388149	21402296			21386167
	21388151	21402299			21386172
	21388152	21402301			21386173
	21388154	21402304			21386174
	21388157	21402311			21386175
	21388158	21402313			21386176
	21388160	21402318			21386177
	21388163	21402367			21386178
	21388164	21402393			21386181
	21388165	21402394			21386183
	21388169	21402433			21386186
	21388174	21402452			21386190
	21388177	21402472			21386191
	21388178	21402495			21386192
	21388182	21402498			21386200
	21388183	21402501			21386203
	21388184	21402517			21386204
	21388185	21402535			21386205
	21388188	21402550			21386206
	21388190	21402551			21386207
	21388191	21402567			21386209
	21388193	21402600			21386210
	21388194	21402603			21386212
	21388195	21402604			21386213
	21388197	21402612			21386217
	21388198	21402613			21386218
	21388199	21402615			21386219
	21388200	21402626			21386220
	21388202	21402627			21386223
	21388203	21402629			21386230
	21388204	21402633			21386233
	21388205	21402635			21386238
	21388209	21402636			21386239
	21388210	21402641			21386240
	21388211	21402651			21386241
	21388213	21402656			21386245
	21388214	21402657			21386247
	21388216	21402660			21386248
	21388221	21402661			21386253
	21388229	21402671			21386256
	21388232	21402679			21386257
	21388233	21402680			21386262
	21388238	21402700			21386264
	21388240	21402702			21386265
	21388245	21402707			21386270
	21388247	21402720			21386272
	21388248	21402734			21386273
	21388250	21402769			21386274
	21388251	21402776			21386275
	21388252	21402782			21386278
	21388256	21402798			21386280
	21388257	21402807			21386282
	21388258	21402815			21386283
	21388259	21402820			21386284
	21388260	21402821			21386287
	21388263	21402826			21386289
	21388266	21402832			21386290
	21388268	21402837			21386293
	21388269	21402838			21386297
	21388271	21402849			21386300
	21388273	21402857			21386302
	21388276	21402860			21386309
	21388277	21402869			21386311
	21388280	21402875			21386312
	21388284	21402883			21386313
	21388288	21402884			21386315
	21388290	21402892			21386318
	21388292	21402908			21386320
	21388294	21402928			21386323
	21388295	21402934			21386324
	21388296	21402935			21386328
	21388297	21402945			21386331
	21388298	21402975			21386332
	21388301	21402994			21386333
	21388302	21403012			21386339
	21388307	21403024			21386343
	21388316	21403052			21386344
	21388318	21403061			21386347
	21388319	21403092			21386352
	21388321	21403105			21386354
	21388322	21403122			21386355
	21388323	21403126			21386357
	21388327	21403132			21386360
	21388328	21403162			21386369
	21388331	21403179			21386370
	21388332	21403192			21386372
	21388334	21403202			21386374
	21388336	21403215			21386375
	21388340	21403234			21386390
	21388341	21403238			21386391
	21388342	21403239			21386393
	21388345	21403242			21386394
	21388346	21403246			21386396
	21388349	21403282			21386397
	21388350	21403307			21386403
	21388351	21403311			21386404
	21388353	21403320			21386406
	21388354	21403330			21386413
	21388356	21403333			21386419
	21388358	21403385			21386423
	21388359	21403386			21386424
	21388360	21403427			21386425
	21388361	21403431			21386426
	21388365	21403443			21386429
	21388367	21403445			21386438
	21388371	21403458			21386439
	21388374	21403469			21386440
	21388380	21403478			21386441
	21388381	21403488			21386450
	21388386	21403500			21386451
	21388387	21403552			21386453
	21388389	21403563			21386455
	21388391	21403568			21386457
	21388392	21403570			21386464
	21388393	21403592			21386465
	21388395	21403596			21386466
	21388399	21403599			21386468
	21388400	21403601			21386469
	21388415	21403604			21386470
	21388416	21403605			21386471
	21388419	21403661			21386472
	21388421	21403664			21386478
	21388422	21403666			21386480
	21388426	21403668			21386483
	21388428	21403674			21386484
	21388429	21403682			21386489
	21388430	21403705			21386492
	21388432	21403713			21386496
	21388433	21403724			21386497
	21388434	21403750			21386499
	21388436	21403773			21386500
	21388440	21403775			21386510
	21388441	21403795			21386511
	21388442	21403797			21386527
	21388443	21403798			21386542
	21388444	21403803			21386547
	21388445	21403810			21386550
	21388448	21403813			21386551
	21388449	21403823			21386553
	21388452	21403862			21386554
	21388453	21403878			21386555
	21388455	21403904			21386556
	21388457	21403935			21386557
	21388462	21403937			21386558
	21388463	21403943			21386559
	21388466	21403957			21386560
	21388467	21403961			21386562
	21388469	21403990			21386563
	21388470	21403993			21386565
	21388473	21404002			21386567
	21388474	21404011			21386568
	21388481	21404013			21386574
	21388484	21404016			21386585
	21388489	21404017			21386586
	21388490	21404019			21386587
	21388491	21404062			21386590
	21388492	21404096			21386592
	21388496	21404120			21386596
	21388500	21404137			21386600
	21388504	21404140			21386605
	21388505	21404144			21386608
	21388506	21404155			21386615
	21388507	21404157			21386617
	21388508	21404189			21386618
	21388509	21404209			21386619
	21388512	21404231			21386622
	21388516	21404233			21386624
	21388520	21404251			21386625
	21388521	21404300			21386626
	21388522	21404301			21386627
	21388523	21404318			21386628
	21388524	21404334			21386630
	21388525	21404349			21386632
	21388529	21404352			21386634
	21388530	21404362			21386638
	21388532	21404375			21386640
	21388539	21404420			21386656
	21388540	21404429			21386658
	21388543	21404430			21386665
	21388547	21404436			21386666
	21388549	21404447			21386669
	21388550	21404458			21386670
	21388553	21404480			21386674
	21388554	21404482			21386679
	21388555	21404510			21386686
	21388556	21404517			21386687
	21388560	21404519			21386688
	21388561	21404521			21386689
	21388563	21404559			21386690
	21388567	21404560			21386696
	21388573	21404562			21386697
	21388574	21404575			21386698
	21388575	21404595			21386699
	21388576	21404623			21386701
	21388577	21404635			21386703
	21388580	21404645			21386704
	21388581	21404683			21386707
	21388584	21404708			21386708
	21388585	21404729			21386709
	21388586	21404746			21386711
	21388587	21404772			21386712
	21388589	21404776			21386720
	21388590	21404784			21386722
	21388592	21404800			21386727
	21388594	21404821			21386728
	21388595	21404825			21386730
	21388596	21404835			21386731
	21388598	21404841			21386735
	21388599	21404846			21386741
	21388602	21404857			21386742
	21388604	21404859			21386759
	21388606	21404865			21386765
	21388609	21404870			21386766
	21388611	21404872			21386768
	21388612	21404873			21386769
	21388613	21404899			21386770
	21388614	21404903			21386771
	21388615	21404906			21386773
	21388618	21404938			21386774
	21388619	21404948			21386776
	21388620	21404990			21386778
	21388625	21405011			21386787
	21388629	21405028			21386788
	21388630	21405043			21386789
	21388633	21405054			21386792
	21388634	21405055			21386794
	21388636	21405057			21386797
	21388639	21405069			21386799
	21388640	21405071			21386800
	21388641	21405073			21386803
	21388642	21405083			21386804
	21388643	21405084			21386805
	21388644	21405098			21386807
	21388648	21405107			21386814
	21388649	21405118			21386815
	21388650	21405122			21386817
	21388652	21405123			21386822
	21388653	21405139			21386828
	21388657	21405145			21386831
	21388658	21405147			21386832
	21388659	21405153			21386836
	21388660	21405188			21386844
	21388662	21405191			21386848
	21388664	21405206			21386850
	21388665	21405212			21386851
	21388666	21405224			21386857
	21388667	21405241			21386859
	21388668	21405248			21386864
	21388669	21405260			21386867
	21388670	21405277			21386868
	21388671	21405278			21386872
	21388672	21405301			21386876
	21388674	21405304			21386880
	21388675	21405306			21386881
	21388676	21405316			21386884
	21388679	21405328			21386887
	21388680	21405329			21386889
	21388681	21405355			21386890
	21388682	21405383			21386891
	21388683	21405412			21386893
	21388685	21405419			21386894
	21388688	21405443			21386896
	21388690	21405452			21386897
	21388692	21405462			21386899
	21388694	21405477			21386901
	21388695	21405492			21386903
	21388698	21405522			21386905
	21388700	21405523			21386906
	21388704	21405527			21386910
	21388706	21405542			21386913
	21388711	21405545			21386918
	21388712	21405556			21386920
	21388713	21405560			21386923
	21388716	21405570			21386926
	21388717	21405571			21386932
	21388720	21405584			21386935
	21388722	21405586			21386936
	21388731	21405595			21386948
	21388734	21405596			21386949
	21388735	21405606			21386951
	21388736	21405607			21386952
	21388739	21405610			21386953
	21388742	21405612			21386960
	21388743	21405615			21386963
	21388744	21405616			21386964
	21388745	21405623			21386967
	21388746	21405624			21386970
	21388747	21405636			21386973
	21388748	21405638			21386975
	21388750	21405656			21386981
	21388752	21405667			21386986
	21388761	21405678			21386987
	21388762	21405680			21386988
	21388763	21405689			21386990
	21388769	21405690			21386994
	21388770	21405706			21386995
	21388771	21405711			21386996
	21388776	21405712			21386997
	21388777	21405714			21386999
	21388779	21405733			21387000
	21388780	21405754			21387001
	21388781	21405771			21387004
	21388784	21405773			21387005
	21388787	21405782			21387006
	21388788	21405798			21387018
	21388790	21405807			21387025
	21388793	21405819			21387026
	21388794	21405833			21387027
	21388798	21405834			21387030
	21388799	21405837			21387033
	21388801	21405842			21387034
	21388802	21405865			21387039
	21388803	21405887			21387042
	21388808	21405894			21387044
	21388817	21405899			21387046
	21388818	21405906			21387048
	21388820	21405912			21387049
	21388821	21405922			21387053
	21388823	21405925			21387058
	21388824	21405952			21387059
	21388840	21406001			21387060
	21388843	21406007			21387061
	21388845	21406020			21387062
	21388846	21406043			21387063
	21388849	21406056			21387064
	21388850	21406060			21387070
	21388851	21406076			21387072
	21388852	21406077			21387073
	21388856	21406084			21387086
	21388857	21406094			21387087
	21388858	21406102			21387090
	21388860	21406103			21387093
	21388864	21406123			21387095
	21388866	21406128			21387097
	21388867	21406129			21387102
	21388873	21406130			21387104
	21388874	21406134			21387106
	21388875	21406144			21387110
	21388876	21406145			21387111
	21388878	21406163			21387112
	21388880	21406166			21387116
	21388882	21406194			21387121
	21388887	21406203			21387122
	21388891	21406206			21387124
	21388892	21406216			21387132
	21388893	21406218			21387134
	21388895	21406244			21387135
	21388899	21406248			21387137
	21388902	21406274			21387138
	21388904	21406281			21387139
	21388907	21406288			21387141
	21388909	21406289			21387142
	21388911	21406290			21387144
	21388912	21406300			21387145
	21388913	21406301			21387146
	21388914	21406313			21387151
	21388917	21406317			21387158
	21388918	21406322			21387160
	21388919	21406323			21387164
	21388920	21406335			21387165
	21388924	21406368			21387168
	21388925	21406369			21387170
	21388926	21406399			21387171
	21388927	21406412			21387172
	21388928	21406419			21387175
	21388932	21406437			21387177
	21388934	21406438			21387179
	21388936	21406441			21387183
	21388937	21406455			21387186
	21388938	21406457			21387188
	21388939	21406458			21387191
	21388940	21406465			21387192
	21388942	21406548			21387194
	21388943	21406553			21387196
	21388946	21406560			21387198
	21388949	21406568			21387201
	21388955	21406572			21387203
	21388956	21406594			21387204
	21388957	21406595			21387207
	21388958	21406643			21387209
	21388960	21406647			21387210
	21388962	21406663			21387211
	21388964	21406676			21387214
	21388968	21406686			21387229
	21388970	21406693			21387230
	21388971	21406699			21387235
	21388974	21406703			21387236
	21388975	21406708			21387237
	21388976	21406716			21387238
	21388977	21406723			21387239
	21388978	21406729			21387243
	21388980	21406740			21387245
	21388986	21406754			21387247
	21388988	21406771			21387248
	21388989	21406774			21387249
	21388992	21406794			21387251
	21388994	21406806			21387252
	21388999	21406843			21387253
	21389001	21406868			21387254
	21389002	21406888			21387255
	21389003	21406889			21387256
	21389007	21406896			21387262
	21389010	21406902			21387264
	21389015	21406927			21387265
	21389017	21406934			21387267
	21389021	21406936			21387268
	21389023	21406941			21387269
	21389026	21406945			21387271
	21389032	21406949			21387273
	21389033	21406952			21387275
	21389034	21406955			21387277
	21389036	21406958			21387279
	21389040	21406963			21387282
	21389041	21406966			21387283
	21389042	21406970			21387284
	21389045	21406972			21387290
	21389046	21406991			21387295
	21389047	21407003			21387296
	21389050	21407027			21387298
	21389052	21407044			21387307
	21389053	21407051			21387310
	21389054	21407054			21387311
	21389060	21407060			21387315
	21389062	21407061			21387318
	21389069	21407082			21387324
	21389070	21407108			21387329
	21389071	21407128			21387331
	21389072	21407146			21387338
	21389075	21407158			21387341
	21389076	21407192			21387342
	21389079	21407206			21387344
	21389080	21407209			21387346
	21389087	21407218			21387347
	21389091	21407220			21387348
	21389092	21407239			21387349
	21389093	21407241			21387350
	21389094	21407246			21387352
	21389096	21407287			21387353
	21389099	21407323			21387354
	21389103	21407328			21387357
	21389104	21407329			21387359
	21389106	21407338			21387361
	21389107	21407350			21387362
	21389109	21407354			21387363
	21389110	21407363			21387364
	21389111	21407381			21387365
	21389114	21407383			21387368
	21389118	21407389			21387371
	21389119	21407390			21387376
	21389120	21407394			21387377
	21389123	21407395			21387378
	21389129	21407398			21387380
	21389134	21407408			21387381
	21389136	21407409			21387382
	21389140	21407415			21387383
	21389141	21407421			21387384
	21389152	21407428			21387385
	21389156	21407440			21387391
	21389159	21407453			21387392
	21389161	21407463			21387394
	21389162	21407466			21387404
[truncated: 9,678 more rows]

## Sheet: associated_CK vs DS_DMGs
ID	FirstTableID	Start	End	Length	OverlapNumber	OverlapSize	OverlapRate	SecondTableID:Start,End,Length,OverlapSize...
fakechr1	TranscriptID=XM_010088246.1:GeneID=21384702:Strand="-"	355025	355180	156	3	64	0.410256	fakechr1-355105-355137:-0.225333:355105,355137,33,33	fakechr1-355164-355496:-0.409315:355164,355496,333,17	fakechr1-355151-355164:-0.319533:355151,355164,14,14
fakechr1	TranscriptID=XM_010088251.1:GeneID=21385047:Strand="-"	437257	440752	3496	1	68	0.0194508	fakechr1-438806-438873:0.389867:438806,438873,68,68
fakechr1	TranscriptID=XM_010088258.1:GeneID=21391017:Strand="+"	541468	547142	5675	3	192	0.0338326	fakechr1-545385-545509:0.378167:545385,545509,125,125	fakechr1-546747-546807:0.894125:546747,546807,61,61	fakechr1-546840-546845:0.864867:546840,546845,6,6
fakechr1	TranscriptID=XM_010088259.1:GeneID=21391018:Strand="-"	549087	554158	5072	3	557	0.109819	fakechr1-550270-550559:-0.329855:550270,550559,290,290	fakechr1-549866-550000:-0.420333:549866,550000,135,135	fakechr1-551406-551537:0.399921:551406,551537,132,132
fakechr1	TranscriptID=XM_010088260.1:GeneID=21391019:Strand="+"	565476	567410	1935	2	135	0.0697674	fakechr1-566526-566643:0.533733:566526,566643,118,118	fakechr1-566910-566926:0.349000:566910,566926,17,17
fakechr1	TranscriptID=XM_010088262.1:GeneID=21391021:Strand="-"	569613	572317	2705	1	145	0.0536044	fakechr1-571908-572052:0.281034:571908,572052,145,145
fakechr1	TranscriptID=XM_010088265.1:GeneID=21391024:Strand="+"	627226	630923	3698	2	109	0.0294754	fakechr1-630100-630193:0.674259:630100,630193,94,94	fakechr1-630252-630266:0.500133:630252,630266,15,15
fakechr1	TranscriptID=XM_010088266.1:GeneID=21391025:Strand="+"	640574	646977	6404	2	308	0.0480949	fakechr1-641851-642026:-0.309467:641851,642026,176,176	fakechr1-645994-646125:-0.187143:645994,646125,132,132
fakechr1	TranscriptID=XM_010088268.1:GeneID=21391027:Strand="+"	652508	659365	6858	2	493	0.0718868	fakechr1-656819-657139:-0.497533:656819,657139,321,321	fakechr1-657910-658081:0.339859:657910,658081,172,172
fakechr1	TranscriptID=XM_010088269.1:GeneID=21391028:Strand="+"	660807	667248	6442	1	72	0.0111767	fakechr1-665172-665243:-0.715292:665172,665243,72,72
fakechr1	TranscriptID=XM_010088270.1:GeneID=21391029:Strand="-"	669757	670333	577	2	106	0.183709	fakechr1-669935-670006:0.355400:669935,670006,72,72	fakechr1-669842-669875:0.279467:669842,669875,34,34
fakechr1	TranscriptID=XM_010088271.1:GeneID=21391030:Strand="+"	672151	673584	1434	3	260	0.181311	fakechr1-672989-673159:0.420944:672989,673159,171,171	fakechr1-672686-672744:0.249800:672686,672744,59,59	fakechr1-673508-673537:0.183733:673508,673537,30,30
fakechr1	TranscriptID=XM_010088273.1:GeneID=21391032:Strand="+"	693041	694127	1087	1	135	0.124195	fakechr1-693631-693765:0.642794:693631,693765,135,135
fakechr1	TranscriptID=XM_010088281.1:GeneID=21385825:Strand="+"	783359	789551	6193	2	317	0.0511868	fakechr1-786036-786296:0.210370:786036,786296,261,261	fakechr1-789301-789356:0.279577:789301,789356,56,56
fakechr1	TranscriptID=XM_010088283.1:GeneID=21385827:Strand="-"	812899	815295	2397	2	176	0.0734251	fakechr1-812999-813115:-0.314444:812999,813115,117,117	fakechr1-813830-813888:0.424200:813830,813888,59,59
fakechr1	TranscriptID=XM_010088284.1:GeneID=21385019:Strand="+"	924857	932894	8038	1	77	0.0095795	fakechr1-929782-929858:-0.828267:929782,929858,77,77
fakechr1	TranscriptID=XM_010088285.1:GeneID=21385020:Strand="-"	943372	944262	891	1	11	0.0123457	fakechr1-944252-944325:0.121400:944252,944325,74,11
fakechr1	TranscriptID=XM_010088290.1:GeneID=21386390:Strand="+"	1003236	1006958	3723	5	359	0.0964276	fakechr1-1005234-1005357:0.516267:1005234,1005357,124,124	fakechr1-1004533-1004619:-0.340733:1004533,1004619,87,87	fakechr1-1005808-1005865:-0.368739:1005808,1005865,58,58	fakechr1-1006837-1006892:-0.524856:1006837,1006892,56,56	fakechr1-1004271-1004304:0.754067:1004271,1004304,34,34
fakechr1	TranscriptID=XM_010088291.1:GeneID=21386391:Strand="+"	1008258	1010289	2032	2	206	0.101378	fakechr1-1009897-1010091:0.262743:1009897,1010091,195,195	fakechr1-1010091-1010101:0.539679:1010091,1010101,11,11
fakechr1	TranscriptID=XM_010088293.1:GeneID=21386393:Strand="-"	1021550	1021978	429	1	41	0.0955711	fakechr1-1021915-1021955:-0.189800:1021915,1021955,41,41
fakechr1	TranscriptID=XM_010088294.1:GeneID=21386394:Strand="-"	1023254	1023562	309	1	309	1	fakechr1-1023107-1023584:-0.305496:1023107,1023584,478,309
fakechr1	TranscriptID=XM_010088296.1:GeneID=21386396:Strand="-"	1029307	1033776	4470	1	58	0.0129754	fakechr1-1029767-1029824:0.171371:1029767,1029824,58,58
fakechr1	TranscriptID=XM_010088297.1:GeneID=21386397:Strand="+"	1060804	1064399	3596	3	188	0.0522803	fakechr1-1062233-1062306:-0.347867:1062233,1062306,74,74	fakechr1-1064238-1064308:0.120125:1064238,1064308,71,71	fakechr1-1062775-1062817:-0.297200:1062775,1062817,43,43
fakechr1	TranscriptID=XM_010088299.1:GeneID=21385997:Strand="+"	1162137	1166375	4239	2	145	0.0342062	fakechr1-1165090-1165174:-0.369844:1165090,1165174,85,85	fakechr1-1163497-1163556:-0.418583:1163497,1163556,60,60
fakechr1	TranscriptID=XM_010088302.1:GeneID=21386000:Strand="-"	1184497	1186716	2220	4	197	0.0887387	fakechr1-1185239-1185316:-0.251533:1185239,1185316,78,78	fakechr1-1185022-1185076:0.443381:1185022,1185076,55,55	fakechr1-1186553-1186599:-0.453467:1186553,1186599,47,47	fakechr1-1185760-1185776:0.141267:1185760,1185776,17,17
fakechr1	TranscriptID=XM_010088307.1:GeneID=21386005:Strand="-"	1202887	1204255	1369	1	72	0.0525931	fakechr1-1204167-1204238:0.407648:1204167,1204238,72,72
fakechr1	TranscriptID=XM_010088310.1:GeneID=21386008:Strand="+"	1211883	1212372	490	1	38	0.077551	fakechr1-1212061-1212098:0.278370:1212061,1212098,38,38
fakechr1	TranscriptID=XM_010088311.1:GeneID=21386009:Strand="+"	1217687	1218724	1038	1	92	0.088632	fakechr1-1218361-1218452:-0.365133:1218361,1218452,92,92
fakechr1	TranscriptID=XM_010088312.1:GeneID=21386010:Strand="+"	1220123	1224338	4216	2	214	0.050759	fakechr1-1221730-1221864:-0.467959:1221730,1221864,135,135	fakechr1-1224038-1224116:0.495467:1224038,1224116,79,79
fakechr1	TranscriptID=XM_010088314.1:GeneID=21386012:Strand="-"	1237913	1238533	621	1	22	0.0354267	fakechr1-1238440-1238461:-0.484967:1238440,1238461,22,22
fakechr1	TranscriptID=XM_010088315.1:GeneID=21384301:Strand="+"	1256054	1258616	2563	3	279	0.108857	fakechr1-1257331-1257517:-0.466000:1257331,1257517,187,187	fakechr1-1257853-1257907:0.732400:1257853,1257907,55,55	fakechr1-1258496-1258532:0.309007:1258496,1258532,37,37
fakechr1	TranscriptID=XM_010088320.1:GeneID=21385277:Strand="+"	1317755	1320718	2964	1	86	0.0290148	fakechr1-1318478-1318563:-0.478800:1318478,1318563,86,86
fakechr1	TranscriptID=XM_010088323.1:GeneID=21385280:Strand="+"	1364497	1369253	4757	5	370	0.0777801	fakechr1-1368925-1369043:-0.339600:1368925,1369043,119,119	fakechr1-1365173-1365261:-0.346536:1365173,1365261,89,89	fakechr1-1366269-1366338:-0.339351:1366269,1366338,70,70	fakechr1-1367222-1367274:0.301462:1367222,1367274,53,53	fakechr1-1369175-1369213:-0.530200:1369175,1369213,39,39
fakechr1	TranscriptID=XM_010088325.1:GeneID=21384449:Strand="+"	1398857	1406046	7190	6	1699	0.2363	fakechr1-1402311-1403080:0.254571:1402311,1403080,770,770	fakechr1-1404664-1404960:0.206961:1404664,1404960,297,297	fakechr1-1405182-1405390:-0.483949:1405182,1405390,209,209	fakechr1-1400469-1400664:-0.105067:1400469,1400664,196,196	fakechr1-1399376-1399500:0.266750:1399376,1399500,125,125	fakechr1-1403508-1403609:-0.261366:1403508,1403609,102,102
fakechr1	TranscriptID=XM_010088326.1:GeneID=21387842:Strand="+"	1466386	1467267	882	1	33	0.037415	fakechr1-1466801-1466833:-0.159256:1466801,1466833,33,33
fakechr1	TranscriptID=XM_010088330.1:GeneID=21387846:Strand="+"	1498160	1503067	4908	1	213	0.0433985	fakechr1-1502286-1502498:0.275333:1502286,1502498,213,213
fakechr1	TranscriptID=XM_010088331.1:GeneID=21387847:Strand="+"	1522400	1525563	3164	1	24	0.00758534	fakechr1-1525344-1525367:-0.135735:1525344,1525367,24,24
fakechr1	TranscriptID=XM_010088332.1:GeneID=21387848:Strand="+"	1535369	1538658	3290	2	112	0.0340426	fakechr1-1536053-1536113:-0.350667:1536053,1536113,61,61	fakechr1-1536655-1536705:-0.375667:1536655,1536705,51,51
fakechr1	TranscriptID=XM_010088333.1:GeneID=21387849:Strand="+"	1542379	1544148	1770	2	234	0.132203	fakechr1-1543586-1543799:-0.408007:1543586,1543799,214,214	fakechr1-1543332-1543351:-0.274600:1543332,1543351,20,20
fakechr1	TranscriptID=XM_010088334.1:GeneID=21387850:Strand="-"	1545931	1549676	3746	3	137	0.0365723	fakechr1-1546414-1546501:-0.607667:1546414,1546501,88,88	fakechr1-1546272-1546301:-0.279667:1546272,1546301,30,30	fakechr1-1546125-1546143:-0.635708:1546125,1546143,19,19
fakechr1	TranscriptID=XM_010088338.1:GeneID=21387854:Strand="+"	1571854	1575405	3552	1	667	0.187782	fakechr1-1574211-1574877:0.494666:1574211,1574877,667,667
fakechr1	TranscriptID=XM_010088339.1:GeneID=21387855:Strand="+"	1592811	1593071	261	3	184	0.704981	fakechr1-1592882-1592979:0.457667:1592882,1592979,98,98	fakechr1-1592979-1593025:0.220524:1592979,1593025,47,47	fakechr1-1593033-1593083:0.346667:1593033,1593083,51,39
fakechr1	TranscriptID=XM_010088340.1:GeneID=21387856:Strand="-"	1594283	1594450	168	1	7	0.0416667	fakechr1-1594444-1594647:0.698000:1594444,1594647,204,7
fakechr1	TranscriptID=XM_010088341.1:GeneID=21387857:Strand="-"	1594500	1597329	2830	4	223	0.0787986	fakechr1-1594444-1594647:0.698000:1594444,1594647,204,148	fakechr1-1594766-1594803:0.636557:1594766,1594803,38,38	fakechr1-1594742-1594764:0.662380:1594742,1594764,23,23	fakechr1-1594729-1594742:0.482044:1594729,1594742,14,14
fakechr1	TranscriptID=XM_010088344.1:GeneID=21385749:Strand="+"	1642166	1642474	309	1	62	0.200647	fakechr1-1642293-1642354:0.233267:1642293,1642354,62,62
fakechr1	TranscriptID=XM_010088345.1:GeneID=21385750:Strand="+"	1654347	1654730	384	1	69	0.179688	fakechr1-1654446-1654514:-0.267591:1654446,1654514,69,69
fakechr1	TranscriptID=XM_010088353.1:GeneID=21386450:Strand="+"	1708487	1711917	3431	1	63	0.018362	fakechr1-1710758-1710820:0.251584:1710758,1710820,63,63
fakechr1	TranscriptID=XM_010088354.1:GeneID=21386451:Strand="-"	1712967	1716324	3358	3	271	0.0807028	fakechr1-1713339-1713553:0.393019:1713339,1713553,215,215	fakechr1-1715330-1715371:0.167879:1715330,1715371,42,42	fakechr1-1713160-1713173:0.414333:1713160,1713173,14,14
fakechr1	TranscriptID=XM_010088356.1:GeneID=21386453:Strand="+"	1740345	1743560	3216	5	305	0.0948383	fakechr1-1742984-1743098:0.439667:1742984,1743098,115,115	fakechr1-1743207-1743310:-0.627694:1743207,1743310,104,104	fakechr1-1742504-1742556:-0.359133:1742504,1742556,53,53	fakechr1-1742839-1742858:-0.613733:1742839,1742858,20,20	fakechr1-1743098-1743110:0.581133:1743098,1743110,13,13
fakechr1	TranscriptID=XM_010088358.1:GeneID=21386455:Strand="-"	1752720	1758801	6082	1	225	0.0369944	fakechr1-1754435-1754659:0.605026:1754435,1754659,225,225
fakechr1	TranscriptID=XM_010088360.1:GeneID=21386457:Strand="-"	1769511	1772668	3158	1	18	0.00569981	fakechr1-1772631-1772648:-0.340278:1772631,1772648,18,18
fakechr1	TranscriptID=XM_010088369.1:GeneID=21386309:Strand="-"	1828277	1831835	3559	1	37	0.0103962	fakechr1-1830912-1830948:0.593326:1830912,1830948,37,37
fakechr1	TranscriptID=XM_010088371.1:GeneID=21386311:Strand="+"	1835955	1837477	1523	1	340	0.223244	fakechr1-1836799-1837138:-0.373594:1836799,1837138,340,340
fakechr1	TranscriptID=XM_010088372.1:GeneID=21386312:Strand="+"	1848871	1857362	8492	6	938	0.110457	fakechr1-1856964-1857171:-0.514972:1856964,1857171,208,208	fakechr1-1856244-1856415:-0.313894:1856244,1856415,172,172	fakechr1-1855675-1855836:-0.417509:1855675,1855836,162,162	fakechr1-1856664-1856822:0.304980:1856664,1856822,159,159	fakechr1-1850040-1850165:-0.548133:1850040,1850165,126,126	fakechr1-1854056-1854166:-0.432867:1854056,1854166,111,111
fakechr1	TranscriptID=XM_010088373.1:GeneID=21386313:Strand="-"	1858901	1861328	2428	2	149	0.0613674	fakechr1-1859760-1859855:0.327042:1859760,1859855,96,96	fakechr1-1858887-1858953:0.422800:1858887,1858953,67,53
fakechr1	TranscriptID=XM_010088377.1:GeneID=21384403:Strand="+"	1892195	1896408	4214	1	34	0.00806834	fakechr1-1892214-1892247:-0.313267:1892214,1892247,34,34
fakechr1	TranscriptID=XM_010088381.1:GeneID=21384512:Strand="-"	1933079	1936374	3296	1	77	0.0233617	fakechr1-1935008-1935084:0.311467:1935008,1935084,77,77
fakechr1	TranscriptID=XM_010088384.1:GeneID=21384805:Strand="+"	1977659	1979760	2102	1	21	0.00999049	fakechr1-1979383-1979403:0.414067:1979383,1979403,21,21
fakechr1	TranscriptID=XM_010088385.1:GeneID=21384806:Strand="+"	1982352	1985602	3251	1	21	0.00645955	fakechr1-1985554-1985574:0.662933:1985554,1985574,21,21
fakechr1	TranscriptID=XM_010088387.1:GeneID=21384286:Strand="-"	2010670	2011944	1275	1	42	0.0329412	fakechr1-2010698-2010739:0.261867:2010698,2010739,42,42
fakechr1	TranscriptID=XM_010088394.1:GeneID=21399191:Strand="+"	2091855	2107580	15726	2	102	0.00648607	fakechr1-2096411-2096471:-0.615060:2096411,2096471,61,61	fakechr1-2107421-2107461:0.422292:2107421,2107461,41,41
fakechr1	TranscriptID=XM_010088395.1:GeneID=21399192:Strand="-"	2117051	2122047	4997	1	357	0.0714429	fakechr1-2119266-2119622:-0.592544:2119266,2119622,357,357
fakechr1	TranscriptID=XM_010088396.1:GeneID=21399193:Strand="-"	2131408	2136102	4695	2	205	0.0436635	fakechr1-2135077-2135220:-0.533133:2135077,2135220,144,144	fakechr1-2134559-2134619:-0.568200:2134559,2134619,61,61
fakechr1	TranscriptID=XM_010088397.1:GeneID=21399194:Strand="-"	2153487	2161543	8057	1	102	0.0126598	fakechr1-2160111-2160212:0.514536:2160111,2160212,102,102
fakechr1	TranscriptID=XM_010088406.1:GeneID=21399203:Strand="+"	2216821	2248016	31196	5	713	0.0228555	fakechr1-2218569-2218812:-0.323611:2218569,2218812,244,244	fakechr1-2242230-2242431:0.490223:2242230,2242431,202,202	fakechr1-2244571-2244672:-0.293133:2244571,2244672,102,102	fakechr1-2229459-2229543:-0.254533:2229459,2229543,85,85	fakechr1-2242979-2243058:-0.306575:2242979,2243058,80,80
fakechr1	TranscriptID=XM_010088407.1:GeneID=21399204:Strand="+"	2251962	2254305	2344	2	126	0.0537543	fakechr1-2253408-2253489:-0.444506:2253408,2253489,82,82	fakechr1-2253936-2253979:-0.659527:2253936,2253979,44,44
fakechr1	TranscriptID=XM_010088411.1:GeneID=21399208:Strand="-"	2276326	2280497	4172	5	224	0.0536913	fakechr1-2276609-2276716:0.361400:2276609,2276716,108,108	fakechr1-2276535-2276578:0.713109:2276535,2276578,44,44	fakechr1-2276463-2276500:0.175213:2276463,2276500,38,38	fakechr1-2276500-2276519:0.329600:2276500,2276519,20,20	fakechr1-2276732-2276745:0.516200:2276732,2276745,14,14
fakechr1	TranscriptID=XM_010088412.1:GeneID=21399209:Strand="-"	2282247	2287395	5149	2	32	0.0062148	fakechr1-2287179-2287195:0.206400:2287179,2287195,17,17	fakechr1-2287165-2287179:0.292867:2287165,2287179,15,15
fakechr1	TranscriptID=XM_010088414.1:GeneID=21399211:Strand="-"	2296366	2314766	18401	4	644	0.0349981	fakechr1-2303807-2304064:0.622800:2303807,2304064,258,258	fakechr1-2296789-2296987:-0.144445:2296789,2296987,199,199	fakechr1-2312241-2312365:-0.240133:2312241,2312365,125,125	fakechr1-2311233-2311294:-0.298400:2311233,2311294,62,62
fakechr1	TranscriptID=XM_010088417.1:GeneID=21399214:Strand="-"	2341958	2348914	6957	3	336	0.0482967	fakechr1-2345680-2345836:0.519212:2345680,2345836,157,157	fakechr1-2343023-2343155:0.398296:2343023,2343155,133,133	fakechr1-2345635-2345680:0.243785:2345635,2345680,46,46
fakechr1	TranscriptID=XM_010088420.1:GeneID=21399217:Strand="-"	2378896	2384883	5988	2	256	0.0427522	fakechr1-2380400-2380600:-0.313917:2380400,2380600,201,201	fakechr1-2381242-2381296:0.319733:2381242,2381296,55,55
fakechr1	TranscriptID=XM_010088425.1:GeneID=21399222:Strand="-"	2422540	2424448	1909	2	99	0.0518596	fakechr1-2422962-2423018:0.516000:2422962,2423018,57,57	fakechr1-2423585-2423626:0.282752:2423585,2423626,42,42
fakechr1	TranscriptID=XM_010088426.1:GeneID=21399223:Strand="+"	2450828	2460425	9598	3	497	0.0517816	fakechr1-2460066-2460285:0.287537:2460066,2460285,220,220	fakechr1-2459155-2459338:0.526870:2459155,2459338,184,184	fakechr1-2459378-2459470:0.382133:2459378,2459470,93,93
fakechr1	TranscriptID=XM_010088429.1:GeneID=21399226:Strand="-"	2520842	2526965	6124	3	297	0.0484977	fakechr1-2521891-2522034:0.322375:2521891,2522034,144,144	fakechr1-2524777-2524870:-0.278998:2524777,2524870,94,94	fakechr1-2525199-2525257:0.344533:2525199,2525257,59,59
fakechr1	TranscriptID=XM_010088433.1:GeneID=21399230:Strand="+"	2551999	2553269	1271	1	13	0.0102282	fakechr1-2552095-2552107:-0.185619:2552095,2552107,13,13
fakechr1	TranscriptID=XM_010088436.1:GeneID=21385551:Strand="+"	2599217	2600911	1695	1	300	0.176991	fakechr1-2599906-2600205:0.321757:2599906,2600205,300,300
fakechr1	TranscriptID=XM_010088437.1:GeneID=21385552:Strand="-"	2603880	2609060	5181	3	937	0.180853	fakechr1-2606243-2606912:-0.330805:2606243,2606912,670,670	fakechr1-2607194-2607361:0.246600:2607194,2607361,168,168	fakechr1-2606083-2606181:0.239867:2606083,2606181,99,99
fakechr1	TranscriptID=XM_010088438.1:GeneID=21385553:Strand="+"	2617345	2618908	1564	4	256	0.163683	fakechr1-2618152-2618240:0.499333:2618152,2618240,89,89	fakechr1-2617686-2617757:0.367533:2617686,2617757,72,72	fakechr1-2617986-2618055:0.417200:2617986,2618055,70,70	fakechr1-2618760-2618784:-0.705363:2618760,2618784,25,25
fakechr1	TranscriptID=XM_010088439.1:GeneID=21385554:Strand="-"	2621274	2639012	17739	2	438	0.0246914	fakechr1-2636495-2636840:0.314815:2636495,2636840,346,346	fakechr1-2621883-2621974:-0.657095:2621883,2621974,92,92
fakechr1	TranscriptID=XM_010088440.1:GeneID=21385555:Strand="-"	2654732	2658465	3734	1	42	0.011248	fakechr1-2658137-2658178:0.315133:2658137,2658178,42,42
fakechr1	TranscriptID=XM_010088442.1:GeneID=21389168:Strand="-"	2666461	2667162	702	1	406	0.578348	fakechr1-2666549-2666954:-0.800742:2666549,2666954,406,406
fakechr1	TranscriptID=XM_010088443.1:GeneID=21389169:Strand="-"	2668552	2668755	204	1	179	0.877451	fakechr1-2668577-2668817:-0.357538:2668577,2668817,241,179
fakechr1	TranscriptID=XM_010088444.1:GeneID=21389170:Strand="-"	2669058	2673679	4622	3	538	0.1164	fakechr1-2671392-2671715:0.360379:2671392,2671715,324,324	fakechr1-2672678-2672863:-0.148574:2672678,2672863,186,186	fakechr1-2671868-2671895:0.268800:2671868,2671895,28,28
fakechr1	TranscriptID=XM_010088446.1:GeneID=21389172:Strand="-"	2677266	2687073	9808	8	2107	0.214825	fakechr1-2682354-2683795:0.174401:2682354,2683795,1442,1442	fakechr1-2681560-2681685:-0.469823:2681560,2681685,126,126	fakechr1-2685220-2685339:-0.527605:2685220,2685339,120,120	fakechr1-2679596-2679687:-0.690792:2679596,2679687,92,92	fakechr1-2682237-2682327:0.598041:2682237,2682327,91,91	fakechr1-2678976-2679062:-0.381382:2678976,2679062,87,87	fakechr1-2678453-2678532:-0.405133:2678453,2678532,80,80	fakechr1-2685066-2685134:0.705741:2685066,2685134,69,69
fakechr1	TranscriptID=XM_010088448.1:GeneID=21389174:Strand="-"	2695877	2698453	2577	4	388	0.150563	fakechr1-2695799-2696072:0.133429:2695799,2696072,274,196	fakechr1-2696235-2696305:-0.303222:2696235,2696305,71,71	fakechr1-2696072-2696134:-0.559333:2696072,2696134,63,63	fakechr1-2697057-2697114:-0.251867:2697057,2697114,58,58
fakechr1	TranscriptID=XM_010088450.1:GeneID=21389176:Strand="-"	2707956	2709857	1902	3	353	0.185594	fakechr1-2708501-2708704:0.292815:2708501,2708704,204,204	fakechr1-2709104-2709225:0.454653:2709104,2709225,122,122	fakechr1-2708289-2708315:-0.392400:2708289,2708315,27,27
fakechr1	TranscriptID=XM_010088452.1:GeneID=21389178:Strand="+"	2720851	2723197	2347	1	200	0.0852152	fakechr1-2722363-2722562:0.314012:2722363,2722562,200,200
fakechr1	TranscriptID=XM_010088455.1:GeneID=21389181:Strand="-"	2729442	2733154	3713	1	19	0.00511716	fakechr1-2729635-2729653:0.579200:2729635,2729653,19,19
fakechr1	TranscriptID=XM_010088456.1:GeneID=21389182:Strand="-"	2734658	2736846	2189	3	352	0.160804	fakechr1-2734778-2734930:0.262857:2734778,2734930,153,153	fakechr1-2736156-2736298:-0.318200:2736156,2736298,143,143	fakechr1-2735885-2735940:0.396176:2735885,2735940,56,56
fakechr1	TranscriptID=XM_010088464.1:GeneID=21389190:Strand="+"	2785487	2789929	4443	3	871	0.196039	fakechr1-2786521-2787222:-0.322819:2786521,2787222,702,702	fakechr1-2787503-2787641:0.460806:2787503,2787641,139,139	fakechr1-2787965-2787994:0.537083:2787965,2787994,30,30
fakechr1	TranscriptID=XM_010088467.1:GeneID=21389193:Strand="-"	2829188	2831074	1887	2	46	0.0243773	fakechr1-2829978-2830003:-0.222723:2829978,2830003,26,26	fakechr1-2829604-2829623:-0.246933:2829604,2829623,20,20
fakechr1	TranscriptID=XM_010088471.1:GeneID=21385228:Strand="-"	2890936	2895433	4498	2	302	0.067141	fakechr1-2891020-2891269:-0.407414:2891020,2891269,250,250	fakechr1-2894112-2894163:0.237533:2894112,2894163,52,52
fakechr1	TranscriptID=XM_010088473.1:GeneID=21385230:Strand="+"	2909052	2913405	4354	2	465	0.106798	fakechr1-2909961-2910199:-0.459381:2909961,2910199,239,239	fakechr1-2910394-2910619:0.538036:2910394,2910619,226,226
fakechr1	TranscriptID=XM_010088474.1:GeneID=21385231:Strand="+"	2915900	2917843	1944	2	96	0.0493827	fakechr1-2916401-2916472:0.343190:2916401,2916472,72,72	fakechr1-2916805-2916828:0.209600:2916805,2916828,24,24
fakechr1	TranscriptID=XM_010088480.1:GeneID=21389641:Strand="+"	2983512	2986921	3410	1	72	0.0211144	fakechr1-2985784-2985855:-0.448467:2985784,2985855,72,72
fakechr1	TranscriptID=XM_010088481.1:GeneID=21389642:Strand="-"	3002419	3003589	1171	2	85	0.0725875	fakechr1-3003384-3003431:0.593600:3003384,3003431,48,48	fakechr1-3002834-3002870:-0.311467:3002834,3002870,37,37
fakechr1	TranscriptID=XM_010088482.1:GeneID=21389643:Strand="-"	3003655	3005621	1967	1	116	0.0589731	fakechr1-3003907-3004022:0.396458:3003907,3004022,116,116
fakechr1	TranscriptID=XM_010088484.1:GeneID=21389645:Strand="+"	3025514	3026899	1386	1	317	0.228716	fakechr1-3026517-3026833:-0.142195:3026517,3026833,317,317
fakechr1	TranscriptID=XM_010088487.1:GeneID=21389648:Strand="-"	3068181	3068414	234	1	136	0.581197	fakechr1-3068279-3068424:-0.686467:3068279,3068424,146,136
fakechr1	TranscriptID=XM_010088488.1:GeneID=21389649:Strand="-"	3082854	3086662	3809	1	52	0.0136519	fakechr1-3085411-3085462:0.484519:3085411,3085462,52,52
fakechr1	TranscriptID=XM_010088492.1:GeneID=21392890:Strand="+"	3136777	3141553	4777	4	166	0.0347498	fakechr1-3138700-3138775:-0.381435:3138700,3138775,76,76	fakechr1-3139746-3139812:0.368524:3139746,3139812,67,67	fakechr1-3139954-3139967:-0.276867:3139954,3139967,14,14	fakechr1-3139977-3139985:-0.286548:3139977,3139985,9,9
fakechr1	TranscriptID=XM_010088495.1:GeneID=21392893:Strand="-"	3163707	3166334	2628	1	28	0.0106545	fakechr1-3163839-3163866:0.416874:3163839,3163866,28,28
fakechr1	TranscriptID=XM_010088496.1:GeneID=21392894:Strand="-"	3176464	3181605	5142	1	26	0.0050564	fakechr1-3180540-3180565:0.399733:3180540,3180565,26,26
fakechr1	TranscriptID=XM_010088497.1:GeneID=21392895:Strand="+"	3201158	3203020	1863	1	270	0.144928	fakechr1-3202160-3202429:0.222933:3202160,3202429,270,270
fakechr1	TranscriptID=XM_010088503.1:GeneID=21392901:Strand="+"	3221240	3223932	2693	1	275	0.102117	fakechr1-3222609-3222883:-0.324137:3222609,3222883,275,275
fakechr1	TranscriptID=XM_010088504.1:GeneID=21392902:Strand="-"	3224522	3225869	1348	2	70	0.0519288	fakechr1-3224702-3224737:0.473171:3224702,3224737,36,36	fakechr1-3224614-3224647:-0.227467:3224614,3224647,34,34
fakechr1	TranscriptID=XM_010088507.1:GeneID=21392905:Strand="-"	3249390	3250531	1142	1	14	0.0122592	fakechr1-3250441-3250454:-0.258996:3250441,3250454,14,14
fakechr1	TranscriptID=XM_010088509.1:GeneID=21392907:Strand="+"	3263600	3267691	4092	3	244	0.0596285	fakechr1-3266683-3266825:-0.350533:3266683,3266825,143,143	fakechr1-3266908-3266983:-0.177600:3266908,3266983,76,76	fakechr1-3266616-3266640:0.324400:3266616,3266640,25,25
fakechr1	TranscriptID=XM_010088511.1:GeneID=21392909:Strand="-"	3273887	3275950	2064	1	113	0.0547481	fakechr1-3275733-3275845:0.204340:3275733,3275845,113,113
fakechr1	TranscriptID=XM_010088513.1:GeneID=21392911:Strand="-"	3305618	3305884	267	1	73	0.273408	fakechr1-3305791-3305863:-0.290604:3305791,3305863,73,73
fakechr1	TranscriptID=XM_010088517.1:GeneID=21392915:Strand="+"	3351192	3354881	3690	3	172	0.0466125	fakechr1-3353643-3353726:-0.283238:3353643,3353726,84,84	fakechr1-3353027-3353083:0.139733:3353027,3353083,57,57	fakechr1-3352779-3352809:-0.243933:3352779,3352809,31,31
fakechr1	TranscriptID=XM_010088525.1:GeneID=21389503:Strand="+"	3454131	3457733	3603	2	157	0.0435748	fakechr1-3454137-3454250:0.169833:3454137,3454250,114,114	fakechr1-3457666-3457708:-0.445133:3457666,3457708,43,43
fakechr1	TranscriptID=XM_010088528.1:GeneID=21389506:Strand="+"	3474453	3480247	5795	2	132	0.0227783	fakechr1-3478918-3478991:-0.133267:3478918,3478991,74,74	fakechr1-3478568-3478625:0.261838:3478568,3478625,58,58
fakechr1	TranscriptID=XM_010088529.1:GeneID=21389507:Strand="+"	3482087	3487261	5175	2	190	0.036715	fakechr1-3484051-3484186:-0.442600:3484051,3484186,136,136	fakechr1-3485784-3485837:0.514489:3485784,3485837,54,54
fakechr1	TranscriptID=XM_010088530.1:GeneID=21389508:Strand="-"	3488734	3491476	2743	3	230	0.0838498	fakechr1-3490382-3490468:0.362599:3490382,3490468,87,87	fakechr1-3489591-3489668:0.451235:3489591,3489668,78,78	fakechr1-3488662-3488798:-0.562000:3488662,3488798,137,65
fakechr1	TranscriptID=XM_010088533.1:GeneID=21389511:Strand="+"	3514935	3525848	10914	5	467	0.0427891	fakechr1-3524245-3524364:0.354867:3524245,3524364,120,120	fakechr1-3520758-3520868:0.499208:3520758,3520868,111,111	fakechr1-3517064-3517157:0.264810:3517064,3517157,94,94	fakechr1-3519744-3519833:0.408351:3519744,3519833,90,90	fakechr1-3524508-3524559:-0.523533:3524508,3524559,52,52
fakechr1	TranscriptID=XM_010088534.1:GeneID=21389512:Strand="-"	3527713	3528787	1075	1	31	0.0288372	fakechr1-3527762-3527792:-0.289444:3527762,3527792,31,31
fakechr1	TranscriptID=XM_010088537.1:GeneID=21389515:Strand="-"	3537055	3539448	2394	1	21	0.00877193	fakechr1-3538015-3538035:0.350733:3538015,3538035,21,21
fakechr1	TranscriptID=XM_010088538.1:GeneID=21389516:Strand="-"	3541317	3542771	1455	1	86	0.0591065	fakechr1-3541916-3542001:0.332267:3541916,3542001,86,86
fakechr1	TranscriptID=XM_010088540.1:GeneID=21389518:Strand="+"	3551841	3559325	7485	1	59	0.00788243	fakechr1-3557231-3557289:0.312139:3557231,3557289,59,59
fakechr1	TranscriptID=XM_010088541.1:GeneID=21389519:Strand="-"	3559720	3561310	1591	1	87	0.0546826	fakechr1-3560440-3560526:0.224720:3560440,3560526,87,87
fakechr1	TranscriptID=XM_010088542.1:GeneID=21389520:Strand="-"	3565233	3568693	3461	3	266	0.0768564	fakechr1-3567705-3567816:0.254133:3567705,3567816,112,112	fakechr1-3566939-3567016:0.471667:3566939,3567016,78,78	fakechr1-3567630-3567705:-0.566100:3567630,3567705,76,76
fakechr1	TranscriptID=XM_010088543.1:GeneID=21389521:Strand="-"	3569025	3572254	3230	1	200	0.0619195	fakechr1-3570623-3570822:-0.339824:3570623,3570822,200,200
fakechr1	TranscriptID=XM_010088545.1:GeneID=21389523:Strand="-"	3582579	3594920	12342	8	988	0.0800519	fakechr1-3590920-3591338:-0.299739:3590920,3591338,419,419	fakechr1-3591701-3591873:-0.427095:3591701,3591873,173,173	fakechr1-3589447-3589554:-0.375000:3589447,3589554,108,108	fakechr1-3594057-3594143:0.533467:3594057,3594143,87,87	fakechr1-3586041-3586121:0.656600:3586041,3586121,81,81	fakechr1-3584835-3584891:-0.576733:3584835,3584891,57,57	fakechr1-3591338-3591388:-0.608667:3591338,3591388,51,51	fakechr1-3594166-3594177:0.223600:3594166,3594177,12,12
fakechr1	TranscriptID=XM_010088546.1:GeneID=21389524:Strand="-"	3613090	3617027	3938	3	274	0.0695785	fakechr1-3613623-3613810:-0.326133:3613623,3613810,188,188	fakechr1-3613134-3613191:-0.284500:3613134,3613191,58,58	fakechr1-3613531-3613558:0.228000:3613531,3613558,28,28
fakechr1	TranscriptID=XM_010088547.1:GeneID=21389525:Strand="-"	3625723	3633115	7393	2	269	0.0363858	fakechr1-3626321-3626463:0.334143:3626321,3626463,143,143	fakechr1-3631046-3631171:0.312804:3631046,3631171,126,126
fakechr1	TranscriptID=XM_010088548.1:GeneID=21393223:Strand="+"	3665157	3671617	6461	5	885	0.136976	fakechr1-3669056-3669441:-0.294444:3669056,3669441,386,386	fakechr1-3668339-3668503:-0.340744:3668339,3668503,165,165	fakechr1-3670254-3670407:-0.336852:3670254,3670407,154,154	fakechr1-3667576-3667710:-0.249128:3667576,3667710,135,135	fakechr1-3667906-3667950:-0.231000:3667906,3667950,45,45
fakechr1	TranscriptID=XM_010088551.1:GeneID=21393226:Strand="+"	3711826	3720048	8223	5	747	0.0908428	fakechr1-3719067-3719308:0.254271:3719067,3719308,242,242	fakechr1-3714066-3714277:0.370467:3714066,3714277,212,212	fakechr1-3717043-3717215:0.827500:3717043,3717215,173,173	fakechr1-3716828-3716903:0.203133:3716828,3716903,76,76	fakechr1-3713380-3713423:-0.222310:3713380,3713423,44,44
fakechr1	TranscriptID=XM_010088553.1:GeneID=21393228:Strand="+"	3784194	3786791	2598	3	221	0.0850654	fakechr1-3785871-3785964:0.453667:3785871,3785964,94,94	fakechr1-3786151-3786244:-0.352208:3786151,3786244,94,94	fakechr1-3785547-3785579:0.158467:3785547,3785579,33,33
fakechr1	TranscriptID=XM_010088554.1:GeneID=21393229:Strand="-"	3793582	3795152	1571	1	42	0.0267346	fakechr1-3794805-3794846:0.417933:3794805,3794846,42,42
fakechr1	TranscriptID=XM_010088571.1:GeneID=21388761:Strand="-"	4130699	4135267	4569	1	30	0.00656599	fakechr1-4131454-4131483:0.189437:4131454,4131483,30,30
fakechr1	TranscriptID=XM_010088572.1:GeneID=21388762:Strand="+"	4136456	4136650	195	1	66	0.338462	fakechr1-4136581-4136646:-0.183298:4136581,4136646,66,66
fakechr1	TranscriptID=XM_010088573.1:GeneID=21388763:Strand="-"	4138907	4143986	5080	5	499	0.0982283	fakechr1-4141127-4141274:0.315867:4141127,4141274,148,148	fakechr1-4141526-4141649:0.345600:4141526,4141649,124,124	fakechr1-4142259-4142374:0.220167:4142259,4142374,116,116	fakechr1-4140830-4140920:0.148000:4140830,4140920,91,91	fakechr1-4139045-4139064:0.301067:4139045,4139064,20,20
fakechr1	TranscriptID=XM_010088574.1:GeneID=21384930:Strand="+"	4172595	4174225	1631	1	48	0.0294298	fakechr1-4173099-4173146:0.522113:4173099,4173146,48,48
fakechr1	TranscriptID=XM_010088575.1:GeneID=21384931:Strand="+"	4176145	4179996	3852	2	265	0.0687954	fakechr1-4177930-4178136:0.298762:4177930,4178136,207,207	fakechr1-4178443-4178500:0.195800:4178443,4178500,58,58
fakechr1	TranscriptID=XM_010088577.1:GeneID=21384933:Strand="-"	4188426	4210713	22288	3	539	0.0241834	fakechr1-4194588-4194877:-0.622137:4194588,4194877,290,290	fakechr1-4191080-4191310:0.168839:4191080,4191310,231,231	fakechr1-4188406-4188443:0.689051:4188406,4188443,38,18
fakechr1	TranscriptID=XM_010088578.1:GeneID=21384568:Strand="-"	4235299	4245543	10245	2	190	0.0185456	fakechr1-4245257-4245358:-0.116681:4245257,4245358,102,102	fakechr1-4241500-4241587:-0.248079:4241500,4241587,88,88
fakechr1	TranscriptID=XM_010088579.1:GeneID=21387674:Strand="+"	4359920	4361919	2000	1	155	0.0775	fakechr1-4361396-4361550:-0.245800:4361396,4361550,155,155
fakechr1	TranscriptID=XM_010088584.1:GeneID=21387679:Strand="-"	4411533	4416205	4673	1	57	0.0121977	fakechr1-4414212-4414268:0.575933:4414212,4414268,57,57
fakechr1	TranscriptID=XM_010088590.1:GeneID=21388942:Strand="-"	4516453	4518702	2250	1	450	0.2	fakechr1-4516889-4517338:0.269341:4516889,4517338,450,450
fakechr1	TranscriptID=XM_010088591.1:GeneID=21388943:Strand="-"	4520222	4523348	3127	1	127	0.040614	fakechr1-4520379-4520505:-0.623726:4520379,4520505,127,127
fakechr1	TranscriptID=XM_010088594.1:GeneID=21388946:Strand="+"	4532546	4536343	3798	2	183	0.0481833	fakechr1-4534991-4535121:-0.253364:4534991,4535121,131,131	fakechr1-4532469-4532597:0.226381:4532469,4532597,129,52
fakechr1	TranscriptID=XM_010088597.1:GeneID=21388949:Strand="+"	4548818	4554272	5455	1	42	0.00769936	fakechr1-4549439-4549480:-0.464208:4549439,4549480,42,42
fakechr1	TranscriptID=XM_010088603.1:GeneID=21388955:Strand="+"	4634336	4647319	12984	9	1833	0.141174	fakechr1-4643511-4643981:-0.320933:4643511,4643981,471,471	fakechr1-4645335-4645793:-0.274639:4645335,4645793,459,459	fakechr1-4639979-4640264:-0.274333:4639979,4640264,286,286	fakechr1-4644042-4644238:0.396867:4644042,4644238,197,197	fakechr1-4643364-4643511:-0.282889:4643364,4643511,148,148	fakechr1-4640651-4640754:0.380067:4640651,4640754,104,104	fakechr1-4639768-4639860:0.215533:4639768,4639860,93,93	fakechr1-4644769-4644818:-0.267041:4644769,4644818,50,50	fakechr1-4637731-4637755:0.573867:4637731,4637755,25,25
fakechr1	TranscriptID=XM_010088604.1:GeneID=21388956:Strand="+"	4650045	4653553	3509	1	26	0.00740952	fakechr1-4652416-4652441:-0.359583:4652416,4652441,26,26
fakechr1	TranscriptID=XM_010088605.1:GeneID=21388957:Strand="-"	4653983	4656107	2125	1	274	0.128941	fakechr1-4654665-4654938:-0.423744:4654665,4654938,274,274
fakechr1	TranscriptID=XM_010088606.1:GeneID=21388958:Strand="-"	4657405	4661224	3820	3	240	0.0628272	fakechr1-4657924-4658107:-0.150400:4657924,4658107,184,184	fakechr1-4658684-4658713:-0.418400:4658684,4658713,30,30	fakechr1-4659393-4659418:0.370461:4659393,4659418,26,26
fakechr1	TranscriptID=XM_010088608.1:GeneID=21388960:Strand="+"	4672009	4676171	4163	1	117	0.0281047	fakechr1-4672657-4672773:-0.558526:4672657,4672773,117,117
fakechr1	TranscriptID=XM_010088611.1:GeneID=21388652:Strand="-"	4781329	4783583	2255	3	252	0.111752	fakechr1-4783273-4783380:0.299133:4783273,4783380,108,108	fakechr1-4783450-4783553:0.692833:4783450,4783553,104,104	fakechr1-4781380-4781419:-0.684722:4781380,4781419,40,40
fakechr1	TranscriptID=XM_010088612.1:GeneID=21388653:Strand="-"	4790968	4794229	3262	1	112	0.0343348	fakechr1-4793020-4793131:-0.312667:4793020,4793131,112,112
fakechr1	TranscriptID=XM_010088616.1:GeneID=21388657:Strand="+"	4808800	4809477	678	3	235	0.346608	fakechr1-4808951-4809136:-0.317608:4808951,4809136,186,186	fakechr1-4808848-4808878:-0.240919:4808848,4808878,31,31	fakechr1-4808934-4808951:-0.749159:4808934,4808951,18,18
fakechr1	TranscriptID=XM_010088617.1:GeneID=21388658:Strand="+"	4812144	4814226	2083	3	171	0.0820931	fakechr1-4813291-4813369:0.332436:4813291,4813369,79,79	fakechr1-4813546-4813611:0.402800:4813546,4813611,66,66	fakechr1-4813494-4813519:0.542400:4813494,4813519,26,26
fakechr1	TranscriptID=XM_010088618.1:GeneID=21388659:Strand="-"	4815339	4818062	2724	2	382	0.140235	fakechr1-4815183-4815529:0.415424:4815183,4815529,347,191	fakechr1-4816458-4816648:0.550333:4816458,4816648,191,191
fakechr1	TranscriptID=XM_010088619.1:GeneID=21388660:Strand="-"	4820099	4822244	2146	3	412	0.191985	fakechr1-4820284-4820605:-0.288699:4820284,4820605,322,322	fakechr1-4821240-4821284:0.394533:4821240,4821284,45,45	fakechr1-4821405-4821449:-0.314319:4821405,4821449,45,45
fakechr1	TranscriptID=XM_010088621.1:GeneID=21388662:Strand="+"	4830299	4835649	5351	2	200	0.0373762	fakechr1-4831075-4831256:0.139513:4831075,4831256,182,182	fakechr1-4835423-4835440:0.194667:4835423,4835440,18,18
fakechr1	TranscriptID=XM_010088623.1:GeneID=21388664:Strand="+"	4851100	4861509	10410	5	497	0.0477426	fakechr1-4860738-4860976:-0.294458:4860738,4860976,239,239	fakechr1-4852765-4852870:-0.397286:4852765,4852870,106,106	fakechr1-4857817-4857875:-0.525454:4857817,4857875,59,59	fakechr1-4857257-4857303:-0.340023:4857257,4857303,47,47	fakechr1-4861441-4861486:-0.313273:4861441,4861486,46,46
fakechr1	TranscriptID=XM_010088624.1:GeneID=21388665:Strand="+"	4865961	4867577	1617	1	206	0.127396	fakechr1-4866149-4866354:0.221267:4866149,4866354,206,206
fakechr1	TranscriptID=XM_010088625.1:GeneID=21388666:Strand="+"	4867981	4871614	3634	1	28	0.00770501	fakechr1-4867943-4868008:0.509864:4867943,4868008,66,28
fakechr1	TranscriptID=XM_010088626.1:GeneID=21388667:Strand="-"	4872731	4912622	39892	2	184	0.00461245	fakechr1-4880119-4880236:-0.647610:4880119,4880236,118,118	fakechr1-4911998-4912063:-0.280549:4911998,4912063,66,66
fakechr1	TranscriptID=XM_010088627.1:GeneID=21388668:Strand="-"	4914958	4918281	3324	1	68	0.0204573	fakechr1-4916223-4916290:-0.266307:4916223,4916290,68,68
fakechr1	TranscriptID=XM_010088628.1:GeneID=21388669:Strand="+"	4920419	4921927	1509	1	70	0.0463883	fakechr1-4921618-4921687:-0.675212:4921618,4921687,70,70
fakechr1	TranscriptID=XM_010088629.1:GeneID=21385174:Strand="+"	4922848	4925271	2424	2	227	0.0936469	fakechr1-4923314-4923470:0.355867:4923314,4923470,157,157	fakechr1-4924266-4924335:0.274224:4924266,4924335,70,70
fakechr1	TranscriptID=XM_010088631.1:GeneID=21385176:Strand="-"	4930109	4932449	2341	1	96	0.0410081	fakechr1-4929900-4930204:0.372333:4929900,4930204,305,96
fakechr1	TranscriptID=XM_010088633.1:GeneID=21385178:Strand="-"	4941313	4947117	5805	3	895	0.154177	fakechr1-4944361-4944982:0.442951:4944361,4944982,622,622	fakechr1-4945893-4946114:-0.451792:4945893,4946114,222,222	fakechr1-4941805-4941855:-0.195636:4941805,4941855,51,51
fakechr1	TranscriptID=XM_010088642.1:GeneID=21385187:Strand="-"	4972620	4974662	2043	1	10	0.00489476	fakechr1-4974467-4974476:0.172559:4974467,4974476,10,10
fakechr1	TranscriptID=XM_010088646.1:GeneID=21389358:Strand="+"	5169583	5172856	3274	7	1561	0.476787	fakechr1-5170985-5172263:0.240148:5170985,5172263,1279,1279	fakechr1-5172297-5172389:0.415061:5172297,5172389,93,93	fakechr1-5172613-5172670:0.347667:5172613,5172670,58,58	fakechr1-5172802-5173066:0.140356:5172802,5173066,265,55	fakechr1-5172707-5172755:-0.354598:5172707,5172755,49,49	fakechr1-5172786-5172802:-0.342000:5172786,5172802,17,17	fakechr1-5172769-5172778:-0.422333:5172769,5172778,10,10
fakechr1	TranscriptID=XM_010088648.1:GeneID=21389360:Strand="-"	5203665	5208926	5262	1	116	0.0220448	fakechr1-5207549-5207664:-0.235772:5207549,5207664,116,116
fakechr1	TranscriptID=XM_010088649.1:GeneID=21389361:Strand="+"	5211508	5213101	1594	1	114	0.0715182	fakechr1-5212438-5212551:0.413121:5212438,5212551,114,114
fakechr1	TranscriptID=XM_010088650.1:GeneID=21389362:Strand="-"	5217871	5220796	2926	1	25	0.00854409	fakechr1-5218734-5218758:0.395000:5218734,5218758,25,25
fakechr1	TranscriptID=XM_010088654.1:GeneID=21389366:Strand="+"	5271690	5272743	1054	2	97	0.0920304	fakechr1-5272449-5272518:0.414333:5272449,5272518,70,70	fakechr1-5272642-5272668:0.469267:5272642,5272668,27,27
fakechr1	TranscriptID=XM_010088657.1:GeneID=21389369:Strand="-"	5323389	5326530	3142	2	102	0.0324634	fakechr1-5325858-5325942:0.207154:5325858,5325942,85,85	fakechr1-5325980-5325996:-0.151400:5325980,5325996,17,17
fakechr1	TranscriptID=XM_010088658.1:GeneID=21389370:Strand="+"	5335509	5338998	3490	3	130	0.0372493	fakechr1-5338533-5338589:-0.458271:5338533,5338589,57,57	fakechr1-5337232-5337271:0.254232:5337232,5337271,40,40	fakechr1-5338933-5338965:0.400144:5338933,5338965,33,33
fakechr1	TranscriptID=XM_010088660.1:GeneID=21393414:Strand="-"	5345699	5348041	2343	4	348	0.148528	fakechr1-5346975-5347167:0.304286:5346975,5347167,193,193	fakechr1-5347254-5347332:0.341524:5347254,5347332,79,79	fakechr1-5346462-5346508:-0.362333:5346462,5346508,47,47	fakechr1-5345895-5345923:0.580267:5345895,5345923,29,29
fakechr1	TranscriptID=XM_010088663.1:GeneID=21393417:Strand="-"	5377485	5379812	2328	2	71	0.0304983	fakechr1-5377721-5377774:0.211933:5377721,5377774,54,54	fakechr1-5377589-5377605:0.222200:5377589,5377605,17,17
fakechr1	TranscriptID=XM_010088665.1:GeneID=21393419:Strand="-"	5386163	5390838	4676	6	273	0.0583832	fakechr1-5389403-5389480:-0.213267:5389403,5389480,78,78	fakechr1-5386145-5386216:-0.183733:5386145,5386216,72,54	fakechr1-5389216-5389269:0.348533:5389216,5389269,54,54	fakechr1-5386216-5386257:0.440042:5386216,5386257,42,42	fakechr1-5387715-5387744:0.293000:5387715,5387744,30,30	fakechr1-5390429-5390443:-0.282342:5390429,5390443,15,15
fakechr1	TranscriptID=XM_010088672.1:GeneID=21393426:Strand="-"	5440386	5448325	7940	2	174	0.0219144	fakechr1-5443684-5443810:0.549536:5443684,5443810,127,127	fakechr1-5445034-5445080:-0.427667:5445034,5445080,47,47
fakechr1	TranscriptID=XM_010088686.1:GeneID=21393440:Strand="+"	5573504	5575538	2035	2	191	0.0938575	fakechr1-5573801-5573934:0.127267:5573801,5573934,134,134	fakechr1-5573631-5573687:0.637807:5573631,5573687,57,57
fakechr1	TranscriptID=XM_010088687.1:GeneID=21393441:Strand="+"	5577922	5580267	2346	1	46	0.0196078	fakechr1-5578050-5578095:-0.192933:5578050,5578095,46,46
fakechr1	TranscriptID=XM_010088690.1:GeneID=21393444:Strand="-"	5604337	5608119	3783	2	534	0.141158	fakechr1-5605616-5605962:0.416442:5605616,5605962,347,347	fakechr1-5606774-5606960:0.234933:5606774,5606960,187,187
fakechr1	TranscriptID=XM_010088691.1:GeneID=21393445:Strand="-"	5630765	5633899	3135	1	332	0.105901	fakechr1-5632275-5632606:0.337889:5632275,5632606,332,332
fakechr1	TranscriptID=XM_010088692.1:GeneID=21393446:Strand="-"	5639859	5647678	7820	2	324	0.0414322	fakechr1-5640582-5640800:-0.398133:5640582,5640800,219,219	fakechr1-5640851-5640955:0.786655:5640851,5640955,105,105
fakechr1	TranscriptID=XM_010088695.1:GeneID=21389344:Strand="+"	5679797	5681029	1233	2	87	0.0705596	fakechr1-5680883-5680955:-0.388758:5680883,5680955,73,73	fakechr1-5680773-5680786:-0.226200:5680773,5680786,14,14
fakechr1	TranscriptID=XM_010088702.1:GeneID=21389351:Strand="+"	5785695	5789447	3753	1	377	0.100453	fakechr1-5786913-5787289:-0.423289:5786913,5787289,377,377
fakechr1	TranscriptID=XM_010088706.1:GeneID=21389355:Strand="-"	5804227	5806368	2142	6	302	0.14099	fakechr1-5804713-5804800:0.399933:5804713,5804800,88,88	fakechr1-5804484-5804552:0.205600:5804484,5804552,69,69	fakechr1-5804811-5804872:0.388267:5804811,5804872,62,62	fakechr1-5805522-5805555:0.285267:5805522,5805555,34,34	fakechr1-5804424-5804450:0.461444:5804424,5804450,27,27	fakechr1-5805466-5805487:-0.510395:5805466,5805487,22,22
fakechr1	TranscriptID=XM_010088708.1:GeneID=21389357:Strand="+"	5823097	5824943	1847	2	156	0.0844613	fakechr1-5824859-5825072:0.322185:5824859,5825072,214,85	fakechr1-5823885-5823955:-0.213429:5823885,5823955,71,71
fakechr1	TranscriptID=XM_010088709.1:GeneID=21388052:Strand="-"	5878207	5881243	3037	2	269	0.0885743	fakechr1-5880115-5880329:-0.436667:5880115,5880329,215,215	fakechr1-5878684-5878737:0.748733:5878684,5878737,54,54
fakechr1	TranscriptID=XM_010088710.1:GeneID=21388053:Strand="-"	5893074	5894707	1634	1	74	0.0452876	fakechr1-5893966-5894039:-0.181857:5893966,5894039,74,74
fakechr1	TranscriptID=XM_010088711.1:GeneID=21388054:Strand="+"	5898950	5902983	4034	1	36	0.00892414	fakechr1-5902561-5902596:0.295167:5902561,5902596,36,36
fakechr1	TranscriptID=XM_010088719.1:GeneID=21388062:Strand="+"	5980649	5989915	9267	3	290	0.0312938	fakechr1-5981896-5982036:-0.490427:5981896,5982036,141,141	fakechr1-5988012-5988130:-0.440467:5988012,5988130,119,119	fakechr1-5989033-5989062:-0.636867:5989033,5989062,30,30
fakechr1	TranscriptID=XM_010088720.1:GeneID=21388063:Strand="-"	6006000	6008507	2508	2	61	0.0243222	fakechr1-6006413-6006446:-0.702669:6006413,6006446,34,34	fakechr1-6006351-6006377:-0.565400:6006351,6006377,27,27
fakechr1	TranscriptID=XM_010088723.1:GeneID=21395493:Strand="-"	6265767	6266867	1101	3	859	0.7802	fakechr1-6265984-6266785:-0.328500:6265984,6266785,802,802	fakechr1-6265883-6265926:-0.831042:6265883,6265926,44,44	fakechr1-6266785-6266797:0.493000:6266785,6266797,13,13
fakechr1	TranscriptID=XM_010088724.1:GeneID=21395494:Strand="+"	6273031	6276364	3334	3	997	0.29904	fakechr1-6274451-6275322:0.425379:6274451,6275322,872,872	fakechr1-6274310-6274417:0.397605:6274310,6274417,108,108	fakechr1-6275332-6275348:0.659600:6275332,6275348,17,17
fakechr1	TranscriptID=XM_010088726.1:GeneID=21395496:Strand="+"	6294009	6296735	2727	1	46	0.0168684	fakechr1-6295487-6295532:-0.428000:6295487,6295532,46,46
fakechr1	TranscriptID=XM_010088727.1:GeneID=21395497:Strand="-"	6299665	6302583	2919	3	55	0.0188421	fakechr1-6300909-6300932:-0.310611:6300909,6300932,24,24	fakechr1-6300002-6300017:-0.337533:6300002,6300017,16,16	fakechr1-6301083-6301097:-0.248467:6301083,6301097,15,15
fakechr1	TranscriptID=XM_010088729.1:GeneID=21395499:Strand="+"	6309267	6311835	2569	1	61	0.0237446	fakechr1-6309688-6309748:-0.335729:6309688,6309748,61,61
fakechr1	TranscriptID=XM_010088730.1:GeneID=21395500:Strand="+"	6313304	6318285	4982	2	253	0.0507828	fakechr1-6315014-6315208:0.656394:6315014,6315208,195,195	fakechr1-6314018-6314075:0.442133:6314018,6314075,58,58
fakechr1	TranscriptID=XM_010088731.1:GeneID=21395501:Strand="-"	6320551	6325250	4700	1	82	0.0174468	fakechr1-6321511-6321592:-0.474593:6321511,6321592,82,82
fakechr1	TranscriptID=XM_010088732.1:GeneID=21395502:Strand="+"	6336734	6341005	4272	4	381	0.0891854	fakechr1-6338551-6338703:-0.519267:6338551,6338703,153,153	fakechr1-6339758-6339889:-0.341600:6339758,6339889,132,132	fakechr1-6337923-6337976:-0.437833:6337923,6337976,54,54	fakechr1-6340844-6340885:-0.263467:6340844,6340885,42,42
fakechr1	TranscriptID=XM_010088736.1:GeneID=21395506:Strand="+"	6383252	6385147	1896	3	118	0.0622363	fakechr1-6385063-6385133:-0.307200:6385063,6385133,71,71	fakechr1-6384519-6384552:0.561375:6384519,6384552,34,34	fakechr1-6384936-6384948:-0.299000:6384936,6384948,13,13
fakechr1	TranscriptID=XM_010088737.1:GeneID=21395507:Strand="-"	6408219	6410611	2393	4	381	0.159214	fakechr1-6409501-6409681:0.170467:6409501,6409681,181,181	fakechr1-6410309-6410414:0.369708:6410309,6410414,106,106	fakechr1-6410159-6410207:0.285067:6410159,6410207,49,49	fakechr1-6409867-6409911:-0.359042:6409867,6409911,45,45
fakechr1	TranscriptID=XM_010088738.1:GeneID=21395508:Strand="-"	6413171	6416506	3336	1	36	0.0107914	fakechr1-6415658-6415693:-0.412737:6415658,6415693,36,36
fakechr1	TranscriptID=XM_010088741.1:GeneID=21395511:Strand="+"	6434738	6436693	1956	1	20	0.0102249	fakechr1-6436013-6436032:0.723200:6436013,6436032,20,20
fakechr1	TranscriptID=XM_010088742.1:GeneID=21395512:Strand="-"	6438947	6440910	1964	2	308	0.156823	fakechr1-6439327-6439519:0.457190:6439327,6439519,193,193	fakechr1-6439135-6439249:-0.265000:6439135,6439249,115,115
fakechr1	TranscriptID=XM_010088745.1:GeneID=21395515:Strand="-"	6449259	6452546	3288	1	170	0.0517032	fakechr1-6450533-6450702:0.534267:6450533,6450702,170,170
fakechr1	TranscriptID=XM_010088746.1:GeneID=21395516:Strand="+"	6455893	6458300	2408	3	423	0.175664	fakechr1-6458079-6458266:-0.381958:6458079,6458266,188,188	fakechr1-6456661-6456842:0.581200:6456661,6456842,182,182	fakechr1-6457886-6457938:-0.640133:6457886,6457938,53,53
fakechr1	TranscriptID=XM_010088750.1:GeneID=21395520:Strand="+"	6497683	6499901	2219	2	41	0.0184768	fakechr1-6498560-6498580:0.728489:6498560,6498580,21,21	fakechr1-6499528-6499547:-0.380600:6499528,6499547,20,20
fakechr1	TranscriptID=XM_010088751.1:GeneID=21395521:Strand="-"	6500867	6504990	4124	2	238	0.057711	fakechr1-6502452-6502572:0.178094:6502452,6502572,121,121	fakechr1-6504001-6504117:0.188962:6504001,6504117,117,117
fakechr1	TranscriptID=XM_010088761.1:GeneID=21395531:Strand="+"	6605402	6608315	2914	2	235	0.0806452	fakechr1-6606502-6606705:0.413397:6606502,6606705,204,204	fakechr1-6606368-6606398:0.196333:6606368,6606398,31,31
fakechr1	TranscriptID=XM_010088762.1:GeneID=21395532:Strand="+"	6609364	6622576	13213	1	262	0.019829	fakechr1-6622000-6622261:0.239510:6622000,6622261,262,262
fakechr1	TranscriptID=XM_010088763.1:GeneID=21395533:Strand="+"	6624062	6626104	2043	1	23	0.011258	fakechr1-6626082-6626174:0.251167:6626082,6626174,93,23
fakechr1	TranscriptID=XM_010088766.1:GeneID=21395536:Strand="+"	6635661	6637007	1347	1	78	0.0579065	fakechr1-6636071-6636148:-0.311048:6636071,6636148,78,78
fakechr1	TranscriptID=XM_010088767.1:GeneID=21393732:Strand="-"	6644820	6652416	7597	2	274	0.0360669	fakechr1-6648195-6648387:-0.354959:6648195,6648387,193,193	fakechr1-6650139-6650219:0.239667:6650139,6650219,81,81
fakechr1	TranscriptID=XM_010088768.1:GeneID=21393733:Strand="-"	6654927	6662209	7283	4	379	0.052039	fakechr1-6658829-6658997:0.411067:6658829,6658997,169,169	fakechr1-6660611-6660744:0.280581:6660611,6660744,134,134	fakechr1-6655129-6655169:0.435533:6655129,6655169,41,41	fakechr1-6655046-6655080:-0.314200:6655046,6655080,35,35
fakechr1	TranscriptID=XM_010088770.1:GeneID=21393735:Strand="-"	6693431	6698969	5539	2	186	0.0335801	fakechr1-6695409-6695545:-0.282733:6695409,6695545,137,137	fakechr1-6695100-6695148:-0.314299:6695100,6695148,49,49
fakechr1	TranscriptID=XM_010088771.1:GeneID=21393736:Strand="+"	6719097	6722030	2934	1	231	0.0787321	fakechr1-6720966-6721196:-0.554733:6720966,6721196,231,231
fakechr1	TranscriptID=XM_010088772.1:GeneID=21393737:Strand="+"	6726002	6729246	3245	2	99	0.0305085	fakechr1-6726728-6726817:-0.277933:6726728,6726817,90,90	fakechr1-6725967-6726010:-0.496800:6725967,6726010,44,9
fakechr1	TranscriptID=XM_010088773.1:GeneID=21393738:Strand="-"	6742971	6746187	3217	1	34	0.0105689	fakechr1-6745923-6745956:-0.241708:6745923,6745956,34,34
fakechr1	TranscriptID=XM_010088780.1:GeneID=21393745:Strand="-"	6812599	6815777	3179	3	347	0.109154	fakechr1-6812971-6813272:0.419405:6812971,6813272,302,302	fakechr1-6814329-6814354:-0.191273:6814329,6814354,26,26	fakechr1-6814543-6814561:0.354333:6814543,6814561,19,19
fakechr1	TranscriptID=XM_010088781.1:GeneID=21393746:Strand="-"	6817175	6822685	5511	3	712	0.129196	fakechr1-6820792-6821173:0.303537:6820792,6821173,382,382	fakechr1-6821322-6821515:0.391267:6821322,6821515,194,194	fakechr1-6819822-6819957:-0.137182:6819822,6819957,136,136
fakechr1	TranscriptID=XM_010088783.1:GeneID=21393748:Strand="-"	6824811	6838229	13419	4	496	0.0369625	fakechr1-6831034-6831227:0.622038:6831034,6831227,194,194	fakechr1-6827524-6827668:-0.331287:6827524,6827668,145,145	fakechr1-6832928-6833017:-0.447600:6832928,6833017,90,90	fakechr1-6833854-6833920:0.309600:6833854,6833920,67,67
fakechr1	TranscriptID=XM_010088784.1:GeneID=21393749:Strand="+"	6845597	6847042	1446	1	146	0.100968	fakechr1-6845807-6845952:0.355926:6845807,6845952,146,146
fakechr1	TranscriptID=XM_010088785.1:GeneID=21393750:Strand="-"	6848241	6850725	2485	1	119	0.0478873	fakechr1-6849712-6849830:0.391872:6849712,6849830,119,119
fakechr1	TranscriptID=XM_010088786.1:GeneID=21393751:Strand="+"	6855833	6863020	7188	2	147	0.0204508	fakechr1-6859088-6859170:0.274733:6859088,6859170,83,83	fakechr1-6856933-6856996:0.219067:6856933,6856996,64,64
fakechr1	TranscriptID=XM_010088787.1:GeneID=21393752:Strand="-"	6864980	6896398	31419	2	887	0.0282313	fakechr1-6872353-6872959:0.117806:6872353,6872959,607,607	fakechr1-6877200-6877479:0.143642:6877200,6877479,280,280
fakechr1	TranscriptID=XM_010088788.1:GeneID=21393753:Strand="-"	6896507	6903358	6852	1	138	0.0201401	fakechr1-6901754-6901891:0.255663:6901754,6901891,138,138
fakechr1	TranscriptID=XM_010088793.1:GeneID=21393758:Strand="-"	6926131	6928154	2024	2	63	0.0311265	fakechr1-6927695-6927732:-0.582556:6927695,6927732,38,38	fakechr1-6926781-6926805:0.126852:6926781,6926805,25,25
fakechr1	TranscriptID=XM_010088795.1:GeneID=21393760:Strand="-"	6940131	6944084	3954	1	35	0.0088518	fakechr1-6940376-6940410:-0.277524:6940376,6940410,35,35
fakechr1	TranscriptID=XM_010088796.1:GeneID=21393761:Strand="+"	6945903	6951955	6053	1	129	0.0213117	fakechr1-6947002-6947130:0.482667:6947002,6947130,129,129
fakechr1	TranscriptID=XM_010088802.1:GeneID=21395741:Strand="-"	7002546	7008947	6402	4	475	0.0741956	fakechr1-7005453-7005652:-0.524067:7005453,7005652,200,200	fakechr1-7007766-7007882:0.463064:7007766,7007882,117,117	fakechr1-7005215-7005309:0.428400:7005215,7005309,95,95	fakechr1-7005059-7005121:-0.393867:7005059,7005121,63,63
fakechr1	TranscriptID=XM_010088804.1:GeneID=21395743:Strand="+"	7046946	7049744	2799	3	211	0.0753841	fakechr1-7048063-7048186:-0.206467:7048063,7048186,124,124	fakechr1-7047604-7047660:0.406222:7047604,7047660,57,57	fakechr1-7048266-7048295:-0.605600:7048266,7048295,30,30
fakechr1	TranscriptID=XM_010088805.1:GeneID=21395744:Strand="-"	7070758	7070925	168	1	116	0.690476	fakechr1-7070770-7070885:0.382400:7070770,7070885,116,116
fakechr1	TranscriptID=XM_010088806.1:GeneID=21395745:Strand="-"	7071318	7074524	3207	2	82	0.0255691	fakechr1-7072120-7072175:0.302133:7072120,7072175,56,56	fakechr1-7072349-7072374:0.183867:7072349,7072374,26,26
fakechr1	TranscriptID=XM_010088809.1:GeneID=21395748:Strand="-"	7145647	7147650	2004	2	95	0.0474052	fakechr1-7146177-7146260:0.444200:7146177,7146260,84,84	fakechr1-7146312-7146322:0.253733:7146312,7146322,11,11
fakechr1	TranscriptID=XM_010088813.1:GeneID=21395752:Strand="-"	7192030	7197510	5481	1	56	0.0102171	fakechr1-7197380-7197435:-0.221333:7197380,7197435,56,56
fakechr1	TranscriptID=XM_010088815.1:GeneID=21395754:Strand="+"	7207080	7209668	2589	1	40	0.01545	fakechr1-7207723-7207762:-0.320056:7207723,7207762,40,40
fakechr1	TranscriptID=XM_010088820.1:GeneID=21395759:Strand="+"	7235641	7241190	5550	4	527	0.094955	fakechr1-7240894-7241099:0.211031:7240894,7241099,206,206	fakechr1-7240346-7240507:-0.280125:7240346,7240507,162,162	fakechr1-7236827-7236964:0.417381:7236827,7236964,138,138	fakechr1-7239638-7239658:0.208941:7239638,7239658,21,21
fakechr1	TranscriptID=XM_010088821.1:GeneID=21395760:Strand="+"	7242904	7248755	5852	1	63	0.0107656	fakechr1-7248248-7248310:0.264123:7248248,7248310,63,63
fakechr1	TranscriptID=XM_010088822.1:GeneID=21395761:Strand="-"	7249849	7253567	3719	2	90	0.0242001	fakechr1-7250021-7250092:-0.192933:7250021,7250092,72,72	fakechr1-7249914-7249931:0.622800:7249914,7249931,18,18
fakechr1	TranscriptID=XM_010088823.1:GeneID=21395763:Strand="-"	7256800	7259494	2695	1	39	0.0144712	fakechr1-7258663-7258701:0.441932:7258663,7258701,39,39
fakechr1	TranscriptID=XM_010088824.1:GeneID=21395764:Strand="+"	7264451	7267716	3266	1	327	0.100122	fakechr1-7266017-7266343:-0.262258:7266017,7266343,327,327
fakechr1	TranscriptID=XM_010088828.1:GeneID=21395768:Strand="-"	7303079	7305888	2810	3	185	0.0658363	fakechr1-7304453-7304606:0.592667:7304453,7304606,154,154	fakechr1-7303327-7303350:-0.240221:7303327,7303350,24,24	fakechr1-7305022-7305028:-0.321657:7305022,7305028,7,7
fakechr1	TranscriptID=XM_010088832.1:GeneID=21395772:Strand="+"	7337749	7339443	1695	3	193	0.113864	fakechr1-7338394-7338498:0.241067:7338394,7338498,105,105	fakechr1-7338002-7338065:-0.476733:7338002,7338065,64,64	fakechr1-7338304-7338327:0.261667:7338304,7338327,24,24
fakechr1	TranscriptID=XM_010088833.1:GeneID=21395773:Strand="-"	7341077	7344299	3223	5	433	0.134347	fakechr1-7341325-7341506:-0.336238:7341325,7341506,182,182	fakechr1-7342899-7343010:0.327072:7342899,7343010,112,112	fakechr1-7342607-7342684:-0.310333:7342607,7342684,78,78	fakechr1-7343096-7343133:0.235600:7343096,7343133,38,38	fakechr1-7342103-7342125:-0.431889:7342103,7342125,23,23
fakechr1	TranscriptID=XM_010088834.1:GeneID=21395774:Strand="-"	7345038	7347123	2086	2	499	0.239214	fakechr1-7346682-7346940:0.262527:7346682,7346940,259,259	fakechr1-7346435-7346674:0.296837:7346435,7346674,240,240
fakechr1	TranscriptID=XM_010088836.1:GeneID=21395776:Strand="-"	7353181	7353766	586	1	10	0.0170648	fakechr1-7353704-7353713:-0.463200:7353704,7353713,10,10
fakechr1	TranscriptID=XM_010088839.1:GeneID=21390790:Strand="-"	7409340	7413227	3888	1	371	0.0954218	fakechr1-7410597-7410967:0.379805:7410597,7410967,371,371
fakechr1	TranscriptID=XM_010088842.1:GeneID=21390793:Strand="+"	7448068	7450203	2136	2	61	0.0285581	fakechr1-7450136-7450180:-0.230618:7450136,7450180,45,45	fakechr1-7448412-7448427:0.287467:7448412,7448427,16,16
fakechr1	TranscriptID=XM_010088843.1:GeneID=21390794:Strand="+"	7452169	7458178	6010	3	392	0.0652246	fakechr1-7454555-7454742:0.384838:7454555,7454742,188,188	fakechr1-7457949-7458080:-0.384135:7457949,7458080,132,132	fakechr1-7452976-7453047:0.389586:7452976,7453047,72,72
fakechr1	TranscriptID=XM_010088845.1:GeneID=21390796:Strand="-"	7471732	7475387	3656	3	128	0.0350109	fakechr1-7472544-7472604:0.325467:7472544,7472604,61,61	fakechr1-7473783-7473822:-0.378400:7473783,7473822,40,40	fakechr1-7472991-7473017:-0.923667:7472991,7473017,27,27
fakechr1	TranscriptID=XM_010088846.1:GeneID=21390797:Strand="+"	7476132	7480018	3887	1	173	0.0445073	fakechr1-7479846-7480041:-0.319685:7479846,7480041,196,173
fakechr1	TranscriptID=XM_010088848.1:GeneID=21390799:Strand="+"	7498635	7504171	5537	10	1117	0.201734	fakechr1-7503870-7504208:0.142455:7503870,7504208,339,302	fakechr1-7503160-7503336:0.334600:7503160,7503336,177,177	fakechr1-7502896-7503070:0.433508:7502896,7503070,175,175	fakechr1-7499024-7499119:0.269048:7499024,7499119,96,96	fakechr1-7499890-7499981:-0.641830:7499890,7499981,92,92	fakechr1-7503796-7503870:-0.329084:7503796,7503870,75,75	fakechr1-7499468-7499541:-0.328400:7499468,7499541,74,74	fakechr1-7503083-7503134:0.864250:7503083,7503134,52,52	fakechr1-7499648-7499694:-0.365333:7499648,7499694,47,47	fakechr1-7499200-7499226:0.287533:7499200,7499226,27,27
fakechr1	TranscriptID=XM_010088849.1:GeneID=21390800:Strand="+"	7505541	7516557	11017	5	880	0.0798766	fakechr1-7507421-7507761:-0.479016:7507421,7507761,341,341	fakechr1-7511566-7511850:-0.204429:7511566,7511850,285,285	fakechr1-7514041-7514189:0.434333:7514041,7514189,149,149	fakechr1-7506353-7506438:0.180200:7506353,7506438,86,86	fakechr1-7508297-7508315:0.374261:7508297,7508315,19,19
fakechr1	TranscriptID=XM_010088853.1:GeneID=21390804:Strand="-"	7540640	7544085	3446	7	635	0.184272	fakechr1-7542595-7542800:0.456267:7542595,7542800,206,206	fakechr1-7542071-7542260:0.484600:7542071,7542260,190,190	fakechr1-7541982-7542062:0.351867:7541982,7542062,81,81	fakechr1-7541271-7541338:0.683400:7541271,7541338,68,68	fakechr1-7541598-7541647:0.568467:7541598,7541647,50,50	fakechr1-7543054-7543076:0.311533:7543054,7543076,23,23	fakechr1-7540717-7540733:0.496056:7540717,7540733,17,17
fakechr1	TranscriptID=XM_010088856.1:GeneID=21390807:Strand="-"	7555288	7559550	4263	1	24	0.00562984	fakechr1-7556814-7556837:-0.352286:7556814,7556837,24,24
fakechr1	TranscriptID=XM_010088860.1:GeneID=21390811:Strand="+"	7588826	7590417	1592	1	39	0.0244975	fakechr1-7590338-7590376:0.649892:7590338,7590376,39,39
fakechr1	TranscriptID=XM_010088862.1:GeneID=21390813:Strand="+"	7597271	7597636	366	1	21	0.057377	fakechr1-7597485-7597505:0.389375:7597485,7597505,21,21
fakechr1	TranscriptID=XM_010088865.1:GeneID=21385793:Strand="+"	7676851	7678449	1599	2	50	0.0312695	fakechr1-7677909-7677943:0.356208:7677909,7677943,35,35	fakechr1-7678002-7678016:0.495497:7678002,7678016,15,15
fakechr1	TranscriptID=XM_010088873.1:GeneID=21385801:Strand="-"	7719522	7724942	5421	3	199	0.0367091	fakechr1-7720057-7720173:0.216400:7720057,7720173,117,117	fakechr1-7719550-7719603:-0.347518:7719550,7719603,54,54	fakechr1-7723550-7723577:-0.237200:7723550,7723577,28,28
fakechr1	TranscriptID=XM_010088876.1:GeneID=21387341:Strand="-"	7742850	7747039	4190	1	22	0.0052506	fakechr1-7743181-7743202:0.736510:7743181,7743202,22,22
fakechr1	TranscriptID=XM_010088877.1:GeneID=21387342:Strand="-"	7748070	7752668	4599	1	20	0.00434877	fakechr1-7748378-7748397:-0.279200:7748378,7748397,20,20
fakechr1	TranscriptID=XM_010088879.1:GeneID=21387344:Strand="+"	7759061	7761545	2485	3	243	0.0977867	fakechr1-7760869-7760981:-0.250491:7760869,7760981,113,113	fakechr1-7761435-7761506:0.777267:7761435,7761506,72,72	fakechr1-7760134-7760191:0.463250:7760134,7760191,58,58
fakechr1	TranscriptID=XM_010088881.1:GeneID=21387346:Strand="+"	7775048	7788238	13191	10	875	0.0663331	fakechr1-7778800-7778998:-0.315533:7778800,7778998,199,199	fakechr1-7775441-7775596:0.342333:7775441,7775596,156,156	fakechr1-7781126-7781269:-0.541920:7781126,7781269,144,144	fakechr1-7781650-7781751:-0.451191:7781650,7781751,102,102	fakechr1-7787861-7787937:0.269600:7787861,7787937,77,77	fakechr1-7779459-7779526:-0.437546:7779459,7779526,68,68	fakechr1-7779072-7779115:0.442168:7779072,7779115,44,44	fakechr1-7784281-7784321:0.723467:7784281,7784321,41,41	fakechr1-7776601-7776627:0.394471:7776601,7776627,27,27	fakechr1-7787305-7787321:0.486200:7787305,7787321,17,17
fakechr1	TranscriptID=XM_010088882.1:GeneID=21387347:Strand="-"	7789194	7790392	1199	1	18	0.0150125	fakechr1-7789605-7789622:0.528083:7789605,7789622,18,18
fakechr1	TranscriptID=XM_010088883.1:GeneID=21387348:Strand="+"	7809184	7812603	3420	1	46	0.0134503	fakechr1-7812419-7812464:-0.569067:7812419,7812464,46,46
fakechr1	TranscriptID=XM_010088884.1:GeneID=21387349:Strand="+"	7814974	7816406	1433	1	14	0.00976971	fakechr1-7815120-7815133:-0.212935:7815120,7815133,14,14
fakechr1	TranscriptID=XM_010088885.1:GeneID=21387350:Strand="+"	7824847	7833696	8850	5	551	0.0622599	fakechr1-7831445-7831680:-0.461749:7831445,7831680,236,236	fakechr1-7826633-7826792:-0.527290:7826633,7826792,160,160	fakechr1-7828784-7828879:-0.218267:7828784,7828879,96,96	fakechr1-7832345-7832377:-0.383917:7832345,7832377,33,33	fakechr1-7831226-7831251:-0.633200:7831226,7831251,26,26
fakechr1	TranscriptID=XM_010088887.1:GeneID=21387352:Strand="+"	7850853	7851603	751	1	14	0.0186418	fakechr1-7851031-7851044:-0.359400:7851031,7851044,14,14
fakechr1	TranscriptID=XM_010088888.1:GeneID=21387353:Strand="-"	7852241	7855682	3442	3	108	0.0313771	fakechr1-7854422-7854481:-0.366294:7854422,7854481,60,60	fakechr1-7852385-7852412:-0.421385:7852385,7852412,28,28	fakechr1-7853141-7853160:0.345667:7853141,7853160,20,20
fakechr1	TranscriptID=XM_010088889.1:GeneID=21387354:Strand="+"	7863067	7866696	3630	2	435	0.119835	fakechr1-7865779-7866178:-0.367093:7865779,7866178,400,400	fakechr1-7866502-7866536:-0.651543:7866502,7866536,35,35
fakechr1	TranscriptID=XM_010088892.1:GeneID=21385244:Strand="+"	7893505	7895934	2430	1	137	0.0563786	fakechr1-7895067-7895203:-0.492515:7895067,7895203,137,137
fakechr1	TranscriptID=XM_010088894.1:GeneID=21385246:Strand="+"	7916133	7926035	9903	2	182	0.0183783	fakechr1-7916919-7917037:-0.542619:7916919,7917037,119,119	fakechr1-7918968-7919030:0.382800:7918968,7919030,63,63
fakechr1	TranscriptID=XM_010088895.1:GeneID=21385247:Strand="+"	7928036	7932093	4058	2	56	0.0137999	fakechr1-7931474-7931505:0.297133:7931474,7931505,32,32	fakechr1-7931536-7931559:0.205333:7931536,7931559,24,24
fakechr1	TranscriptID=XM_010088898.1:GeneID=21384011:Strand="+"	7951766	7953453	1688	1	227	0.134479	fakechr1-7953167-7953393:0.534665:7953167,7953393,227,227
fakechr1	TranscriptID=XM_010088903.1:GeneID=21389574:Strand="-"	7999107	8002122	3016	3	658	0.21817	fakechr1-8000639-8001214:0.102429:8000639,8001214,576,576	fakechr1-8001786-8001838:0.140668:8001786,8001838,53,53	fakechr1-8001313-8001341:-0.464728:8001313,8001341,29,29
fakechr1	TranscriptID=XM_010088904.1:GeneID=21389575:Strand="-"	8057199	8060217	3019	1	29	0.00960583	fakechr1-8059404-8059432:-0.435348:8059404,8059432,29,29
fakechr1	TranscriptID=XM_010088914.1:GeneID=21393044:Strand="-"	8217818	8220774	2957	7	1557	0.526547	fakechr1-8218242-8218879:-0.422722:8218242,8218879,638,638	fakechr1-8218895-8219218:0.295285:8218895,8219218,324,324	fakechr1-8219832-8220086:-0.423866:8219832,8220086,255,255	fakechr1-8219478-8219604:0.235315:8219478,8219604,127,127	fakechr1-8219274-8219384:0.376939:8219274,8219384,111,111	fakechr1-8217943-8218024:-0.433639:8217943,8218024,82,82	fakechr1-8219604-8219623:0.183533:8219604,8219623,20,20
fakechr1	TranscriptID=XM_010088916.1:GeneID=21393046:Strand="-"	8223511	8231866	8356	2	223	0.0266874	fakechr1-8223754-8223944:-0.367368:8223754,8223944,191,191	fakechr1-8223455-8223542:-0.217000:8223455,8223542,88,32
fakechr1	TranscriptID=XM_010088917.1:GeneID=21393047:Strand="+"	8236930	8240863	3934	3	438	0.111337	fakechr1-8238355-8238553:-0.460063:8238355,8238553,199,199	fakechr1-8238036-8238218:0.342132:8238036,8238218,183,183	fakechr1-8239764-8239819:0.285733:8239764,8239819,56,56
fakechr1	TranscriptID=XM_010088918.1:GeneID=21393048:Strand="-"	8241451	8243131	1681	2	116	0.0690065	fakechr1-8242073-8242164:-0.249178:8242073,8242164,92,92	fakechr1-8241855-8241878:-0.297133:8241855,8241878,24,24
fakechr1	TranscriptID=XM_010088920.1:GeneID=21393050:Strand="-"	8244859	8246681	1823	1	62	0.0340099	fakechr1-8246552-8246613:0.168098:8246552,8246613,62,62
fakechr1	TranscriptID=XM_010088922.1:GeneID=21393052:Strand="-"	8250122	8253607	3486	1	54	0.0154905	fakechr1-8250240-8250293:0.402999:8250240,8250293,54,54
fakechr1	TranscriptID=XM_010088923.1:GeneID=21393053:Strand="+"	8257655	8262077	4423	2	405	0.0915668	fakechr1-8261818-8262042:-0.278500:8261818,8262042,225,225	fakechr1-8261340-8261519:0.537667:8261340,8261519,180,180
fakechr1	TranscriptID=XM_010088924.1:GeneID=21393054:Strand="+"	8263047	8263820	774	4	141	0.182171	fakechr1-8263740-8263814:0.218133:8263740,8263814,75,75	fakechr1-8263690-8263722:0.519667:8263690,8263722,33,33	fakechr1-8263504-8263520:0.181200:8263504,8263520,17,17	fakechr1-8263669-8263684:0.324467:8263669,8263684,16,16
fakechr1	TranscriptID=XM_010088926.1:GeneID=21393056:Strand="+"	8269453	8271968	2516	3	356	0.141494	fakechr1-8270415-8270595:-0.628953:8270415,8270595,181,181	fakechr1-8269989-8270081:-0.322806:8269989,8270081,93,93	fakechr1-8269754-8269835:-0.512519:8269754,8269835,82,82
fakechr1	TranscriptID=XM_010088927.1:GeneID=21393057:Strand="+"	8273192	8275729	2538	1	127	0.0500394	fakechr1-8274466-8274592:0.266476:8274466,8274592,127,127
fakechr1	TranscriptID=XM_010088931.1:GeneID=21393061:Strand="-"	8296471	8298510	2040	1	198	0.0970588	fakechr1-8296761-8296958:0.280308:8296761,8296958,198,198
fakechr1	TranscriptID=XM_010088935.1:GeneID=21393065:Strand="-"	8314603	8324671	10069	5	1254	0.124541	fakechr1-8322635-8323257:-0.305292:8322635,8323257,623,623	fakechr1-8322298-8322588:0.239667:8322298,8322588,291,291	fakechr1-8320035-8320214:0.177133:8320035,8320214,180,180	fakechr1-8321455-8321550:0.306208:8321455,8321550,96,96	fakechr1-8322082-8322145:0.283667:8322082,8322145,64,64
fakechr1	TranscriptID=XM_010088937.1:GeneID=21393067:Strand="-"	8336555	8338304	1750	1	144	0.0822857	fakechr1-8337476-8337619:0.267619:8337476,8337619,144,144
fakechr1	TranscriptID=XM_010088941.1:GeneID=21393071:Strand="+"	8362594	8369859	7266	2	230	0.0316543	fakechr1-8364537-8364752:-0.363542:8364537,8364752,216,216	fakechr1-8368685-8368698:-0.334667:8368685,8368698,14,14
fakechr1	TranscriptID=XM_010088942.1:GeneID=21393072:Strand="+"	8372685	8374184	1500	2	58	0.0386667	fakechr1-8374052-8374089:0.254000:8374052,8374089,38,38	fakechr1-8373343-8373362:-0.163467:8373343,8373362,20,20
fakechr1	TranscriptID=XM_010088943.1:GeneID=21393073:Strand="+"	8385161	8394968	9808	8	1228	0.125204	fakechr1-8388033-8388650:-0.301581:8388033,8388650,618,618	fakechr1-8391432-8391684:0.344632:8391432,8391684,253,253	fakechr1-8392527-8392621:-0.350477:8392527,8392621,95,95	fakechr1-8392972-8393058:-0.325800:8392972,8393058,87,87	fakechr1-8387371-8387437:0.239524:8387371,8387437,67,67	fakechr1-8393847-8393889:-0.443476:8393847,8393889,43,43	fakechr1-8393776-8393812:0.553549:8393776,8393812,37,37	fakechr1-8393936-8393963:0.404000:8393936,8393963,28,28
fakechr1	TranscriptID=XM_010088946.1:GeneID=21393076:Strand="+"	8403921	8411904	7984	2	646	0.0809118	fakechr1-8406725-8407179:-0.320889:8406725,8407179,455,455	fakechr1-8407800-8407990:0.328746:8407800,8407990,191,191
fakechr1	TranscriptID=XM_010088955.1:GeneID=21386696:Strand="-"	8482987	8485887	2901	3	246	0.0847983	fakechr1-8485675-8485868:-0.270542:8485675,8485868,194,194	fakechr1-8483302-8483336:0.203400:8483302,8483336,35,35	fakechr1-8483164-8483180:0.190043:8483164,8483180,17,17
fakechr1	TranscriptID=XM_010088956.1:GeneID=21386697:Strand="+"	8493581	8495562	1982	3	230	0.116044	fakechr1-8494689-8494839:0.593042:8494689,8494839,151,151	fakechr1-8494521-8494569:-0.755867:8494521,8494569,49,49	fakechr1-8494243-8494272:-0.397096:8494243,8494272,30,30
fakechr1	TranscriptID=XM_010088957.1:GeneID=21386698:Strand="-"	8495625	8496834	1210	1	131	0.108264	fakechr1-8495813-8495943:-0.518352:8495813,8495943,131,131
fakechr1	TranscriptID=XM_010088958.1:GeneID=21386699:Strand="+"	8497596	8499228	1633	1	118	0.0722596	fakechr1-8498532-8498649:-0.267294:8498532,8498649,118,118
fakechr1	TranscriptID=XM_010088960.1:GeneID=21386701:Strand="-"	8515971	8517458	1488	1	29	0.0194892	fakechr1-8516832-8516860:0.486400:8516832,8516860,29,29
fakechr1	TranscriptID=XM_010088962.1:GeneID=21386703:Strand="+"	8535912	8542182	6271	2	291	0.0464041	fakechr1-8540031-8540253:-0.326936:8540031,8540253,223,223	fakechr1-8538021-8538088:0.433133:8538021,8538088,68,68
fakechr1	TranscriptID=XM_010088963.1:GeneID=21386704:Strand="+"	8544916	8551717	6802	3	600	0.0882094	fakechr1-8546118-8546569:0.291518:8546118,8546569,452,452	fakechr1-8551607-8551682:0.484250:8551607,8551682,76,76	fakechr1-8547443-8547514:-0.308193:8547443,8547514,72,72
fakechr1	TranscriptID=XM_010088965.1:GeneID=21385127:Strand="-"	8580514	8583393	2880	2	437	0.151736	fakechr1-8581408-8581756:0.263630:8581408,8581756,349,349	fakechr1-8582785-8582872:0.562750:8582785,8582872,88,88
fakechr1	TranscriptID=XM_010088966.1:GeneID=21385128:Strand="+"	8593698	8597284	3587	1	8	0.00223028	fakechr1-8596922-8596929:-0.263800:8596922,8596929,8,8
fakechr1	TranscriptID=XM_010088967.1:GeneID=21385129:Strand="+"	8603167	8609698	6532	4	747	0.11436	fakechr1-8604585-8604956:-0.563824:8604585,8604956,372,372	fakechr1-8605816-8605955:-0.552714:8605816,8605955,140,140	fakechr1-8606851-8606988:0.238066:8606851,8606988,138,138	fakechr1-8604489-8604585:0.517214:8604489,8604585,97,97
fakechr1	TranscriptID=XM_010088968.1:GeneID=21385130:Strand="+"	8617387	8623473	6087	1	109	0.017907	fakechr1-8621645-8621753:0.312945:8621645,8621753,109,109
fakechr1	TranscriptID=XM_010088970.1:GeneID=21384270:Strand="+"	8658259	8659403	1145	2	119	0.10393	fakechr1-8658331-8658397:0.453750:8658331,8658397,67,67	fakechr1-8659016-8659067:-0.429952:8659016,8659067,52,52
fakechr1	TranscriptID=XM_010088974.1:GeneID=21392742:Strand="-"	8800011	8805829	5819	1	38	0.00653033	fakechr1-8803000-8803037:0.410200:8803000,8803037,38,38
fakechr1	TranscriptID=XM_010088976.1:GeneID=21392744:Strand="+"	8848883	8851541	2659	4	125	0.0470102	fakechr1-8851411-8851457:0.158212:8851411,8851457,47,47	fakechr1-8850113-8850146:0.251060:8850113,8850146,34,34	fakechr1-8850683-8850708:-0.385800:8850683,8850708,26,26	fakechr1-8850539-8850556:0.474750:8850539,8850556,18,18
fakechr1	TranscriptID=XM_010088977.1:GeneID=21392745:Strand="+"	8856139	8858138	2000	2	59	0.0295	fakechr1-8857528-8857561:-0.450200:8857528,8857561,34,34	fakechr1-8856858-8856882:-0.454248:8856858,8856882,25,25
fakechr1	TranscriptID=XM_010088978.1:GeneID=21392746:Strand="+"	8861638	8865849	4212	1	51	0.0121083	fakechr1-8865774-8865824:-0.242083:8865774,8865824,51,51
fakechr1	TranscriptID=XM_010088979.1:GeneID=21392747:Strand="+"	8871623	8875916	4294	2	324	0.0754541	fakechr1-8874711-8874901:-0.446889:8874711,8874901,191,191	fakechr1-8874454-8874586:-0.337752:8874454,8874586,133,133
fakechr1	TranscriptID=XM_010088981.1:GeneID=21392749:Strand="-"	8880470	8890001	9532	2	400	0.0419639	fakechr1-8881834-8882176:0.411960:8881834,8882176,343,343	fakechr1-8883486-8883542:0.544293:8883486,8883542,57,57
fakechr1	TranscriptID=XM_010088985.1:GeneID=21392753:Strand="-"	8915546	8927036	11491	7	1505	0.130972	fakechr1-8919790-8920685:-0.301116:8919790,8920685,896,896	fakechr1-8925824-8925994:0.542333:8925824,8925994,171,171	fakechr1-8925377-8925546:-0.523267:8925377,8925546,170,170	fakechr1-8920718-8920806:-0.669542:8920718,8920806,89,89	fakechr1-8921182-8921262:-0.625267:8921182,8921262,81,81	fakechr1-8923472-8923542:-0.181404:8923472,8923542,71,71	fakechr1-8918251-8918277:-0.417389:8918251,8918277,27,27
fakechr1	TranscriptID=XM_010088986.1:GeneID=21392754:Strand="-"	8934681	8936752	2072	1	14	0.00675676	fakechr1-8934979-8934992:0.287013:8934979,8934992,14,14
fakechr1	TranscriptID=XM_010088992.1:GeneID=21392760:Strand="+"	9013840	9016986	3147	1	207	0.0657769	fakechr1-9015805-9016011:-0.481597:9015805,9016011,207,207
fakechr1	TranscriptID=XM_010088994.1:GeneID=21392762:Strand="+"	9040159	9042115	1957	2	172	0.0878896	fakechr1-9041025-9041127:0.307286:9041025,9041127,103,103	fakechr1-9040145-9040227:0.334349:9040145,9040227,83,69
fakechr1	TranscriptID=XM_010088995.1:GeneID=21392763:Strand="-"	9045483	9049746	4264	2	449	0.1053	fakechr1-9047803-9048151:-0.231812:9047803,9048151,349,349	fakechr1-9045504-9045603:0.387642:9045504,9045603,100,100
fakechr1	TranscriptID=XM_010088998.1:GeneID=21392766:Strand="-"	9052354	9053522	1169	1	33	0.0282293	fakechr1-9053368-9053400:-0.250559:9053368,9053400,33,33
fakechr1	TranscriptID=XM_010089007.1:GeneID=21386542:Strand="+"	9191126	9193834	2709	4	720	0.265781	fakechr1-9193079-9193591:0.382446:9193079,9193591,513,513	fakechr1-9193701-9193791:0.434973:9193701,9193791,91,91	fakechr1-9193606-9193672:-0.387133:9193606,9193672,67,67	fakechr1-9191774-9191822:-0.368381:9191774,9191822,49,49
fakechr1	TranscriptID=XM_010089024.1:GeneID=21398882:Strand="+"	9780747	9785061	4315	3	214	0.0495944	fakechr1-9783493-9783636:-0.281265:9783493,9783636,144,144	fakechr1-9784943-9784978:-0.634667:9784943,9784978,36,36	fakechr1-9784303-9784336:0.705867:9784303,9784336,34,34
fakechr1	TranscriptID=XM_010089027.1:GeneID=21395863:Strand="+"	9823135	9828502	5368	1	75	0.0139717	fakechr1-9824766-9824840:0.539200:9824766,9824840,75,75
fakechr1	TranscriptID=XM_010089031.1:GeneID=21395867:Strand="-"	9894829	9935085	40257	4	395	0.00981196	fakechr1-9920944-9921168:-0.118152:9920944,9921168,225,225	fakechr1-9918991-9919066:-0.369872:9918991,9919066,76,76	fakechr1-9917882-9917943:-0.145557:9917882,9917943,62,62	fakechr1-9918816-9918847:0.493094:9918816,9918847,32,32
fakechr1	TranscriptID=XM_010089034.1:GeneID=21395870:Strand="+"	9981274	9987678	6405	4	290	0.0452771	fakechr1-9984106-9984341:-0.165952:9984106,9984341,236,236	fakechr1-9987384-9987410:0.401667:9987384,9987410,27,27	fakechr1-9984843-9984856:-0.558000:9984843,9984856,14,14	fakechr1-9986301-9986313:-0.577600:9986301,9986313,13,13
fakechr1	TranscriptID=XM_010089039.1:GeneID=21395875:Strand="-"	10020477	10026761	6285	6	338	0.0537788	fakechr1-10025702-10025814:-0.628800:10025702,10025814,113,113	fakechr1-10025571-10025680:0.448867:10025571,10025680,110,110	fakechr1-10021525-10021573:-0.519400:10021525,10021573,49,49	fakechr1-10020830-10020868:0.347600:10020830,10020868,39,39	fakechr1-10023922-10023937:-0.100933:10023922,10023937,16,16	fakechr1-10020970-10020980:0.341400:10020970,10020980,11,11
fakechr1	TranscriptID=XM_010089041.1:GeneID=21395877:Strand="-"	10046785	10049286	2502	3	97	0.038769	fakechr1-10047630-10047671:0.371370:10047630,10047671,42,42	fakechr1-10047420-10047448:0.313000:10047420,10047448,29,29	fakechr1-10047482-10047507:0.284600:10047482,10047507,26,26
fakechr1	TranscriptID=XM_010089043.1:GeneID=21395879:Strand="+"	10075653	10090619	14967	2	392	0.026191	fakechr1-10089807-10090044:0.605884:10089807,10090044,238,238	fakechr1-10089017-10089170:-0.424779:10089017,10089170,154,154
fakechr1	TranscriptID=XM_010089044.1:GeneID=21395880:Strand="-"	10091376	10094305	2930	1	105	0.0358362	fakechr1-10091509-10091613:-0.583958:10091509,10091613,105,105
fakechr1	TranscriptID=XM_010089047.1:GeneID=21395883:Strand="+"	10116420	10120552	4133	2	297	0.0718606	fakechr1-10118768-10119052:0.148889:10118768,10119052,285,285	fakechr1-10120456-10120467:-0.256333:10120456,10120467,12,12
fakechr1	TranscriptID=XM_010089050.1:GeneID=21395886:Strand="+"	10154977	10155624	648	1	50	0.0771605	fakechr1-10155569-10155618:0.453500:10155569,10155618,50,50
fakechr1	TranscriptID=XM_010089056.1:GeneID=21401354:Strand="-"	10215540	10220077	4538	1	94	0.020714	fakechr1-10215703-10215796:0.229355:10215703,10215796,94,94
fakechr1	TranscriptID=XM_010089060.1:GeneID=21401358:Strand="-"	10303998	10305587	1590	1	69	0.0433962	fakechr1-10304557-10304625:-0.380616:10304557,10304625,69,69
fakechr1	TranscriptID=XM_010089062.1:GeneID=21401360:Strand="+"	10307556	10309601	2046	1	30	0.0146628	fakechr1-10307871-10307900:-0.557958:10307871,10307900,30,30
fakechr1	TranscriptID=XM_010089063.1:GeneID=21401361:Strand="-"	10318108	10319562	1455	1	67	0.0460481	fakechr1-10318890-10318956:-0.274259:10318890,10318956,67,67
fakechr1	TranscriptID=XM_010089064.1:GeneID=21401362:Strand="-"	10320085	10322481	2397	1	14	0.00584063	fakechr1-10322008-10322021:-0.164133:10322008,10322021,14,14
fakechr1	TranscriptID=XM_010089065.1:GeneID=21401363:Strand="-"	10324287	10326674	2388	3	491	0.205611	fakechr1-10324930-10325239:-0.213653:10324930,10325239,310,310	fakechr1-10326119-10326291:-0.281600:10326119,10326291,173,173	fakechr1-10324304-10324311:-0.317667:10324304,10324311,8,8
fakechr1	TranscriptID=XM_010089067.1:GeneID=21401365:Strand="-"	10328241	10330637	2397	1	36	0.0150188	fakechr1-10329613-10329648:-0.358333:10329613,10329648,36,36
fakechr1	TranscriptID=XM_010089072.1:GeneID=21401370:Strand="-"	10361664	10363703	2040	1	116	0.0568627	fakechr1-10362037-10362152:-0.296400:10362037,10362152,116,116
fakechr1	TranscriptID=XM_010089074.1:GeneID=21401372:Strand="-"	10376264	10379764	3501	2	165	0.0471294	fakechr1-10377235-10377340:-0.525367:10377235,10377340,106,106	fakechr1-10376705-10376763:0.435408:10376705,10376763,59,59
fakechr1	TranscriptID=XM_010089077.1:GeneID=21401375:Strand="-"	10386298	10392458	6161	8	512	0.0831034	fakechr1-10386597-10386708:0.618667:10386597,10386708,112,112	fakechr1-10390870-10390976:-0.566252:10390870,10390976,107,107	fakechr1-10388997-10389101:-0.801667:10388997,10389101,105,105	fakechr1-10389478-10389545:-0.370400:10389478,10389545,68,68	fakechr1-10388899-10388941:-0.415286:10388899,10388941,43,43	fakechr1-10386809-10386845:0.278533:10386809,10386845,37,37	fakechr1-10391283-10391312:0.267734:10391283,10391312,30,30	fakechr1-10388941-10388950:-0.698933:10388941,10388950,10,10
fakechr1	TranscriptID=XM_010089079.1:GeneID=21401377:Strand="+"	10393876	10398486	4611	3	250	0.0542182	fakechr1-10395623-10395761:-0.611718:10395623,10395761,139,139	fakechr1-10395433-10395529:-0.429333:10395433,10395529,97,97	fakechr1-10398468-10398481:-0.225746:10398468,10398481,14,14
fakechr1	TranscriptID=XM_010089080.1:GeneID=21401378:Strand="-"	10398961	10400486	1526	1	59	0.0386632	fakechr1-10399061-10399119:-0.260909:10399061,10399119,59,59
fakechr1	TranscriptID=XM_010089084.1:GeneID=21401382:Strand="-"	10437478	10440186	2709	1	76	0.0280546	fakechr1-10438375-10438450:-0.581917:10438375,10438450,76,76
fakechr1	TranscriptID=XM_010089086.1:GeneID=21401384:Strand="-"	10451022	10455896	4875	2	159	0.0326154	fakechr1-10455752-10455859:0.548201:10455752,10455859,108,108	fakechr1-10452682-10452732:-0.538806:10452682,10452732,51,51
fakechr1	TranscriptID=XM_010089091.1:GeneID=21401389:Strand="+"	10493874	10495028	1155	7	380	0.329004	fakechr1-10494332-10494467:-0.657733:10494332,10494467,136,136	fakechr1-10494027-10494150:-0.372333:10494027,10494150,124,124	fakechr1-10494628-10494666:-0.579722:10494628,10494666,39,39	fakechr1-10494467-10494490:-0.590667:10494467,10494490,24,24	fakechr1-10494514-10494535:-0.278200:10494514,10494535,22,22	fakechr1-10494860-10494881:-0.630800:10494860,10494881,22,22	fakechr1-10494914-10494926:-0.234333:10494914,10494926,13,13
fakechr1	TranscriptID=XM_010089094.1:GeneID=21401392:Strand="-"	10508983	10513825	4843	2	33	0.00681396	fakechr1-10512509-10512525:0.510458:10512509,10512525,17,17	fakechr1-10512768-10512783:-0.168600:10512768,10512783,16,16
fakechr1	TranscriptID=XM_010089096.1:GeneID=21401394:Strand="+"	10521842	10535073	13232	6	911	0.0688482	fakechr1-10522920-10523196:-0.404239:10522920,10523196,277,277	fakechr1-10534496-10534717:-0.255733:10534496,10534717,222,222	fakechr1-10532687-10532869:-0.433867:10532687,10532869,183,183	fakechr1-10531628-10531734:-0.438667:10531628,10531734,107,107	fakechr1-10526098-10526168:0.269267:10526098,10526168,71,71	fakechr1-10533512-10533562:-0.329229:10533512,10533562,51,51
fakechr1	TranscriptID=XM_010089098.1:GeneID=21401396:Strand="+"	10539116	10560366	21251	12	1915	0.0901134	fakechr1-10559407-10559924:0.282667:10559407,10559924,518,518	fakechr1-10553470-10553919:-0.320202:10553470,10553919,450,450	fakechr1-10541906-10542148:-0.409867:10541906,10542148,243,243	fakechr1-10558436-10558595:-0.405333:10558436,10558595,160,160	fakechr1-10540246-10540380:0.241533:10540246,10540380,135,135	fakechr1-10559970-10560066:-0.558364:10559970,10560066,97,97	fakechr1-10556786-10556871:-0.584333:10556786,10556871,86,86	fakechr1-10542693-10542756:0.309667:10542693,10542756,64,64	fakechr1-10554784-10554847:-0.344400:10554784,10554847,64,64	fakechr1-10545381-10545429:0.104467:10545381,10545429,49,49	fakechr1-10546521-10546555:-0.469600:10546521,10546555,35,35	fakechr1-10560184-10560197:-0.545133:10560184,10560197,14,14
fakechr1	TranscriptID=XM_010089099.1:GeneID=21401397:Strand="+"	10564795	10566423	1629	2	144	0.0883978	fakechr1-10565281-10565373:-0.291667:10565281,10565373,93,93	fakechr1-10565568-10565618:-0.629400:10565568,10565618,51,51
fakechr1	TranscriptID=XM_010089101.1:GeneID=21401399:Strand="-"	10569312	10573373	4062	1	118	0.0290497	fakechr1-10571488-10571605:-0.212056:10571488,10571605,118,118
fakechr1	TranscriptID=XM_010089103.1:GeneID=21401401:Strand="+"	10580096	10581016	921	1	36	0.0390879	fakechr1-10580058-10580131:-0.442533:10580058,10580131,74,36
fakechr1	TranscriptID=XM_010089107.1:GeneID=21401405:Strand="-"	10624518	10627641	3124	1	25	0.00800256	fakechr1-10624696-10624720:0.261875:10624696,10624720,25,25
fakechr1	TranscriptID=XM_010089109.1:GeneID=21401407:Strand="-"	10630091	10632791	2701	1	142	0.0525731	fakechr1-10630949-10631090:0.277333:10630949,10631090,142,142
fakechr1	TranscriptID=XM_010089113.1:GeneID=21401411:Strand="-"	10665453	10669323	3871	1	160	0.041333	fakechr1-10668003-10668162:-0.379600:10668003,10668162,160,160
fakechr1	TranscriptID=XM_010089115.1:GeneID=21401413:Strand="-"	10672853	10676102	3250	1	64	0.0196923	fakechr1-10673967-10674030:0.316200:10673967,10674030,64,64
fakechr1	TranscriptID=XM_010089116.1:GeneID=21401414:Strand="-"	10677944	10687030	9087	2	122	0.0134258	fakechr1-10683159-10683250:-0.369887:10683159,10683250,92,92	fakechr1-10685874-10685903:0.165415:10685874,10685903,30,30
fakechr1	TranscriptID=XM_010089117.1:GeneID=21401415:Strand="+"	10699758	10702876	3119	1	198	0.0634819	fakechr1-10700654-10700851:-0.781187:10700654,10700851,198,198
fakechr1	TranscriptID=XM_010089118.1:GeneID=21401416:Strand="+"	10705696	10710944	5249	6	699	0.133168	fakechr1-10707082-10707362:-0.341598:10707082,10707362,281,281	fakechr1-10709831-10710039:0.141111:10709831,10710039,209,209	fakechr1-10707675-10707747:-0.426667:10707675,10707747,73,73	fakechr1-10710407-10710476:0.584267:10710407,10710476,70,70	fakechr1-10708669-10708710:-0.365576:10708669,10708710,42,42	fakechr1-10710326-10710349:0.135200:10710326,10710349,24,24
fakechr1	TranscriptID=XM_010089119.1:GeneID=21401417:Strand="-"	10712612	10715608	2997	2	149	0.0497164	fakechr1-10712642-10712716:-0.764496:10712642,10712716,75,75	fakechr1-10713375-10713448:0.350628:10713375,10713448,74,74
fakechr1	TranscriptID=XM_010089121.1:GeneID=21401419:Strand="+"	10718124	10731473	13350	7	1217	0.091161	fakechr1-10719714-10719952:0.332400:10719714,10719952,239,239	fakechr1-10724304-10724527:-0.337905:10724304,10724527,224,224	fakechr1-10719183-10719403:-0.287733:10719183,10719403,221,221	fakechr1-10728472-10728692:-0.334097:10728472,10728692,221,221	fakechr1-10723393-10723608:0.542467:10723393,10723608,216,216	fakechr1-10730215-10730285:0.152773:10730215,10730285,71,71	fakechr1-10719558-10719582:0.658200:10719558,10719582,25,25
fakechr1	TranscriptID=XM_010089125.1:GeneID=21401423:Strand="-"	10759715	10764792	5078	2	177	0.0348562	fakechr1-10760484-10760624:0.513467:10760484,10760624,141,141	fakechr1-10761649-10761684:-0.466333:10761649,10761684,36,36
fakechr1	TranscriptID=XM_010089127.1:GeneID=21401425:Strand="-"	10769571	10772094	2524	2	89	0.0352615	fakechr1-10770205-10770266:0.577233:10770205,10770266,62,62	fakechr1-10770602-10770628:0.322000:10770602,10770628,27,27
fakechr1	TranscriptID=XM_010089130.1:GeneID=21401428:Strand="+"	10779484	10783033	3550	1	117	0.0329577	fakechr1-10780548-10780664:0.370660:10780548,10780664,117,117
fakechr1	TranscriptID=XM_010089131.1:GeneID=21401429:Strand="-"	10783956	10786761	2806	3	128	0.0456165	fakechr1-10784038-10784092:0.441611:10784038,10784092,55,55	fakechr1-10784347-10784401:-0.446667:10784347,10784401,55,55	fakechr1-10783993-10784010:-0.483067:10783993,10784010,18,18
fakechr1	TranscriptID=XM_010089132.1:GeneID=21401430:Strand="-"	10787970	10791535	3566	3	459	0.128716	fakechr1-10788768-10788951:0.413467:10788768,10788951,184,184	fakechr1-10790409-10790590:0.381815:10790409,10790590,182,182	fakechr1-10788537-10788629:-0.270905:10788537,10788629,93,93
fakechr1	TranscriptID=XM_010089136.1:GeneID=21402576:Strand="+"	10818731	10821444	2714	2	69	0.0254237	fakechr1-10821407-10821478:0.129667:10821407,10821478,72,38	fakechr1-10821377-10821407:0.446133:10821377,10821407,31,31
fakechr1	TranscriptID=XM_010089137.1:GeneID=21402577:Strand="+"	10823614	10825723	2110	1	37	0.0175355	fakechr1-10825258-10825294:-0.332391:10825258,10825294,37,37
fakechr1	TranscriptID=XM_010089138.1:GeneID=21402578:Strand="-"	10826448	10828596	2149	1	22	0.0102373	fakechr1-10826906-10826927:0.186733:10826906,10826927,22,22
fakechr1	TranscriptID=XM_010089142.1:GeneID=21402582:Strand="+"	10859433	10861163	1731	2	88	0.0508377	fakechr1-10860634-10860680:0.681067:10860634,10860680,47,47	fakechr1-10860535-10860575:0.625963:10860535,10860575,41,41
fakechr1	TranscriptID=XM_010089143.1:GeneID=21402583:Strand="-"	10862472	10864901	2430	2	217	0.0893004	fakechr1-10864418-10864586:-0.333399:10864418,10864586,169,169	fakechr1-10863073-10863120:-0.444133:10863073,10863120,48,48
fakechr1	TranscriptID=XM_010089147.1:GeneID=21402587:Strand="+"	10878516	10882909	4394	3	123	0.0279927	fakechr1-10881828-10881886:-0.302600:10881828,10881886,59,59	fakechr1-10882782-10882817:-0.470875:10882782,10882817,36,36	fakechr1-10879946-10879973:0.454800:10879946,10879973,28,28
fakechr1	TranscriptID=XM_010089150.1:GeneID=21402590:Strand="+"	10918325	10947581	29257	4	491	0.0167823	fakechr1-10921563-10921891:-0.351637:10921563,10921891,329,329	fakechr1-10921279-10921357:-0.210000:10921279,10921357,79,79	fakechr1-10926355-10926418:-0.334473:10926355,10926418,64,64	fakechr1-10942841-10942859:-0.422353:10942841,10942859,19,19
fakechr1	TranscriptID=XM_010089153.1:GeneID=21402593:Strand="-"	10955906	10958809	2904	2	55	0.0189394	fakechr1-10956012-10956054:0.600067:10956012,10956054,43,43	fakechr1-10956850-10956861:-0.368867:10956850,10956861,12,12
fakechr1	TranscriptID=XM_010089154.1:GeneID=21402594:Strand="+"	10960097	10963643	3547	2	217	0.0611785	fakechr1-10960975-10961122:-0.162250:10960975,10961122,148,148	fakechr1-10962756-10962824:0.481667:10962756,10962824,69,69
fakechr1	TranscriptID=XM_010089156.1:GeneID=21402596:Strand="+"	10969230	10976567	7338	3	309	0.0421096	fakechr1-10975720-10975939:-0.236677:10975720,10975939,220,220	fakechr1-10974300-10974347:-0.312333:10974300,10974347,48,48	fakechr1-10976146-10976186:-0.406052:10976146,10976186,41,41
fakechr1	TranscriptID=XM_010089157.1:GeneID=21402597:Strand="+"	10979916	10982821	2906	1	129	0.0443909	fakechr1-10982522-10982650:0.465267:10982522,10982650,129,129
fakechr1	TranscriptID=XM_010089158.1:GeneID=21402598:Strand="-"	10983617	10985302	1686	1	19	0.0112693	fakechr1-10985206-10985224:-0.222867:10985206,10985224,19,19
fakechr1	TranscriptID=XM_010089159.1:GeneID=21402599:Strand="-"	10988392	10993150	4759	3	274	0.0575751	fakechr1-10990655-10990811:0.362467:10990655,10990811,157,157	fakechr1-10991693-10991763:0.442267:10991693,10991763,71,71	fakechr1-10991426-10991471:0.176667:10991426,10991471,46,46
fakechr1	TranscriptID=XM_010089160.1:GeneID=21402600:Strand="+"	10994441	10997126	2686	2	325	0.120998	fakechr1-10996806-10997048:-0.323883:10996806,10997048,243,243	fakechr1-10994773-10994854:-0.415467:10994773,10994854,82,82
fakechr1	TranscriptID=XM_010089164.1:GeneID=21402604:Strand="-"	11013204	11014032	829	1	163	0.196622	fakechr1-11013209-11013371:0.370000:11013209,11013371,163,163
fakechr1	TranscriptID=XM_010089167.1:GeneID=21402608:Strand="-"	11031564	11033975	2412	1	55	0.0228027	fakechr1-11031704-11031758:-0.354567:11031704,11031758,55,55
fakechr1	TranscriptID=XM_010089170.1:GeneID=21402611:Strand="-"	11048633	11055814	7182	3	187	0.0260373	fakechr1-11053771-11053921:-0.271448:11053771,11053921,151,151	fakechr1-11050707-11050725:-0.527015:11050707,11050725,19,19	fakechr1-11050959-11050975:0.258000:11050959,11050975,17,17
fakechr1	TranscriptID=XM_010089171.1:GeneID=21402612:Strand="+"	11059932	11062156	2225	1	80	0.0359551	fakechr1-11061763-11061842:-0.289792:11061763,11061842,80,80
fakechr1	TranscriptID=XM_010089172.1:GeneID=21402613:Strand="+"	11063222	11067520	4299	2	158	0.0367527	fakechr1-11065126-11065272:0.437248:11065126,11065272,147,147	fakechr1-11065812-11065822:0.154144:11065812,11065822,11,11
fakechr1	TranscriptID=XM_010089173.1:GeneID=21402614:Strand="+"	11072475	11076593	4119	10	894	0.217043	fakechr1-11072627-11073035:0.232400:11072627,11073035,409,409	fakechr1-11074096-11074300:0.442667:11074096,11074300,205,205	fakechr1-11075050-11075123:0.520267:11075050,11075123,74,74	fakechr1-11076442-11076500:0.483926:11076442,11076500,59,59	fakechr1-11073913-11073948:0.574889:11073913,11073948,36,36	fakechr1-11075974-11076003:0.470320:11075974,11076003,30,30	fakechr1-11075536-11075561:-0.341067:11075536,11075561,26,26	fakechr1-11075739-11075760:-0.410333:11075739,11075760,22,22	fakechr1-11074940-11074957:0.280333:11074940,11074957,18,18	fakechr1-11076340-11076354:0.502800:11076340,11076354,15,15
fakechr1	TranscriptID=XM_010089174.1:GeneID=21402615:Strand="+"	11078255	11078473	219	1	89	0.406393	fakechr1-11078191-11078343:0.859229:11078191,11078343,153,89
fakechr1	TranscriptID=XM_010089176.1:GeneID=21402617:Strand="+"	11079563	11080306	744	1	39	0.0524194	fakechr1-11079738-11079776:0.389000:11079738,11079776,39,39
fakechr1	TranscriptID=XM_010089177.1:GeneID=21402618:Strand="-"	11080823	11087234	6412	2	349	0.0544292	fakechr1-11084259-11084441:-0.158800:11084259,11084441,183,183	fakechr1-11085339-11085504:0.315067:11085339,11085504,166,166
fakechr1	TranscriptID=XM_010089180.1:GeneID=21402621:Strand="-"	11128969	11133473	4505	3	483	0.107214	fakechr1-11131397-11131701:-0.329647:11131397,11131701,305,305	fakechr1-11129266-11129382:-0.163867:11129266,11129382,117,117	fakechr1-11129070-11129130:-0.430801:11129070,11129130,61,61
fakechr1	TranscriptID=XM_010089181.1:GeneID=21402622:Strand="-"	11134948	11138472	3525	2	194	0.0550355	fakechr1-11137134-11137280:-0.357620:11137134,11137280,147,147	fakechr1-11135129-11135175:-0.529733:11135129,11135175,47,47
fakechr1	TranscriptID=XM_010089184.1:GeneID=21402625:Strand="-"	11153545	11157317	3773	2	384	0.101776	fakechr1-11154879-11155095:0.342509:11154879,11155095,217,217	fakechr1-11153629-11153795:-0.280467:11153629,11153795,167,167
fakechr1	TranscriptID=XM_010089185.1:GeneID=21402626:Strand="-"	11161505	11165670	4166	2	244	0.0585694	fakechr1-11161623-11161747:0.289083:11161623,11161747,125,125	fakechr1-11162920-11163038:-0.185433:11162920,11163038,119,119
fakechr1	TranscriptID=XM_010089186.1:GeneID=21402627:Strand="+"	11167078	11170745	3668	2	263	0.0717012	fakechr1-11169993-11170140:0.596000:11169993,11170140,148,148	fakechr1-11168590-11168704:0.322067:11168590,11168704,115,115
fakechr1	TranscriptID=XM_010089188.1:GeneID=21402629:Strand="+"	11183496	11194354	10859	3	369	0.033981	fakechr1-11192127-11192284:-0.323932:11192127,11192284,158,158	fakechr1-11190986-11191096:0.373833:11190986,11191096,111,111	fakechr1-11192983-11193082:-0.477733:11192983,11193082,100,100
fakechr1	TranscriptID=XM_010089192.1:GeneID=21402633:Strand="+"	11214928	11222756	7829	6	610	0.0779154	fakechr1-11219901-11220083:0.488065:11219901,11220083,183,183	fakechr1-11217570-11217746:0.275267:11217570,11217746,177,177	fakechr1-11219406-11219561:0.485933:11219406,11219561,156,156	fakechr1-11222601-11222639:-0.292200:11222601,11222639,39,39	fakechr1-11220552-11220581:0.231000:11220552,11220581,30,30	fakechr1-11222639-11222663:-0.116867:11222639,11222663,25,25
fakechr1	TranscriptID=XM_010089193.1:GeneID=21402634:Strand="-"	11223581	11226411	2831	1	304	0.107383	fakechr1-11224661-11224964:0.417556:11224661,11224964,304,304
fakechr1	TranscriptID=XM_010089194.1:GeneID=21402635:Strand="+"	11229254	11229988	735	3	70	0.0952381	fakechr1-11229724-11229754:0.158333:11229724,11229754,31,31	fakechr1-11229780-11229805:0.242667:11229780,11229805,26,26	fakechr1-11229846-11229858:0.216000:11229846,11229858,13,13
fakechr1	TranscriptID=XM_010089195.1:GeneID=21402636:Strand="-"	11231089	11239832	8744	5	418	0.0478042	fakechr1-11231332-11231516:-0.187014:11231332,11231516,185,185	fakechr1-11233099-11233227:0.326524:11233099,11233227,129,129	fakechr1-11232062-11232139:0.509533:11232062,11232139,78,78	fakechr1-11231564-11231577:-0.590867:11231564,11231577,14,14	fakechr1-11231540-11231551:-0.570733:11231540,11231551,12,12
fakechr1	TranscriptID=XM_010089196.1:GeneID=21402637:Strand="-"	11253100	11261816	8717	1	143	0.0164047	fakechr1-11257467-11257609:0.226095:11257467,11257609,143,143
fakechr1	TranscriptID=XM_010089197.1:GeneID=21402638:Strand="+"	11265686	11270142	4457	1	140	0.0314113	fakechr1-11269507-11269646:-0.376714:11269507,11269646,140,140
fakechr1	TranscriptID=XM_010089199.1:GeneID=21402640:Strand="-"	11282666	11286684	4019	1	63	0.0156755	fakechr1-11284481-11284543:-0.276722:11284481,11284543,63,63
fakechr1	TranscriptID=XM_010089200.1:GeneID=21402641:Strand="-"	11297304	11299412	2109	1	151	0.0715979	fakechr1-11299034-11299184:0.441333:11299034,11299184,151,151
fakechr1	TranscriptID=XM_010089205.1:GeneID=21402646:Strand="-"	11354971	11361534	6564	1	56	0.00853138	fakechr1-11359290-11359345:-0.642400:11359290,11359345,56,56
fakechr1	TranscriptID=XM_010089206.1:GeneID=21402647:Strand="+"	11383020	11386638	3619	1	36	0.0099475	fakechr1-11386405-11386440:-0.292611:11386405,11386440,36,36
fakechr1	TranscriptID=XM_010089209.1:GeneID=21402650:Strand="-"	11399147	11401660	2514	3	197	0.0783612	fakechr1-11399361-11399452:-0.183214:11399361,11399452,92,92	fakechr1-11400242-11400329:0.237800:11400242,11400329,88,88	fakechr1-11400597-11400613:-0.292200:11400597,11400613,17,17
fakechr1	TranscriptID=XM_010089210.1:GeneID=21402651:Strand="+"	11405000	11415473	10474	6	345	0.0329387	fakechr1-11406129-11406259:0.433333:11406129,11406259,131,131	fakechr1-11412810-11412907:0.428500:11412810,11412907,98,98	fakechr1-11409207-11409249:-0.243778:11409207,11409249,43,43	fakechr1-11415367-11415396:-0.147200:11415367,11415396,30,30	fakechr1-11415149-11415173:-0.129067:11415149,11415173,25,25	fakechr1-11406102-11406119:0.528467:11406102,11406119,18,18
fakechr1	TranscriptID=XM_010089215.1:GeneID=21402656:Strand="-"	11453368	11453676	309	1	51	0.165049	fakechr1-11453237-11453418:-0.296949:11453237,11453418,182,51
fakechr1	TranscriptID=XM_010089221.1:GeneID=21390343:Strand="-"	11503889	11507186	3298	1	237	0.0718617	fakechr1-11504079-11504315:-0.340571:11504079,11504315,237,237
fakechr1	TranscriptID=XM_010089222.1:GeneID=21390344:Strand="-"	11533641	11536838	3198	1	140	0.0437774	fakechr1-11535059-11535198:0.429760:11535059,11535198,140,140
fakechr1	TranscriptID=XM_010089226.1:GeneID=21390348:Strand="-"	11552145	11556102	3958	2	440	0.111167	fakechr1-11553276-11553516:0.485539:11553276,11553516,241,241	fakechr1-11552908-11553106:-0.547606:11552908,11553106,199,199
fakechr1	TranscriptID=XM_010089232.1:GeneID=21390354:Strand="-"	11615408	11620580	5173	2	290	0.0560603	fakechr1-11616708-11616953:-0.512872:11616708,11616953,246,246	fakechr1-11615972-11616015:-0.684792:11615972,11616015,44,44
fakechr1	TranscriptID=XM_010089236.1:GeneID=21390358:Strand="-"	11648194	11651802	3609	1	64	0.0177334	fakechr1-11650128-11650191:-0.663630:11650128,11650191,64,64
fakechr1	TranscriptID=XM_010089238.1:GeneID=21390360:Strand="+"	11664979	11669322	4344	1	44	0.0101289	fakechr1-11668093-11668136:0.744857:11668093,11668136,44,44
fakechr1	TranscriptID=XM_010089240.1:GeneID=21390362:Strand="-"	11687798	11692797	5000	4	314	0.0628	fakechr1-11688968-11689108:-0.348000:11688968,11689108,141,141	fakechr1-11689150-11689241:-0.434333:11689150,11689241,92,92	fakechr1-11690776-11690828:0.691800:11690776,11690828,53,53	fakechr1-11688167-11688194:-0.389733:11688167,11688194,28,28
fakechr1	TranscriptID=XM_010089241.1:GeneID=21397201:Strand="-"	11701798	11707599	5802	1	210	0.0361944	fakechr1-11705121-11705330:0.319455:11705121,11705330,210,210
fakechr1	TranscriptID=XM_010089246.1:GeneID=21397206:Strand="+"	11838772	11855531	16760	13	1613	0.0962411	fakechr1-11843450-11843700:0.339667:11843450,11843700,251,251	fakechr1-11841191-11841393:-0.466837:11841191,11841393,203,203	fakechr1-11846254-11846442:-0.344605:11846254,11846442,189,189	fakechr1-11848225-11848393:-0.619533:11848225,11848393,169,169	fakechr1-11849862-11850010:0.506733:11849862,11850010,149,149	fakechr1-11850565-11850695:0.717733:11850565,11850695,131,131	fakechr1-11849501-11849622:0.327333:11849501,11849622,122,122	fakechr1-11855218-11855304:0.460667:11855218,11855304,87,87	fakechr1-11846521-11846602:-0.343333:11846521,11846602,82,82	fakechr1-11852027-11852106:-0.410133:11852027,11852106,80,80	fakechr1-11854850-11854925:-0.244867:11854850,11854925,76,76	fakechr1-11851743-11851785:-0.772817:11851743,11851785,43,43	fakechr1-11840599-11840629:-0.466889:11840599,11840629,31,31
fakechr1	TranscriptID=XM_010089247.1:GeneID=21397207:Strand="-"	11856647	11858027	1381	1	26	0.0188269	fakechr1-11856651-11856676:-0.284333:11856651,11856676,26,26
fakechr1	TranscriptID=XM_010089248.1:GeneID=21397208:Strand="-"	11891443	11900386	8944	1	98	0.0109571	fakechr1-11892831-11892928:-0.432133:11892831,11892928,98,98
fakechr1	TranscriptID=XM_010089250.1:GeneID=21397210:Strand="-"	11911182	11917489	6308	1	17	0.00269499	fakechr1-11911685-11911701:0.291267:11911685,11911701,17,17
fakechr1	TranscriptID=XM_010089252.1:GeneID=21397212:Strand="+"	11949983	11952809	2827	2	133	0.0470463	fakechr1-11951537-11951634:-0.512361:11951537,11951634,98,98	fakechr1-11950332-11950366:-0.470729:11950332,11950366,35,35
fakechr1	TranscriptID=XM_010089253.1:GeneID=21397213:Strand="-"	11961197	11965497	4301	2	125	0.029063	fakechr1-11962123-11962232:0.314067:11962123,11962232,110,110	fakechr1-11961246-11961260:0.448878:11961246,11961260,15,15
fakechr1	TranscriptID=XM_010089257.1:GeneID=21397217:Strand="-"	12034498	12035118	621	1	186	0.299517	fakechr1-12034776-12034961:-0.321333:12034776,12034961,186,186
fakechr1	TranscriptID=XM_010089264.1:GeneID=21384638:Strand="+"	12150773	12154412	3640	1	20	0.00549451	fakechr1-12154285-12154304:0.170733:12154285,12154304,20,20
fakechr1	TranscriptID=XM_010089265.1:GeneID=21384639:Strand="+"	12160666	12164642	3977	2	243	0.0611013	fakechr1-12160961-12161085:-0.100649:12160961,12161085,125,125	fakechr1-12160720-12160837:-0.180030:12160720,12160837,118,118
fakechr1	TranscriptID=XM_010089266.1:GeneID=21384640:Strand="-"	12165262	12167694	2433	2	217	0.0891903	fakechr1-12165645-12165822:0.489667:12165645,12165822,178,178	fakechr1-12165322-12165360:0.624200:12165322,12165360,39,39
fakechr1	TranscriptID=XM_010089270.1:GeneID=21404921:Strand="+"	12258917	12259195	279	1	18	0.0645161	fakechr1-12259008-12259025:-0.212725:12259008,12259025,18,18
fakechr1	TranscriptID=XM_010089274.1:GeneID=21404925:Strand="-"	12318880	12320341	1462	1	59	0.0403557	fakechr1-12319993-12320051:0.489197:12319993,12320051,59,59
fakechr1	TranscriptID=XM_010089275.1:GeneID=21404926:Strand="+"	12320433	12327515	7083	6	509	0.0718622	fakechr1-12323519-12323692:-0.388400:12323519,12323692,174,174	fakechr1-12323233-12323371:0.575867:12323233,12323371,139,139	fakechr1-12324383-12324447:-0.762519:12324383,12324447,65,65	fakechr1-12320909-12320963:-0.346333:12320909,12320963,55,55	fakechr1-12320688-12320730:0.256333:12320688,12320730,43,43	fakechr1-12320378-12320465:0.448256:12320378,12320465,88,33
fakechr1	TranscriptID=XM_010089279.1:GeneID=21404930:Strand="+"	12369615	12371975	2361	1	50	0.0211775	fakechr1-12371926-12372090:-0.602095:12371926,12372090,165,50
fakechr1	TranscriptID=XM_010089280.1:GeneID=21404931:Strand="-"	12372608	12375399	2792	2	100	0.0358166	fakechr1-12373628-12373684:-0.274433:12373628,12373684,57,57	fakechr1-12372664-12372706:-0.238581:12372664,12372706,43,43
fakechr1	TranscriptID=XM_010089287.1:GeneID=21404938:Strand="-"	12412636	12418584	5949	3	264	0.0443772	fakechr1-12416699-12416819:-0.395267:12416699,12416819,121,121	fakechr1-12413399-12413507:-0.384292:12413399,12413507,109,109	fakechr1-12415462-12415495:-0.397533:12415462,12415495,34,34
fakechr1	TranscriptID=XM_010089288.1:GeneID=21404939:Strand="+"	12439082	12441890	2809	3	430	0.153079	fakechr1-12440263-12440487:-0.546532:12440263,12440487,225,225	fakechr1-12441635-12441761:-0.280049:12441635,12441761,127,127	fakechr1-12440896-12440973:-0.563733:12440896,12440973,78,78
fakechr1	TranscriptID=XM_010089290.1:GeneID=21404941:Strand="-"	12453679	12454188	510	2	345	0.676471	fakechr1-12453808-12454074:-0.153750:12453808,12454074,267,267	fakechr1-12453731-12453808:-0.114400:12453731,12453808,78,78
fakechr1	TranscriptID=XM_010089293.1:GeneID=21404944:Strand="-"	12472868	12475975	3108	3	638	0.205277	fakechr1-12473859-12474253:-0.595083:12473859,12474253,395,395	fakechr1-12474483-12474604:-0.430598:12474483,12474604,122,122	fakechr1-12475003-12475123:-0.331055:12475003,12475123,121,121
fakechr1	TranscriptID=XM_010089294.1:GeneID=21404945:Strand="+"	12496442	12499428	2987	2	284	0.0950787	fakechr1-12498742-12498915:0.312102:12498742,12498915,174,174	fakechr1-12498262-12498371:-0.499513:12498262,12498371,110,110
fakechr1	TranscriptID=XM_010089296.1:GeneID=21404947:Strand="+"	12507389	12518783	11395	1	62	0.00544098	fakechr1-12511489-12511550:0.312152:12511489,12511550,62,62
fakechr1	TranscriptID=XM_010089297.1:GeneID=21404948:Strand="+"	12520491	12530017	9527	3	561	0.0588853	fakechr1-12522646-12523098:-0.407500:12522646,12523098,453,453	fakechr1-12529935-12530030:0.392448:12529935,12530030,96,83	fakechr1-12527066-12527090:-0.120067:12527066,12527090,25,25
fakechr1	TranscriptID=XM_010089298.1:GeneID=21404949:Strand="-"	12530920	12535485	4566	2	344	0.0753395	fakechr1-12534949-12535177:0.653247:12534949,12535177,229,229	fakechr1-12533200-12533314:0.310200:12533200,12533314,115,115
fakechr1	TranscriptID=XM_010089301.1:GeneID=21404952:Strand="+"	12548283	12556000	7718	3	328	0.0424981	fakechr1-12549600-12549808:-0.477120:12549600,12549808,209,209	fakechr1-12550786-12550868:0.360404:12550786,12550868,83,83	fakechr1-12550969-12551004:-0.241683:12550969,12551004,36,36
fakechr1	TranscriptID=XM_010089303.1:GeneID=21404954:Strand="+"	12576691	12577788	1098	1	24	0.0218579	fakechr1-12577702-12577725:-0.387833:12577702,12577725,24,24
fakechr1	TranscriptID=XM_010089304.1:GeneID=21404955:Strand="+"	12607586	12609090	1505	1	177	0.117608	fakechr1-12608914-12609142:-0.299003:12608914,12609142,229,177
fakechr1	TranscriptID=XM_010089308.1:GeneID=21404959:Strand="+"	12640079	12640939	861	1	286	0.332172	fakechr1-12640646-12640931:-0.204778:12640646,12640931,286,286
fakechr1	TranscriptID=XM_010089311.1:GeneID=21404962:Strand="-"	12651158	12655070	3913	3	499	0.127524	fakechr1-12652771-12652991:0.427600:12652771,12652991,221,221	fakechr1-12654050-12654190:0.396806:12654050,12654190,141,141	fakechr1-12651391-12651527:-0.475600:12651391,12651527,137,137
fakechr1	TranscriptID=XM_010089312.1:GeneID=21404963:Strand="+"	12672291	12674627	2337	1	43	0.0183997	fakechr1-12673154-12673196:0.331733:12673154,12673196,43,43
fakechr1	TranscriptID=XM_010089315.1:GeneID=21404966:Strand="+"	12715938	12720376	4439	1	57	0.0128407	fakechr1-12720314-12720370:-0.433574:12720314,12720370,57,57
fakechr1	TranscriptID=XM_010089317.1:GeneID=21404968:Strand="+"	12734195	12736956	2762	4	301	0.108979	fakechr1-12736220-12736335:-0.404286:12736220,12736335,116,116	fakechr1-12734937-12735047:0.396600:12734937,12735047,111,111	fakechr1-12736567-12736609:0.187533:12736567,12736609,43,43	fakechr1-12734117-12734225:0.457087:12734117,12734225,109,31
fakechr1	TranscriptID=XM_010089320.1:GeneID=21404971:Strand="+"	12757696	12762251	4556	9	1395	0.30619	fakechr1-12759356-12759945:-0.184095:12759356,12759945,590,590	fakechr1-12760812-12761051:-0.310315:12760812,12761051,240,240	fakechr1-12759076-12759246:0.368841:12759076,12759246,171,171	fakechr1-12760579-12760728:-0.538867:12760579,12760728,150,150	fakechr1-12758735-12758847:-0.254800:12758735,12758847,113,113	fakechr1-12761830-12761888:0.732875:12761830,12761888,59,59	fakechr1-12761268-12761293:-0.364533:12761268,12761293,26,26	fakechr1-12760038-12760061:-0.621333:12760038,12760061,24,24	fakechr1-12759024-12759045:-0.899954:12759024,12759045,22,22
fakechr1	TranscriptID=XM_010089324.1:GeneID=21404975:Strand="-"	12797499	12805370	7872	3	408	0.0518293	fakechr1-12798556-12798735:0.791133:12798556,12798735,180,180	fakechr1-12801870-12801997:0.366859:12801870,12801997,128,128	fakechr1-12804123-12804222:-0.380600:12804123,12804222,100,100
fakechr1	TranscriptID=XM_010089325.1:GeneID=21404976:Strand="-"	12807777	12812072	4296	1	221	0.0514432	fakechr1-12810498-12810718:-0.661561:12810498,12810718,221,221
fakechr1	TranscriptID=XM_010089326.1:GeneID=21404977:Strand="+"	12832470	12834794	2325	2	74	0.031828	fakechr1-12832868-12832922:0.473762:12832868,12832922,55,55	fakechr1-12833182-12833200:0.432278:12833182,12833200,19,19
fakechr1	TranscriptID=XM_010089332.1:GeneID=21393875:Strand="+"	13005630	13013623	7994	1	128	0.016012	fakechr1-13007271-13007398:-0.556619:13007271,13007398,128,128
fakechr1	TranscriptID=XM_010089333.1:GeneID=21393876:Strand="+"	13014407	13016242	1836	1	50	0.0272331	fakechr1-13016193-13016267:0.587467:13016193,13016267,75,50
fakechr1	TranscriptID=XM_010089334.1:GeneID=21393877:Strand="-"	13017219	13019388	2170	1	14	0.00645161	fakechr1-13017258-13017271:-0.485960:13017258,13017271,14,14
fakechr1	TranscriptID=XM_010089335.1:GeneID=21393878:Strand="+"	13037003	13041815	4813	2	92	0.0191149	fakechr1-13041301-13041365:-0.382535:13041301,13041365,65,65	fakechr1-13038052-13038078:0.585000:13038052,13038078,27,27
fakechr1	TranscriptID=XM_010089336.1:GeneID=21393879:Strand="-"	13042685	13048373	5689	5	617	0.108455	fakechr1-13043127-13043329:0.372586:13043127,13043329,203,203	fakechr1-13046033-13046212:0.224333:13046033,13046212,180,180	fakechr1-13044008-13044136:0.391133:13044008,13044136,129,129	fakechr1-13046774-13046844:0.192988:13046774,13046844,71,71	fakechr1-13047761-13047794:-0.200286:13047761,13047794,34,34
fakechr1	TranscriptID=XM_010089341.1:GeneID=21393884:Strand="-"	13075930	13078175	2246	3	240	0.106857	fakechr1-13077668-13077797:-0.789762:13077668,13077797,130,130	fakechr1-13076924-13076998:0.386400:13076924,13076998,75,75	fakechr1-13077484-13077518:0.407667:13077484,13077518,35,35
fakechr1	TranscriptID=XM_010089343.1:GeneID=21393886:Strand="+"	13083465	13085053	1589	1	24	0.0151038	fakechr1-13084675-13084698:-0.414625:13084675,13084698,24,24
fakechr1	TranscriptID=XM_010089346.1:GeneID=21393889:Strand="-"	13099462	13101561	2100	2	1452	0.691429	fakechr1-13099301-13100805:0.294417:13099301,13100805,1505,1344	fakechr1-13100814-13100921:-0.606307:13100814,13100921,108,108
fakechr1	TranscriptID=XM_010089355.1:GeneID=21393898:Strand="+"	13187870	13192575	4706	3	185	0.0393115	fakechr1-13191163-13191245:-0.506600:13191163,13191245,83,83	fakechr1-13190968-13191036:0.367436:13190968,13191036,69,69	fakechr1-13192014-13192046:-0.775067:13192014,13192046,33,33
fakechr1	TranscriptID=XM_010089356.1:GeneID=21393899:Strand="-"	13194668	13197226	2559	2	90	0.03517	fakechr1-13194653-13194744:0.411967:13194653,13194744,92,77	fakechr1-13195981-13195993:0.233256:13195981,13195993,13,13
fakechr1	TranscriptID=XM_010089357.1:GeneID=21393900:Strand="+"	13204496	13205074	579	2	51	0.0880829	fakechr1-13205028-13205054:-0.391875:13205028,13205054,27,27	fakechr1-13204659-13204682:0.428933:13204659,13204682,24,24
fakechr1	TranscriptID=XM_010089361.1:GeneID=21393904:Strand="+"	13238231	13240967	2737	3	315	0.11509	fakechr1-13240358-13240603:-0.539797:13240358,13240603,246,246	fakechr1-13240766-13240803:0.329667:13240766,13240803,38,38	fakechr1-13240720-13240750:0.202933:13240720,13240750,31,31
fakechr1	TranscriptID=XM_010089365.1:GeneID=21393908:Strand="-"	13250477	13252410	1934	2	96	0.0496381	fakechr1-13251089-13251159:-0.346954:13251089,13251159,71,71	fakechr1-13251578-13251602:0.683708:13251578,13251602,25,25
fakechr1	TranscriptID=XM_010089367.1:GeneID=21393910:Strand="+"	13264694	13277425	12732	9	1838	0.144361	fakechr1-13269577-13270252:-0.275227:13269577,13270252,676,676	fakechr1-13274833-13275065:-0.712527:13274833,13275065,233,233	fakechr1-13276138-13276334:0.411434:13276138,13276334,197,197	fakechr1-13267044-13267228:-0.152733:13267044,13267228,185,185	fakechr1-13272343-13272513:-0.570533:13272343,13272513,171,171	fakechr1-13276397-13276521:-0.719192:13276397,13276521,125,125	fakechr1-13270397-13270508:0.426867:13270397,13270508,112,112	fakechr1-13269045-13269144:-0.574762:13269045,13269144,100,100	fakechr1-13265768-13265806:0.357200:13265768,13265806,39,39
fakechr1	TranscriptID=XM_010089370.1:GeneID=21393913:Strand="+"	13286414	13290445	4032	1	66	0.016369	fakechr1-13289613-13289678:-0.444000:13289613,13289678,66,66
fakechr1	TranscriptID=XM_010089372.1:GeneID=21386997:Strand="+"	13305811	13310166	4356	3	169	0.0387971	fakechr1-13309919-13310008:-0.293077:13309919,13310008,90,90	fakechr1-13308914-13308957:-0.398000:13308914,13308957,44,44	fakechr1-13308458-13308492:0.782333:13308458,13308492,35,35
fakechr1	TranscriptID=XM_010089374.1:GeneID=21386999:Strand="-"	13330523	13333215	2693	1	266	0.0987746	fakechr1-13331034-13331299:0.136402:13331034,13331299,266,266
fakechr1	TranscriptID=XM_010089375.1:GeneID=21387000:Strand="+"	13343809	13346198	2390	2	238	0.0995816	fakechr1-13345097-13345255:0.357667:13345097,13345255,159,159	fakechr1-13345967-13346045:-0.148704:13345967,13346045,79,79
fakechr1	TranscriptID=XM_010089376.1:GeneID=21387001:Strand="+"	13348226	13356607	8382	1	38	0.00453352	fakechr1-13348895-13348932:-0.505200:13348895,13348932,38,38
fakechr1	TranscriptID=XM_010089379.1:GeneID=21387004:Strand="-"	13376574	13388823	12250	2	54	0.00440816	fakechr1-13381395-13381433:-0.208779:13381395,13381433,39,39	fakechr1-13383379-13383393:-0.286067:13383379,13383393,15,15
fakechr1	TranscriptID=XM_010089380.1:GeneID=21387005:Strand="-"	13399807	13403649	3843	2	94	0.0244601	fakechr1-13400439-13400510:0.354467:13400439,13400510,72,72	fakechr1-13400037-13400058:-0.499000:13400037,13400058,22,22
fakechr1	TranscriptID=XM_010089383.1:GeneID=21396619:Strand="-"	13436817	13444058	7242	5	737	0.101767	fakechr1-13441175-13441425:-0.387473:13441175,13441425,251,251	fakechr1-13437275-13437478:-0.483806:13437275,13437478,204,204	fakechr1-13437027-13437161:0.159812:13437027,13437161,135,135	fakechr1-13440469-13440598:-0.427733:13440469,13440598,130,130	fakechr1-13436890-13436906:-0.428067:13436890,13436906,17,17
fakechr1	TranscriptID=XM_010089384.1:GeneID=21396620:Strand="-"	13449210	13452949	3740	3	204	0.0545455	fakechr1-13451305-13451416:0.494533:13451305,13451416,112,112	fakechr1-13450625-13450695:-0.398667:13450625,13450695,71,71	fakechr1-13449898-13449918:0.463400:13449898,13449918,21,21
fakechr1	TranscriptID=XM_010089385.1:GeneID=21396621:Strand="+"	13464174	13469106	4933	4	409	0.082911	fakechr1-13468627-13468858:0.326551:13468627,13468858,232,232	fakechr1-13465468-13465565:0.254667:13465468,13465565,98,98	fakechr1-13465876-13465927:0.679455:13465876,13465927,52,52	fakechr1-13468039-13468065:0.412376:13468039,13468065,27,27
fakechr1	TranscriptID=XM_010089386.1:GeneID=21396622:Strand="+"	13486433	13490928	4496	3	414	0.0920819	fakechr1-13489810-13490020:-0.167105:13489810,13490020,211,211	fakechr1-13490530-13490665:0.365285:13490530,13490665,136,136	fakechr1-13490387-13490453:0.396796:13490387,13490453,67,67
fakechr1	TranscriptID=XM_010089387.1:GeneID=21396623:Strand="+"	13496393	13500614	4222	2	190	0.0450024	fakechr1-13498930-13499030:0.342133:13498930,13499030,101,101	fakechr1-13499367-13499455:0.568450:13499367,13499455,89,89
fakechr1	TranscriptID=XM_010089388.1:GeneID=21396624:Strand="+"	13502850	13504932	2083	2	44	0.0211234	fakechr1-13504390-13504417:0.704400:13504390,13504417,28,28	fakechr1-13504917-13504948:-0.359597:13504917,13504948,32,16
fakechr1	TranscriptID=XM_010089389.1:GeneID=21396625:Strand="-"	13506507	13507550	1044	2	51	0.0488506	fakechr1-13507145-13507186:0.455333:13507145,13507186,42,42	fakechr1-13506763-13506771:0.396467:13506763,13506771,9,9
fakechr1	TranscriptID=XM_010089393.1:GeneID=21396629:Strand="-"	13531586	13534585	3000	2	77	0.0256667	fakechr1-13534359-13534423:0.385867:13534359,13534423,65,65	fakechr1-13533998-13534009:0.262533:13533998,13534009,12,12
fakechr1	TranscriptID=XM_010089394.1:GeneID=21396630:Strand="-"	13536078	13554268	18191	12	3149	0.173108	fakechr1-13552624-13553861:0.343951:13552624,13553861,1238,1238	fakechr1-13547154-13547667:0.494183:13547154,13547667,514,514	fakechr1-13553958-13554346:0.229368:13553958,13554346,389,311	fakechr1-13540570-13540776:0.366028:13540570,13540776,207,207	fakechr1-13538632-13538821:-0.222969:13538632,13538821,190,190	fakechr1-13549834-13550000:0.455333:13549834,13550000,167,167	fakechr1-13538369-13538529:-0.486089:13538369,13538529,161,161	fakechr1-13548124-13548230:0.757400:13548124,13548230,107,107	fakechr1-13539409-13539485:-0.412600:13539409,13539485,77,77	fakechr1-13548688-13548754:0.712267:13548688,13548754,67,67	fakechr1-13537115-13537176:0.375000:13537115,13537176,62,62	fakechr1-13538249-13538296:0.262133:13538249,13538296,48,48
fakechr1	TranscriptID=XM_010089395.1:GeneID=21396631:Strand="-"	13559322	13578507	19186	11	2155	0.112321	fakechr1-13568377-13568796:-0.436133:13568377,13568796,420,420	fakechr1-13572419-13572695:0.141455:13572419,13572695,277,277	fakechr1-13577360-13577597:-0.360344:13577360,13577597,238,238	fakechr1-13561604-13561811:0.211899:13561604,13561811,208,208	fakechr1-13560509-13560702:0.530845:13560509,13560702,194,194	fakechr1-13567607-13567773:-0.260820:13567607,13567773,167,167	fakechr1-13559630-13559792:0.593400:13559630,13559792,163,163	fakechr1-13575711-13575867:0.341395:13575711,13575867,157,157	fakechr1-13572198-13572321:-0.301333:13572198,13572321,124,124	fakechr1-13568969-13569087:-0.569000:13568969,13569087,119,119	fakechr1-13577742-13577829:-0.362760:13577742,13577829,88,88
fakechr1	TranscriptID=XM_010089396.1:GeneID=21396632:Strand="-"	13579963	13591451	11489	8	1189	0.10349	fakechr1-13582307-13582622:-0.500267:13582307,13582622,316,316	fakechr1-13583735-13584001:-0.557667:13583735,13584001,267,267	fakechr1-13580006-13580258:-0.556139:13580006,13580258,253,253	fakechr1-13585888-13586083:-0.276400:13585888,13586083,196,196	fakechr1-13589120-13589188:-0.459567:13589120,13589188,69,69	fakechr1-13580731-13580764:-0.950000:13580731,13580764,34,34	fakechr1-13581687-13581716:-0.349267:13581687,13581716,30,30	fakechr1-13587473-13587496:-0.385167:13587473,13587496,24,24
fakechr1	TranscriptID=XM_010089399.1:GeneID=21396635:Strand="-"	13604348	13606661	2314	3	715	0.308989	fakechr1-13605019-13605596:0.417593:13605019,13605596,578,578	fakechr1-13604727-13604798:0.558074:13604727,13604798,72,72	fakechr1-13604470-13604534:0.408533:13604470,13604534,65,65
fakechr1	TranscriptID=XM_010089400.1:GeneID=21396636:Strand="+"	13611201	13613731	2531	1	53	0.0209403	fakechr1-13612125-13612177:-0.522133:13612125,13612177,53,53
fakechr1	TranscriptID=XM_010089401.1:GeneID=21396637:Strand="-"	13614879	13616839	1961	2	105	0.0535441	fakechr1-13615480-13615539:0.597467:13615480,13615539,60,60	fakechr1-13615022-13615066:0.297600:13615022,13615066,45,45
fakechr1	TranscriptID=XM_010089402.1:GeneID=21396638:Strand="+"	13623112	13627013	3902	1	37	0.00948232	fakechr1-13623071-13623148:0.456177:13623071,13623148,78,37
fakechr1	TranscriptID=XM_010089403.1:GeneID=21396639:Strand="-"	13628789	13630782	1994	1	46	0.0230692	fakechr1-13629579-13629624:0.224667:13629579,13629624,46,46
fakechr1	TranscriptID=XM_010089407.1:GeneID=21396643:Strand="+"	13664838	13667022	2185	4	195	0.0892449	fakechr1-13665756-13665817:-0.356267:13665756,13665817,62,62	fakechr1-13666677-13666733:-0.292958:13666677,13666733,57,57	fakechr1-13665817-13665869:-0.240133:13665817,13665869,53,53	fakechr1-13666494-13666516:-0.221867:13666494,13666516,23,23
fakechr1	TranscriptID=XM_010089409.1:GeneID=21396645:Strand="-"	13674557	13678378	3822	3	163	0.0426478	fakechr1-13674659-13674733:-0.449577:13674659,13674733,75,75	fakechr1-13677460-13677527:-0.292450:13677460,13677527,68,68	fakechr1-13674830-13674849:-0.357867:13674830,13674849,20,20
fakechr1	TranscriptID=XM_010089410.1:GeneID=21396646:Strand="-"	13681921	13686801	4881	3	229	0.0469166	fakechr1-13685579-13685701:0.270133:13685579,13685701,123,123	fakechr1-13685087-13685146:-0.247500:13685087,13685146,60,60	fakechr1-13682269-13682314:-0.392733:13682269,13682314,46,46
fakechr1	TranscriptID=XM_010089413.1:GeneID=21396649:Strand="-"	13704509	13706672	2164	1	88	0.0406654	fakechr1-13705055-13705142:0.567600:13705055,13705142,88,88
fakechr1	TranscriptID=XM_010089422.1:GeneID=21396658:Strand="+"	13820182	13827309	7128	3	370	0.051908	fakechr1-13826728-13826956:-0.227000:13826728,13826956,229,229	fakechr1-13822053-13822130:0.196750:13822053,13822130,78,78	fakechr1-13826139-13826201:-0.494133:13826139,13826201,63,63
fakechr1	TranscriptID=XM_010089424.1:GeneID=21396660:Strand="-"	13837113	13838697	1585	1	362	0.228391	fakechr1-13837545-13837906:-0.248927:13837545,13837906,362,362
fakechr1	TranscriptID=XM_010089425.1:GeneID=21396661:Strand="-"	13842381	13845437	3057	2	158	0.0516847	fakechr1-13844356-13844477:-0.500259:13844356,13844477,122,122	fakechr1-13842569-13842604:0.349985:13842569,13842604,36,36
fakechr1	TranscriptID=XM_010089426.1:GeneID=21392274:Strand="+"	13904863	13907698	2836	2	113	0.0398449	fakechr1-13905500-13905570:-0.719333:13905500,13905570,71,71	fakechr1-13904973-13905014:-0.222722:13904973,13905014,42,42
fakechr1	TranscriptID=XM_010089427.1:GeneID=21392275:Strand="+"	13914175	13916539	2365	1	15	0.00634249	fakechr1-13914981-13914995:-0.234722:13914981,13914995,15,15
fakechr1	TranscriptID=XM_010089428.1:GeneID=21392276:Strand="-"	13917729	13920827	3099	5	700	0.225879	fakechr1-13919007-13919526:0.516632:13919007,13919526,520,520	fakechr1-13918220-13918278:0.408267:13918220,13918278,59,59	fakechr1-13920020-13920067:-0.392630:13920020,13920067,48,48	fakechr1-13919850-13919890:0.339014:13919850,13919890,41,41	fakechr1-13919575-13919606:0.399733:13919575,13919606,32,32
fakechr1	TranscriptID=XM_010089429.1:GeneID=21392277:Strand="+"	13950447	13953571	3125	1	130	0.0416	fakechr1-13952520-13952649:-0.626133:13952520,13952649,130,130
fakechr1	TranscriptID=XM_010089431.1:GeneID=21392279:Strand="-"	13961652	13965033	3382	2	159	0.0470136	fakechr1-13962651-13962777:0.423360:13962651,13962777,127,127	fakechr1-13961794-13961825:-0.353933:13961794,13961825,32,32
fakechr1	TranscriptID=XM_010089432.1:GeneID=21392280:Strand="+"	13970306	13974828	4523	3	528	0.116737	fakechr1-13973499-13973933:0.494628:13973499,13973933,435,435	fakechr1-13971985-13972044:0.447600:13971985,13972044,60,60	fakechr1-13972416-13972448:-0.117056:13972416,13972448,33,33
fakechr1	TranscriptID=XM_010089435.1:GeneID=21392283:Strand="-"	13997374	14001061	3688	1	76	0.0206074	fakechr1-13997498-13997573:0.409619:13997498,13997573,76,76
fakechr1	TranscriptID=XM_010089436.1:GeneID=21392284:Strand="-"	14013142	14023445	10304	5	1532	0.14868	fakechr1-14021006-14021844:-0.450533:14021006,14021844,839,839	fakechr1-14016472-14016840:-0.178190:14016472,14016840,369,369	fakechr1-14015360-14015556:0.296733:14015360,14015556,197,197	fakechr1-14013590-14013673:0.397048:14013590,14013673,84,84	fakechr1-14020919-14020961:0.214800:14020919,14020961,43,43
fakechr1	TranscriptID=XM_010089437.1:GeneID=21392285:Strand="+"	14043647	14047144	3498	1	142	0.0405946	fakechr1-14045534-14045675:0.561000:14045534,14045675,142,142
fakechr1	TranscriptID=XM_010089439.1:GeneID=21392287:Strand="-"	14052582	14055010	2429	1	53	0.0218197	fakechr1-14053867-14053919:0.369733:14053867,14053919,53,53
fakechr1	TranscriptID=XM_010089445.1:GeneID=21392293:Strand="-"	14085164	14087403	2240	1	36	0.0160714	fakechr1-14086024-14086059:-0.440207:14086024,14086059,36,36
fakechr1	TranscriptID=XM_010089447.1:GeneID=21392295:Strand="+"	14104303	14107947	3645	2	205	0.0562414	fakechr1-14106100-14106234:-0.419375:14106100,14106234,135,135	fakechr1-14106422-14106491:0.531267:14106422,14106491,70,70
fakechr1	TranscriptID=XM_010089448.1:GeneID=21392296:Strand="+"	14110741	14112267	1527	2	81	0.0530452	fakechr1-14112073-14112120:-0.356337:14112073,14112120,48,48	fakechr1-14112144-14112176:-0.251992:14112144,14112176,33,33
fakechr1	TranscriptID=XM_010089449.1:GeneID=21392297:Strand="-"	14116226	14117035	810	1	16	0.0197531	fakechr1-14117020-14117368:-0.369153:14117020,14117368,349,16
fakechr1	TranscriptID=XM_010089450.1:GeneID=21392298:Strand="-"	14117210	14117644	435	2	182	0.418391	fakechr1-14117020-14117368:-0.369153:14117020,14117368,349,159	fakechr1-14117390-14117412:-0.295875:14117390,14117412,23,23
fakechr1	TranscriptID=XM_010089452.1:GeneID=21392300:Strand="+"	14128048	14128869	822	1	116	0.141119	fakechr1-14128462-14128577:-0.248519:14128462,14128577,116,116
fakechr1	TranscriptID=XM_010089454.1:GeneID=21392302:Strand="+"	14141723	14144166	2444	1	18	0.00736498	fakechr1-14144018-14144035:-0.129933:14144018,14144035,18,18
fakechr1	TranscriptID=XM_010089455.1:GeneID=21392303:Strand="-"	14145220	14150724	5505	3	448	0.0813806	fakechr1-14145335-14145557:-0.482133:14145335,14145557,223,223	fakechr1-14146150-14146317:0.557467:14146150,14146317,168,168	fakechr1-14149611-14149667:0.270880:14149611,14149667,57,57
fakechr1	TranscriptID=XM_010089459.1:GeneID=21399381:Strand="+"	14229496	14235262	5767	1	14	0.00242761	fakechr1-14232022-14232035:0.746443:14232022,14232035,14,14
fakechr1	TranscriptID=XM_010089462.1:GeneID=21399384:Strand="+"	14312791	14315742	2952	3	77	0.026084	fakechr1-14315485-14315523:0.400133:14315485,14315523,39,39	fakechr1-14315068-14315090:0.399867:14315068,14315090,23,23	fakechr1-14315171-14315185:0.297222:14315171,14315185,15,15
fakechr1	TranscriptID=XM_010089463.1:GeneID=21399385:Strand="+"	14322389	14325370	2982	3	434	0.14554	fakechr1-14323526-14323722:0.303667:14323526,14323722,197,197	fakechr1-14324231-14324407:0.303600:14324231,14324407,177,177	fakechr1-14324747-14324806:0.412097:14324747,14324806,60,60
fakechr1	TranscriptID=XM_010089464.1:GeneID=21399386:Strand="+"	14327879	14332045	4167	1	21	0.0050396	fakechr1-14331889-14331909:-0.322533:14331889,14331909,21,21
fakechr1	TranscriptID=XM_010089465.1:GeneID=21399387:Strand="+"	14332823	14333020	198	1	35	0.176768	fakechr1-14332914-14332948:0.500533:14332914,14332948,35,35
fakechr1	TranscriptID=XM_010089478.1:GeneID=21399400:Strand="+"	14538844	14543200	4357	4	226	0.0518706	fakechr1-14541427-14541550:-0.559045:14541427,14541550,124,124	fakechr1-14539665-14539709:0.418667:14539665,14539709,45,45	fakechr1-14542261-14542295:0.284029:14542261,14542295,35,35	fakechr1-14543046-14543067:-0.408122:14543046,14543067,22,22
fakechr1	TranscriptID=XM_010089481.1:GeneID=21399403:Strand="-"	14552393	14554388	1996	1	178	0.0891784	fakechr1-14552413-14552590:-0.546476:14552413,14552590,178,178
fakechr1	TranscriptID=XM_010089483.1:GeneID=21399405:Strand="-"	14555570	14555779	210	1	16	0.0761905	fakechr1-14555573-14555588:0.443257:14555573,14555588,16,16
fakechr1	TranscriptID=XM_010089485.1:GeneID=21399407:Strand="-"	14571863	14595336	23474	7	614	0.0261566	fakechr1-14595018-14595175:0.289733:14595018,14595175,158,158	fakechr1-14593706-14593840:0.298287:14593706,14593840,135,135	fakechr1-14593454-14593546:0.268133:14593454,14593546,93,93	fakechr1-14593898-14593969:-0.361923:14593898,14593969,72,72	fakechr1-14593065-14593129:0.269000:14593065,14593129,65,65	fakechr1-14593591-14593643:0.273333:14593591,14593643,53,53	fakechr1-14574396-14574433:0.461083:14574396,14574433,38,38
fakechr1	TranscriptID=XM_010089487.1:GeneID=21399409:Strand="-"	14609331	14612662	3332	2	104	0.0312125	fakechr1-14610468-14610541:-0.461852:14610468,14610541,74,74	fakechr1-14609571-14609600:0.703933:14609571,14609600,30,30
fakechr1	TranscriptID=XM_010089488.1:GeneID=21399410:Strand="-"	14650687	14652692	2006	2	28	0.0139581	fakechr1-14650860-14650880:0.283000:14650860,14650880,21,21	fakechr1-14652686-14652937:0.484206:14652686,14652937,252,7
fakechr1	TranscriptID=XM_010089490.1:GeneID=21399412:Strand="-"	14685981	14689745	3765	1	18	0.00478088	fakechr1-14686605-14686622:0.271067:14686605,14686622,18,18
fakechr1	TranscriptID=XM_010089495.1:GeneID=21384326:Strand="-"	14723535	14727115	3581	1	182	0.0508238	fakechr1-14725962-14726143:-0.141467:14725962,14726143,182,182
fakechr1	TranscriptID=XM_010089497.1:GeneID=21387419:Strand="-"	14772009	14818839	46831	5	715	0.0152677	fakechr1-14813663-14813981:0.577814:14813663,14813981,319,319	fakechr1-14805633-14805760:0.517088:14805633,14805760,128,128	fakechr1-14812949-14813068:-0.346667:14812949,14813068,120,120	fakechr1-14817939-14818049:0.291505:14817939,14818049,111,111	fakechr1-14815855-14815891:0.133667:14815855,14815891,37,37
fakechr1	TranscriptID=XM_010089499.1:GeneID=21387421:Strand="+"	14846072	14849189	3118	2	191	0.0612572	fakechr1-14848086-14848257:0.581000:14848086,14848257,172,172	fakechr1-14848519-14848537:0.472500:14848519,14848537,19,19
fakechr1	TranscriptID=XM_010089504.1:GeneID=21385117:Strand="-"	14915527	14916064	538	1	48	0.0892193	fakechr1-14915555-14915602:0.299162:14915555,14915602,48,48
fakechr1	TranscriptID=XM_010089505.1:GeneID=21385118:Strand="-"	14918639	14920132	1494	1	29	0.019411	fakechr1-14919957-14919985:-0.335700:14919957,14919985,29,29
fakechr1	TranscriptID=XM_010089507.1:GeneID=21385120:Strand="-"	14931031	14934271	3241	2	52	0.0160444	fakechr1-14931488-14931522:-0.307533:14931488,14931522,35,35	fakechr1-14931142-14931158:-0.931733:14931142,14931158,17,17
fakechr1	TranscriptID=XM_010089509.1:GeneID=21385122:Strand="-"	14936210	14939870	3661	1	193	0.0527178	fakechr1-14937835-14938027:0.271067:14937835,14938027,193,193
fakechr1	TranscriptID=XM_010089513.1:GeneID=21385126:Strand="-"	14952928	14954147	1220	2	121	0.0991803	fakechr1-14953842-14953930:-0.151533:14953842,14953930,89,89	fakechr1-14953733-14953764:-0.348033:14953733,14953764,32,32
fakechr1	TranscriptID=XM_010089514.1:GeneID=21384046:Strand="+"	14954977	14956867	1891	1	31	0.0163934	fakechr1-14956660-14956690:0.212000:14956660,14956690,31,31
fakechr1	TranscriptID=XM_010089521.1:GeneID=21403772:Strand="+"	15073901	15086634	12734	3	481	0.0377729	fakechr1-15074962-15075264:-0.382752:15074962,15075264,303,303	fakechr1-15086443-15086537:-0.174733:15086443,15086537,95,95	fakechr1-15074847-15074929:0.461667:15074847,15074929,83,83
fakechr1	TranscriptID=XM_010089522.1:GeneID=21403773:Strand="+"	15090547	15102257	11711	9	1651	0.140979	fakechr1-15099263-15099696:-0.368257:15099263,15099696,434,434	fakechr1-15101729-15102127:-0.316611:15101729,15102127,399,399	fakechr1-15093020-15093200:0.717000:15093020,15093200,181,181	fakechr1-15093693-15093845:0.170933:15093693,15093845,153,153	fakechr1-15093960-15094112:-0.483733:15093960,15094112,153,153	fakechr1-15100106-15100257:0.436168:15100106,15100257,152,152	fakechr1-15097442-15097539:-0.511667:15097442,15097539,98,98	fakechr1-15094669-15094717:0.408333:15094669,15094717,49,49	fakechr1-15102127-15102158:-0.931600:15102127,15102158,32,32
fakechr1	TranscriptID=XM_010089527.1:GeneID=21403778:Strand="+"	15157714	15160695	2982	1	41	0.0137492	fakechr1-15160615-15160655:0.426533:15160615,15160655,41,41
fakechr1	TranscriptID=XM_010089531.1:GeneID=21403782:Strand="-"	15188656	15191510	2855	1	61	0.021366	fakechr1-15189507-15189567:-0.579361:15189507,15189567,61,61
fakechr1	TranscriptID=XM_010089532.1:GeneID=21403783:Strand="+"	15198035	15202558	4524	2	75	0.0165782	fakechr1-15202146-15202192:0.551611:15202146,15202192,47,47	fakechr1-15201055-15201082:0.372969:15201055,15201082,28,28
fakechr1	TranscriptID=XM_010089533.1:GeneID=21403784:Strand="-"	15203600	15205744	2145	1	63	0.0293706	fakechr1-15204456-15204518:-0.536800:15204456,15204518,63,63
fakechr1	TranscriptID=XM_010089536.1:GeneID=21403787:Strand="-"	15276345	15278539	2195	1	32	0.0145786	fakechr1-15277256-15277287:0.560000:15277256,15277287,32,32
fakechr1	TranscriptID=XM_010089538.1:GeneID=21403789:Strand="-"	15286658	15290317	3660	1	24	0.00655738	fakechr1-15288329-15288352:-0.312067:15288329,15288352,24,24
fakechr1	TranscriptID=XM_010089539.1:GeneID=21403790:Strand="-"	15299039	15301630	2592	3	200	0.0771605	fakechr1-15299300-15299469:-0.259842:15299300,15299469,170,170	fakechr1-15300888-15300904:-0.203800:15300888,15300904,17,17	fakechr1-15300904-15300916:-0.534133:15300904,15300916,13,13
fakechr1	TranscriptID=XM_010089544.1:GeneID=21403795:Strand="+"	15392207	15408437	16231	3	422	0.0259996	fakechr1-15407703-15407874:-0.301500:15407703,15407874,172,172	fakechr1-15399794-15399927:-0.622148:15399794,15399927,134,134	fakechr1-15394586-15394701:-0.629452:15394586,15394701,116,116
fakechr1	TranscriptID=XM_010089545.1:GeneID=21403796:Strand="+"	15410809	15415644	4836	1	216	0.044665	fakechr1-15413408-15413623:0.296400:15413408,15413623,216,216
fakechr1	TranscriptID=XM_010089546.1:GeneID=21403797:Strand="-"	15456994	15464826	7833	3	210	0.0268097	fakechr1-15463685-15463776:0.210800:15463685,15463776,92,92	fakechr1-15457390-15457453:-0.262167:15457390,15457453,64,64	fakechr1-15459156-15459209:-0.322800:15459156,15459209,54,54
fakechr1	TranscriptID=XM_010089547.1:GeneID=21403798:Strand="-"	15477605	15482075	4471	7	153	0.0342205	fakechr1-15477690-15477756:0.316000:15477690,15477756,67,67	fakechr1-15481926-15481945:-0.133333:15481926,15481945,20,20	fakechr1-15477627-15477645:-0.468533:15477627,15477645,19,19	fakechr1-15481837-15481851:-0.198533:15481837,15481851,15,15	fakechr1-15481956-15481968:-0.124133:15481956,15481968,13,13	fakechr1-15481873-15481883:-0.234067:15481873,15481883,11,11	fakechr1-15481889-15481896:-0.184067:15481889,15481896,8,8
fakechr1	TranscriptID=XM_010089548.1:GeneID=21403799:Strand="-"	15485498	15488742	3245	1	129	0.0397535	fakechr1-15486575-15486703:-0.535814:15486575,15486703,129,129
fakechr1	TranscriptID=XM_010089550.1:GeneID=21403802:Strand="-"	15527441	15529751	2311	2	26	0.0112505	fakechr1-15527557-15527574:-0.211667:15527557,15527574,18,18	fakechr1-15527818-15527825:0.366333:15527818,15527825,8,8
fakechr1	TranscriptID=XM_010089558.1:GeneID=21403810:Strand="+"	15592617	15598853	6237	5	559	0.0896264	fakechr1-15598541-15598731:0.447204:15598541,15598731,191,191	fakechr1-15597535-15597700:-0.370002:15597535,15597700,166,166	fakechr1-15593792-15593894:0.786400:15593792,15593894,103,103	fakechr1-15593929-15593990:0.350733:15593929,15593990,62,62	fakechr1-15594421-15594457:-0.766476:15594421,15594457,37,37
fakechr1	TranscriptID=XM_010089559.1:GeneID=21403811:Strand="-"	15599784	15603529	3746	2	199	0.0531233	fakechr1-15601425-15601603:0.362000:15601425,15601603,179,179	fakechr1-15601888-15601907:0.414000:15601888,15601907,20,20
fakechr1	TranscriptID=XM_010089561.1:GeneID=21403813:Strand="-"	15681231	15698783	17553	1	74	0.0042158	fakechr1-15685029-15685102:0.296423:15685029,15685102,74,74
fakechr1	TranscriptID=XM_010089562.1:GeneID=21403814:Strand="+"	15718490	15727694	9205	5	599	0.0650733	fakechr1-15725468-15725739:-0.365133:15725468,15725739,272,272	fakechr1-15721989-15722122:0.495879:15721989,15722122,134,134	fakechr1-15726749-15726862:0.651400:15726749,15726862,114,114	fakechr1-15719382-15719428:0.388200:15719382,15719428,47,47	fakechr1-15720590-15720621:-0.487000:15720590,15720621,32,32
fakechr1	TranscriptID=XM_010089563.1:GeneID=21403815:Strand="-"	15728801	15729148	348	1	12	0.0344828	fakechr1-15729079-15729090:0.365333:15729079,15729090,12,12
fakechr1	TranscriptID=XM_010089565.1:GeneID=21403817:Strand="-"	15786998	15790041	3044	2	435	0.142904	fakechr1-15789458-15789717:-0.294812:15789458,15789717,260,260	fakechr1-15788330-15788504:-0.492333:15788330,15788504,175,175
fakechr1	TranscriptID=XM_010089568.1:GeneID=21385338:Strand="-"	15846895	15850206	3312	1	23	0.00694444	fakechr1-15847141-15847163:0.360238:15847141,15847163,23,23
fakechr1	TranscriptID=XM_010089570.1:GeneID=21385340:Strand="-"	15869736	15878065	8330	4	541	0.064946	fakechr1-15873299-15873496:-0.471267:15873299,15873496,198,198	fakechr1-15873564-15873703:-0.181800:15873564,15873703,140,140	fakechr1-15872735-15872841:0.332867:15872735,15872841,107,107	fakechr1-15871261-15871356:-0.334430:15871261,15871356,96,96
fakechr1	TranscriptID=XM_010089579.1:GeneID=21389464:Strand="+"	15971866	15973582	1717	1	65	0.0378567	fakechr1-15973077-15973141:0.425694:15973077,15973141,65,65
fakechr1	TranscriptID=XM_010089581.1:GeneID=21389466:Strand="+"	15976960	15981448	4489	7	908	0.202272	fakechr1-15978453-15978749:-0.318435:15978453,15978749,297,297	fakechr1-15980974-15981237:-0.664016:15980974,15981237,264,264	fakechr1-15980812-15980961:-0.818693:15980812,15980961,150,150	fakechr1-15981237-15981310:-0.275580:15981237,15981310,74,74	fakechr1-15979440-15979483:-0.637200:15979440,15979483,44,44	fakechr1-15980006-15980047:-0.869364:15980006,15980047,42,42	fakechr1-15977337-15977373:-0.788067:15977337,15977373,37,37
fakechr1	TranscriptID=XM_010089583.1:GeneID=21389468:Strand="+"	15992654	15994306	1653	1	56	0.0338778	fakechr1-15993786-15993841:-0.138267:15993786,15993841,56,56
fakechr1	TranscriptID=XM_010089587.1:GeneID=21389472:Strand="+"	16005550	16008200	2651	1	23	0.00867597	fakechr1-16007742-16007764:0.395533:16007742,16007764,23,23
fakechr1	TranscriptID=XM_010089592.1:GeneID=21389477:Strand="+"	16024615	16025043	429	1	31	0.0722611	fakechr1-16024704-16024734:-0.401500:16024704,16024734,31,31
fakechr1	TranscriptID=XM_010089597.1:GeneID=21389482:Strand="+"	16063984	16066915	2932	4	588	0.200546	fakechr1-16066199-16066489:-0.678702:16066199,16066489,291,291	fakechr1-16065312-16065465:0.248533:16065312,16065465,154,154	fakechr1-16065638-16065747:0.225333:16065638,16065747,110,110	fakechr1-16064714-16064746:0.494133:16064714,16064746,33,33
fakechr1	TranscriptID=XM_010089598.1:GeneID=21389483:Strand="+"	16068974	16072148	3175	2	210	0.0661417	fakechr1-16070793-16070975:0.544733:16070793,16070975,183,183	fakechr1-16070029-16070055:-0.325260:16070029,16070055,27,27
fakechr1	TranscriptID=XM_010089602.1:GeneID=21389487:Strand="-"	16089915	16091329	1415	1	132	0.0932862	fakechr1-16089955-16090086:-0.219313:16089955,16090086,132,132
fakechr1	TranscriptID=XM_010089607.1:GeneID=21386332:Strand="+"	16150565	16155417	4853	2	81	0.0166907	fakechr1-16154453-16154523:-0.170433:16154453,16154523,71,71	fakechr1-16152646-16152655:-0.471935:16152646,16152655,10,10
fakechr1	TranscriptID=XM_010089608.1:GeneID=21386333:Strand="+"	16166514	16169341	2828	3	246	0.0869873	fakechr1-16168831-16168969:-0.465833:16168831,16168969,139,139	fakechr1-16168969-16169023:-0.925133:16168969,16169023,55,55	fakechr1-16168738-16168789:-0.620900:16168738,16168789,52,52
fakechr1	TranscriptID=XM_010089614.1:GeneID=21386339:Strand="-"	16228811	16231270	2460	2	196	0.0796748	fakechr1-16229064-16229188:0.461211:16229064,16229188,125,125	fakechr1-16229666-16229736:-0.351800:16229666,16229736,71,71
fakechr1	TranscriptID=XM_010089618.1:GeneID=21384928:Strand="+"	16284762	16286736	1975	1	96	0.0486076	fakechr1-16285506-16285601:-0.295716:16285506,16285601,96,96
fakechr1	TranscriptID=XM_010089620.1:GeneID=21384975:Strand="+"	16322441	16324793	2353	1	322	0.136847	fakechr1-16322978-16323299:0.201305:16322978,16323299,322,322
fakechr1	TranscriptID=XM_010089622.1:GeneID=21384977:Strand="-"	16335704	16339160	3457	1	29	0.00838878	fakechr1-16335865-16335893:0.240133:16335865,16335893,29,29
fakechr1	TranscriptID=XM_010089624.1:GeneID=21384979:Strand="+"	16346856	16347722	867	2	50	0.0576701	fakechr1-16347538-16347576:0.299400:16347538,16347576,39,39	fakechr1-16347528-16347538:0.540133:16347528,16347538,11,11
fakechr1	TranscriptID=XM_010089628.1:GeneID=21384835:Strand="+"	16359494	16360594	1101	1	16	0.0145322	fakechr1-16359995-16360010:-0.319556:16359995,16360010,16,16
fakechr1	TranscriptID=XM_010089630.1:GeneID=21384837:Strand="-"	16371694	16377910	6217	3	176	0.0283095	fakechr1-16375060-16375154:-0.381450:16375060,16375154,95,95	fakechr1-16371941-16372013:0.315550:16371941,16372013,73,73	fakechr1-16371829-16371836:0.263933:16371829,16371836,8,8
fakechr1	TranscriptID=XM_010089633.1:GeneID=21395605:Strand="-"	16468894	16470165	1272	1	59	0.0463836	fakechr1-16468868-16468952:-0.124740:16468868,16468952,85,59
fakechr1	TranscriptID=XM_010089635.1:GeneID=21395607:Strand="+"	16486951	16487799	849	2	246	0.289753	fakechr1-16487227-16487428:-0.381933:16487227,16487428,202,202	fakechr1-16487103-16487146:0.328333:16487103,16487146,44,44
fakechr1	TranscriptID=XM_010089636.1:GeneID=21395608:Strand="+"	16518115	16520512	2398	1	36	0.0150125	fakechr1-16520457-16520492:-0.386000:16520457,16520492,36,36
fakechr1	TranscriptID=XM_010089637.1:GeneID=21395609:Strand="-"	16523547	16534069	10523	4	559	0.0531217	fakechr1-16526130-16526408:0.514422:16526130,16526408,279,279	fakechr1-16526437-16526557:-0.244236:16526437,16526557,121,121	fakechr1-16531325-16531427:-0.348000:16531325,16531427,103,103	fakechr1-16524739-16524794:-0.496400:16524739,16524794,56,56
fakechr1	TranscriptID=XM_010089640.1:GeneID=21395612:Strand="-"	16553308	16557842	4535	1	107	0.0235943	fakechr1-16555691-16555797:0.507286:16555691,16555797,107,107
fakechr1	TranscriptID=XM_010089643.1:GeneID=21395615:Strand="-"	16605600	16606406	807	2	80	0.0991326	fakechr1-16605762-16605808:0.390458:16605762,16605808,47,47	fakechr1-16606374-16606532:0.390567:16606374,16606532,159,33
fakechr1	TranscriptID=XM_010089645.1:GeneID=21395617:Strand="-"	16619249	16621621	2373	2	296	0.124737	fakechr1-16619684-16619915:0.562286:16619684,16619915,232,232	fakechr1-16620846-16620909:0.330133:16620846,16620909,64,64
fakechr1	TranscriptID=XM_010089646.1:GeneID=21395618:Strand="+"	16647025	16656308	9284	1	25	0.0026928	fakechr1-16649258-16649282:-0.441200:16649258,16649282,25,25
fakechr1	TranscriptID=XM_010089648.1:GeneID=21395620:Strand="+"	16670368	16670751	384	1	310	0.807292	fakechr1-16670442-16671147:0.285189:16670442,16671147,706,310
fakechr1	TranscriptID=XM_010089650.1:GeneID=21395622:Strand="-"	16683940	16689892	5953	3	365	0.0613136	fakechr1-16684496-16684715:-0.182750:16684496,16684715,220,220	fakechr1-16688341-16688416:-0.633067:16688341,16688416,76,76	fakechr1-16685368-16685436:0.274667:16685368,16685436,69,69
fakechr1	TranscriptID=XM_010089652.1:GeneID=21395624:Strand="+"	16716930	16717918	989	2	131	0.132457	fakechr1-16717026-16717093:-0.676133:16717026,16717093,68,68	fakechr1-16717781-16717843:-0.365980:16717781,16717843,63,63
fakechr1	TranscriptID=XM_010089655.1:GeneID=21395627:Strand="-"	16735469	16742632	7164	3	346	0.048297	fakechr1-16736739-16736959:-0.201091:16736739,16736959,221,221	fakechr1-16740161-16740248:-0.418177:16740161,16740248,88,88	fakechr1-16735761-16735797:0.411200:16735761,16735797,37,37
fakechr1	TranscriptID=XM_010089656.1:GeneID=21395628:Strand="-"	16757393	16763352	5960	2	144	0.0241611	fakechr1-16759243-16759369:-0.244667:16759243,16759369,127,127	fakechr1-16757533-16757549:-0.384867:16757533,16757549,17,17
fakechr1	TranscriptID=XM_010089662.1:GeneID=21399864:Strand="+"	16876948	16882760	5813	2	144	0.0247721	fakechr1-16882383-16882508:0.308267:16882383,16882508,126,126	fakechr1-16881871-16881888:0.257133:16881871,16881888,18,18
fakechr1	TranscriptID=XM_010089663.1:GeneID=21399865:Strand="+"	16886408	16892788	6381	1	62	0.00971635	fakechr1-16892345-16892406:-0.272467:16892345,16892406,62,62
fakechr1	TranscriptID=XM_010089666.1:GeneID=21399868:Strand="+"	16924480	16930955	6476	4	701	0.108246	fakechr1-16928561-16928833:0.179286:16928561,16928833,273,273	fakechr1-16926191-16926368:0.466000:16926191,16926368,178,178	fakechr1-16925018-16925149:-0.536707:16925018,16925149,132,132	fakechr1-16924740-16924857:0.302400:16924740,16924857,118,118
fakechr1	TranscriptID=XM_010089667.1:GeneID=21399869:Strand="-"	16941101	16955295	14195	4	510	0.0359281	fakechr1-16954721-16954998:-0.431105:16954721,16954998,278,278	fakechr1-16952383-16952497:0.533958:16952383,16952497,115,115	fakechr1-16953004-16953062:-0.384663:16953004,16953062,59,59	fakechr1-16954161-16954218:0.225266:16954161,16954218,58,58
fakechr1	TranscriptID=XM_010089670.1:GeneID=21399872:Strand="+"	16976175	16976789	615	1	116	0.188618	fakechr1-16976536-16976651:-0.198912:16976536,16976651,116,116
fakechr1	TranscriptID=XM_010089671.1:GeneID=21399873:Strand="-"	16984163	16992167	8005	2	82	0.0102436	fakechr1-16986588-16986643:0.109867:16986588,16986643,56,56	fakechr1-16987923-16987948:-0.200433:16987923,16987948,26,26
fakechr1	TranscriptID=XM_010089672.1:GeneID=21399874:Strand="-"	17001963	17008589	6627	1	103	0.0155425	fakechr1-17004349-17004451:-0.290733:17004349,17004451,103,103
fakechr1	TranscriptID=XM_010089679.1:GeneID=21399881:Strand="-"	17064055	17081761	17707	6	551	0.0311176	fakechr1-17079702-17079916:0.538933:17079702,17079916,215,215	fakechr1-17077789-17077914:-0.454593:17077789,17077914,126,126	fakechr1-17064060-17064174:0.353318:17064060,17064174,115,115	fakechr1-17070545-17070604:0.589889:17070545,17070604,60,60	fakechr1-17070390-17070417:-0.737667:17070390,17070417,28,28	fakechr1-17076038-17076044:0.249467:17076038,17076044,7,7
fakechr1	TranscriptID=XM_010089688.1:GeneID=21399890:Strand="-"	17219298	17224234	4937	3	100	0.0202552	fakechr1-17222765-17222829:-0.319043:17222765,17222829,65,65	fakechr1-17220020-17220042:0.295722:17220020,17220042,23,23	fakechr1-17219515-17219526:-0.221600:17219515,17219526,12,12
fakechr1	TranscriptID=XM_010089695.1:GeneID=21399897:Strand="+"	17284125	17289436	5312	3	231	0.0434864	fakechr1-17287641-17287799:0.585758:17287641,17287799,159,159	fakechr1-17285590-17285643:0.442000:17285590,17285643,54,54	fakechr1-17285488-17285505:-0.669467:17285488,17285505,18,18
fakechr1	TranscriptID=XM_010089696.1:GeneID=21399898:Strand="-"	17291573	17300270	8698	2	191	0.0219591	fakechr1-17298313-17298470:0.337412:17298313,17298470,158,158	fakechr1-17294704-17294736:-0.565876:17294704,17294736,33,33
fakechr1	TranscriptID=XM_010089702.1:GeneID=21388092:Strand="-"	17399655	17402671	3017	1	214	0.0709314	fakechr1-17400941-17401154:0.725484:17400941,17401154,214,214
fakechr1	TranscriptID=XM_010089705.1:GeneID=21388096:Strand="+"	17419465	17421832	2368	1	80	0.0337838	fakechr1-17420114-17420193:-0.389433:17420114,17420193,80,80
fakechr1	TranscriptID=XM_010089706.1:GeneID=21388097:Strand="+"	17427484	17428509	1026	2	85	0.082846	fakechr1-17427571-17427629:-0.204208:17427571,17427629,59,59	fakechr1-17428447-17428472:-0.540667:17428447,17428472,26,26
fakechr1	TranscriptID=XM_010089709.1:GeneID=21388100:Strand="+"	17456700	17458865	2166	2	366	0.168975	fakechr1-17458536-17458783:-0.422198:17458536,17458783,248,248	fakechr1-17458276-17458393:-0.217733:17458276,17458393,118,118
fakechr1	TranscriptID=XM_010089711.1:GeneID=21388102:Strand="+"	17468078	17472512	4435	1	201	0.0453213	fakechr1-17468567-17468767:-0.200370:17468567,17468767,201,201
fakechr1	TranscriptID=XM_010089713.1:GeneID=21397842:Strand="+"	17493982	17495897	1916	2	253	0.132046	fakechr1-17495358-17495515:-0.179406:17495358,17495515,158,158	fakechr1-17494027-17494121:0.273569:17494027,17494121,95,95
fakechr1	TranscriptID=XM_010089716.1:GeneID=21397845:Strand="+"	17505684	17508449	2766	1	217	0.0784526	fakechr1-17508177-17508393:0.439210:17508177,17508393,217,217
fakechr1	TranscriptID=XM_010089717.1:GeneID=21397846:Strand="-"	17513506	17515837	2332	2	294	0.126072	fakechr1-17514449-17514616:0.325133:17514449,17514616,168,168	fakechr1-17514693-17514818:0.378733:17514693,17514818,126,126
fakechr1	TranscriptID=XM_010089719.1:GeneID=21397848:Strand="-"	17526057	17527346	1290	1	128	0.0992248	fakechr1-17526111-17526238:0.184400:17526111,17526238,128,128
fakechr1	TranscriptID=XM_010089720.1:GeneID=21397849:Strand="+"	17542970	17552079	9110	1	26	0.00285401	fakechr1-17551198-17551223:-0.301533:17551198,17551223,26,26
fakechr1	TranscriptID=XM_010089723.1:GeneID=21397852:Strand="+"	17568850	17581100	12251	9	1185	0.0967268	fakechr1-17570481-17570903:0.493067:17570481,17570903,423,423	fakechr1-17569834-17570026:0.401389:17569834,17570026,193,193	fakechr1-17577462-17577618:0.387667:17577462,17577618,157,157	fakechr1-17580248-17580388:0.343045:17580248,17580388,141,141	fakechr1-17580422-17580521:0.188933:17580422,17580521,100,100	fakechr1-17575445-17575535:0.411867:17575445,17575535,91,91	fakechr1-17569713-17569747:0.380400:17569713,17569747,35,35	fakechr1-17570045-17570067:0.585945:17570045,17570067,23,23	fakechr1-17569797-17569818:-0.348070:17569797,17569818,22,22
fakechr1	TranscriptID=XM_010089724.1:GeneID=21397853:Strand="+"	17593248	17599331	6084	5	572	0.0940171	fakechr1-17595543-17595746:0.577296:17595543,17595746,204,204	fakechr1-17597274-17597411:0.681792:17597274,17597411,138,138	fakechr1-17594191-17594281:-0.264522:17594191,17594281,91,91	fakechr1-17597132-17597213:-0.192600:17597132,17597213,82,82	fakechr1-17599009-17599065:0.439911:17599009,17599065,57,57
fakechr1	TranscriptID=XM_010089725.1:GeneID=21397854:Strand="+"	17602571	17608876	6306	4	679	0.107675	fakechr1-17605560-17605848:-0.233381:17605560,17605848,289,289	fakechr1-17605983-17606264:-0.314381:17605983,17606264,282,282	fakechr1-17602514-17602626:0.630913:17602514,17602626,113,56	fakechr1-17605149-17605200:-0.340733:17605149,17605200,52,52
fakechr1	TranscriptID=XM_010089728.1:GeneID=21397857:Strand="+"	17649156	17654876	5721	2	48	0.00839014	fakechr1-17653260-17653293:0.507667:17653260,17653293,34,34	fakechr1-17653124-17653137:0.385467:17653124,17653137,14,14
fakechr1	TranscriptID=XM_010089729.1:GeneID=21397858:Strand="+"	17693095	17701469	8375	2	265	0.0316418	fakechr1-17698419-17698638:-0.462568:17698419,17698638,220,220	fakechr1-17694855-17694899:0.266933:17694855,17694899,45,45
fakechr1	TranscriptID=XM_010089730.1:GeneID=21397859:Strand="-"	17702267	17702470	204	1	75	0.367647	fakechr1-17702353-17702427:-0.367667:17702353,17702427,75,75
fakechr1	TranscriptID=XM_010089734.1:GeneID=21397863:Strand="+"	17707971	17711388	3418	1	321	0.0939146	fakechr1-17711065-17711385:-0.366167:17711065,17711385,321,321
fakechr1	TranscriptID=XM_010089735.1:GeneID=21397864:Strand="+"	17720610	17723212	2603	2	135	0.0518632	fakechr1-17720626-17720709:-0.174200:17720626,17720709,84,84	fakechr1-17723130-17723180:-0.356619:17723130,17723180,51,51
fakechr1	TranscriptID=XM_010089736.1:GeneID=21397865:Strand="-"	17724765	17729146	4382	2	210	0.0479233	fakechr1-17725378-17725495:0.315026:17725378,17725495,118,118	fakechr1-17724751-17724856:-0.314143:17724751,17724856,106,92
fakechr1	TranscriptID=XM_010089740.1:GeneID=21397869:Strand="+"	17735679	17742479	6801	3	167	0.0245552	fakechr1-17741752-17741857:0.707300:17741752,17741857,106,106	fakechr1-17742070-17742104:0.236600:17742070,17742104,35,35	fakechr1-17739280-17739305:0.439669:17739280,17739305,26,26
fakechr1	TranscriptID=XM_010089743.1:GeneID=21397872:Strand="+"	17773144	17774707	1564	1	99	0.0632992	fakechr1-17774457-17774555:0.453253:17774457,17774555,99,99
fakechr1	TranscriptID=XM_010089744.1:GeneID=21397873:Strand="-"	17775628	17778451	2824	3	180	0.0637394	fakechr1-17776490-17776563:0.599067:17776490,17776563,74,74	fakechr1-17776681-17776746:0.498167:17776681,17776746,66,66	fakechr1-17777526-17777565:-0.445316:17777526,17777565,40,40
fakechr1	TranscriptID=XM_010089747.1:GeneID=21397876:Strand="-"	17808994	17813456	4463	2	242	0.0542236	fakechr1-17811489-17811681:-0.372933:17811489,17811681,193,193	fakechr1-17810370-17810418:-0.367933:17810370,17810418,49,49
fakechr1	TranscriptID=XM_010089748.1:GeneID=21397877:Strand="-"	17818695	17826817	8123	1	68	0.00837129	fakechr1-17823104-17823171:-0.516000:17823104,17823171,68,68
fakechr1	TranscriptID=XM_010089750.1:GeneID=21397880:Strand="+"	17863820	17873658	9839	1	500	0.0508182	fakechr1-17865352-17865851:0.411214:17865352,17865851,500,500
fakechr1	TranscriptID=XM_010089754.1:GeneID=21397884:Strand="-"	17908139	17909626	1488	1	264	0.177419	fakechr1-17908099-17908402:0.243227:17908099,17908402,304,264
fakechr1	TranscriptID=XM_010089765.1:GeneID=21397935:Strand="-"	18013907	18018546	4640	1	19	0.00409483	fakechr1-18017980-18017998:0.202600:18017980,18017998,19,19
fakechr1	TranscriptID=XM_010089770.1:GeneID=21397940:Strand="+"	18055791	18057523	1733	3	210	0.121177	fakechr1-18057029-18057122:-0.457000:18057029,18057122,94,94	fakechr1-18056910-18057001:0.209364:18056910,18057001,92,92	fakechr1-18056887-18056910:0.286933:18056887,18056910,24,24
fakechr1	TranscriptID=XM_010089776.1:GeneID=21397946:Strand="+"	18109542	18112853	3312	4	1324	0.399758	fakechr1-18109555-18110169:-0.563199:18109555,18110169,615,615	fakechr1-18110875-18111247:0.293405:18110875,18111247,373,373	fakechr1-18112050-18112301:-0.515267:18112050,18112301,252,252	fakechr1-18112664-18112747:-0.506033:18112664,18112747,84,84
fakechr1	TranscriptID=XM_010089777.1:GeneID=21397947:Strand="+"	18114990	18118060	3071	1	17	0.00553566	fakechr1-18117350-18117366:-0.520400:18117350,18117366,17,17
fakechr1	TranscriptID=XM_010089779.1:GeneID=21397949:Strand="-"	18122138	18125032	2895	1	15	0.00518135	fakechr1-18124524-18124538:0.244400:18124524,18124538,15,15
fakechr1	TranscriptID=XM_010089780.1:GeneID=21397950:Strand="+"	18127660	18129576	1917	1	27	0.0140845	fakechr1-18129373-18129399:-0.303600:18129373,18129399,27,27
fakechr1	TranscriptID=XM_010089792.1:GeneID=21397962:Strand="-"	18231936	18237620	5685	1	49	0.00861917	fakechr1-18232226-18232274:0.215849:18232226,18232274,49,49
fakechr1	TranscriptID=XM_010089793.1:GeneID=21397963:Strand="+"	18240812	18241527	716	2	242	0.337989	fakechr1-18240868-18241036:0.268133:18240868,18241036,169,169	fakechr1-18241395-18241467:0.454792:18241395,18241467,73,73
fakechr1	TranscriptID=XM_010089794.1:GeneID=21397964:Strand="-"	18243126	18244049	924	2	40	0.04329	fakechr1-18243237-18243259:-0.320000:18243237,18243259,23,23	fakechr1-18243350-18243366:-0.259933:18243350,18243366,17,17
fakechr1	TranscriptID=XM_010089798.1:GeneID=21397968:Strand="+"	18279847	18284441	4595	3	252	0.0548422	fakechr1-18281361-18281559:-0.362479:18281361,18281559,199,199	fakechr1-18284405-18284436:0.210933:18284405,18284436,32,32	fakechr1-18282342-18282362:0.169067:18282342,18282362,21,21
fakechr1	TranscriptID=XM_010089800.1:GeneID=21397970:Strand="+"	18299383	18302736	3354	1	371	0.110614	fakechr1-18301506-18301876:-0.109914:18301506,18301876,371,371
fakechr1	TranscriptID=XM_010089807.1:GeneID=21384868:Strand="-"	18428189	18433086	4898	5	192	0.0391997	fakechr1-18428799-18428881:0.278375:18428799,18428881,83,83	fakechr1-18428717-18428753:0.162400:18428717,18428753,37,37	fakechr1-18428639-18428664:-0.381200:18428639,18428664,26,26	fakechr1-18428391-18428415:0.168574:18428391,18428415,25,25	fakechr1-18430418-18430438:0.212800:18430418,18430438,21,21
fakechr1	TranscriptID=XM_010089813.1:GeneID=21385411:Strand="+"	18518946	18522853	3908	1	164	0.0419652	fakechr1-18522492-18522655:0.286571:18522492,18522655,164,164
fakechr1	TranscriptID=XM_010089815.1:GeneID=21384201:Strand="-"	18574891	18577126	2236	1	100	0.0447227	fakechr1-18575210-18575309:0.247750:18575210,18575309,100,100
fakechr1	TranscriptID=XM_010089817.1:GeneID=21396734:Strand="-"	18610233	18617958	7726	1	35	0.00453016	fakechr1-18611651-18611685:0.477933:18611651,18611685,35,35
fakechr1	TranscriptID=XM_010089819.1:GeneID=21396736:Strand="+"	18625989	18630724	4736	2	150	0.0316723	fakechr1-18629839-18629914:-0.779124:18629839,18629914,76,76	fakechr1-18627191-18627264:-0.461600:18627191,18627264,74,74
fakechr1	TranscriptID=XM_010089822.1:GeneID=21396739:Strand="-"	18633713	18636688	2976	2	110	0.0369624	fakechr1-18634919-18634976:0.293333:18634919,18634976,58,58	fakechr1-18635596-18635647:0.513867:18635596,18635647,52,52
fakechr1	TranscriptID=XM_010089823.1:GeneID=21396740:Strand="+"	18640182	18642335	2154	1	123	0.0571031	fakechr1-18642112-18642234:0.292917:18642112,18642234,123,123
fakechr1	TranscriptID=XM_010089827.1:GeneID=21396744:Strand="-"	18657639	18659766	2128	2	86	0.0404135	fakechr1-18657878-18657948:0.272733:18657878,18657948,71,71	fakechr1-18657987-18658001:-0.505000:18657987,18658001,15,15
fakechr1	TranscriptID=XM_010089830.1:GeneID=21396747:Strand="+"	18722303	18723841	1539	3	400	0.259909	fakechr1-18723029-18723325:0.600733:18723029,18723325,297,297	fakechr1-18723627-18723689:-0.284067:18723627,18723689,63,63	fakechr1-18722849-18722888:-0.511867:18722849,18722888,40,40
fakechr1	TranscriptID=XM_010089832.1:GeneID=21396749:Strand="-"	18728814	18732077	3264	5	226	0.0692402	fakechr1-18728885-18728972:0.730857:18728885,18728972,88,88	fakechr1-18731291-18731331:-0.711133:18731291,18731331,41,41	fakechr1-18729031-18729068:-0.286933:18729031,18729068,38,38	fakechr1-18729658-18729689:0.753933:18729658,18729689,32,32	fakechr1-18731902-18731928:-0.437600:18731902,18731928,27,27
fakechr1	TranscriptID=XM_010089833.1:GeneID=21396750:Strand="-"	18736835	18746450	9616	3	489	0.0508527	fakechr1-18745932-18746189:-0.550554:18745932,18746189,258,258	fakechr1-18743229-18743374:-0.354533:18743229,18743374,146,146	fakechr1-18744876-18744960:-0.371600:18744876,18744960,85,85
fakechr1	TranscriptID=XM_010089834.1:GeneID=21396751:Strand="+"	18749648	18756718	7071	1	120	0.0169707	fakechr1-18751329-18751448:0.417400:18751329,18751448,120,120
fakechr1	TranscriptID=XM_010089836.1:GeneID=21396753:Strand="+"	18772006	18774365	2360	4	117	0.0495763	fakechr1-18773288-18773347:0.291867:18773288,18773347,60,60	fakechr1-18773461-18773488:0.843400:18773461,18773488,28,28	fakechr1-18772997-18773014:-0.256608:18772997,18773014,18,18	fakechr1-18773160-18773170:0.693611:18773160,18773170,11,11
fakechr1	TranscriptID=XM_010089837.1:GeneID=21396754:Strand="-"	18775229	18775834	606	1	146	0.240924	fakechr1-18775518-18775663:0.182000:18775518,18775663,146,146
fakechr1	TranscriptID=XM_010089840.1:GeneID=21396757:Strand="-"	18791659	18794556	2898	4	590	0.203589	fakechr1-18792899-18793186:-0.305471:18792899,18793186,288,288	fakechr1-18792673-18792795:-0.179733:18792673,18792795,123,123	fakechr1-18792000-18792110:0.712600:18792000,18792110,111,111	fakechr1-18792529-18792596:0.589267:18792529,18792596,68,68
fakechr1	TranscriptID=XM_010089841.1:GeneID=21396758:Strand="-"	18800234	18800940	707	1	109	0.154173	fakechr1-18800468-18800576:0.527417:18800468,18800576,109,109
fakechr1	TranscriptID=XM_010089843.1:GeneID=21396760:Strand="+"	18820126	18822225	2100	1	45	0.0214286	fakechr1-18820714-18820758:-0.382181:18820714,18820758,45,45
fakechr1	TranscriptID=XM_010089844.1:GeneID=21396761:Strand="+"	18824137	18827076	2940	1	143	0.0486395	fakechr1-18826362-18826504:-0.547429:18826362,18826504,143,143
fakechr1	TranscriptID=XM_010089847.1:GeneID=21396764:Strand="-"	18838066	18844650	6585	3	257	0.0390281	fakechr1-18843517-18843653:-0.189167:18843517,18843653,137,137	fakechr1-18839629-18839693:0.274400:18839629,18839693,65,65	fakechr1-18842632-18842686:-0.487451:18842632,18842686,55,55
fakechr1	TranscriptID=XM_010089850.1:GeneID=21396767:Strand="+"	18856007	18858684	2678	3	58	0.021658	fakechr1-18857701-18857721:0.237133:18857701,18857721,21,21	fakechr1-18857596-18857615:-0.303067:18857596,18857615,20,20	fakechr1-18858395-18858411:0.789133:18858395,18858411,17,17
fakechr1	TranscriptID=XM_010089858.1:GeneID=21396775:Strand="-"	18945785	18960200	14416	2	192	0.0133185	fakechr1-18948925-18949080:-0.371143:18948925,18949080,156,156	fakechr1-18945839-18945874:0.419400:18945839,18945874,36,36
fakechr1	TranscriptID=XM_010089865.1:GeneID=21387653:Strand="-"	19061518	19066216	4699	1	230	0.0489466	fakechr1-19063755-19063984:0.225167:19063755,19063984,230,230
fakechr1	TranscriptID=XM_010089867.1:GeneID=21387655:Strand="+"	19103401	19103874	474	6	326	0.687764	fakechr1-19103527-19103609:0.450697:19103527,19103609,83,83	fakechr1-19103712-19103784:0.175884:19103712,19103784,73,73	fakechr1-19103355-19103470:0.869467:19103355,19103470,116,70	fakechr1-19103647-19103707:0.276600:19103647,19103707,61,61	fakechr1-19103801-19103820:0.347200:19103801,19103820,20,20	fakechr1-19103820-19103838:0.282866:19103820,19103838,19,19
fakechr1	TranscriptID=XM_010089868.1:GeneID=21387656:Strand="+"	19115739	19116704	966	1	102	0.10559	fakechr1-19116603-19116888:0.407223:19116603,19116888,286,102
fakechr1	TranscriptID=XM_010089869.1:GeneID=21387657:Strand="+"	19116801	19120394	3594	3	378	0.105175	fakechr1-19117983-19118251:0.534656:19117983,19118251,269,269	fakechr1-19116603-19116888:0.407223:19116603,19116888,286,88	fakechr1-19119635-19119655:0.335151:19119635,19119655,21,21
fakechr1	TranscriptID=XM_010089873.1:GeneID=21387661:Strand="-"	19170255	19170745	491	1	38	0.0773931	fakechr1-19170272-19170309:0.111278:19170272,19170309,38,38
fakechr1	TranscriptID=XM_010089876.1:GeneID=21388986:Strand="-"	19222592	19226077	3486	2	82	0.0235227	fakechr1-19223951-19223999:0.545800:19223951,19223999,49,49	fakechr1-19224090-19224122:-0.564400:19224090,19224122,33,33
fakechr1	TranscriptID=XM_010089878.1:GeneID=21388988:Strand="+"	19234867	19235743	877	1	21	0.0239453	fakechr1-19235636-19235656:-0.162133:19235636,19235656,21,21
fakechr1	TranscriptID=XM_010089879.1:GeneID=21388989:Strand="+"	19235988	19236236	249	1	18	0.0722892	fakechr1-19236079-19236096:0.492256:19236079,19236096,18,18
fakechr1	TranscriptID=XM_010089882.1:GeneID=21388992:Strand="-"	19264582	19268462	3881	1	61	0.0157176	fakechr1-19266974-19267034:0.494795:19266974,19267034,61,61
fakechr1	TranscriptID=XM_010089884.1:GeneID=21388994:Strand="+"	19288758	19291774	3017	3	222	0.073583	fakechr1-19290405-19290573:-0.148533:19290405,19290573,169,169	fakechr1-19289020-19289052:-0.123303:19289020,19289052,33,33	fakechr1-19291687-19291706:0.294067:19291687,19291706,20,20
fakechr1	TranscriptID=XM_010089889.1:GeneID=21388999:Strand="-"	19329112	19345862	16751	3	163	0.00973076	fakechr1-19338847-19338907:-0.418067:19338847,19338907,61,61	fakechr1-19344352-19344406:-0.351418:19344352,19344406,55,55	fakechr1-19343989-19344035:-0.666267:19343989,19344035,47,47
fakechr1	TranscriptID=XM_010089891.1:GeneID=21389001:Strand="-"	19356495	19358141	1647	2	84	0.0510018	fakechr1-19357036-19357098:0.331639:19357036,19357098,63,63	fakechr1-19357219-19357239:0.383400:19357219,19357239,21,21
fakechr1	TranscriptID=XM_010089892.1:GeneID=21389002:Strand="+"	19358516	19362012	3497	1	59	0.0168716	fakechr1-19361778-19361836:0.478400:19361778,19361836,59,59
fakechr1	TranscriptID=XM_010089893.1:GeneID=21389003:Strand="+"	19369216	19374705	5490	3	655	0.119308	fakechr1-19371257-19371708:-0.373925:19371257,19371708,452,452	fakechr1-19371826-19371941:0.498784:19371826,19371941,116,116	fakechr1-19370639-19370725:-0.114858:19370639,19370725,87,87
fakechr1	TranscriptID=XM_010089898.1:GeneID=21386899:Strand="-"	19406109	19414994	8886	1	135	0.0151924	fakechr1-19412311-19412445:0.192133:19412311,19412445,135,135
fakechr1	TranscriptID=XM_010089899.1:GeneID=21386900:Strand="-"	19424221	19463440	39220	9	1346	0.0343192	fakechr1-19430732-19431141:0.318110:19430732,19431141,410,410	fakechr1-19425604-19425894:0.449077:19425604,19425894,291,291	fakechr1-19459823-19460012:-0.405828:19459823,19460012,190,190	fakechr1-19429245-19429352:-0.399422:19429245,19429352,108,108	fakechr1-19428342-19428448:0.193000:19428342,19428448,107,107	fakechr1-19427710-19427771:0.522333:19427710,19427771,62,62	fakechr1-19429648-19429708:0.233467:19429648,19429708,61,61	fakechr1-19428130-19428189:0.543533:19428130,19428189,60,60	fakechr1-19428633-19428689:-0.617600:19428633,19428689,57,57
fakechr1	TranscriptID=XM_010089900.1:GeneID=21386901:Strand="+"	19465590	19467629	2040	1	11	0.00539216	fakechr1-19465825-19465835:0.131800:19465825,19465835,11,11
fakechr1	TranscriptID=XM_010089902.1:GeneID=21395696:Strand="+"	19527225	19528337	1113	1	85	0.0763702	fakechr1-19528066-19528150:-0.837667:19528066,19528150,85,85
fakechr1	TranscriptID=XM_010089905.1:GeneID=21395699:Strand="-"	19531642	19535912	4271	3	162	0.0379302	fakechr1-19533288-19533375:0.420667:19533288,19533375,88,88	fakechr1-19531777-19531813:0.440326:19531777,19531813,37,37	fakechr1-19531864-19531900:-0.338067:19531864,19531900,37,37
fakechr1	TranscriptID=XM_010089907.1:GeneID=21395701:Strand="-"	19543702	19550716	7015	1	77	0.0109765	fakechr1-19543723-19543799:-0.304121:19543723,19543799,77,77
fakechr1	TranscriptID=XM_010089908.1:GeneID=21395702:Strand="+"	19552494	19558919	6426	4	591	0.0919701	fakechr1-19554812-19555045:0.550218:19554812,19555045,234,234	fakechr1-19558753-19558998:0.218584:19558753,19558998,246,167	fakechr1-19553671-19553801:-0.330704:19553671,19553801,131,131	fakechr1-19553864-19553922:-0.540881:19553864,19553922,59,59
fakechr1	TranscriptID=XM_010089909.1:GeneID=21395703:Strand="+"	19565292	19567216	1925	1	112	0.0581818	fakechr1-19565995-19566106:0.787772:19565995,19566106,112,112
fakechr1	TranscriptID=XM_010089910.1:GeneID=21395704:Strand="+"	19567434	19568123	690	1	110	0.15942	fakechr1-19567619-19567728:-0.317320:19567619,19567728,110,110
fakechr1	TranscriptID=XM_010089911.1:GeneID=21395705:Strand="+"	19579428	19580117	690	5	124	0.17971	fakechr1-19579672-19579714:-0.393416:19579672,19579714,43,43	fakechr1-19579786-19579821:0.180105:19579786,19579821,36,36	fakechr1-19579915-19579934:0.152933:19579915,19579934,20,20	fakechr1-19579952-19579965:0.262800:19579952,19579965,14,14	fakechr1-19579934-19579944:0.225200:19579934,19579944,11,11
fakechr1	TranscriptID=XM_010089912.1:GeneID=21395706:Strand="-"	19580678	19584177	3500	2	94	0.0268571	fakechr1-19580701-19580758:-0.327067:19580701,19580758,58,58	fakechr1-19583621-19583656:0.261984:19583621,19583656,36,36
fakechr1	TranscriptID=XM_010089914.1:GeneID=21395708:Strand="-"	19588256	19593639	5384	4	533	0.098997	fakechr1-19590400-19590556:0.244238:19590400,19590556,157,157	fakechr1-19588911-19589061:0.308667:19588911,19589061,151,151	fakechr1-19588593-19588719:-0.634111:19588593,19588719,127,127	fakechr1-19589529-19589626:-0.473200:19589529,19589626,98,98
fakechr1	TranscriptID=XM_010089916.1:GeneID=21395710:Strand="-"	19622417	19623570	1154	2	117	0.101386	fakechr1-19622839-19622905:-0.198733:19622839,19622905,67,67	fakechr1-19622767-19622816:-0.553060:19622767,19622816,50,50
fakechr1	TranscriptID=XM_010089919.1:GeneID=21395713:Strand="+"	19643927	19647629	3703	3	413	0.111531	fakechr1-19645461-19645775:-0.446800:19645461,19645775,315,315	fakechr1-19645261-19645312:0.258667:19645261,19645312,52,52	fakechr1-19645074-19645119:-0.303500:19645074,19645119,46,46
fakechr1	TranscriptID=XM_010089923.1:GeneID=21395717:Strand="+"	19671440	19675986	4547	3	218	0.0479437	fakechr1-19672944-19673089:0.350302:19672944,19673089,146,146	fakechr1-19674599-19674653:-0.286725:19674599,19674653,55,55	fakechr1-19675373-19675389:0.303479:19675373,19675389,17,17
fakechr1	TranscriptID=XM_010089924.1:GeneID=21395718:Strand="+"	19686593	19696914	10322	1	42	0.00406898	fakechr1-19688366-19688407:-0.339500:19688366,19688407,42,42
fakechr1	TranscriptID=XM_010089925.1:GeneID=21395719:Strand="+"	19712289	19717871	5583	6	1201	0.215117	fakechr1-19715978-19716893:-0.282583:19715978,19716893,916,916	fakechr1-19717245-19717439:0.266390:19717245,19717439,195,195	fakechr1-19715780-19715821:0.228278:19715780,19715821,42,42	fakechr1-19713899-19713918:0.206646:19713899,19713918,20,20	fakechr1-19715134-19715148:0.154867:19715134,19715148,15,15	fakechr1-19716964-19716976:-0.153200:19716964,19716976,13,13
fakechr1	TranscriptID=XM_010089926.1:GeneID=21395720:Strand="-"	19720997	19723329	2333	3	435	0.186455	fakechr1-19721551-19721783:-0.429200:19721551,19721783,233,233	fakechr1-19720836-19721159:-0.543709:19720836,19721159,324,163	fakechr1-19721513-19721551:-0.949267:19721513,19721551,39,39
fakechr1	TranscriptID=XM_010089928.1:GeneID=21395722:Strand="+"	19729801	19732570	2770	4	393	0.141877	fakechr1-19732176-19732345:0.392133:19732176,19732345,170,170	fakechr1-19730275-19730415:-0.502210:19730275,19730415,141,141	fakechr1-19730473-19730540:-0.631358:19730473,19730540,68,68	fakechr1-19732557-19732631:0.380940:19732557,19732631,75,14
fakechr1	TranscriptID=XM_010089929.1:GeneID=21395723:Strand="-"	19734249	19738415	4167	1	270	0.0647948	fakechr1-19736173-19736442:-0.399520:19736173,19736442,270,270
fakechr1	TranscriptID=XM_010089930.1:GeneID=21395724:Strand="+"	19743601	19750091	6491	2	68	0.010476	fakechr1-19748913-19748960:0.530933:19748913,19748960,48,48	fakechr1-19749598-19749617:-0.552067:19749598,19749617,20,20
fakechr1	TranscriptID=XM_010089933.1:GeneID=21395727:Strand="+"	19761299	19763566	2268	5	297	0.130952	fakechr1-19762663-19762754:0.254067:19762663,19762754,92,92	fakechr1-19762777-19762848:0.330462:19762777,19762848,72,72	fakechr1-19762568-19762619:0.430133:19762568,19762619,52,52	fakechr1-19761861-19761904:-0.308733:19761861,19761904,44,44	fakechr1-19762414-19762450:-0.206467:19762414,19762450,37,37
fakechr1	TranscriptID=XM_010089935.1:GeneID=21395729:Strand="-"	19784131	19786947	2817	1	120	0.0425985	fakechr1-19784665-19784784:0.290360:19784665,19784784,120,120
fakechr1	TranscriptID=XM_010089937.1:GeneID=21395731:Strand="-"	19798518	19802462	3945	1	30	0.00760456	fakechr1-19798545-19798574:-0.438583:19798545,19798574,30,30
fakechr1	TranscriptID=XM_010089940.1:GeneID=21395734:Strand="-"	19809856	19816304	6449	2	56	0.00868352	fakechr1-19815333-19815378:-0.510161:19815333,19815378,46,46	fakechr1-19811140-19811149:0.506389:19811140,19811149,10,10
fakechr1	TranscriptID=XM_010089943.1:GeneID=21395737:Strand="+"	19864199	19889868	25670	1	37	0.00144137	fakechr1-19889534-19889570:-0.312746:19889534,19889570,37,37
fakechr1	TranscriptID=XM_010089951.1:GeneID=21388609:Strand="+"	20051109	20052179	1071	2	82	0.076564	fakechr1-20051706-20051754:-0.141538:20051706,20051754,49,49	fakechr1-20052110-20052142:-0.332067:20052110,20052142,33,33
fakechr1	TranscriptID=XM_010089953.1:GeneID=21388611:Strand="+"	20054222	20055915	1694	2	238	0.140496	fakechr1-20054540-20054694:0.318905:20054540,20054694,155,155	fakechr1-20055357-20055439:0.534389:20055357,20055439,83,83
fakechr1	TranscriptID=XM_010089954.1:GeneID=21388612:Strand="-"	20056760	20060133	3374	4	1226	0.363367	fakechr1-20057525-20058198:0.317722:20057525,20058198,674,674	fakechr1-20058708-20059186:0.261212:20058708,20059186,479,479	fakechr1-20057385-20057421:0.711533:20057385,20057421,37,37	fakechr1-20058607-20058642:0.609267:20058607,20058642,36,36
fakechr1	TranscriptID=XM_010089955.1:GeneID=21388613:Strand="+"	20074492	20078294	3803	3	126	0.0331317	fakechr1-20076804-20076886:-0.295900:20076804,20076886,83,83	fakechr1-20078066-20078096:-0.395533:20078066,20078096,31,31	fakechr1-20077860-20077871:-0.525556:20077860,20077871,12,12
fakechr1	TranscriptID=XM_010089956.1:GeneID=21388614:Strand="+"	20082195	20087218	5024	1	321	0.0638933	fakechr1-20082903-20083223:0.312087:20082903,20083223,321,321
fakechr1	TranscriptID=XM_010089957.1:GeneID=21388615:Strand="-"	20097958	20101342	3385	1	200	0.0590842	fakechr1-20099319-20099518:-0.647533:20099319,20099518,200,200
fakechr1	TranscriptID=XM_010089960.1:GeneID=21388618:Strand="-"	20111494	20114858	3365	1	66	0.0196137	fakechr1-20112999-20113064:-0.360133:20112999,20113064,66,66
fakechr1	TranscriptID=XM_010089961.1:GeneID=21388619:Strand="+"	20115967	20119751	3785	1	44	0.0116248	fakechr1-20118125-20118168:0.415200:20118125,20118168,44,44
fakechr1	TranscriptID=XM_010089962.1:GeneID=21388620:Strand="-"	20121629	20125327	3699	1	63	0.0170316	fakechr1-20122990-20123052:0.630056:20122990,20123052,63,63
fakechr1	TranscriptID=XM_010089967.1:GeneID=21388625:Strand="-"	20182412	20186796	4385	3	173	0.0394527	fakechr1-20184593-20184717:0.199762:20184593,20184717,125,125	fakechr1-20183254-20183284:0.465758:20183254,20183284,31,31	fakechr1-20182483-20182499:-0.329933:20182483,20182499,17,17
fakechr1	TranscriptID=XM_010089971.1:GeneID=21394361:Strand="+"	20219097	20221234	2138	1	43	0.0201123	fakechr1-20221180-20221222:-0.280866:20221180,20221222,43,43
fakechr1	TranscriptID=XM_010089973.1:GeneID=21394363:Strand="-"	20228548	20230855	2308	1	17	0.00736568	fakechr1-20229262-20229278:-0.317675:20229262,20229278,17,17
fakechr1	TranscriptID=XM_010089974.1:GeneID=21394364:Strand="+"	20231913	20234410	2498	2	169	0.0676541	fakechr1-20232635-20232748:0.294370:20232635,20232748,114,114	fakechr1-20233466-20233520:0.305133:20233466,20233520,55,55
fakechr1	TranscriptID=XM_010089975.1:GeneID=21394365:Strand="-"	20237575	20243447	5873	1	18	0.00306487	fakechr1-20237749-20237766:0.251417:20237749,20237766,18,18
fakechr1	TranscriptID=XM_010089977.1:GeneID=21394367:Strand="-"	20243927	20253730	9804	3	352	0.0359037	fakechr1-20252468-20252647:0.340804:20252468,20252647,180,180	fakechr1-20250090-20250242:-0.482390:20250090,20250242,153,153	fakechr1-20249398-20249416:-0.340533:20249398,20249416,19,19
fakechr1	TranscriptID=XM_010089980.1:GeneID=21394370:Strand="-"	20275920	20281643	5724	1	228	0.0398323	fakechr1-20277792-20278019:0.511497:20277792,20278019,228,228
fakechr1	TranscriptID=XM_010089996.1:GeneID=21394387:Strand="+"	20418031	20418579	549	1	29	0.0528233	fakechr1-20418311-20418339:-0.522267:20418311,20418339,29,29
fakechr1	TranscriptID=XM_010090005.1:GeneID=21394396:Strand="-"	20503513	20507893	4381	2	266	0.0607167	fakechr1-20506806-20507009:0.611733:20506806,20507009,204,204	fakechr1-20507380-20507441:0.563164:20507380,20507441,62,62
fakechr1	TranscriptID=XM_010090007.1:GeneID=21394398:Strand="+"	20519962	20523354	3393	1	52	0.0153257	fakechr1-20520041-20520092:0.588222:20520041,20520092,52,52
fakechr1	TranscriptID=XM_010090009.1:GeneID=21394400:Strand="+"	20532862	20539127	6266	8	791	0.126237	fakechr1-20535279-20535443:0.357133:20535279,20535443,165,165	fakechr1-20533950-20534104:-0.207800:20533950,20534104,155,155	fakechr1-20534524-20534667:0.221133:20534524,20534667,144,144	fakechr1-20537613-20537752:-0.341063:20537613,20537752,140,140	fakechr1-20538011-20538091:-0.568892:20538011,20538091,81,81	fakechr1-20535787-20535838:-0.568180:20535787,20535838,52,52	fakechr1-20539045-20539075:0.238533:20539045,20539075,31,31	fakechr1-20537486-20537508:0.515400:20537486,20537508,23,23
fakechr1	TranscriptID=XM_010090025.1:GeneID=21389295:Strand="-"	20762928	20765911	2984	2	185	0.0619973	fakechr1-20763968-20764108:-0.385940:20763968,20764108,141,141	fakechr1-20763472-20763515:0.396067:20763472,20763515,44,44
fakechr1	TranscriptID=XM_010090034.1:GeneID=21389304:Strand="-"	20819860	20824184	4325	3	357	0.0825434	fakechr1-20823664-20823929:0.665489:20823664,20823929,266,266	fakechr1-20824107-20824153:0.417745:20824107,20824153,47,47	fakechr1-20824022-20824065:0.547200:20824022,20824065,44,44
fakechr1	TranscriptID=XM_010090035.1:GeneID=21389305:Strand="-"	20825247	20826792	1546	1	20	0.0129366	fakechr1-20825435-20825454:0.423400:20825435,20825454,20,20
fakechr1	TranscriptID=XM_010090042.1:GeneID=21384373:Strand="-"	20944484	20953034	8551	3	429	0.0501696	fakechr1-20950475-20950773:-0.420425:20950475,20950773,299,299	fakechr1-20948307-20948375:0.410467:20948307,20948375,69,69	fakechr1-20947704-20947764:0.486869:20947704,20947764,61,61
fakechr1	TranscriptID=XM_010090043.1:GeneID=21388342:Strand="+"	20979500	20988342	8843	5	623	0.0704512	fakechr1-20984820-20985093:-0.263099:20984820,20985093,274,274	fakechr1-20982894-20983101:-0.433133:20982894,20983101,208,208	fakechr1-20987193-20987302:-0.465600:20987193,20987302,110,110	fakechr1-20986453-20986473:0.418600:20986453,20986473,21,21	fakechr1-20987706-20987715:-0.423778:20987706,20987715,10,10
fakechr1	TranscriptID=XM_010090046.1:GeneID=21388345:Strand="-"	21004012	21005479	1468	1	261	0.177793	fakechr1-21003954-21004272:-0.520292:21003954,21004272,319,261
fakechr1	TranscriptID=XM_010090047.1:GeneID=21388346:Strand="-"	21011214	21017243	6030	1	165	0.0273632	fakechr1-21014327-21014491:-0.352733:21014327,21014491,165,165
fakechr1	TranscriptID=XM_010090050.1:GeneID=21388349:Strand="+"	21036008	21040925	4918	2	245	0.049817	fakechr1-21037540-21037759:-0.397324:21037540,21037759,220,220	fakechr1-21038451-21038475:-0.409359:21038451,21038475,25,25
fakechr1	TranscriptID=XM_010090051.1:GeneID=21388350:Strand="-"	21041364	21044473	3110	1	105	0.0337621	fakechr1-21041586-21041690:0.397872:21041586,21041690,105,105
fakechr1	TranscriptID=XM_010090052.1:GeneID=21388351:Strand="+"	21045318	21049915	4598	5	236	0.0513267	fakechr1-21046808-21046899:0.601533:21046808,21046899,92,92	fakechr1-21049164-21049229:0.287250:21049164,21049229,66,66	fakechr1-21047168-21047206:0.568857:21047168,21047206,39,39	fakechr1-21046062-21046083:0.521500:21046062,21046083,22,22	fakechr1-21046759-21046775:-0.373533:21046759,21046775,17,17
fakechr1	TranscriptID=XM_010090054.1:GeneID=21388353:Strand="+"	21059564	21062488	2925	3	732	0.250256	fakechr1-21060902-21061368:-0.463852:21060902,21061368,467,467	fakechr1-21061580-21061807:-0.216120:21061580,21061807,228,228	fakechr1-21062017-21062053:-0.463263:21062017,21062053,37,37
fakechr1	TranscriptID=XM_010090055.1:GeneID=21388354:Strand="+"	21065409	21070074	4666	1	77	0.0165024	fakechr1-21067768-21067844:0.415867:21067768,21067844,77,77
fakechr1	TranscriptID=XM_010090057.1:GeneID=21388356:Strand="-"	21074581	21078286	3706	3	256	0.0690772	fakechr1-21074922-21075077:-0.451816:21074922,21075077,156,156	fakechr1-21075621-21075670:0.151003:21075621,21075670,50,50	fakechr1-21077085-21077134:0.334375:21077085,21077134,50,50
fakechr1	TranscriptID=XM_010090070.1:GeneID=21391486:Strand="-"	21276724	21278227	1504	1	43	0.0285904	fakechr1-21276863-21276905:-0.484333:21276863,21276905,43,43
fakechr1	TranscriptID=XM_010090071.1:GeneID=21391487:Strand="+"	21290249	21295675	5427	1	1218	0.224433	fakechr1-21294458-21295829:0.349030:21294458,21295829,1372,1218
fakechr1	TranscriptID=XM_010090074.1:GeneID=21391490:Strand="-"	21310776	21313678	2903	1	83	0.0285911	fakechr1-21313047-21313129:0.402889:21313047,21313129,83,83
fakechr1	TranscriptID=XM_010090076.1:GeneID=21391492:Strand="-"	21329193	21337174	7982	2	560	0.0701579	fakechr1-21332604-21332966:0.192079:21332604,21332966,363,363	fakechr1-21329394-21329590:-0.245794:21329394,21329590,197,197
fakechr1	TranscriptID=XM_010090079.1:GeneID=21391495:Strand="+"	21350285	21356766	6482	2	150	0.023141	fakechr1-21351331-21351422:-0.213533:21351331,21351422,92,92	fakechr1-21354462-21354519:0.462821:21354462,21354519,58,58
fakechr1	TranscriptID=XM_010090080.1:GeneID=21391496:Strand="+"	21360333	21365707	5375	3	999	0.18586	fakechr1-21362439-21363248:-0.259912:21362439,21363248,810,810	fakechr1-21361408-21361538:-0.256103:21361408,21361538,131,131	fakechr1-21360538-21360595:-0.586921:21360538,21360595,58,58
fakechr1	TranscriptID=XM_010090081.1:GeneID=21391497:Strand="-"	21366309	21376846	10538	1	46	0.00436515	fakechr1-21366955-21367000:-0.614067:21366955,21367000,46,46
fakechr1	TranscriptID=XM_010090088.1:GeneID=21391504:Strand="+"	21432762	21437213	4452	5	260	0.0584007	fakechr1-21433911-21434001:0.329059:21433911,21434001,91,91	fakechr1-21436651-21436700:0.482889:21436651,21436700,50,50	fakechr1-21437110-21437151:0.151127:21437110,21437151,42,42	fakechr1-21436826-21436864:0.268867:21436826,21436864,39,39	fakechr1-21434133-21434170:0.408733:21434133,21434170,38,38
fakechr1	TranscriptID=XM_010090091.1:GeneID=21384160:Strand="-"	21474259	21475959	1701	1	134	0.0787772	fakechr1-21475728-21475861:0.310238:21475728,21475861,134,134
fakechr1	TranscriptID=XM_010090097.1:GeneID=21385329:Strand="+"	21583866	21585197	1332	1	32	0.024024	fakechr1-21584213-21584244:0.183826:21584213,21584244,32,32
fakechr1	TranscriptID=XM_010090098.1:GeneID=21385330:Strand="-"	21587387	21587814	428	1	175	0.408879	fakechr1-21587640-21587824:0.403814:21587640,21587824,185,175
fakechr1	TranscriptID=XM_010090099.1:GeneID=21392669:Strand="-"	21628446	21636686	8241	3	178	0.0215993	fakechr1-21629065-21629149:0.215667:21629065,21629149,85,85	fakechr1-21628468-21628520:-0.227429:21628468,21628520,53,53	fakechr1-21629636-21629675:0.191410:21629636,21629675,40,40
fakechr1	TranscriptID=XM_010090100.1:GeneID=21392670:Strand="+"	21713442	21718419	4978	3	266	0.0534351	fakechr1-21714267-21714410:-0.144400:21714267,21714410,144,144	fakechr1-21716782-21716850:-0.385733:21716782,21716850,69,69	fakechr1-21718138-21718190:-0.469590:21718138,21718190,53,53
fakechr1	TranscriptID=XM_010090109.1:GeneID=21392680:Strand="+"	21876883	21879385	2503	1	137	0.0547343	fakechr1-21877980-21878116:0.625507:21877980,21878116,137,137
fakechr1	TranscriptID=XM_010090110.1:GeneID=21392681:Strand="+"	21883621	21891686	8066	4	533	0.0660798	fakechr1-21885169-21885450:-0.511167:21885169,21885450,282,282	fakechr1-21889947-21890069:-0.237733:21889947,21890069,123,123	fakechr1-21884046-21884145:-0.650733:21884046,21884145,100,100	fakechr1-21883336-21883648:0.405800:21883336,21883648,313,28
fakechr1	TranscriptID=XM_010090114.1:GeneID=21384457:Strand="+"	21919186	21920319	1134	2	272	0.239859	fakechr1-21919444-21919608:-0.129175:21919444,21919608,165,165	fakechr1-21920094-21920200:0.167067:21920094,21920200,107,107
fakechr1	TranscriptID=XM_010090122.1:GeneID=21384803:Strand="+"	22026435	22028405	1971	2	72	0.0365297	fakechr1-22028368-22028416:-0.424667:22028368,22028416,49,38	fakechr1-22027655-22027688:0.160898:22027655,22027688,34,34
fakechr1	TranscriptID=XM_010090128.1:GeneID=21401178:Strand="+"	22129372	22136110	6739	1	54	0.00801306	fakechr1-22134986-22135039:-0.497815:22134986,22135039,54,54
fakechr1	TranscriptID=XM_010090132.1:GeneID=21401182:Strand="-"	22139385	22145876	6492	2	433	0.0666975	fakechr1-22139574-22139833:-0.477800:22139574,22139833,260,260	fakechr1-22145704-22145941:-0.402667:22145704,22145941,238,173
fakechr1	TranscriptID=XM_010090133.1:GeneID=21401183:Strand="-"	22151365	22158811	7447	5	986	0.132402	fakechr1-22151862-22152339:0.373389:22151862,22152339,478,478	fakechr1-22151244-22151578:0.350275:22151244,22151578,335,214	fakechr1-22156822-22156968:-0.639250:22156822,22156968,147,147	fakechr1-22152553-22152647:0.336843:22152553,22152647,95,95	fakechr1-22153092-22153143:0.449373:22153092,22153143,52,52
fakechr1	TranscriptID=XM_010090134.1:GeneID=21401184:Strand="-"	22162341	22178601	16261	10	1469	0.0903388	fakechr1-22166335-22166682:-0.265818:22166335,22166682,348,348	fakechr1-22177459-22177652:0.324124:22177459,22177652,194,194	fakechr1-22174566-22174750:-0.216493:22174566,22174750,185,185	fakechr1-22176895-22177066:0.198716:22176895,22177066,172,172	fakechr1-22174046-22174187:-0.365476:22174046,22174187,142,142	fakechr1-22162409-22162532:0.284347:22162409,22162532,124,124	fakechr1-22165438-22165555:0.440067:22165438,22165555,118,118	fakechr1-22170086-22170161:0.354800:22170086,22170161,76,76	fakechr1-22169102-22169170:0.110600:22169102,22169170,69,69	fakechr1-22164257-22164297:-0.465943:22164257,22164297,41,41
fakechr1	TranscriptID=XM_010090135.1:GeneID=21401185:Strand="+"	22197849	22202999	5151	3	87	0.0168899	fakechr1-22201675-22201718:0.456867:22201675,22201718,44,44	fakechr1-22200000-22200021:-0.534167:22200000,22200021,22,22	fakechr1-22202962-22202982:0.526067:22202962,22202982,21,21
fakechr1	TranscriptID=XM_010090136.1:GeneID=21401186:Strand="+"	22204186	22208288	4103	3	256	0.0623934	fakechr1-22206005-22206118:-0.418027:22206005,22206118,114,114	fakechr1-22208026-22208138:0.373467:22208026,22208138,113,113	fakechr1-22205310-22205338:-0.597000:22205310,22205338,29,29
fakechr1	TranscriptID=XM_010090137.1:GeneID=21401187:Strand="-"	22214318	22216324	2007	1	17	0.00847035	fakechr1-22214989-22215005:-0.272613:22214989,22215005,17,17
fakechr1	TranscriptID=XM_010090138.1:GeneID=21401188:Strand="-"	22219702	22226332	6631	1	69	0.0104057	fakechr1-22222886-22222954:0.286400:22222886,22222954,69,69
fakechr1	TranscriptID=XM_010090140.1:GeneID=21401190:Strand="+"	22230517	22233304	2788	2	233	0.0835725	fakechr1-22232682-22232856:0.367778:22232682,22232856,175,175	fakechr1-22232592-22232649:0.197141:22232592,22232649,58,58
fakechr1	TranscriptID=XM_010090142.1:GeneID=21401192:Strand="-"	22243183	22249768	6586	6	451	0.0684786	fakechr1-22248789-22248946:0.441416:22248789,22248946,158,158	fakechr1-22246376-22246487:0.327933:22246376,22246487,112,112	fakechr1-22247471-22247529:0.489926:22247471,22247529,59,59	fakechr1-22245501-22245555:0.283045:22245501,22245555,55,55	fakechr1-22246077-22246115:-0.421933:22246077,22246115,39,39	fakechr1-22243208-22243235:0.258813:22243208,22243235,28,28
fakechr1	TranscriptID=XM_010090149.1:GeneID=21401199:Strand="+"	22294217	22295220	1004	2	304	0.302789	fakechr1-22294212-22294381:-0.459447:22294212,22294381,170,165	fakechr1-22294548-22294686:0.631423:22294548,22294686,139,139
fakechr1	TranscriptID=XM_010090151.1:GeneID=21401201:Strand="-"	22307850	22313397	5548	3	408	0.07354	fakechr1-22310915-22311249:0.261467:22310915,22311249,335,335	fakechr1-22307894-22307938:0.552867:22307894,22307938,45,45	fakechr1-22307988-22308015:0.281200:22307988,22308015,28,28
fakechr1	TranscriptID=XM_010090154.1:GeneID=21401204:Strand="-"	22333242	22335596	2355	1	32	0.0135881	fakechr1-22333389-22333420:0.174111:22333389,22333420,32,32
fakechr1	TranscriptID=XM_010090157.1:GeneID=21401207:Strand="-"	22348613	22350734	2122	2	391	0.18426	fakechr1-22349515-22349764:-0.568400:22349515,22349764,250,250	fakechr1-22350053-22350193:-0.681333:22350053,22350193,141,141
fakechr1	TranscriptID=XM_010090162.1:GeneID=21401212:Strand="+"	22382062	22385496	3435	1	21	0.00611354	fakechr1-22385040-22385060:-0.484889:22385040,22385060,21,21
fakechr1	TranscriptID=XM_010090163.1:GeneID=21401213:Strand="+"	22544353	22546337	1985	1	118	0.0594458	fakechr1-22544326-22544470:0.616510:22544326,22544470,145,118
fakechr1	TranscriptID=XM_010090164.1:GeneID=21401214:Strand="+"	22555027	22557588	2562	2	773	0.301717	fakechr1-22554610-22555746:0.230939:22554610,22555746,1137,720	fakechr1-22555749-22555801:0.549033:22555749,22555801,53,53
fakechr1	TranscriptID=XM_010090166.1:GeneID=21401217:Strand="+"	22564157	22567113	2957	5	182	0.0615489	fakechr1-22564222-22564273:-0.261096:22564222,22564273,52,52	fakechr1-22566889-22566933:0.158067:22566889,22566933,45,45	fakechr1-22566968-22567008:0.363133:22566968,22567008,41,41	fakechr1-22564421-22564446:-0.588720:22564421,22564446,26,26	fakechr1-22566655-22566672:-0.614067:22566655,22566672,18,18
fakechr1	TranscriptID=XM_010090168.1:GeneID=21401219:Strand="+"	22577216	22580239	3024	2	168	0.0555556	fakechr1-22580104-22580206:0.413217:22580104,22580206,103,103	fakechr1-22578997-22579061:-0.464800:22578997,22579061,65,65
fakechr1	TranscriptID=XM_010090174.1:GeneID=21396848:Strand="+"	22702037	22708382	6346	2	210	0.0330917	fakechr1-22707052-22707186:0.305095:22707052,22707186,135,135	fakechr1-22708122-22708196:0.498500:22708122,22708196,75,75
fakechr1	TranscriptID=XM_010090175.1:GeneID=21396849:Strand="-"	22709286	22710221	936	1	19	0.0202991	fakechr1-22710123-22710141:0.359800:22710123,22710141,19,19
fakechr1	TranscriptID=XM_010090176.1:GeneID=21396850:Strand="+"	22730215	22734179	3965	1	276	0.0696091	fakechr1-22731757-22732032:-0.159951:22731757,22732032,276,276
fakechr1	TranscriptID=XM_010090177.1:GeneID=21396851:Strand="+"	22743718	22753955	10238	1	45	0.00439539	fakechr1-22753564-22753608:0.312133:22753564,22753608,45,45
fakechr1	TranscriptID=XM_010090178.1:GeneID=21396852:Strand="+"	22756860	22758671	1812	2	1478	0.815673	fakechr1-22757219-22758645:-0.273378:22757219,22758645,1427,1427	fakechr1-22757100-22757150:-0.575060:22757100,22757150,51,51
fakechr1	TranscriptID=XM_010090181.1:GeneID=21396855:Strand="+"	22810354	22812893	2540	2	64	0.0251969	fakechr1-22812677-22812717:0.624867:22812677,22812717,41,41	fakechr1-22812789-22812811:-0.524867:22812789,22812811,23,23
fakechr1	TranscriptID=XM_010090183.1:GeneID=21396857:Strand="+"	22849478	22856520	7043	2	51	0.00724123	fakechr1-22850214-22850240:0.379667:22850214,22850240,27,27	fakechr1-22850153-22850176:-0.527133:22850153,22850176,24,24
fakechr1	TranscriptID=XM_010090186.1:GeneID=21396860:Strand="+"	22865032	22870191	5160	1	104	0.020155	fakechr1-22868669-22868772:0.475933:22868669,22868772,104,104
fakechr1	TranscriptID=XM_010090191.1:GeneID=21396865:Strand="+"	22928209	22939315	11107	5	313	0.0281804	fakechr1-22929630-22929731:0.818455:22929630,22929731,102,102	fakechr1-22935751-22935830:0.395867:22935751,22935830,80,80	fakechr1-22930255-22930310:0.266933:22930255,22930310,56,56	fakechr1-22935529-22935568:-0.411448:22935529,22935568,40,40	fakechr1-22929950-22929984:0.577333:22929950,22929984,35,35
fakechr1	TranscriptID=XM_010090192.1:GeneID=21396866:Strand="+"	22941399	22944912	3514	1	270	0.0768355	fakechr1-22944588-22944857:0.439583:22944588,22944857,270,270
fakechr1	TranscriptID=XM_010090193.1:GeneID=21396867:Strand="-"	22947062	22951905	4844	2	76	0.0156895	fakechr1-22947155-22947203:-0.320000:22947155,22947203,49,49	fakechr1-22947095-22947121:-0.571333:22947095,22947121,27,27
fakechr1	TranscriptID=XM_010090194.1:GeneID=21396868:Strand="-"	22961775	22965937	4163	5	757	0.18184	fakechr1-22962607-22962890:-0.457959:22962607,22962890,284,284	fakechr1-22963598-22963780:0.539167:22963598,22963780,183,183	fakechr1-22961809-22961981:0.505229:22961809,22961981,173,173	fakechr1-22965272-22965357:-0.225375:22965272,22965357,86,86	fakechr1-22965427-22965457:-0.307200:22965427,22965457,31,31
fakechr1	TranscriptID=XM_010090197.1:GeneID=21396871:Strand="-"	23026609	23027046	438	1	14	0.0319635	fakechr1-23027033-23027078:-0.420400:23027033,23027078,46,14
fakechr1	TranscriptID=XM_010090199.1:GeneID=21396873:Strand="+"	23049024	23054522	5499	1	24	0.00436443	fakechr1-23049103-23049126:0.517046:23049103,23049126,24,24
fakechr1	TranscriptID=XM_010090200.1:GeneID=21384726:Strand="+"	23067427	23073458	6032	3	331	0.054874	fakechr1-23071028-23071222:-0.383800:23071028,23071222,195,195	fakechr1-23073139-23073208:0.396537:23073139,23073208,70,70	fakechr1-23071853-23071918:-0.305690:23071853,23071918,66,66
fakechr1	TranscriptID=XM_010090202.1:GeneID=21384728:Strand="-"	23079665	23083023	3359	5	701	0.208693	fakechr1-23080089-23080263:0.473170:23080089,23080263,175,175	fakechr1-23080269-23080432:-0.221539:23080269,23080432,164,164	fakechr1-23079692-23079837:0.380467:23079692,23079837,146,146	fakechr1-23081506-23081645:-0.319811:23081506,23081645,140,140	fakechr1-23081195-23081270:0.227933:23081195,23081270,76,76
fakechr1	TranscriptID=XM_010090207.1:GeneID=21393305:Strand="+"	23130327	23135378	5052	3	239	0.047308	fakechr1-23132115-23132246:0.309381:23132115,23132246,132,132	fakechr1-23132955-23133039:0.609857:23132955,23133039,85,85	fakechr1-23133467-23133488:-0.320267:23133467,23133488,22,22
fakechr1	TranscriptID=XM_010090208.1:GeneID=21393306:Strand="-"	23139539	23142438	2900	2	464	0.16	fakechr1-23141047-23141303:0.231368:23141047,23141303,257,257	fakechr1-23139477-23139745:0.320564:23139477,23139745,269,207
fakechr1	TranscriptID=XM_010090209.1:GeneID=21393307:Strand="-"	23144056	23150626	6571	1	11	0.00167402	fakechr1-23145382-23145392:0.231000:23145382,23145392,11,11
fakechr1	TranscriptID=XM_010090210.1:GeneID=21393308:Strand="+"	23151901	23157824	5924	2	112	0.0189061	fakechr1-23156344-23156429:0.600333:23156344,23156429,86,86	fakechr1-23156651-23156676:-0.290793:23156651,23156676,26,26
fakechr1	TranscriptID=XM_010090211.1:GeneID=21393309:Strand="-"	23163189	23173490	10302	8	1442	0.139973	fakechr1-23163643-23164137:-0.141222:23163643,23164137,495,495	fakechr1-23164348-23164701:-0.126571:23164348,23164701,354,354	fakechr1-23166665-23166977:-0.199444:23166665,23166977,313,313	fakechr1-23168017-23168143:-0.300783:23168017,23168143,127,127	fakechr1-23168284-23168333:-0.172267:23168284,23168333,50,50	fakechr1-23168664-23168701:-0.182667:23168664,23168701,38,38	fakechr1-23169753-23169788:-0.200067:23169753,23169788,36,36	fakechr1-23166989-23167017:-0.368200:23166989,23167017,29,29
fakechr1	TranscriptID=XM_010090213.1:GeneID=21393311:Strand="-"	23191706	23194566	2861	2	553	0.193289	fakechr1-23194030-23194420:-0.155700:23194030,23194420,391,391	fakechr1-23192717-23192878:-0.237500:23192717,23192878,162,162
fakechr1	TranscriptID=XM_010090215.1:GeneID=21393313:Strand="+"	23224572	23231474	6903	1	51	0.00738809	fakechr1-23231332-23231382:-0.409800:23231332,23231382,51,51
fakechr1	TranscriptID=XM_010090221.1:GeneID=21393319:Strand="-"	23275932	23285225	9294	6	981	0.105552	fakechr1-23280284-23280586:-0.373468:23280284,23280586,303,303	fakechr1-23282415-23282673:-0.384133:23282415,23282673,259,259	fakechr1-23276558-23276777:-0.396756:23276558,23276777,220,220	fakechr1-23282729-23282816:0.139600:23282729,23282816,88,88	fakechr1-23278764-23278828:-0.444589:23278764,23278828,65,65	fakechr1-23283608-23283653:-0.335873:23283608,23283653,46,46
fakechr1	TranscriptID=XM_010090222.1:GeneID=21393320:Strand="-"	23289941	23294050	4110	1	47	0.0114355	fakechr1-23291038-23291084:0.326817:23291038,23291084,47,47
fakechr1	TranscriptID=XM_010090224.1:GeneID=21393322:Strand="-"	23303346	23307939	4594	1	77	0.016761	fakechr1-23304318-23304394:-0.526000:23304318,23304394,77,77
fakechr1	TranscriptID=XM_010090226.1:GeneID=21393324:Strand="+"	23321416	23323681	2266	1	328	0.144748	fakechr1-23322332-23322659:0.400000:23322332,23322659,328,328
fakechr1	TranscriptID=XM_010090232.1:GeneID=21393330:Strand="+"	23384018	23388209	4192	1	118	0.0281489	fakechr1-23385553-23385670:-0.518558:23385553,23385670,118,118
fakechr1	TranscriptID=XM_010090235.1:GeneID=21385658:Strand="-"	23448030	23457948	9919	3	146	0.0147192	fakechr1-23454841-23454905:-0.318933:23454841,23454905,65,65	fakechr1-23449459-23449505:-0.261867:23449459,23449505,47,47	fakechr1-23450703-23450736:-0.278800:23450703,23450736,34,34
fakechr1	TranscriptID=XM_010090236.1:GeneID=21385659:Strand="-"	23475221	23477975	2755	2	352	0.127768	fakechr1-23475300-23475586:-0.432893:23475300,23475586,287,287	fakechr1-23476721-23476785:-0.410800:23476721,23476785,65,65
fakechr1	TranscriptID=XM_010090238.1:GeneID=21385661:Strand="-"	23483490	23486634	3145	2	223	0.0709062	fakechr1-23483659-23483814:0.192956:23483659,23483814,156,156	fakechr1-23483592-23483658:0.405300:23483592,23483658,67,67
fakechr1	TranscriptID=XM_010090239.1:GeneID=21385662:Strand="+"	23493467	23494435	969	1	50	0.0515996	fakechr1-23493939-23493988:-0.190743:23493939,23493988,50,50
fakechr1	TranscriptID=XM_010090243.1:GeneID=21399961:Strand="+"	23597408	23600964	3557	2	172	0.0483554	fakechr1-23599336-23599483:0.550333:23599336,23599483,148,148	fakechr1-23600578-23600601:0.525200:23600578,23600601,24,24
fakechr1	TranscriptID=XM_010090248.1:GeneID=21399966:Strand="-"	23636007	23639715	3709	2	290	0.0781882	fakechr1-23638556-23638795:-0.453533:23638556,23638795,240,240	fakechr1-23636858-23636907:-0.366377:23636858,23636907,50,50
fakechr1	TranscriptID=XM_010090256.1:GeneID=21399974:Strand="+"	23685714	23692124	6411	1	24	0.00374357	fakechr1-23690105-23690128:-0.311417:23690105,23690128,24,24
fakechr1	TranscriptID=XM_010090258.1:GeneID=21399976:Strand="+"	23719359	23723545	4187	2	296	0.070695	fakechr1-23722076-23722330:0.355207:23722076,23722330,255,255	fakechr1-23722539-23722579:0.227060:23722539,23722579,41,41
fakechr1	TranscriptID=XM_010090259.1:GeneID=21399977:Strand="-"	23730142	23734106	3965	3	181	0.0456494	fakechr1-23732308-23732407:0.373417:23732308,23732407,100,100	fakechr1-23730453-23730498:0.236598:23730453,23730498,46,46	fakechr1-23730576-23730610:-0.233088:23730576,23730610,35,35
fakechr1	TranscriptID=XM_010090261.1:GeneID=21399979:Strand="+"	23749117	23752519	3403	2	176	0.0517191	fakechr1-23750821-23750938:0.540533:23750821,23750938,118,118	fakechr1-23752390-23752447:-0.362667:23752390,23752447,58,58
fakechr1	TranscriptID=XM_010090268.1:GeneID=21399986:Strand="+"	23804898	23807300	2403	2	63	0.0262172	fakechr1-23805906-23805950:-0.509167:23805906,23805950,45,45	fakechr1-23806919-23806936:0.608200:23806919,23806936,18,18
fakechr1	TranscriptID=XM_010090269.1:GeneID=21399987:Strand="-"	23808350	23810899	2550	2	133	0.0521569	fakechr1-23809600-23809717:-0.303400:23809600,23809717,118,118	fakechr1-23809586-23809600:-0.604691:23809586,23809600,15,15
fakechr1	TranscriptID=XM_010090270.1:GeneID=21399988:Strand="-"	23816938	23827161	10224	2	172	0.0168232	fakechr1-23821672-23821769:-0.406541:23821672,23821769,98,98	fakechr1-23819629-23819702:0.439333:23819629,23819702,74,74
fakechr1	TranscriptID=XM_010090271.1:GeneID=21399989:Strand="+"	23831732	23833690	1959	2	149	0.0760592	fakechr1-23833562-23833659:0.319028:23833562,23833659,98,98	fakechr1-23833217-23833267:-0.187899:23833217,23833267,51,51
fakechr1	TranscriptID=XM_010090274.1:GeneID=21399992:Strand="-"	23856353	23860473	4121	3	125	0.0303324	fakechr1-23856988-23857054:-0.171714:23856988,23857054,67,67	fakechr1-23860042-23860079:-0.211533:23860042,23860079,38,38	fakechr1-23860023-23860042:-0.124914:23860023,23860042,20,20
fakechr1	TranscriptID=XM_010090275.1:GeneID=21399993:Strand="-"	23878360	23881457	3098	1	50	0.0161394	fakechr1-23878630-23878679:-0.112600:23878630,23878679,50,50
fakechr1	TranscriptID=XM_010090276.1:GeneID=21399994:Strand="+"	23900612	23907329	6718	6	1349	0.200804	fakechr1-23903728-23904500:0.399901:23903728,23904500,773,773	fakechr1-23905367-23905643:0.511250:23905367,23905643,277,277	fakechr1-23906778-23906920:0.562707:23906778,23906920,143,143	fakechr1-23902014-23902091:0.580714:23902014,23902091,78,78	fakechr1-23906204-23906250:-0.411865:23906204,23906250,47,47	fakechr1-23905246-23905276:-0.553400:23905246,23905276,31,31
fakechr1	TranscriptID=XM_010090279.1:GeneID=21399997:Strand="-"	23917264	23918975	1712	1	488	0.285047	fakechr1-23917152-23917751:0.205603:23917152,23917751,600,488
fakechr1	TranscriptID=XM_010090283.1:GeneID=21400001:Strand="-"	23943761	23947288	3528	2	133	0.0376984	fakechr1-23944252-23944327:0.310500:23944252,23944327,76,76	fakechr1-23945138-23945194:0.318600:23945138,23945194,57,57
fakechr1	TranscriptID=XM_010090284.1:GeneID=21400002:Strand="-"	23950845	23952512	1668	1	132	0.0791367	fakechr1-23951527-23951658:-0.479542:23951527,23951658,132,132
fakechr1	TranscriptID=XM_010090287.1:GeneID=21400005:Strand="-"	23966606	23968149	1544	2	101	0.0654145	fakechr1-23967255-23967322:0.179905:23967255,23967322,68,68	fakechr1-23966732-23966764:0.403067:23966732,23966764,33,33
fakechr1	TranscriptID=XM_010090288.1:GeneID=21400006:Strand="-"	23972016	23974534	2519	1	73	0.0289798	fakechr1-23974294-23974366:0.427074:23974294,23974366,73,73
fakechr1	TranscriptID=XM_010090292.1:GeneID=21400010:Strand="+"	24010969	24015829	4861	1	11	0.00226291	fakechr1-24014525-24014535:0.463933:24014525,24014535,11,11
fakechr1	TranscriptID=XM_010090293.1:GeneID=21400011:Strand="-"	24016150	24020429	4280	2	163	0.0380841	fakechr1-24019020-24019165:0.221889:24019020,24019165,146,146	fakechr1-24016215-24016231:0.308400:24016215,24016231,17,17
fakechr1	TranscriptID=XM_010090294.1:GeneID=21400012:Strand="-"	24047631	24051206	3576	1	57	0.0159396	fakechr1-24048550-24048606:0.130591:24048550,24048606,57,57
fakechr1	TranscriptID=XM_010090297.1:GeneID=21400015:Strand="+"	24084145	24084525	381	1	381	1	fakechr1-24083986-24084604:0.567091:24083986,24084604,619,381
fakechr1	TranscriptID=XM_010090298.1:GeneID=21400016:Strand="+"	24084551	24085388	838	1	54	0.0644391	fakechr1-24083986-24084604:0.567091:24083986,24084604,619,54
fakechr1	TranscriptID=XM_010090301.1:GeneID=21400019:Strand="+"	24096265	24099254	2990	1	92	0.0307692	fakechr1-24098119-24098210:0.407667:24098119,24098210,92,92
fakechr1	TranscriptID=XM_010090303.1:GeneID=21400021:Strand="+"	24117512	24119819	2308	1	139	0.0602253	fakechr1-24119331-24119469:0.298640:24119331,24119469,139,139
fakechr1	TranscriptID=XM_010090305.1:GeneID=21400023:Strand="+"	24128815	24130845	2031	1	130	0.0640079	fakechr1-24130433-24130562:-0.558285:24130433,24130562,130,130
fakechr1	TranscriptID=XM_010090308.1:GeneID=21387519:Strand="+"	24326100	24331021	4922	1	224	0.04551	fakechr1-24327529-24327752:-0.326840:24327529,24327752,224,224
fakechr1	TranscriptID=XM_010090310.1:GeneID=21387521:Strand="-"	24355163	24356742	1580	1	235	0.148734	fakechr1-24355699-24355933:-0.743041:24355699,24355933,235,235
fakechr1	TranscriptID=XM_010090311.1:GeneID=21387522:Strand="+"	24360622	24361947	1326	6	629	0.474359	fakechr1-24361088-24361489:-0.239931:24361088,24361489,402,402	fakechr1-24361820-24361887:0.395933:24361820,24361887,68,68	fakechr1-24360815-24360876:0.393067:24360815,24360876,62,62	fakechr1-24361489-24361526:-0.389072:24361489,24361526,38,38	fakechr1-24361052-24361088:-0.268193:24361052,24361088,37,37	fakechr1-24361621-24361642:0.288600:24361621,24361642,22,22
fakechr1	TranscriptID=XM_010090312.1:GeneID=21387523:Strand="+"	24388588	24389913	1326	1	118	0.0889894	fakechr1-24389455-24389572:-0.439600:24389455,24389572,118,118
fakechr1	TranscriptID=XM_010090318.1:GeneID=21387529:Strand="-"	24442344	24445731	3388	1	18	0.00531287	fakechr1-24445115-24445132:-0.126795:24445115,24445132,18,18
fakechr1	TranscriptID=XM_010090319.1:GeneID=21388563:Strand="-"	24451751	24455945	4195	3	167	0.0398093	fakechr1-24454628-24454722:-0.428774:24454628,24454722,95,95	fakechr1-24452658-24452711:0.319000:24452658,24452711,54,54	fakechr1-24451772-24451789:0.419188:24451772,24451789,18,18
fakechr1	TranscriptID=XM_010090323.1:GeneID=21388567:Strand="-"	24501994	24506516	4523	4	271	0.059916	fakechr1-24502459-24502569:0.677238:24502459,24502569,111,111	fakechr1-24502233-24502324:-0.433800:24502233,24502324,92,92	fakechr1-24504903-24504939:-0.433333:24504903,24504939,37,37	fakechr1-24502110-24502140:0.315133:24502110,24502140,31,31
fakechr1	TranscriptID=XM_010090329.1:GeneID=21388573:Strand="-"	24562469	24569222	6754	1	241	0.0356826	fakechr1-24563250-24563490:0.467667:24563250,24563490,241,241
fakechr1	TranscriptID=XM_010090330.1:GeneID=21388574:Strand="-"	24571427	24577371	5945	8	1685	0.283431	fakechr1-24572696-24573431:0.292238:24572696,24573431,736,736	fakechr1-24575982-24576279:-0.211523:24575982,24576279,298,298	fakechr1-24576377-24576618:-0.488879:24576377,24576618,242,242	fakechr1-24575292-24575411:-0.362987:24575292,24575411,120,120	fakechr1-24573961-24574052:0.482333:24573961,24574052,92,92	fakechr1-24572617-24572696:-0.545000:24572617,24572696,80,80	fakechr1-24574105-24574164:0.249824:24574105,24574164,60,60	fakechr1-24575031-24575087:0.167918:24575031,24575087,57,57
fakechr1	TranscriptID=XM_010090331.1:GeneID=21388575:Strand="-"	24578816	24581723	2908	1	95	0.0326685	fakechr1-24579730-24579824:0.414533:24579730,24579824,95,95
fakechr1	TranscriptID=XM_010090332.1:GeneID=21388576:Strand="-"	24583013	24583564	552	1	63	0.11413	fakechr1-24582997-24583075:-0.173193:24582997,24583075,79,63
fakechr1	TranscriptID=XM_010090333.1:GeneID=21388577:Strand="-"	24588627	24610027	21401	3	464	0.0216812	fakechr1-24608963-24609210:0.601429:24608963,24609210,248,248	fakechr1-24592436-24592597:-0.297121:24592436,24592597,162,162	fakechr1-24593537-24593590:0.237757:24593537,24593590,54,54
fakechr1	TranscriptID=XM_010090336.1:GeneID=21385061:Strand="-"	24625308	24629341	4034	1	24	0.00594943	fakechr1-24625436-24625459:0.248818:24625436,24625459,24,24
fakechr1	TranscriptID=XM_010090338.1:GeneID=21385063:Strand="+"	24642067	24647030	4964	3	261	0.0525786	fakechr1-24646593-24646812:0.445312:24646593,24646812,220,220	fakechr1-24646833-24646862:0.236467:24646833,24646862,30,30	fakechr1-24646862-24646872:0.206333:24646862,24646872,11,11
fakechr1	TranscriptID=XM_010090339.1:GeneID=21385064:Strand="+"	24650369	24655350	4982	2	52	0.0104376	fakechr1-24655151-24655183:-0.492633:24655151,24655183,33,33	fakechr1-24655000-24655018:-0.120933:24655000,24655018,19,19
fakechr1	TranscriptID=XM_010090340.1:GeneID=21385065:Strand="-"	24656641	24659981	3341	1	128	0.0383119	fakechr1-24656866-24656993:-0.168273:24656866,24656993,128,128
fakechr1	TranscriptID=XM_010090344.1:GeneID=21391259:Strand="+"	24691304	24697268	5965	3	630	0.105616	fakechr1-24694091-24694377:0.185343:24694091,24694377,287,287	fakechr1-24695715-24695928:0.279912:24695715,24695928,214,214	fakechr1-24697066-24697194:-0.478533:24697066,24697194,129,129
fakechr1	TranscriptID=XM_010090345.1:GeneID=21391260:Strand="+"	24717359	24721986	4628	2	108	0.0233362	fakechr1-24721469-24721561:-0.370619:24721469,24721561,93,93	fakechr1-24721381-24721395:-0.520507:24721381,24721395,15,15
fakechr1	TranscriptID=XM_010090348.1:GeneID=21391263:Strand="+"	24740506	24755969	15464	4	190	0.0122866	fakechr1-24755696-24755775:-0.265594:24755696,24755775,80,80	fakechr1-24748301-24748364:-0.306133:24748301,24748364,64,64	fakechr1-24754385-24754411:-0.285200:24754385,24754411,27,27	fakechr1-24750140-24750158:0.567733:24750140,24750158,19,19
fakechr1	TranscriptID=XM_010090350.1:GeneID=21391265:Strand="+"	24758925	24760897	1973	2	56	0.0283832	fakechr1-24760862-24760956:0.492996:24760862,24760956,95,36	fakechr1-24760778-24760797:-0.838272:24760778,24760797,20,20
fakechr1	TranscriptID=XM_010090352.1:GeneID=21391267:Strand="-"	24769845	24773618	3774	1	28	0.00741918	fakechr1-24769953-24769980:-0.245833:24769953,24769980,28,28
fakechr1	TranscriptID=XM_010090354.1:GeneID=21391269:Strand="-"	24800754	24803820	3067	2	310	0.101076	fakechr1-24802347-24802504:0.485792:24802347,24802504,158,158	fakechr1-24802677-24802828:0.866267:24802677,24802828,152,152
fakechr1	TranscriptID=XM_010090356.1:GeneID=21391271:Strand="+"	24830572	24839633	9062	5	1237	0.136504	fakechr1-24838217-24838865:-0.447379:24838217,24838865,649,649	fakechr1-24832603-24832854:-0.341630:24832603,24832854,252,252	fakechr1-24834146-24834397:0.430467:24834146,24834397,252,252	fakechr1-24836024-24836066:-0.392533:24836024,24836066,43,43	fakechr1-24833649-24833689:-0.284080:24833649,24833689,41,41
fakechr1	TranscriptID=XM_010090361.1:GeneID=21391276:Strand="+"	24872488	24872673	186	3	157	0.844086	fakechr1-24872439-24872554:-0.575327:24872439,24872554,116,67	fakechr1-24872605-24872663:-0.549667:24872605,24872663,59,59	fakechr1-24872554-24872584:-0.666667:24872554,24872584,31,31
fakechr1	TranscriptID=XM_010090363.1:GeneID=21391278:Strand="-"	24883364	24889456	6093	3	460	0.0754965	fakechr1-24887336-24887532:0.300333:24887336,24887532,197,197	fakechr1-24886796-24886942:0.338000:24886796,24886942,147,147	fakechr1-24888326-24888441:0.478304:24888326,24888441,116,116
fakechr1	TranscriptID=XM_010090365.1:GeneID=21391280:Strand="+"	24907626	24911494	3869	3	242	0.0625485	fakechr1-24910421-24910519:0.444533:24910421,24910519,99,99	fakechr1-24908956-24909041:-0.700086:24908956,24909041,86,86	fakechr1-24909837-24909893:-0.353314:24909837,24909893,57,57
fakechr1	TranscriptID=XM_010090368.1:GeneID=21386765:Strand="-"	24930198	24938841	8644	9	1637	0.18938	fakechr1-24935464-24935992:0.340596:24935464,24935992,529,529	fakechr1-24933881-24934231:-0.459496:24933881,24934231,351,351	fakechr1-24934732-24935037:0.415644:24934732,24935037,306,306	fakechr1-24932972-24933167:0.448049:24932972,24933167,196,196	fakechr1-24931469-24931538:-0.429288:24931469,24931538,70,70	fakechr1-24936151-24936207:0.617400:24936151,24936207,57,57	fakechr1-24931274-24931328:-0.271979:24931274,24931328,55,55	fakechr1-24932861-24932904:-0.543333:24932861,24932904,44,44	fakechr1-24933431-24933459:0.397467:24933431,24933459,29,29
fakechr1	TranscriptID=XM_010090369.1:GeneID=21386766:Strand="-"	24950663	24955500	4838	1	124	0.0256304	fakechr1-24951318-24951441:-0.459541:24951318,24951441,124,124
fakechr1	TranscriptID=XM_010090371.1:GeneID=21386768:Strand="-"	24959869	24960168	300	1	98	0.326667	fakechr1-24959859-24959966:0.508199:24959859,24959966,108,98
fakechr1	TranscriptID=XM_010090372.1:GeneID=21386769:Strand="+"	24969677	24972594	2918	4	299	0.102467	fakechr1-24972373-24972464:0.454636:24972373,24972464,92,92	fakechr1-24971519-24971592:0.486800:24971519,24971592,74,74	fakechr1-24970423-24970493:0.339933:24970423,24970493,71,71	fakechr1-24969854-24969915:0.265667:24969854,24969915,62,62
fakechr1	TranscriptID=XM_010090373.1:GeneID=21386770:Strand="+"	24975928	24979216	3289	2	447	0.135908	fakechr1-24976746-24976997:-0.378276:24976746,24976997,252,252	fakechr1-24978641-24978835:0.446733:24978641,24978835,195,195
fakechr1	TranscriptID=XM_010090374.1:GeneID=21386771:Strand="-"	24980744	24982019	1276	3	94	0.0736677	fakechr1-24981236-24981290:0.308467:24981236,24981290,55,55	fakechr1-24981863-24981887:-0.667200:24981863,24981887,25,25	fakechr1-24981475-24981488:-0.289600:24981475,24981488,14,14
fakechr1	TranscriptID=XM_010090376.1:GeneID=21386773:Strand="-"	24989750	24992107	2358	2	48	0.0203562	fakechr1-24991528-24991552:-0.432417:24991528,24991552,25,25	fakechr1-24990995-24991017:0.409867:24990995,24991017,23,23
fakechr1	TranscriptID=XM_010090377.1:GeneID=21386774:Strand="+"	24997408	24999489	2082	1	19	0.00912584	fakechr1-24998896-24998914:-0.306847:24998896,24998914,19,19
fakechr1	TranscriptID=XM_010090379.1:GeneID=21386776:Strand="-"	25006072	25010084	4013	4	165	0.0411164	fakechr1-25007157-25007227:0.145567:25007157,25007227,71,71	fakechr1-25006400-25006433:0.450333:25006400,25006433,34,34	fakechr1-25007254-25007287:0.540400:25007254,25007287,34,34	fakechr1-25006188-25006213:0.502133:25006188,25006213,26,26
fakechr1	TranscriptID=XM_010090381.1:GeneID=21386778:Strand="+"	25019878	25027769	7892	5	697	0.0883173	fakechr1-25021049-25021287:0.295693:25021049,25021287,239,239	fakechr1-25025684-25025872:0.277600:25025684,25025872,189,189	fakechr1-25023364-25023524:-0.379306:25023364,25023524,161,161	fakechr1-25023694-25023754:-0.426400:25023694,25023754,61,61	fakechr1-25024102-25024148:-0.325333:25024102,25024148,47,47
fakechr1	TranscriptID=XM_010090388.1:GeneID=21399522:Strand="-"	25130626	25137796	7171	7	1407	0.196207	fakechr1-25136480-25136953:-0.186788:25136480,25136953,474,474	fakechr1-25131837-25132108:-0.500242:25131837,25132108,272,272	fakechr1-25133458-25133717:0.565000:25133458,25133717,260,260	fakechr1-25132960-25133161:0.293000:25132960,25133161,202,202	fakechr1-25134748-25134818:0.414458:25134748,25134818,71,71	fakechr1-25132255-25132318:0.296267:25132255,25132318,64,64	fakechr1-25132716-25132779:-0.413524:25132716,25132779,64,64
fakechr1	TranscriptID=XM_010090394.1:GeneID=21399528:Strand="-"	25169033	25173624	4592	7	354	0.0770906	fakechr1-25169103-25169223:-0.418133:25169103,25169223,121,121	fakechr1-25170478-25170572:0.382933:25170478,25170572,95,95	fakechr1-25169499-25169535:0.401578:25169499,25169535,37,37	fakechr1-25172836-25172872:-0.226400:25172836,25172872,37,37	fakechr1-25171775-25171798:-0.596733:25171775,25171798,24,24	fakechr1-25172981-25173003:0.447400:25172981,25173003,23,23	fakechr1-25172779-25172795:0.183667:25172779,25172795,17,17
fakechr1	TranscriptID=XM_010090396.1:GeneID=21399530:Strand="-"	25191531	25195508	3978	2	386	0.0970337	fakechr1-25194160-25194424:-0.376717:25194160,25194424,265,265	fakechr1-25191594-25191714:-0.596333:25191594,25191714,121,121
fakechr1	TranscriptID=XM_010090397.1:GeneID=21399531:Strand="+"	25209491	25214622	5132	1	90	0.017537	fakechr1-25210508-25210597:-0.368508:25210508,25210597,90,90
fakechr1	TranscriptID=XM_010090400.1:GeneID=21399534:Strand="-"	25227870	25230124	2255	1	36	0.0159645	fakechr1-25228559-25228594:-0.212762:25228559,25228594,36,36
fakechr1	TranscriptID=XM_010090401.1:GeneID=21399535:Strand="-"	25252751	25259903	7153	2	256	0.0357892	fakechr1-25258615-25258851:-0.388630:25258615,25258851,237,237	fakechr1-25252742-25252769:0.358333:25252742,25252769,28,19
fakechr1	TranscriptID=XM_010090405.1:GeneID=21399539:Strand="-"	25280423	25294564	14142	4	351	0.0248197	fakechr1-25284228-25284383:0.535048:25284228,25284383,156,156	fakechr1-25280671-25280751:0.786749:25280671,25280751,81,81	fakechr1-25289759-25289823:0.803533:25289759,25289823,65,65	fakechr1-25290473-25290521:0.481167:25290473,25290521,49,49
fakechr1	TranscriptID=XM_010090408.1:GeneID=21399542:Strand="-"	25311325	25318753	7429	2	670	0.0901871	fakechr1-25315621-25316243:-0.250493:25315621,25316243,623,623	fakechr1-25311684-25311730:0.416583:25311684,25311730,47,47
fakechr1	TranscriptID=XM_010090409.1:GeneID=21399543:Strand="-"	25320611	25328126	7516	4	1043	0.138771	fakechr1-25320605-25321241:-0.228716:25320605,25321241,637,631	fakechr1-25322180-25322422:0.389312:25322180,25322422,243,243	fakechr1-25321275-25321365:-0.753000:25321275,25321365,91,91	fakechr1-25323784-25323861:-0.382066:25323784,25323861,78,78
fakechr1	TranscriptID=XM_010090410.1:GeneID=21399544:Strand="+"	25334757	25337818	3062	5	573	0.187133	fakechr1-25336361-25336702:-0.187582:25336361,25336702,342,342	fakechr1-25337697-25337781:0.236133:25337697,25337781,85,85	fakechr1-25335816-25335885:0.812722:25335816,25335885,70,70	fakechr1-25337626-25337665:0.191293:25337626,25337665,40,40	fakechr1-25335760-25335795:0.272000:25335760,25335795,36,36
fakechr1	TranscriptID=XM_010090411.1:GeneID=21399545:Strand="+"	25337969	25344444	6476	2	223	0.0344348	fakechr1-25344176-25344335:0.158434:25344176,25344335,160,160	fakechr1-25343900-25343962:-0.190080:25343900,25343962,63,63
fakechr1	TranscriptID=XM_010090412.1:GeneID=21399546:Strand="+"	25345719	25353190	7472	2	136	0.0182013	fakechr1-25352590-25352706:0.346662:25352590,25352706,117,117	fakechr1-25348481-25348499:0.457667:25348481,25348499,19,19
fakechr1	TranscriptID=XM_010090413.1:GeneID=21399547:Strand="+"	25354589	25354900	312	1	21	0.0673077	fakechr1-25354880-25354965:-0.402230:25354880,25354965,86,21
fakechr1	TranscriptID=XM_010090414.1:GeneID=21399548:Strand="-"	25355482	25357655	2174	2	371	0.170653	fakechr1-25357300-25357623:-0.448257:25357300,25357623,324,324	fakechr1-25355478-25355528:0.288892:25355478,25355528,51,47
fakechr1	TranscriptID=XM_010090415.1:GeneID=21399549:Strand="+"	25364570	25364966	397	1	44	0.110831	fakechr1-25364923-25365110:-0.522120:25364923,25365110,188,44
fakechr1	TranscriptID=XM_010090416.1:GeneID=21399550:Strand="-"	25365410	25370890	5481	3	192	0.0350301	fakechr1-25365417-25365530:0.347733:25365417,25365530,114,114	fakechr1-25366552-25366591:0.422600:25366552,25366591,40,40	fakechr1-25365985-25366022:0.236333:25365985,25366022,38,38
fakechr1	TranscriptID=XM_010090417.1:GeneID=21399551:Strand="+"	25371199	25378970	7772	5	378	0.0486361	fakechr1-25378398-25378541:0.423733:25378398,25378541,144,144	fakechr1-25377687-25377788:0.289372:25377687,25377788,102,102	fakechr1-25378613-25378675:-0.212437:25378613,25378675,63,63	fakechr1-25378164-25378208:-0.390867:25378164,25378208,45,45	fakechr1-25378919-25378942:-0.255467:25378919,25378942,24,24
fakechr1	TranscriptID=XM_010090418.1:GeneID=21399552:Strand="+"	25380626	25385433	4808	1	110	0.0228785	fakechr1-25382970-25383079:-0.265667:25382970,25383079,110,110
fakechr1	TranscriptID=XM_010090419.1:GeneID=21399553:Strand="-"	25386402	25396237	9836	2	283	0.0287719	fakechr1-25392236-25392419:0.251055:25392236,25392419,184,184	fakechr1-25394949-25395047:0.355191:25394949,25395047,99,99
fakechr1	TranscriptID=XM_010090422.1:GeneID=21399556:Strand="+"	25447295	25450331	3037	1	39	0.0128416	fakechr1-25450131-25450169:0.591067:25450131,25450169,39,39
fakechr1	TranscriptID=XM_010090423.1:GeneID=21399557:Strand="+"	25451000	25452148	1149	2	142	0.123586	fakechr1-25451046-25451176:0.575750:25451046,25451176,131,131	fakechr1-25452097-25452107:-0.266000:25452097,25452107,11,11
fakechr1	TranscriptID=XM_010090425.1:GeneID=21399559:Strand="-"	25478147	25482016	3870	1	28	0.00723514	fakechr1-25478239-25478266:0.233400:25478239,25478266,28,28
fakechr1	TranscriptID=XM_010090427.1:GeneID=21399561:Strand="+"	25485694	25489273	3580	3	127	0.0354749	fakechr1-25489053-25489122:0.417303:25489053,25489122,70,70	fakechr1-25487794-25487830:-0.924792:25487794,25487830,37,37	fakechr1-25488919-25488938:0.343812:25488919,25488938,20,20
fakechr1	TranscriptID=XM_010090428.1:GeneID=21399562:Strand="+"	25502728	25505805	3078	1	150	0.0487329	fakechr1-25505459-25505608:0.128040:25505459,25505608,150,150
fakechr1	TranscriptID=XM_010090429.1:GeneID=21399563:Strand="+"	25514079	25517789	3711	3	332	0.0894638	fakechr1-25517440-25517631:-0.255667:25517440,25517631,192,192	fakechr1-25516290-25516380:0.780800:25516290,25516380,91,91	fakechr1-25517259-25517307:0.275765:25517259,25517307,49,49
fakechr1	TranscriptID=XM_010090430.1:GeneID=21399564:Strand="+"	25521277	25527314	6038	2	80	0.0132494	fakechr1-25526974-25527014:-0.188028:25526974,25527014,41,41	fakechr1-25525876-25525914:0.358939:25525876,25525914,39,39
fakechr1	TranscriptID=XM_010090431.1:GeneID=21399565:Strand="+"	25530518	25540016	9499	5	397	0.0417939	fakechr1-25536451-25536575:0.904739:25536451,25536575,125,125	fakechr1-25533220-25533314:0.434333:25533220,25533314,95,95	fakechr1-25534450-25534516:0.730524:25534450,25534516,67,67	fakechr1-25539848-25539907:0.220933:25539848,25539907,60,60	fakechr1-25533439-25533488:0.345333:25533439,25533488,50,50
fakechr1	TranscriptID=XM_010090435.1:GeneID=21399569:Strand="+"	25568848	25574619	5772	6	1017	0.176195	fakechr1-25572490-25573006:-0.365278:25572490,25573006,517,517	fakechr1-25571991-25572292:-0.556816:25571991,25572292,302,302	fakechr1-25573555-25573651:-0.371600:25573555,25573651,97,97	fakechr1-25574093-25574131:-0.416867:25574093,25574131,39,39	fakechr1-25571450-25571487:0.535333:25571450,25571487,38,38	fakechr1-25573714-25573737:-0.329733:25573714,25573737,24,24
fakechr1	TranscriptID=XM_010090438.1:GeneID=21399572:Strand="-"	25605275	25612924	7650	10	1934	0.25281	fakechr1-25606344-25606999:-0.229033:25606344,25606999,656,656	fakechr1-25605666-25606301:0.292859:25605666,25606301,636,636	fakechr1-25609233-25609392:-0.429659:25609233,25609392,160,160	fakechr1-25612335-25612490:-0.382809:25612335,25612490,156,156	fakechr1-25611885-25611962:-0.319133:25611885,25611962,78,78	fakechr1-25607032-25607100:0.145194:25607032,25607100,69,69	fakechr1-25610767-25610829:0.503400:25610767,25610829,63,63	fakechr1-25611141-25611189:0.182000:25611141,25611189,49,49	fakechr1-25607225-25607260:0.280000:25607225,25607260,36,36	fakechr1-25608871-25608901:-0.262267:25608871,25608901,31,31
fakechr1	TranscriptID=XM_010090439.1:GeneID=21399573:Strand="-"	25614988	25626232	11245	1	106	0.00942641	fakechr1-25619857-25619962:0.301708:25619857,25619962,106,106
fakechr1	TranscriptID=XM_010090440.1:GeneID=21399574:Strand="-"	25627847	25637243	9397	3	533	0.0567202	fakechr1-25634056-25634346:0.208298:25634056,25634346,291,291	fakechr1-25636213-25636353:0.464987:25636213,25636353,141,141	fakechr1-25631261-25631361:0.416844:25631261,25631361,101,101
fakechr1	TranscriptID=XM_010090441.1:GeneID=21399575:Strand="+"	25644338	25646544	2207	2	305	0.138197	fakechr1-25645799-25645972:-0.542933:25645799,25645972,174,174	fakechr1-25646405-25646535:0.456667:25646405,25646535,131,131
fakechr1	TranscriptID=XM_010090446.1:GeneID=21384970:Strand="+"	25658742	25665547	6806	2	261	0.0383485	fakechr1-25659834-25660040:0.704133:25659834,25660040,207,207	fakechr1-25665452-25665505:0.355892:25665452,25665505,54,54
fakechr1	TranscriptID=XM_010090448.1:GeneID=21384972:Strand="-"	25674028	25677903	3876	2	118	0.0304438	fakechr1-25676359-25676441:-0.385533:25676359,25676441,83,83	fakechr1-25676924-25676958:-0.333133:25676924,25676958,35,35
fakechr1	TranscriptID=XM_010090449.1:GeneID=21384973:Strand="-"	25681203	25685022	3820	2	82	0.021466	fakechr1-25682426-25682472:0.384095:25682426,25682472,47,47	fakechr1-25682259-25682293:0.382400:25682259,25682293,35,35
fakechr1	TranscriptID=XM_010090450.1:GeneID=21384974:Strand="-"	25689547	25692681	3135	2	102	0.0325359	fakechr1-25689619-25689688:-0.361667:25689619,25689688,70,70	fakechr1-25692447-25692478:-0.256867:25692447,25692478,32,32
fakechr1	TranscriptID=XM_010090451.1:GeneID=21401285:Strand="+"	25703853	25708256	4404	3	200	0.0454133	fakechr1-25707065-25707193:-0.443267:25707065,25707193,129,129	fakechr1-25703886-25703931:-0.495458:25703886,25703931,46,46	fakechr1-25708007-25708031:-0.346867:25708007,25708031,25,25
fakechr1	TranscriptID=XM_010090453.1:GeneID=21401287:Strand="-"	25727762	25728427	666	1	79	0.118619	fakechr1-25727848-25727926:-0.519986:25727848,25727926,79,79
fakechr1	TranscriptID=XM_010090454.1:GeneID=21401288:Strand="+"	25734765	25745023	10259	1	16	0.00155961	fakechr1-25737595-25737610:-0.250930:25737595,25737610,16,16
fakechr1	TranscriptID=XM_010090460.1:GeneID=21401294:Strand="+"	25778876	25779106	231	1	84	0.363636	fakechr1-25778890-25778973:-0.834620:25778890,25778973,84,84
fakechr1	TranscriptID=XM_010090461.1:GeneID=21401295:Strand="+"	25782822	25792445	9624	1	252	0.0261845	fakechr1-25784586-25784837:0.593153:25784586,25784837,252,252
fakechr1	TranscriptID=XM_010090462.1:GeneID=21401296:Strand="+"	25801138	25810232	9095	1	226	0.0248488	fakechr1-25805625-25805850:0.628601:25805625,25805850,226,226
fakechr1	TranscriptID=XM_010090464.1:GeneID=21401298:Strand="-"	25824255	25829649	5395	1	52	0.00963855	fakechr1-25826971-25827022:0.169967:25826971,25827022,52,52
fakechr1	TranscriptID=XM_010090465.1:GeneID=21401299:Strand="+"	25831749	25834720	2972	4	717	0.241252	fakechr1-25833245-25833742:0.119921:25833245,25833742,498,498	fakechr1-25833742-25833853:-0.425274:25833742,25833853,112,112	fakechr1-25832035-25832105:0.252816:25832035,25832105,71,71	fakechr1-25834573-25834608:-0.522762:25834573,25834608,36,36
fakechr1	TranscriptID=XM_010090466.1:GeneID=21401300:Strand="-"	25835203	25846433	11231	1	62	0.00552043	fakechr1-25835568-25835629:0.646521:25835568,25835629,62,62
fakechr1	TranscriptID=XM_010090467.1:GeneID=21401301:Strand="-"	25851858	25855899	4042	1	23	0.00569025	fakechr1-25855253-25855275:-0.436600:25855253,25855275,23,23
fakechr1	TranscriptID=XM_010090468.1:GeneID=21401302:Strand="-"	25861430	25864103	2674	1	105	0.039267	fakechr1-25861625-25861729:-0.510357:25861625,25861729,105,105
fakechr1	TranscriptID=XM_010090474.1:GeneID=21401308:Strand="+"	25879840	25881568	1729	1	70	0.0404858	fakechr1-25881477-25881546:-0.420429:25881477,25881546,70,70
fakechr1	TranscriptID=XM_010090476.1:GeneID=21401310:Strand="-"	25888784	25896723	7940	3	539	0.0678841	fakechr1-25889964-25890229:-0.503707:25889964,25890229,266,266	fakechr1-25894755-25894920:-0.343907:25894755,25894920,166,166	fakechr1-25893554-25893660:0.396254:25893554,25893660,107,107
fakechr1	TranscriptID=XM_010090478.1:GeneID=21401312:Strand="+"	25909904	25921724	11821	5	521	0.0440741	fakechr1-25911281-25911491:0.281431:25911281,25911491,211,211	fakechr1-25921362-25921463:0.456913:25921362,25921463,102,102	fakechr1-25913448-25913544:-0.318933:25913448,25913544,97,97	fakechr1-25919789-25919862:-0.212133:25919789,25919862,74,74	fakechr1-25921544-25921580:0.418724:25921544,25921580,37,37
fakechr1	TranscriptID=XM_010090480.1:GeneID=21401314:Strand="+"	25940366	25943174	2809	2	252	0.0897116	fakechr1-25940483-25940625:0.536365:25940483,25940625,143,143	fakechr1-25942563-25942671:-0.323800:25942563,25942671,109,109
fakechr1	TranscriptID=XM_010090481.1:GeneID=21401315:Strand="-"	25947766	25960278	12513	3	500	0.0399584	fakechr1-25954396-25954714:0.348524:25954396,25954714,319,319	fakechr1-25950807-25950928:-0.314467:25950807,25950928,122,122	fakechr1-25949606-25949664:0.281571:25949606,25949664,59,59
fakechr1	TranscriptID=XM_010090482.1:GeneID=21401316:Strand="-"	25963258	25968339	5082	3	506	0.0995671	fakechr1-25967632-25967960:0.583545:25967632,25967960,329,329	fakechr1-25967486-25967602:0.520556:25967486,25967602,117,117	fakechr1-25963532-25963591:-0.275333:25963532,25963591,60,60
fakechr1	TranscriptID=XM_010090484.1:GeneID=21401318:Strand="+"	25974168	25976451	2284	1	40	0.0175131	fakechr1-25974219-25974258:-0.353800:25974219,25974258,40,40
fakechr1	TranscriptID=XM_010090485.1:GeneID=21401319:Strand="-"	25977680	25981973	4294	2	276	0.0642757	fakechr1-25977636-25977869:-0.178083:25977636,25977869,234,190	fakechr1-25980185-25980270:0.492200:25980185,25980270,86,86
fakechr1	TranscriptID=XM_010090486.1:GeneID=21401320:Strand="-"	25988976	25997786	8811	7	1214	0.137782	fakechr1-25993723-25994265:0.416068:25993723,25994265,543,543	fakechr1-25995499-25995849:0.274588:25995499,25995849,351,351	fakechr1-25993163-25993330:0.382111:25993163,25993330,168,168	fakechr1-25989547-25989590:0.471888:25989547,25989590,44,44	fakechr1-25989179-25989220:0.259267:25989179,25989220,42,42	fakechr1-25989071-25989103:0.644733:25989071,25989103,33,33	fakechr1-25992322-25992354:0.432866:25992322,25992354,33,33
fakechr1	TranscriptID=XM_010090489.1:GeneID=21401323:Strand="+"	26007634	26030764	23131	2	171	0.00739268	fakechr1-26011991-26012091:-0.480177:26011991,26012091,101,101	fakechr1-26014698-26014767:-0.274236:26014698,26014767,70,70
fakechr1	TranscriptID=XM_010090490.1:GeneID=21401324:Strand="+"	26033571	26036090	2520	2	109	0.043254	fakechr1-26036004-26036219:-0.540762:26036004,26036219,216,87	fakechr1-26035661-26035682:-0.549333:26035661,26035682,22,22
fakechr1	TranscriptID=XM_010090493.1:GeneID=21401327:Strand="-"	26049970	26052855	2886	1	104	0.036036	fakechr1-26050788-26050891:-0.231800:26050788,26050891,104,104
fakechr1	TranscriptID=XM_010090495.1:GeneID=21401329:Strand="-"	26065083	26078931	13849	3	463	0.033432	fakechr1-26070063-26070374:0.239894:26070063,26070374,312,312	fakechr1-26074224-26074324:0.349267:26074224,26074324,101,101	fakechr1-26076108-26076157:0.546467:26076108,26076157,50,50
fakechr1	TranscriptID=XM_010090496.1:GeneID=21401330:Strand="+"	26086964	26094335	7372	1	51	0.00691807	fakechr1-26094058-26094108:0.662917:26094058,26094108,51,51
fakechr1	TranscriptID=XM_010090497.1:GeneID=21401331:Strand="+"	26094710	26096652	1943	1	246	0.126608	fakechr1-26096007-26096252:0.175963:26096007,26096252,246,246
fakechr1	TranscriptID=XM_010090500.1:GeneID=21401334:Strand="-"	26120164	26123934	3771	1	14	0.00371254	fakechr1-26122293-26122306:-0.270000:26122293,26122306,14,14
fakechr1	TranscriptID=XM_010090503.1:GeneID=21401337:Strand="-"	26135683	26137221	1539	1	15	0.00974659	fakechr1-26137012-26137026:-0.306323:26137012,26137026,15,15
fakechr1	TranscriptID=XM_010090507.1:GeneID=21401341:Strand="-"	26173479	26176402	2924	3	319	0.109097	fakechr1-26175192-26175365:0.397827:26175192,26175365,174,174	fakechr1-26174536-26174646:-0.684857:26174536,26174646,111,111	fakechr1-26173755-26173788:0.563133:26173755,26173788,34,34
fakechr1	TranscriptID=XM_010090508.1:GeneID=21401342:Strand="-"	26181330	26182531	1202	1	58	0.0482529	fakechr1-26182353-26182410:0.352370:26182353,26182410,58,58
fakechr1	TranscriptID=XM_010090509.1:GeneID=21401343:Strand="-"	26185444	26189831	4388	2	379	0.0863719	fakechr1-26186898-26187191:-0.377387:26186898,26187191,294,294	fakechr1-26185843-26185927:0.230096:26185843,26185927,85,85
fakechr1	TranscriptID=XM_010090513.1:GeneID=21401347:Strand="-"	26209553	26211335	1783	1	56	0.0314077	fakechr1-26209775-26209830:-0.326111:26209775,26209830,56,56
fakechr1	TranscriptID=XM_010090515.1:GeneID=21401349:Strand="+"	26224235	26235673	11439	2	93	0.00813008	fakechr1-26229294-26229362:-0.406133:26229294,26229362,69,69	fakechr1-26235269-26235292:0.465644:26235269,26235292,24,24
fakechr1	TranscriptID=XM_010090516.1:GeneID=21401350:Strand="+"	26267301	26271927	4627	1	30	0.00648368	fakechr1-26271571-26271600:-0.220193:26271571,26271600,30,30
fakechr1	TranscriptID=XM_010090517.1:GeneID=21401351:Strand="+"	26291480	26293351	1872	1	160	0.0854701	fakechr1-26293010-26293169:-0.307714:26293010,26293169,160,160
fakechr1	TranscriptID=XM_010090520.1:GeneID=21403685:Strand="-"	26324262	26328889	4628	2	289	0.062446	fakechr1-26326141-26326408:0.479580:26326141,26326408,268,268	fakechr1-26325573-26325593:-0.435133:26325573,26325593,21,21
fakechr1	TranscriptID=XM_010090522.1:GeneID=21403687:Strand="+"	26345584	26349489	3906	1	170	0.0435228	fakechr1-26348794-26348963:-0.297627:26348794,26348963,170,170
fakechr1	TranscriptID=XM_010090530.1:GeneID=21403695:Strand="+"	26397927	26404244	6318	6	1148	0.181703	fakechr1-26398450-26398912:-0.418249:26398450,26398912,463,463	fakechr1-26398978-26399192:0.374070:26398978,26399192,215,215	fakechr1-26400165-26400325:-0.427641:26400165,26400325,161,161	fakechr1-26400656-26400804:0.462263:26400656,26400804,149,149	fakechr1-26402882-26402967:0.195600:26402882,26402967,86,86	fakechr1-26400422-26400495:0.228200:26400422,26400495,74,74
fakechr1	TranscriptID=XM_010090531.1:GeneID=21403696:Strand="+"	26405353	26405712	360	1	81	0.225	fakechr1-26405508-26405588:-0.362267:26405508,26405588,81,81
fakechr1	TranscriptID=XM_010090532.1:GeneID=21403697:Strand="+"	26409851	26412492	2642	1	108	0.0408781	fakechr1-26411488-26411595:-0.401437:26411488,26411595,108,108
fakechr1	TranscriptID=XM_010090534.1:GeneID=21403699:Strand="+"	26444484	26449092	4609	6	984	0.213495	fakechr1-26445090-26445382:-0.230075:26445090,26445382,293,293	fakechr1-26447500-26447770:-0.204969:26447500,26447770,271,271	fakechr1-26447316-26447500:-0.596697:26447316,26447500,185,185	fakechr1-26448832-26449000:-0.284246:26448832,26449000,169,169	fakechr1-26446774-26446826:0.327267:26446774,26446826,53,53	fakechr1-26447770-26447782:-0.281918:26447770,26447782,13,13
fakechr1	TranscriptID=XM_010090536.1:GeneID=21403701:Strand="+"	26456686	26459269	2584	3	261	0.101006	fakechr1-26456866-26457007:-0.503487:26456866,26457007,142,142	fakechr1-26456795-26456866:-0.210583:26456795,26456866,72,72	fakechr1-26459101-26459147:-0.235625:26459101,26459147,47,47
fakechr1	TranscriptID=XM_010090540.1:GeneID=21403705:Strand="+"	26472159	26480426	8268	3	221	0.0267296	fakechr1-26477217-26477317:0.385867:26477217,26477317,101,101	fakechr1-26479518-26479608:0.534369:26479518,26479608,91,91	fakechr1-26479956-26479984:0.336562:26479956,26479984,29,29
fakechr1	TranscriptID=XM_010090541.1:GeneID=21403706:Strand="+"	26481707	26486966	5260	3	205	0.0389734	fakechr1-26484235-26484419:0.152067:26484235,26484419,185,185	fakechr1-26481774-26481784:-0.365343:26481774,26481784,11,11	fakechr1-26484976-26484984:-0.279133:26484976,26484984,9,9
fakechr1	TranscriptID=XM_010090543.1:GeneID=21403708:Strand="-"	26490874	26491944	1071	1	10	0.00933707	fakechr1-26491230-26491239:-0.499617:26491230,26491239,10,10
fakechr1	TranscriptID=XM_010090546.1:GeneID=21403711:Strand="+"	26513829	26519354	5526	1	175	0.0316685	fakechr1-26517259-26517433:-0.211702:26517259,26517433,175,175
fakechr1	TranscriptID=XM_010090548.1:GeneID=21403713:Strand="+"	26525066	26534803	9738	3	435	0.0446704	fakechr1-26531917-26532081:0.526733:26531917,26532081,165,165	fakechr1-26528487-26528642:-0.337064:26528487,26528642,156,156	fakechr1-26534612-26534725:-0.274317:26534612,26534725,114,114
fakechr1	TranscriptID=XM_010090552.1:GeneID=21403717:Strand="+"	26574557	26578306	3750	1	80	0.0213333	fakechr1-26576480-26576559:0.292667:26576480,26576559,80,80
fakechr1	TranscriptID=XM_010090559.1:GeneID=21403724:Strand="+"	26646365	26652531	6167	3	526	0.0852927	fakechr1-26647212-26647627:-0.466371:26647212,26647627,416,416	fakechr1-26649675-26649738:-0.443997:26649675,26649738,64,64	fakechr1-26650877-26650922:-0.240663:26650877,26650922,46,46
fakechr1	TranscriptID=XM_010090563.1:GeneID=21403728:Strand="-"	26681900	26684685	2786	1	78	0.0279971	fakechr1-26683134-26683211:-0.763817:26683134,26683211,78,78
fakechr1	TranscriptID=XM_010090564.1:GeneID=21403729:Strand="+"	26685592	26691566	5975	1	18	0.00301255	fakechr1-26686557-26686574:-0.339733:26686557,26686574,18,18
fakechr1	TranscriptID=XM_010090567.1:GeneID=21403732:Strand="+"	26702505	26705601	3097	4	341	0.110107	fakechr1-26703804-26703937:-0.284935:26703804,26703937,134,134	fakechr1-26705224-26705346:0.246266:26705224,26705346,123,123	fakechr1-26702986-26703061:-0.248133:26702986,26703061,76,76	fakechr1-26704644-26704651:0.437604:26704644,26704651,8,8
fakechr1	TranscriptID=XM_010090572.1:GeneID=21403737:Strand="+"	26733977	26738241	4265	2	193	0.0452521	fakechr1-26737133-26737276:-0.214442:26737133,26737276,144,144	fakechr1-26737278-26737326:0.329219:26737278,26737326,49,49
fakechr1	TranscriptID=XM_010090573.1:GeneID=21403738:Strand="+"	26739326	26740735	1410	2	540	0.382979	fakechr1-26740240-26740660:-0.365276:26740240,26740660,421,421	fakechr1-26739358-26739476:0.455802:26739358,26739476,119,119
fakechr1	TranscriptID=XM_010090575.1:GeneID=21403740:Strand="-"	26749543	26750454	912	1	50	0.0548246	fakechr1-26749668-26749717:0.519750:26749668,26749717,50,50
fakechr1	TranscriptID=XM_010090576.1:GeneID=21403741:Strand="+"	26759384	26774382	14999	10	2629	0.175278	fakechr1-26761095-26761802:-0.167074:26761095,26761802,708,708	fakechr1-26771107-26771724:-0.222758:26771107,26771724,618,618	fakechr1-26764244-26764536:-0.293800:26764244,26764536,293,293	fakechr1-26767530-26767802:-0.529490:26767530,26767802,273,273	fakechr1-26766342-26766532:-0.449037:26766342,26766532,191,191	fakechr1-26773078-26773253:0.229741:26773078,26773253,176,176	fakechr1-26760961-26761095:0.360066:26760961,26761095,135,135	fakechr1-26760442-26760553:0.131067:26760442,26760553,112,112	fakechr1-26772141-26772214:0.380006:26772141,26772214,74,74	fakechr1-26768967-26769015:-0.311069:26768967,26769015,49,49
fakechr1	TranscriptID=XM_010090583.1:GeneID=21403748:Strand="+"	26847329	26852331	5003	2	166	0.0331801	fakechr1-26850236-26850357:-0.432429:26850236,26850357,122,122	fakechr1-26850497-26850540:0.230733:26850497,26850540,44,44
fakechr1	TranscriptID=XM_010090585.1:GeneID=21403750:Strand="-"	26854537	26863923	9387	3	378	0.0402685	fakechr1-26857808-26858126:0.414890:26857808,26858126,319,319	fakechr1-26858167-26858202:-0.287292:26858167,26858202,36,36	fakechr1-26856453-26856475:0.209200:26856453,26856475,23,23
fakechr1	TranscriptID=XM_010090591.1:GeneID=21403756:Strand="-"	26920670	26924373	3704	1	36	0.00971922	fakechr1-26921083-26921118:-0.549067:26921083,26921118,36,36
fakechr1	TranscriptID=XM_010090593.1:GeneID=21403758:Strand="-"	26934497	26939715	5219	1	104	0.0199272	fakechr1-26938887-26938990:-0.584766:26938887,26938990,104,104
fakechr1	TranscriptID=XM_010090594.1:GeneID=21403759:Strand="+"	26952418	26954818	2401	3	160	0.0666389	fakechr1-26954697-26954803:-0.546111:26954697,26954803,107,107	fakechr1-26954535-26954572:-0.589708:26954535,26954572,38,38	fakechr1-26954162-26954176:-0.330933:26954162,26954176,15,15
fakechr1	TranscriptID=XM_010090595.1:GeneID=21403760:Strand="-"	26969494	26972246	2753	4	545	0.197966	fakechr1-26971403-26971645:-0.159775:26971403,26971645,243,243	fakechr1-26969877-26970069:-0.408711:26969877,26970069,193,193	fakechr1-26969461-26969548:-0.252594:26969461,26969548,88,55	fakechr1-26971273-26971326:-0.376912:26971273,26971326,54,54
fakechr1	TranscriptID=XM_010090600.1:GeneID=21403765:Strand="+"	26993430	26993924	495	1	31	0.0626263	fakechr1-26993611-26993641:-0.260417:26993611,26993641,31,31
fakechr1	TranscriptID=XM_010090607.1:GeneID=21401503:Strand="-"	27034707	27037116	2410	3	211	0.0875519	fakechr1-27036233-27036323:0.327067:27036233,27036323,91,91	fakechr1-27035823-27035892:-0.355625:27035823,27035892,70,70	fakechr1-27035240-27035289:0.128200:27035240,27035289,50,50
fakechr1	TranscriptID=XM_010090609.1:GeneID=21401505:Strand="-"	27066452	27070480	4029	3	117	0.0290395	fakechr1-27066433-27066524:0.278184:27066433,27066524,92,73	fakechr1-27066696-27066721:0.324133:27066696,27066721,26,26	fakechr1-27068421-27068438:0.159733:27068421,27068438,18,18
fakechr1	TranscriptID=XM_010090610.1:GeneID=21401506:Strand="+"	27096155	27100346	4192	3	426	0.101622	fakechr1-27099910-27100168:0.447074:27099910,27100168,259,259	fakechr1-27098515-27098647:-0.365467:27098515,27098647,133,133	fakechr1-27097491-27097524:0.318496:27097491,27097524,34,34
fakechr1	TranscriptID=XM_010090611.1:GeneID=21401507:Strand="+"	27108268	27112504	4237	5	621	0.146566	fakechr1-27109174-27109367:-0.339714:27109174,27109367,194,194	fakechr1-27111150-27111283:-0.510000:27111150,27111283,134,134	fakechr1-27110149-27110269:-0.430625:27110149,27110269,121,121	fakechr1-27110500-27110605:-0.503533:27110500,27110605,106,106	fakechr1-27111477-27111542:0.250133:27111477,27111542,66,66
fakechr1	TranscriptID=XM_010090612.1:GeneID=21401508:Strand="-"	27134835	27136961	2127	1	46	0.0216267	fakechr1-27135406-27135451:0.694600:27135406,27135451,46,46
fakechr1	TranscriptID=XM_010090616.1:GeneID=21401512:Strand="+"	27174105	27178167	4063	1	347	0.0854049	fakechr1-27177572-27177918:-0.485708:27177572,27177918,347,347
fakechr1	TranscriptID=XM_010090617.1:GeneID=21401513:Strand="+"	27192722	27196974	4253	3	533	0.125323	fakechr1-27196502-27196971:-0.398333:27196502,27196971,470,470	fakechr1-27196460-27196500:-0.541635:27196460,27196500,41,41	fakechr1-27196331-27196352:-0.151733:27196331,27196352,22,22
fakechr1	TranscriptID=XM_010090618.1:GeneID=21401514:Strand="-"	27197939	27202464	4526	5	574	0.126823	fakechr1-27200879-27201180:0.305200:27200879,27201180,302,302	fakechr1-27200121-27200298:0.841333:27200121,27200298,178,178	fakechr1-27198622-27198671:0.489733:27198622,27198671,50,50	fakechr1-27198580-27198602:0.235000:27198580,27198602,23,23	fakechr1-27197979-27197999:-0.438733:27197979,27197999,21,21
fakechr1	TranscriptID=XM_010090619.1:GeneID=21401515:Strand="-"	27226691	27231729	5039	2	130	0.0257988	fakechr1-27229184-27229257:-0.373278:27229184,27229257,74,74	fakechr1-27229902-27229957:-0.589792:27229902,27229957,56,56
fakechr1	TranscriptID=XM_010090633.1:GeneID=21401529:Strand="+"	27434214	27436000	1787	1	155	0.0867375	fakechr1-27435070-27435224:-0.854218:27435070,27435224,155,155
fakechr1	TranscriptID=XM_010090634.1:GeneID=21401530:Strand="+"	27440929	27474774	33846	6	536	0.0158364	fakechr1-27464355-27464574:0.533671:27464355,27464574,220,220	fakechr1-27473995-27474088:0.178067:27473995,27474088,94,94	fakechr1-27458439-27458521:-0.679867:27458439,27458521,83,83	fakechr1-27465752-27465807:0.390528:27465752,27465807,56,56	fakechr1-27466074-27466125:0.260108:27466074,27466125,52,52	fakechr1-27474553-27474583:0.329933:27474553,27474583,31,31
fakechr1	TranscriptID=XM_010090637.1:GeneID=21401533:Strand="-"	27519671	27524867	5197	2	366	0.0704252	fakechr1-27521747-27522065:0.358583:27521747,27522065,319,319	fakechr1-27519962-27520008:0.397660:27519962,27520008,47,47
fakechr1	TranscriptID=XM_010090638.1:GeneID=21401534:Strand="-"	27527198	27530572	3375	3	270	0.08	fakechr1-27527954-27528128:0.393666:27527954,27528128,175,175	fakechr1-27530259-27530309:0.409333:27530259,27530309,51,51	fakechr1-27530368-27530411:0.442591:27530368,27530411,44,44
fakechr1	TranscriptID=XM_010090639.1:GeneID=21401535:Strand="+"	27563681	27566270	2590	6	655	0.252896	fakechr1-27564772-27565056:0.571200:27564772,27565056,285,285	fakechr1-27564524-27564672:0.536000:27564524,27564672,149,149	fakechr1-27565938-27566068:-0.338800:27565938,27566068,131,131	fakechr1-27564352-27564408:0.529533:27564352,27564408,57,57	fakechr1-27563807-27563827:0.487453:27563807,27563827,21,21	fakechr1-27564672-27564683:0.138800:27564672,27564683,12,12
fakechr1	TranscriptID=XM_010090640.1:GeneID=21401536:Strand="-"	27568395	27568643	249	3	73	0.293173	fakechr1-27568489-27568525:-0.517333:27568489,27568525,37,37	fakechr1-27568457-27568486:-0.495700:27568457,27568486,30,30	fakechr1-27568625-27568630:-0.165894:27568625,27568630,6,6
fakechr1	TranscriptID=XM_010090641.1:GeneID=21401537:Strand="-"	27568962	27569901	940	1	48	0.0510638	fakechr1-27569056-27569103:0.454033:27569056,27569103,48,48
fakechr1	TranscriptID=XM_010090642.1:GeneID=21401538:Strand="-"	27584169	27584708	540	1	20	0.037037	fakechr1-27584404-27584423:-0.140952:27584404,27584423,20,20
fakechr1	TranscriptID=XM_010090643.1:GeneID=21401539:Strand="-"	27591567	27596060	4494	3	178	0.0396084	fakechr1-27593474-27593553:-0.538933:27593474,27593553,80,80	fakechr1-27594651-27594717:0.327692:27594651,27594717,67,67	fakechr1-27591624-27591654:0.262067:27591624,27591654,31,31
fakechr1	TranscriptID=XM_010090645.1:GeneID=21396698:Strand="-"	27629052	27630124	1073	1	55	0.0512582	fakechr1-27629220-27629274:-0.617400:27629220,27629274,55,55
fakechr1	TranscriptID=XM_010090646.1:GeneID=21396699:Strand="-"	27630637	27636826	6190	1	255	0.0411955	fakechr1-27635160-27635414:0.328073:27635160,27635414,255,255
fakechr1	TranscriptID=XM_010090654.1:GeneID=21396707:Strand="-"	27724412	27756920	32509	1	52	0.00159956	fakechr1-27732754-27732805:-0.216781:27732754,27732805,52,52
fakechr1	TranscriptID=XM_010090655.1:GeneID=21396708:Strand="+"	27760520	27762424	1905	5	983	0.51601	fakechr1-27761864-27763289:0.597704:27761864,27763289,1426,561	fakechr1-27761130-27761304:0.409852:27761130,27761304,175,175	fakechr1-27761680-27761790:-0.423533:27761680,27761790,111,111	fakechr1-27760923-27761019:-0.529267:27760923,27761019,97,97	fakechr1-27761794-27761832:-0.517278:27761794,27761832,39,39
fakechr1	TranscriptID=XM_010090656.1:GeneID=21396709:Strand="+"	27762511	27763449	939	1	779	0.829606	fakechr1-27761864-27763289:0.597704:27761864,27763289,1426,779
fakechr1	TranscriptID=XM_010090662.1:GeneID=21396715:Strand="+"	27841030	27845935	4906	2	168	0.0342438	fakechr1-27841813-27841913:-0.331600:27841813,27841913,101,101	fakechr1-27843812-27843878:0.435400:27843812,27843878,67,67
fakechr1	TranscriptID=XM_010090663.1:GeneID=21396716:Strand="-"	27857833	27858218	386	1	299	0.774611	fakechr1-27857894-27858192:-0.710803:27857894,27858192,299,299
fakechr1	TranscriptID=XM_010090666.1:GeneID=21396719:Strand="+"	27881518	27885478	3961	3	262	0.0661449	fakechr1-27885096-27885286:-0.325657:27885096,27885286,191,191	fakechr1-27885412-27885450:0.268552:27885412,27885450,39,39	fakechr1-27884598-27884629:0.331667:27884598,27884629,32,32
fakechr1	TranscriptID=XM_010090668.1:GeneID=21396721:Strand="+"	27899001	27918725	19725	8	548	0.027782	fakechr1-27915588-27915754:-0.596135:27915588,27915754,167,167	fakechr1-27906240-27906371:-0.223200:27906240,27906371,132,132	fakechr1-27909642-27909717:-0.592341:27909642,27909717,76,76	fakechr1-27911909-27911966:0.218048:27911909,27911966,58,58	fakechr1-27902213-27902254:0.650248:27902213,27902254,42,42	fakechr1-27901583-27901618:0.345613:27901583,27901618,36,36	fakechr1-27900594-27900615:-0.510533:27900594,27900615,22,22	fakechr1-27907589-27907603:-0.735075:27907589,27907603,15,15
fakechr1	TranscriptID=XM_010090669.1:GeneID=21396722:Strand="+"	27920138	27921901	1764	2	173	0.0980726	fakechr1-27921386-27921549:0.506190:27921386,27921549,164,164	fakechr1-27921893-27921924:0.429400:27921893,27921924,32,9
fakechr1	TranscriptID=XM_010090670.1:GeneID=21396723:Strand="-"	27922136	27926586	4451	1	538	0.120872	fakechr1-27924739-27925276:0.475033:27924739,27925276,538,538
fakechr1	TranscriptID=XM_010090671.1:GeneID=21396724:Strand="-"	27928535	27931465	2931	2	237	0.0808598	fakechr1-27928495-27928719:0.199208:27928495,27928719,225,185	fakechr1-27930480-27930531:0.324918:27930480,27930531,52,52
fakechr1	TranscriptID=XM_010090672.1:GeneID=21396725:Strand="-"	27956011	27964583	8573	8	1641	0.191415	fakechr1-27961038-27961634:0.808472:27961038,27961634,597,597	fakechr1-27959739-27960183:0.522066:27959739,27960183,445,445	fakechr1-27958503-27958760:0.442000:27958503,27958760,258,258	fakechr1-27957027-27957216:0.275037:27957027,27957216,190,190	fakechr1-27961922-27961986:0.102600:27961922,27961986,65,65	fakechr1-27962107-27962144:0.145867:27962107,27962144,38,38	fakechr1-27963578-27963611:-0.271600:27963578,27963611,34,34	fakechr1-27963840-27963853:0.162800:27963840,27963853,14,14
fakechr1	TranscriptID=XM_010090673.1:GeneID=21396726:Strand="-"	27971694	27991414	19721	15	3796	0.192485	fakechr1-27978837-27980051:-0.343398:27978837,27980051,1215,1215	fakechr1-27974751-27975113:-0.230810:27974751,27975113,363,363	fakechr1-27978164-27978494:0.240094:27978164,27978494,331,331	fakechr1-27989194-27989491:0.399867:27989194,27989491,298,298	fakechr1-27986081-27986372:-0.374444:27986081,27986372,292,292	fakechr1-27988246-27988461:0.292693:27988246,27988461,216,216	fakechr1-27982330-27982543:0.280178:27982330,27982543,214,214	fakechr1-27983933-27984128:0.268524:27983933,27984128,196,196	fakechr1-27986868-27987032:-0.334012:27986868,27987032,165,165	fakechr1-27988714-27988835:0.582291:27988714,27988835,122,122	fakechr1-27984996-27985089:-0.316067:27984996,27985089,94,94	fakechr1-27980061-27980151:0.430222:27980061,27980151,91,91	fakechr1-27978005-27978088:-0.602267:27978005,27978088,84,84	fakechr1-27973706-27973774:-0.543857:27973706,27973774,69,69	fakechr1-27971990-27972035:0.359760:27971990,27972035,46,46
fakechr1	TranscriptID=XM_010090677.1:GeneID=21396730:Strand="-"	28018689	28023281	4593	2	182	0.0396255	fakechr1-28022100-28022216:0.531733:28022100,28022216,117,117	fakechr1-28019200-28019264:0.610467:28019200,28019264,65,65
fakechr1	TranscriptID=XM_010090678.1:GeneID=21396731:Strand="+"	28027909	28028424	516	1	59	0.114341	fakechr1-28028292-28028350:0.891884:28028292,28028350,59,59
fakechr1	TranscriptID=XM_010090679.1:GeneID=21396732:Strand="+"	28032098	28032613	516	3	121	0.234496	fakechr1-28032310-28032397:0.660489:28032310,28032397,88,88	fakechr1-28032289-28032310:0.323267:28032289,28032310,22,22	fakechr1-28032261-28032271:0.430600:28032261,28032271,11,11
fakechr1	TranscriptID=XM_010090680.1:GeneID=21396733:Strand="-"	28041728	28043841	2114	5	407	0.192526	fakechr1-28041759-28041978:0.725207:28041759,28041978,220,220	fakechr1-28042284-28042433:0.441067:28042284,28042433,150,150	fakechr1-28043756-28043772:-0.547533:28043756,28043772,17,17	fakechr1-28043657-28043670:0.953267:28043657,28043670,14,14	fakechr1-28042239-28042244:-0.446133:28042239,28042244,6,6
fakechr1	TranscriptID=XM_010090685.1:GeneID=21403176:Strand="+"	28132941	28138175	5235	1	199	0.0380134	fakechr1-28136524-28136722:-0.378111:28136524,28136722,199,199
fakechr1	TranscriptID=XM_010090690.1:GeneID=21403181:Strand="-"	28202704	28205162	2459	2	95	0.0386336	fakechr1-28202820-28202891:0.188867:28202820,28202891,72,72	fakechr1-28202952-28202974:0.392533:28202952,28202974,23,23
fakechr1	TranscriptID=XM_010090691.1:GeneID=21403182:Strand="-"	28205593	28209626	4034	2	188	0.0466039	fakechr1-28206720-28206827:-0.203143:28206720,28206827,108,108	fakechr1-28205852-28205931:-0.181220:28205852,28205931,80,80
fakechr1	TranscriptID=XM_010090692.1:GeneID=21403183:Strand="+"	28209631	28211796	2166	1	28	0.0129271	fakechr1-28211147-28211174:0.279200:28211147,28211174,28,28
fakechr1	TranscriptID=XM_010090694.1:GeneID=21403185:Strand="-"	28219442	28221959	2518	2	246	0.0976966	fakechr1-28219545-28219694:0.205498:28219545,28219694,150,150	fakechr1-28220521-28220616:0.391867:28220521,28220616,96,96
fakechr1	TranscriptID=XM_010090698.1:GeneID=21403189:Strand="+"	28259798	28262635	2838	5	140	0.0493305	fakechr1-28261925-28261967:0.394434:28261925,28261967,43,43	fakechr1-28261967-28262000:0.100667:28261967,28262000,34,34	fakechr1-28262087-28262110:0.253467:28262087,28262110,24,24	fakechr1-28262448-28262468:-0.173467:28262448,28262468,21,21	fakechr1-28261554-28261571:0.287200:28261554,28261571,18,18
fakechr1	TranscriptID=XM_010090699.1:GeneID=21403190:Strand="-"	28264683	28268786	4104	2	185	0.045078	fakechr1-28267863-28267963:0.313408:28267863,28267963,101,101	fakechr1-28264709-28264792:0.143267:28264709,28264792,84,84
fakechr1	TranscriptID=XM_010090700.1:GeneID=21403191:Strand="+"	28284409	28296386	11978	2	206	0.0171982	fakechr1-28289873-28289984:0.655249:28289873,28289984,112,112	fakechr1-28295527-28295620:-0.244467:28295527,28295620,94,94
fakechr1	TranscriptID=XM_010090701.1:GeneID=21403192:Strand="+"	28311852	28328889	17038	3	377	0.022127	fakechr1-28314139-28314289:0.313600:28314139,28314289,151,151	fakechr1-28315770-28315882:-0.150894:28315770,28315882,113,113	fakechr1-28328777-28328998:0.321554:28328777,28328998,222,113
fakechr1	TranscriptID=XM_010090702.1:GeneID=21403193:Strand="-"	28358700	28359947	1248	1	34	0.0272436	fakechr1-28358833-28358866:-0.335867:28358833,28358866,34,34
fakechr1	TranscriptID=XM_010090704.1:GeneID=21403195:Strand="+"	28408048	28414067	6020	3	289	0.0480066	fakechr1-28412106-28412279:0.392000:28412106,28412279,174,174	fakechr1-28412911-28412980:-0.307441:28412911,28412980,70,70	fakechr1-28413859-28413903:0.131600:28413859,28413903,45,45
fakechr1	TranscriptID=XM_010090706.1:GeneID=21403197:Strand="-"	28472987	28477400	4414	1	330	0.0747621	fakechr1-28474042-28474371:0.300489:28474042,28474371,330,330
fakechr1	TranscriptID=XM_010090708.1:GeneID=21403199:Strand="+"	28505870	28509878	4009	1	37	0.00922923	fakechr1-28509205-28509241:-0.274149:28509205,28509241,37,37
fakechr1	TranscriptID=XM_010090710.1:GeneID=21403201:Strand="-"	28514977	28517907	2931	3	753	0.256909	fakechr1-28516400-28516943:-0.514414:28516400,28516943,544,544	fakechr1-28516993-28517172:-0.429170:28516993,28517172,180,180	fakechr1-28515168-28515196:-0.304608:28515168,28515196,29,29
fakechr1	TranscriptID=XM_010090711.1:GeneID=21403202:Strand="-"	28541046	28549569	8524	5	893	0.104763	fakechr1-28544029-28544337:0.440690:28544029,28544337,309,309	fakechr1-28541515-28541788:-0.217952:28541515,28541788,274,274	fakechr1-28547936-28548071:0.388067:28547936,28548071,136,136	fakechr1-28543370-28543493:0.440667:28543370,28543493,124,124	fakechr1-28546495-28546544:0.427267:28546495,28546544,50,50
fakechr1	TranscriptID=XM_010090712.1:GeneID=21403203:Strand="-"	28556422	28559639	3218	2	1262	0.392169	fakechr1-28557317-28558384:-0.264212:28557317,28558384,1068,1068	fakechr1-28556445-28556638:0.494533:28556445,28556638,194,194
fakechr1	TranscriptID=XM_010090715.1:GeneID=21403206:Strand="+"	28575128	28579589	4462	4	484	0.108472	fakechr1-28576122-28576465:-0.198520:28576122,28576465,344,344	fakechr1-28579125-28579206:-0.679000:28579125,28579206,82,82	fakechr1-28576683-28576713:-0.708703:28576683,28576713,31,31	fakechr1-28576096-28576122:-0.591378:28576096,28576122,27,27
fakechr1	TranscriptID=XM_010090716.1:GeneID=21403207:Strand="-"	28580839	28584616	3778	1	226	0.05982	fakechr1-28582930-28583155:0.345309:28582930,28583155,226,226
fakechr1	TranscriptID=XM_010090718.1:GeneID=21403209:Strand="+"	28632824	28635707	2884	5	241	0.0835645	fakechr1-28634351-28634484:0.423158:28634351,28634484,134,134	fakechr1-28635482-28635533:-0.356467:28635482,28635533,52,52	fakechr1-28632935-28632959:0.289400:28632935,28632959,25,25	fakechr1-28635538-28635553:0.324467:28635538,28635553,16,16	fakechr1-28633294-28633307:0.246040:28633294,28633307,14,14
fakechr1	TranscriptID=XM_010090720.1:GeneID=21403211:Strand="-"	28638826	28645217	6392	1	18	0.00281602	fakechr1-28638885-28638902:0.233449:28638885,28638902,18,18
fakechr1	TranscriptID=XM_010090723.1:GeneID=21403214:Strand="-"	28674876	28676767	1892	1	79	0.0417548	fakechr1-28676423-28676501:0.508213:28676423,28676501,79,79
fakechr1	TranscriptID=XM_010090724.1:GeneID=21403215:Strand="-"	28678323	28679495	1173	1	50	0.0426257	fakechr1-28678517-28678566:0.139231:28678517,28678566,50,50
fakechr1	TranscriptID=XM_010090734.1:GeneID=21403225:Strand="-"	28721269	28725433	4165	1	44	0.0105642	fakechr1-28721537-28721580:0.486800:28721537,28721580,44,44
fakechr1	TranscriptID=XM_010090741.1:GeneID=21384719:Strand="-"	28797235	28811796	14562	9	1703	0.116948	fakechr1-28801270-28801869:-0.327098:28801270,28801869,600,600	fakechr1-28803021-28803384:-0.384067:28803021,28803384,364,364	fakechr1-28802716-28802886:0.423718:28802716,28802886,171,171	fakechr1-28802521-28802652:-0.381133:28802521,28802652,132,132	fakechr1-28807870-28807985:-0.466800:28807870,28807985,116,116	fakechr1-28803384-28803492:-0.257736:28803384,28803492,109,109	fakechr1-28799130-28799219:-0.361580:28799130,28799219,90,90	fakechr1-28801178-28801251:0.315624:28801178,28801251,74,74	fakechr1-28797279-28797325:-0.267667:28797279,28797325,47,47
fakechr1	TranscriptID=XM_010090742.1:GeneID=21384720:Strand="+"	28818120	28824438	6319	1	87	0.013768	fakechr1-28819506-28819592:0.571794:28819506,28819592,87,87
fakechr1	TranscriptID=XM_010090743.1:GeneID=21406964:Strand="+"	28852238	28854433	2196	1	205	0.0933515	fakechr1-28854164-28854368:0.171074:28854164,28854368,205,205
fakechr1	TranscriptID=XM_010090745.1:GeneID=21406966:Strand="-"	28863231	28868168	4938	4	609	0.123329	fakechr1-28865073-28865242:0.513165:28865073,28865242,170,170	fakechr1-28866287-28866452:0.531359:28866287,28866452,166,166	fakechr1-28866638-28866802:0.623111:28866638,28866802,165,165	fakechr1-28866453-28866560:0.348253:28866453,28866560,108,108
fakechr1	TranscriptID=XM_010090749.1:GeneID=21406970:Strand="+"	28901350	28902962	1613	1	99	0.0613763	fakechr1-28902488-28902586:0.234500:28902488,28902586,99,99
fakechr1	TranscriptID=XM_010090751.1:GeneID=21406972:Strand="-"	28912257	28915040	2784	7	1631	0.585848	fakechr1-28912379-28913030:0.674815:28912379,28913030,652,652	fakechr1-28913120-28913586:0.591787:28913120,28913586,467,467	fakechr1-28914180-28914395:0.360543:28914180,28914395,216,216	fakechr1-28913750-28913862:0.450800:28913750,28913862,113,113	fakechr1-28913917-28914022:0.866400:28913917,28914022,106,106	fakechr1-28914041-28914094:0.823533:28914041,28914094,54,54	fakechr1-28914400-28914422:0.328867:28914400,28914422,23,23
fakechr1	TranscriptID=XM_010090752.1:GeneID=21406973:Strand="+"	28924418	28927463	3046	3	211	0.0692712	fakechr1-28927150-28927248:-0.469800:28927150,28927248,99,99	fakechr1-28926459-28926539:0.462133:28926459,28926539,81,81	fakechr1-28926077-28926107:0.418400:28926077,28926107,31,31
fakechr1	TranscriptID=XM_010090753.1:GeneID=21406974:Strand="-"	28929238	28931638	2401	2	145	0.0603915	fakechr1-28929690-28929818:0.246267:28929690,28929818,129,129	fakechr1-28929518-28929533:-0.541095:28929518,28929533,16,16
fakechr1	TranscriptID=XM_010090755.1:GeneID=21406976:Strand="-"	28947248	28947657	410	1	22	0.0536585	fakechr1-28947545-28947566:-0.253258:28947545,28947566,22,22
fakechr1	TranscriptID=XM_010090757.1:GeneID=21406978:Strand="+"	28956907	28963102	6196	1	27	0.00435765	fakechr1-28963076-28963289:-0.266533:28963076,28963289,214,27
fakechr1	TranscriptID=XM_010090758.1:GeneID=21406979:Strand="-"	28963681	28964535	855	1	28	0.0327485	fakechr1-28963768-28963795:-0.725542:28963768,28963795,28,28
fakechr1	TranscriptID=XM_010090762.1:GeneID=21406983:Strand="+"	28983737	28986269	2533	1	92	0.0363206	fakechr1-28985874-28985965:-0.415758:28985874,28985965,92,92
fakechr1	TranscriptID=XM_010090765.1:GeneID=21406986:Strand="-"	29032215	29033858	1644	1	117	0.0711679	fakechr1-29032659-29032775:-0.381713:29032659,29032775,117,117
fakechr1	TranscriptID=XM_010090767.1:GeneID=21406988:Strand="-"	29067096	29070291	3196	2	276	0.0863579	fakechr1-29069059-29069289:-0.507867:29069059,29069289,231,231	fakechr1-29067549-29067593:0.379524:29067549,29067593,45,45
fakechr1	TranscriptID=XM_010090769.1:GeneID=21406990:Strand="-"	29084095	29090212	6118	6	451	0.0737169	fakechr1-29089304-29089472:-0.269352:29089304,29089472,169,169	fakechr1-29086091-29086192:-0.271400:29086091,29086192,102,102	fakechr1-29085576-29085650:0.651333:29085576,29085650,75,75	fakechr1-29088872-29088929:-0.340218:29088872,29088929,58,58	fakechr1-29089131-29089156:0.255575:29089131,29089156,26,26	fakechr1-29086378-29086398:0.355267:29086378,29086398,21,21
fakechr1	TranscriptID=XM_010090770.1:GeneID=21406991:Strand="+"	29091477	29098013	6537	7	989	0.151293	fakechr1-29095402-29095696:-0.467326:29095402,29095696,295,295	fakechr1-29092603-29092862:-0.326809:29092603,29092862,260,260	fakechr1-29092379-29092527:0.233367:29092379,29092527,149,149	fakechr1-29096709-29096812:-0.519267:29096709,29096812,104,104	fakechr1-29096426-29096519:0.384667:29096426,29096519,94,94	fakechr1-29097668-29097731:0.291533:29097668,29097731,64,64	fakechr1-29097404-29097426:0.224400:29097404,29097426,23,23
fakechr1	TranscriptID=XM_010090772.1:GeneID=21406993:Strand="+"	29102566	29107303	4738	2	80	0.0168848	fakechr1-29105833-29105897:-0.467133:29105833,29105897,65,65	fakechr1-29104963-29104977:0.312200:29104963,29104977,15,15
fakechr1	TranscriptID=XM_010090774.1:GeneID=21406995:Strand="+"	29130607	29134177	3571	2	350	0.0980118	fakechr1-29132853-29133177:0.541961:29132853,29133177,325,325	fakechr1-29133589-29133613:0.947889:29133589,29133613,25,25
fakechr1	TranscriptID=XM_010090775.1:GeneID=21406996:Strand="+"	29145642	29146511	870	1	255	0.293103	fakechr1-29145737-29145991:-0.541875:29145737,29145991,255,255
fakechr1	TranscriptID=XM_010090778.1:GeneID=21406999:Strand="+"	29152317	29154320	2004	2	162	0.0808383	fakechr1-29154098-29154251:-0.449133:29154098,29154251,154,154	fakechr1-29153551-29153558:0.406267:29153551,29153558,8,8
fakechr1	TranscriptID=XM_010090779.1:GeneID=21407000:Strand="-"	29157002	29159998	2997	9	404	0.134801	fakechr1-29157388-29157515:0.802190:29157388,29157515,128,128	fakechr1-29157079-29157141:0.739271:29157079,29157141,63,63	fakechr1-29157680-29157722:0.389600:29157680,29157722,43,43	fakechr1-29158315-29158357:0.414733:29158315,29158357,43,43	fakechr1-29157271-29157304:0.397733:29157271,29157304,34,34	fakechr1-29157344-29157372:0.217200:29157344,29157372,29,29	fakechr1-29159659-29159685:0.435733:29159659,29159685,27,27	fakechr1-29158050-29158070:-0.371473:29158050,29158070,21,21	fakechr1-29157580-29157595:0.236246:29157580,29157595,16,16
fakechr1	TranscriptID=XM_010090780.1:GeneID=21407001:Strand="+"	29187287	29196152	8866	6	992	0.111888	fakechr1-29191353-29191695:-0.419706:29191353,29191695,343,343	fakechr1-29195492-29195754:-0.156595:29195492,29195754,263,263	fakechr1-29188935-29189141:-0.728812:29188935,29189141,207,207	fakechr1-29195068-29195148:0.353713:29195068,29195148,81,81	fakechr1-29189165-29189243:-0.251421:29189165,29189243,79,79	fakechr1-29188725-29188743:-0.574733:29188725,29188743,19,19
fakechr1	TranscriptID=XM_010090782.1:GeneID=21407003:Strand="+"	29205532	29206947	1416	5	340	0.240113	fakechr1-29206062-29206326:0.252794:29206062,29206326,265,265	fakechr1-29205854-29205881:0.125267:29205854,29205881,28,28	fakechr1-29205999-29206020:0.109133:29205999,29206020,22,22	fakechr1-29206045-29206062:0.155000:29206045,29206062,18,18	fakechr1-29205989-29205995:0.133867:29205989,29205995,7,7
fakechr1	TranscriptID=XM_010090783.1:GeneID=21407004:Strand="+"	29244414	29247131	2718	4	76	0.0279617	fakechr1-29244649-29244681:-0.402200:29244649,29244681,33,33	fakechr1-29244800-29244815:-0.411133:29244800,29244815,16,16	fakechr1-29246982-29246995:0.571867:29246982,29246995,14,14	fakechr1-29247023-29247035:0.243467:29247023,29247035,13,13
fakechr1	TranscriptID=XM_010090784.1:GeneID=21407005:Strand="+"	29252029	29254469	2441	1	44	0.0180254	fakechr1-29252150-29252193:0.185625:29252150,29252193,44,44
fakechr1	TranscriptID=XM_010090786.1:GeneID=21407007:Strand="+"	29274155	29278873	4719	5	291	0.0616656	fakechr1-29277075-29277181:-0.503444:29277075,29277181,107,107	fakechr1-29277551-29277621:0.293667:29277551,29277621,71,71	fakechr1-29278761-29278821:0.318000:29278761,29278821,61,61	fakechr1-29278452-29278484:0.590733:29278452,29278484,33,33	fakechr1-29278855-29278931:-0.297867:29278855,29278931,77,19
fakechr1	TranscriptID=XM_010090787.1:GeneID=21407008:Strand="-"	29281495	29284346	2852	1	58	0.0203366	fakechr1-29281442-29281552:-0.223333:29281442,29281552,111,58
fakechr1	TranscriptID=XM_010090788.1:GeneID=21407009:Strand="-"	29287966	29293176	5211	3	352	0.0675494	fakechr1-29290628-29290768:0.328759:29290628,29290768,141,141	fakechr1-29291534-29291641:-0.355056:29291534,29291641,108,108	fakechr1-29290089-29290191:0.149258:29290089,29290191,103,103
fakechr1	TranscriptID=XM_010090791.1:GeneID=21407012:Strand="-"	29309722	29314507	4786	4	666	0.139156	fakechr1-29310620-29310928:-0.297583:29310620,29310928,309,309	fakechr1-29312318-29312499:0.471286:29312318,29312499,182,182	fakechr1-29313551-29313650:0.415583:29313551,29313650,100,100	fakechr1-29311623-29311697:-0.417778:29311623,29311697,75,75
fakechr1	TranscriptID=XM_010090792.1:GeneID=21407013:Strand="-"	29318888	29320486	1599	1	65	0.0406504	fakechr1-29319619-29319683:-0.235409:29319619,29319683,65,65
fakechr1	TranscriptID=XM_010090793.1:GeneID=21407014:Strand="-"	29323854	29327632	3779	2	642	0.169886	fakechr1-29325024-29325523:-0.338795:29325024,29325523,500,500	fakechr1-29325583-29325724:-0.639533:29325583,29325724,142,142
fakechr1	TranscriptID=XM_010090795.1:GeneID=21407016:Strand="+"	29342859	29346823	3965	5	568	0.143253	fakechr1-29344271-29344605:0.306333:29344271,29344605,335,335	fakechr1-29343982-29344106:0.193667:29343982,29344106,125,125	fakechr1-29346366-29346417:0.448200:29346366,29346417,52,52	fakechr1-29345546-29345577:0.150867:29345546,29345577,32,32	fakechr1-29343720-29343743:-0.231600:29343720,29343743,24,24
fakechr1	TranscriptID=XM_010090797.1:GeneID=21407018:Strand="+"	29357651	29360450	2800	3	253	0.0903571	fakechr1-29359814-29359960:0.265267:29359814,29359960,147,147	fakechr1-29359564-29359644:-0.390292:29359564,29359644,81,81	fakechr1-29360384-29360408:-0.459933:29360384,29360408,25,25
fakechr1	TranscriptID=XM_010090798.1:GeneID=21407019:Strand="-"	29365678	29368838	3161	2	123	0.0389117	fakechr1-29366792-29366861:0.306133:29366792,29366861,70,70	fakechr1-29367123-29367175:-0.504267:29367123,29367175,53,53
fakechr1	TranscriptID=XM_010090799.1:GeneID=21407020:Strand="-"	29385559	29387549	1991	1	45	0.0226017	fakechr1-29385568-29385612:0.318435:29385568,29385612,45,45
fakechr1	TranscriptID=XM_010090800.1:GeneID=21407021:Strand="+"	29392391	29399898	7508	2	284	0.0378263	fakechr1-29397025-29397230:0.357137:29397025,29397230,206,206	fakechr1-29397997-29398074:0.290542:29397997,29398074,78,78
fakechr1	TranscriptID=XM_010090801.1:GeneID=21407022:Strand="+"	29410263	29413646	3384	6	849	0.250887	fakechr1-29410496-29410798:0.275115:29410496,29410798,303,303	fakechr1-29412573-29412797:0.245186:29412573,29412797,225,225	fakechr1-29411327-29411449:-0.375149:29411327,29411449,123,123	fakechr1-29410879-29410971:0.565256:29410879,29410971,93,93	fakechr1-29410118-29410353:0.462933:29410118,29410353,236,91	fakechr1-29413581-29413594:-0.243867:29413581,29413594,14,14
fakechr1	TranscriptID=XM_010090802.1:GeneID=21407023:Strand="-"	29415078	29417749	2672	3	182	0.0681138	fakechr1-29416300-29416407:-0.345458:29416300,29416407,108,108	fakechr1-29417252-29417307:0.313333:29417252,29417307,56,56	fakechr1-29415331-29415348:0.518619:29415331,29415348,18,18
fakechr1	TranscriptID=XM_010090803.1:GeneID=21407024:Strand="-"	29422123	29428606	6484	2	235	0.0362431	fakechr1-29426008-29426160:-0.408800:29426008,29426160,153,153	fakechr1-29425773-29425854:-0.313267:29425773,29425854,82,82
fakechr1	TranscriptID=XM_010090804.1:GeneID=21407025:Strand="-"	29429788	29431658	1871	2	129	0.0689471	fakechr1-29429898-29429994:-0.841071:29429898,29429994,97,97	fakechr1-29430323-29430354:-0.524067:29430323,29430354,32,32
fakechr1	TranscriptID=XM_010090805.1:GeneID=21407026:Strand="+"	29443534	29445399	1866	3	229	0.122722	fakechr1-29443027-29443639:0.160838:29443027,29443639,613,106	fakechr1-29444458-29444554:0.275278:29444458,29444554,97,97	fakechr1-29444582-29444607:0.225784:29444582,29444607,26,26
fakechr1	TranscriptID=XM_010090806.1:GeneID=21407027:Strand="+"	29452506	29458009	5504	3	414	0.075218	fakechr1-29456665-29456832:0.358342:29456665,29456832,168,168	fakechr1-29452712-29452869:0.105042:29452712,29452869,158,158	fakechr1-29455915-29456002:0.531028:29455915,29456002,88,88
fakechr1	TranscriptID=XM_010090807.1:GeneID=21407028:Strand="+"	29459717	29462224	2508	1	60	0.0239234	fakechr1-29460712-29460771:0.264806:29460712,29460771,60,60
fakechr1	TranscriptID=XM_010090809.1:GeneID=21407030:Strand="-"	29466533	29470676	4144	6	828	0.199807	fakechr1-29468023-29468256:0.562733:29468023,29468256,234,234	fakechr1-29469346-29469540:-0.304721:29469346,29469540,195,195	fakechr1-29470277-29470446:-0.371802:29470277,29470446,170,170	fakechr1-29467056-29467192:0.380386:29467056,29467192,137,137	fakechr1-29466700-29466747:0.628514:29466700,29466747,48,48	fakechr1-29466642-29466685:-0.266933:29466642,29466685,44,44
fakechr1	TranscriptID=XM_010090811.1:GeneID=21407032:Strand="+"	29480014	29491489	11476	10	1199	0.104479	fakechr1-29480527-29480861:0.105402:29480527,29480861,335,335	fakechr1-29488349-29488542:-0.467571:29488349,29488542,194,194	fakechr1-29489427-29489599:0.300400:29489427,29489599,173,173	fakechr1-29485187-29485311:-0.607371:29485187,29485311,125,125	fakechr1-29489791-29489875:0.295533:29489791,29489875,85,85	fakechr1-29487256-29487329:-0.488000:29487256,29487329,74,74	fakechr1-29482102-29482174:0.247556:29482102,29482174,73,73	fakechr1-29489687-29489746:0.842400:29489687,29489746,60,60	fakechr1-29484230-29484285:-0.382000:29484230,29484285,56,56	fakechr1-29491444-29491467:0.347267:29491444,29491467,24,24
fakechr1	TranscriptID=XM_010090813.1:GeneID=21407035:Strand="+"	29509433	29512293	2861	4	640	0.223698	fakechr1-29510778-29511224:-0.291244:29510778,29511224,447,447	fakechr1-29510154-29510291:-0.291174:29510154,29510291,138,138	fakechr1-29512184-29512225:0.418124:29512184,29512225,42,42	fakechr1-29509644-29509656:-0.158067:29509644,29509656,13,13
fakechr1	TranscriptID=XM_010090814.1:GeneID=21407036:Strand="-"	29515265	29517965	2701	2	272	0.100703	fakechr1-29516711-29516946:0.302458:29516711,29516946,236,236	fakechr1-29515858-29515893:-0.259222:29515858,29515893,36,36
fakechr1	TranscriptID=XM_010090816.1:GeneID=21407038:Strand="-"	29539849	29543066	3218	1	104	0.0323182	fakechr1-29540337-29540440:-0.574467:29540337,29540440,104,104
fakechr1	TranscriptID=XM_010090818.1:GeneID=21407040:Strand="+"	29561462	29576155	14694	2	59	0.00401524	fakechr1-29575269-29575301:-0.354667:29575269,29575301,33,33	fakechr1-29571432-29571457:0.229400:29571432,29571457,26,26
fakechr1	TranscriptID=XM_010090819.1:GeneID=21407041:Strand="-"	29578022	29584253	6232	6	583	0.0935494	fakechr1-29579846-29580031:0.828333:29579846,29580031,186,186	fakechr1-29580381-29580518:-0.436213:29580381,29580518,138,138	fakechr1-29579046-29579140:0.313121:29579046,29579140,95,95	fakechr1-29578288-29578359:0.219960:29578288,29578359,72,72	fakechr1-29578188-29578249:-0.286967:29578188,29578249,62,62	fakechr1-29579751-29579780:0.155398:29579751,29579780,30,30
fakechr1	TranscriptID=XM_010090822.1:GeneID=21407044:Strand="+"	29618103	29620006	1904	2	182	0.0955882	fakechr1-29619361-29619486:-0.409533:29619361,29619486,126,126	fakechr1-29619218-29619273:-0.503777:29619218,29619273,56,56
fakechr1	TranscriptID=XM_010090824.1:GeneID=21407046:Strand="+"	29623655	29627852	4198	1	147	0.0350167	fakechr1-29627648-29627794:0.400000:29627648,29627794,147,147
fakechr1	TranscriptID=XM_010090828.1:GeneID=21407050:Strand="+"	29658395	29662577	4183	2	71	0.0169735	fakechr1-29662009-29662048:-0.311000:29662009,29662048,40,40	fakechr1-29661770-29661800:-0.447533:29661770,29661800,31,31
fakechr1	TranscriptID=XM_010090830.1:GeneID=21407052:Strand="-"	29667527	29668470	944	1	17	0.0180085	fakechr1-29668296-29668312:0.424467:29668296,29668312,17,17
fakechr1	TranscriptID=XM_010090834.1:GeneID=21407056:Strand="-"	29697821	29706456	8636	2	151	0.0174849	fakechr1-29703398-29703528:0.680667:29703398,29703528,131,131	fakechr1-29702493-29702512:-0.516867:29702493,29702512,20,20
fakechr1	TranscriptID=XM_010090837.1:GeneID=21407059:Strand="+"	29734072	29740637	6566	1	18	0.0027414	fakechr1-29736321-29736338:0.344507:29736321,29736338,18,18
fakechr1	TranscriptID=XM_010090838.1:GeneID=21407060:Strand="+"	29745064	29755975	10912	8	621	0.0569098	fakechr1-29749398-29749517:0.334055:29749398,29749517,120,120	fakechr1-29746845-29746952:0.368286:29746845,29746952,108,108	fakechr1-29748620-29748721:0.684279:29748620,29748721,102,102	fakechr1-29753153-29753234:-0.318389:29753153,29753234,82,82	fakechr1-29754523-29754586:0.913200:29754523,29754586,64,64	fakechr1-29754934-29754993:0.277618:29754934,29754993,60,60	fakechr1-29754873-29754922:0.377533:29754873,29754922,50,50	fakechr1-29755406-29755440:0.417167:29755406,29755440,35,35
fakechr1	TranscriptID=XM_010090839.1:GeneID=21407061:Strand="+"	29774819	29778958	4140	4	552	0.133333	fakechr1-29777424-29777678:0.279489:29777424,29777678,255,255	fakechr1-29775657-29775889:-0.420667:29775657,29775889,233,233	fakechr1-29778905-29779084:0.692333:29778905,29779084,180,54	fakechr1-29778837-29778846:-0.292000:29778837,29778846,10,10
fakechr1	TranscriptID=XM_010090840.1:GeneID=21407062:Strand="+"	29785474	29787873	2400	2	76	0.0316667	fakechr1-29786630-29786675:0.217444:29786630,29786675,46,46	fakechr1-29785574-29785603:0.277867:29785574,29785603,30,30
fakechr1	TranscriptID=XM_010090844.1:GeneID=21407066:Strand="+"	29804717	29804983	267	1	12	0.0449438	fakechr1-29804935-29804946:-0.708667:29804935,29804946,12,12
fakechr1	TranscriptID=XM_010090845.1:GeneID=21407067:Strand="-"	29806736	29809715	2980	1	106	0.0355705	fakechr1-29808142-29808247:0.526708:29808142,29808247,106,106
fakechr1	TranscriptID=XM_010090846.1:GeneID=21407068:Strand="+"	29812364	29814071	1708	1	73	0.04274	fakechr1-29813899-29813971:0.332751:29813899,29813971,73,73
fakechr1	TranscriptID=XM_010090847.1:GeneID=21407069:Strand="+"	29825797	29829682	3886	1	88	0.0226454	fakechr1-29826578-29826665:0.389226:29826578,29826665,88,88
fakechr1	TranscriptID=XM_010090848.1:GeneID=21407070:Strand="-"	29830527	29831981	1455	2	96	0.0659794	fakechr1-29830897-29830982:0.280167:29830897,29830982,86,86	fakechr1-29830556-29830565:0.159853:29830556,29830565,10,10
fakechr1	TranscriptID=XM_010090850.1:GeneID=21384268:Strand="-"	29867637	29869512	1876	1	67	0.0357143	fakechr1-29868685-29868751:0.496467:29868685,29868751,67,67
fakechr1	TranscriptID=XM_010090854.1:GeneID=21386828:Strand="-"	29924469	29925140	672	1	25	0.0372024	fakechr1-29924726-29924750:-0.332879:29924726,29924750,25,25
fakechr1	TranscriptID=XM_010090857.1:GeneID=21386831:Strand="+"	29963454	29970532	7079	3	205	0.0289589	fakechr1-29969697-29969822:0.727250:29969697,29969822,126,126	fakechr1-29969184-29969228:0.545708:29969184,29969228,45,45	fakechr1-29969640-29969673:0.335933:29969640,29969673,34,34
fakechr1	TranscriptID=XM_010090858.1:GeneID=21386832:Strand="-"	29977594	29980213	2620	1	21	0.00801527	fakechr1-29977758-29977778:-0.736467:29977758,29977778,21,21
fakechr1	TranscriptID=XM_010090862.1:GeneID=21386836:Strand="-"	29993667	30001042	7376	4	378	0.0512473	fakechr1-29995367-29995539:-0.401893:29995367,29995539,173,173	fakechr1-29999466-29999552:0.610065:29999466,29999552,87,87	fakechr1-29997502-29997573:0.614025:29997502,29997573,72,72	fakechr1-29993731-29993776:-0.409800:29993731,29993776,46,46
fakechr1	TranscriptID=XM_010090866.1:GeneID=21386073:Strand="+"	30052421	30054659	2239	2	215	0.096025	fakechr1-30053397-30053559:0.474200:30053397,30053559,163,163	fakechr1-30054594-30054645:0.293642:30054594,30054645,52,52
fakechr1	TranscriptID=XM_010090867.1:GeneID=21386074:Strand="-"	30055525	30056331	807	1	31	0.0384139	fakechr1-30055756-30055786:0.410467:30055756,30055786,31,31
fakechr1	TranscriptID=XM_010090868.1:GeneID=21386075:Strand="-"	30056939	30060291	3353	4	382	0.113928	fakechr1-30057501-30057722:0.732791:30057501,30057722,222,222	fakechr1-30058865-30058932:-0.814533:30058865,30058932,68,68	fakechr1-30057443-30057488:0.408496:30057443,30057488,46,46	fakechr1-30058587-30058632:-0.579733:30058587,30058632,46,46
fakechr1	TranscriptID=XM_010090869.1:GeneID=21386076:Strand="-"	30063036	30065614	2579	2	221	0.0856921	fakechr1-30064688-30064833:-0.333333:30064688,30064833,146,146	fakechr1-30062983-30063110:-0.244467:30062983,30063110,128,75
fakechr1	TranscriptID=XM_010090870.1:GeneID=21386077:Strand="+"	30067801	30074411	6611	3	415	0.0627742	fakechr1-30070812-30071031:-0.248102:30070812,30071031,220,220	fakechr1-30068639-30068805:0.489000:30068639,30068805,167,167	fakechr1-30072368-30072395:-0.318400:30072368,30072395,28,28
fakechr1	TranscriptID=XM_010090871.1:GeneID=21386078:Strand="-"	30076220	30077648	1429	2	258	0.180546	fakechr1-30076231-30076366:-0.307933:30076231,30076366,136,136	fakechr1-30077244-30077365:0.515000:30077244,30077365,122,122
fakechr1	TranscriptID=XM_010090872.1:GeneID=21386079:Strand="-"	30080820	30084889	4070	3	222	0.0545455	fakechr1-30083738-30083839:0.457533:30083738,30083839,102,102	fakechr1-30083255-30083326:-0.538200:30083255,30083326,72,72	fakechr1-30081321-30081368:0.693933:30081321,30081368,48,48
fakechr1	TranscriptID=XM_010090878.1:GeneID=21386085:Strand="-"	30106815	30110509	3695	2	246	0.0665765	fakechr1-30108171-30108319:-0.514324:30108171,30108319,149,149	fakechr1-30107328-30107424:-0.446898:30107328,30107424,97,97
fakechr1	TranscriptID=XM_010090880.1:GeneID=21386087:Strand="+"	30115924	30120649	4726	2	189	0.0399915	fakechr1-30117294-30117417:0.334467:30117294,30117417,124,124	fakechr1-30120448-30120512:-0.300643:30120448,30120512,65,65
fakechr1	TranscriptID=XM_010090881.1:GeneID=21386088:Strand="-"	30121809	30123672	1864	1	19	0.0101931	fakechr1-30122766-30122784:-0.338620:30122766,30122784,19,19
fakechr1	TranscriptID=XM_010090882.1:GeneID=21386089:Strand="+"	30125604	30129033	3430	1	21	0.00612245	fakechr1-30128527-30128547:-0.327133:30128527,30128547,21,21
fakechr1	TranscriptID=XM_010090883.1:GeneID=21386090:Strand="+"	30132673	30134212	1540	1	30	0.0194805	fakechr1-30133190-30133219:0.463936:30133190,30133219,30,30
fakechr1	TranscriptID=XM_010090885.1:GeneID=21386527:Strand="-"	30165159	30175150	9992	2	492	0.0492394	fakechr1-30170531-30170898:-0.439167:30170531,30170898,368,368	fakechr1-30173395-30173518:-0.421667:30173395,30173518,124,124
fakechr1	TranscriptID=XM_010090889.1:GeneID=21386531:Strand="-"	30209299	30213298	4000	1	92	0.023	fakechr1-30209107-30209390:0.236145:30209107,30209390,284,92
fakechr1	TranscriptID=XM_010090890.1:GeneID=21386532:Strand="+"	30223284	30226767	3484	1	39	0.011194	fakechr1-30226534-30226572:-0.620267:30226534,30226572,39,39
fakechr1	TranscriptID=XM_010090909.1:GeneID=21389159:Strand="+"	30558360	30560366	2007	2	50	0.0249128	fakechr1-30559689-30559713:-0.329467:30559689,30559713,25,25	fakechr1-30560294-30560318:-0.306667:30560294,30560318,25,25
fakechr1	TranscriptID=XM_010090911.1:GeneID=21389161:Strand="-"	30578307	30580639	2333	2	204	0.0874411	fakechr1-30579253-30579379:0.458381:30579253,30579379,127,127	fakechr1-30578278-30578383:-0.498132:30578278,30578383,106,77
fakechr1	TranscriptID=XM_010090912.1:GeneID=21389162:Strand="-"	30582357	30587095	4739	2	286	0.0603503	fakechr1-30586819-30586981:0.428400:30586819,30586981,163,163	fakechr1-30585820-30585942:0.363067:30585820,30585942,123,123
fakechr1	TranscriptID=XM_010090915.1:GeneID=21389165:Strand="-"	30617893	30622083	4191	2	197	0.0470055	fakechr1-30618317-30618488:0.200807:30618317,30618488,172,172	fakechr1-30619944-30619968:-0.277958:30619944,30619968,25,25
fakechr1	TranscriptID=XM_010090916.1:GeneID=21389166:Strand="+"	30646074	30654005	7932	4	638	0.0804337	fakechr1-30649991-30650224:-0.376107:30649991,30650224,234,234	fakechr1-30651140-30651323:0.391256:30651140,30651323,184,184	fakechr1-30647608-30647773:0.632413:30647608,30647773,166,166	fakechr1-30653916-30653969:0.281933:30653916,30653969,54,54
fakechr1	TranscriptID=XM_010090917.1:GeneID=21389167:Strand="-"	30655149	30657931	2783	3	282	0.10133	fakechr1-30655615-30655733:0.493600:30655615,30655733,119,119	fakechr1-30655388-30655496:0.545779:30655388,30655496,109,109	fakechr1-30656713-30656766:-0.552067:30656713,30656766,54,54
fakechr1	TranscriptID=XM_010090921.1:GeneID=21386066:Strand="-"	30762370	30768219	5850	1	11	0.00188034	fakechr1-30762391-30762401:0.595506:30762391,30762401,11,11
fakechr1	TranscriptID=XM_010090924.1:GeneID=21386069:Strand="-"	30795977	30800368	4392	1	20	0.00455373	fakechr1-30800349-30800394:-0.638667:30800349,30800394,46,20
fakechr1	TranscriptID=XM_010090926.1:GeneID=21386071:Strand="+"	30818788	30821725	2938	1	41	0.0139551	fakechr1-30821296-30821336:0.545162:30821296,30821336,41,41
fakechr1	TranscriptID=XM_010090927.1:GeneID=21386072:Strand="-"	30824083	30829929	5847	4	333	0.0569523	fakechr1-30826328-30826435:-0.492533:30826328,30826435,108,108	fakechr1-30825344-30825443:-0.445125:30825344,30825443,100,100	fakechr1-30826953-30827031:-0.476381:30826953,30827031,79,79	fakechr1-30827702-30827747:-0.295867:30827702,30827747,46,46
fakechr1	TranscriptID=XM_010090929.1:GeneID=21387568:Strand="+"	30846529	30848142	1614	2	130	0.0805452	fakechr1-30846975-30847096:-0.752667:30846975,30847096,122,122	fakechr1-30847962-30847969:0.478649:30847962,30847969,8,8
fakechr1	TranscriptID=XM_010090930.1:GeneID=21387569:Strand="-"	30849225	30854208	4984	4	349	0.0700241	fakechr1-30850279-30850409:0.254214:30850279,30850409,131,131	fakechr1-30851244-30851368:-0.322067:30851244,30851368,125,125	fakechr1-30852651-30852700:0.266667:30852651,30852700,50,50	fakechr1-30850512-30850554:0.265444:30850512,30850554,43,43
fakechr1	TranscriptID=XM_010090931.1:GeneID=21387570:Strand="-"	30871022	30874886	3865	3	156	0.0403622	fakechr1-30872148-30872203:-0.180505:30872148,30872203,56,56	fakechr1-30873452-30873506:0.427762:30873452,30873506,55,55	fakechr1-30871093-30871137:-0.205800:30871093,30871137,45,45
fakechr1	TranscriptID=XM_010090933.1:GeneID=21387572:Strand="+"	30921817	30925027	3211	4	290	0.0903145	fakechr1-30923218-30923358:0.669787:30923218,30923358,141,141	fakechr1-30924431-30924503:0.563042:30924431,30924503,73,73	fakechr1-30922210-30922256:-0.445288:30922210,30922256,47,47	fakechr1-30924708-30924736:-0.705600:30924708,30924736,29,29
fakechr1	TranscriptID=XM_010090935.1:GeneID=21387574:Strand="+"	30933132	30936298	3167	2	476	0.1503	fakechr1-30933748-30934046:-0.276560:30933748,30934046,299,299	fakechr1-30935554-30935730:0.338825:30935554,30935730,177,177
fakechr1	TranscriptID=XM_010090938.1:GeneID=21384924:Strand="-"	30987910	30991503	3594	1	27	0.00751252	fakechr1-30991416-30991442:-0.261867:30991416,30991442,27,27
fakechr1	TranscriptID=XM_010090940.1:GeneID=21384926:Strand="-"	31017943	31022470	4528	2	92	0.020318	fakechr1-31021095-31021170:-0.185833:31021095,31021170,76,76	fakechr1-31021181-31021196:-0.121867:31021181,31021196,16,16
fakechr1	TranscriptID=XM_010090946.1:GeneID=21404619:Strand="+"	31112753	31118335	5583	9	338	0.0605409	fakechr1-31114672-31114767:0.591244:31114672,31114767,96,96	fakechr1-31113353-31113413:-0.293000:31113353,31113413,61,61	fakechr1-31118166-31118219:-0.195542:31118166,31118219,54,54	fakechr1-31113298-31113332:-0.263733:31113298,31113332,35,35	fakechr1-31113276-31113298:-0.284400:31113276,31113298,23,23	fakechr1-31113609-31113628:-0.428022:31113609,31113628,20,20	fakechr1-31113630-31113646:-0.392756:31113630,31113646,17,17	fakechr1-31113572-31113587:-0.285133:31113572,31113587,16,16	fakechr1-31113703-31113718:0.348154:31113703,31113718,16,16
fakechr1	TranscriptID=XM_010090948.1:GeneID=21404621:Strand="-"	31122014	31141036	19023	11	996	0.0523577	fakechr1-31137791-31137942:0.175733:31137791,31137942,152,152	fakechr1-31138448-31138590:-0.413083:31138448,31138590,143,143	fakechr1-31138647-31138758:-0.215467:31138647,31138758,112,112	fakechr1-31125139-31125241:0.356899:31125139,31125241,103,103	fakechr1-31132013-31132113:-0.439133:31132013,31132113,101,101	fakechr1-31140242-31140333:0.202453:31140242,31140333,92,92	fakechr1-31124347-31124436:0.384228:31124347,31124436,90,90	fakechr1-31130106-31130181:0.404000:31130106,31130181,76,76	fakechr1-31140070-31140136:0.508200:31140070,31140136,67,67	fakechr1-31122521-31122572:0.309333:31122521,31122572,52,52	fakechr1-31140359-31140366:-0.435620:31140359,31140366,8,8
fakechr1	TranscriptID=XM_010090949.1:GeneID=21404622:Strand="-"	31142136	31152728	10593	1	65	0.00613613	fakechr1-31146154-31146218:0.242533:31146154,31146218,65,65
fakechr1	TranscriptID=XM_010090950.1:GeneID=21404623:Strand="-"	31165448	31170685	5238	3	387	0.0738832	fakechr1-31169846-31170059:0.365338:31169846,31170059,214,214	fakechr1-31166607-31166727:0.377000:31166607,31166727,121,121	fakechr1-31167405-31167456:-0.445066:31167405,31167456,52,52
fakechr1	TranscriptID=XM_010090951.1:GeneID=21404624:Strand="+"	31171322	31172735	1414	1	70	0.049505	fakechr1-31172666-31172779:0.298467:31172666,31172779,114,70
fakechr1	TranscriptID=XM_010090955.1:GeneID=21404628:Strand="+"	31240325	31242889	2565	2	124	0.0483431	fakechr1-31242571-31242683:0.321578:31242571,31242683,113,113	fakechr1-31242745-31242755:0.490733:31242745,31242755,11,11
fakechr1	TranscriptID=XM_010090958.1:GeneID=21404631:Strand="-"	31262064	31265090	3027	2	222	0.0733399	fakechr1-31263233-31263370:0.261733:31263233,31263370,138,138	fakechr1-31264240-31264323:-0.126054:31264240,31264323,84,84
fakechr1	TranscriptID=XM_010090959.1:GeneID=21404632:Strand="-"	31270575	31273760	3186	1	18	0.00564972	fakechr1-31271678-31271695:-0.840200:31271678,31271695,18,18
fakechr1	TranscriptID=XM_010090962.1:GeneID=21404635:Strand="-"	31279817	31280077	261	2	100	0.383142	fakechr1-31280000-31280231:0.314182:31280000,31280231,232,78	fakechr1-31279970-31279991:0.446824:31279970,31279991,22,22
fakechr1	TranscriptID=XM_010090963.1:GeneID=21404636:Strand="+"	31280960	31284535	3576	2	412	0.115213	fakechr1-31282459-31282829:-0.440626:31282459,31282829,371,371	fakechr1-31283371-31283411:0.271400:31283371,31283411,41,41
fakechr1	TranscriptID=XM_010090964.1:GeneID=21404637:Strand="-"	31284942	31291197	6256	5	504	0.0805627	fakechr1-31289359-31289510:-0.204529:31289359,31289510,152,152	fakechr1-31289705-31289856:0.286286:31289705,31289856,152,152	fakechr1-31288501-31288595:0.584400:31288501,31288595,95,95	fakechr1-31286817-31286904:-0.318628:31286817,31286904,88,88	fakechr1-31285865-31285881:-0.375000:31285865,31285881,17,17
fakechr1	TranscriptID=XM_010090966.1:GeneID=21404639:Strand="+"	31298460	31300209	1750	2	154	0.088	fakechr1-31299840-31299975:0.518875:31299840,31299975,136,136	fakechr1-31300192-31300227:-0.315153:31300192,31300227,36,18
fakechr1	TranscriptID=XM_010090969.1:GeneID=21404642:Strand="+"	31304335	31308331	3997	1	481	0.12034	fakechr1-31304544-31305024:0.518014:31304544,31305024,481,481
fakechr1	TranscriptID=XM_010090971.1:GeneID=21404644:Strand="+"	31322464	31322763	300	1	23	0.0766667	fakechr1-31322653-31322675:-0.469278:31322653,31322675,23,23
fakechr1	TranscriptID=XM_010090972.1:GeneID=21404645:Strand="+"	31324564	31328848	4285	4	367	0.0856476	fakechr1-31327178-31327310:0.584167:31327178,31327310,133,133	fakechr1-31325554-31325676:-0.397810:31325554,31325676,123,123	fakechr1-31327409-31327486:0.358533:31327409,31327486,78,78	fakechr1-31327486-31327518:0.568712:31327486,31327518,33,33
fakechr1	TranscriptID=XM_010090974.1:GeneID=21404647:Strand="-"	31341201	31345711	4511	1	94	0.020838	fakechr1-31344007-31344100:-0.351400:31344007,31344100,94,94
fakechr1	TranscriptID=XM_010090979.1:GeneID=21404652:Strand="-"	31376626	31379203	2578	3	321	0.124515	fakechr1-31378805-31378977:0.270810:31378805,31378977,173,173	fakechr1-31376663-31376740:-0.434861:31376663,31376740,78,78	fakechr1-31376756-31376825:-0.326400:31376756,31376825,70,70
fakechr1	TranscriptID=XM_010090991.1:GeneID=21404664:Strand="-"	31429578	31434603	5026	1	76	0.0151214	fakechr1-31434394-31434469:0.473260:31434394,31434469,76,76
fakechr1	TranscriptID=XM_010090992.1:GeneID=21404665:Strand="-"	31436079	31437764	1686	3	197	0.116845	fakechr1-31436415-31436508:-0.712500:31436415,31436508,94,94	fakechr1-31436585-31436642:-0.355733:31436585,31436642,58,58	fakechr1-31436199-31436243:-0.257333:31436199,31436243,45,45
fakechr1	TranscriptID=XM_010090993.1:GeneID=21404666:Strand="+"	31441529	31443313	1785	3	431	0.241457	fakechr1-31442045-31442245:0.343600:31442045,31442245,201,201	fakechr1-31442795-31442971:-0.330467:31442795,31442971,177,177	fakechr1-31442605-31442657:-0.325690:31442605,31442657,53,53
fakechr1	TranscriptID=XM_010090994.1:GeneID=21404667:Strand="+"	31444012	31444684	673	1	156	0.231798	fakechr1-31444335-31444490:-0.277200:31444335,31444490,156,156
fakechr1	TranscriptID=XM_010090996.1:GeneID=21404669:Strand="+"	31450254	31452676	2423	2	73	0.0301279	fakechr1-31452171-31452215:-0.382200:31452171,31452215,45,45	fakechr1-31452649-31452699:0.496222:31452649,31452699,51,28
fakechr1	TranscriptID=XM_010090997.1:GeneID=21404670:Strand="-"	31453901	31459387	5487	3	289	0.0526699	fakechr1-31456828-31457014:0.361762:31456828,31457014,187,187	fakechr1-31455431-31455485:-0.202733:31455431,31455485,55,55	fakechr1-31454106-31454152:-0.350867:31454106,31454152,47,47
fakechr1	TranscriptID=XM_010090999.1:GeneID=21404672:Strand="-"	31468150	31473675	5526	2	232	0.0419834	fakechr1-31472123-31472317:0.469468:31472123,31472317,195,195	fakechr1-31472498-31472534:-0.290800:31472498,31472534,37,37
fakechr1	TranscriptID=XM_010091001.1:GeneID=21404674:Strand="-"	31480385	31482507	2123	1	88	0.0414508	fakechr1-31480461-31480548:-0.490837:31480461,31480548,88,88
fakechr1	TranscriptID=XM_010091004.1:GeneID=21404677:Strand="+"	31497902	31499581	1680	1	69	0.0410714	fakechr1-31498764-31498832:0.660427:31498764,31498832,69,69
fakechr1	TranscriptID=XM_010091009.1:GeneID=21404682:Strand="-"	31563255	31569212	5958	5	391	0.065626	fakechr1-31565332-31565504:-0.583925:31565332,31565504,173,173	fakechr1-31567842-31567937:0.202478:31567842,31567937,96,96	fakechr1-31563739-31563791:0.288476:31563739,31563791,53,53	fakechr1-31565241-31565281:0.386751:31565241,31565281,41,41	fakechr1-31563674-31563701:0.486267:31563674,31563701,28,28
fakechr1	TranscriptID=XM_010091010.1:GeneID=21404683:Strand="-"	31574421	31580978	6558	5	215	0.0327844	fakechr1-31576813-31576883:-0.381286:31576813,31576883,71,71	fakechr1-31578159-31578212:0.256447:31578159,31578212,54,54	fakechr1-31575848-31575884:-0.292867:31575848,31575884,37,37	fakechr1-31576412-31576443:-0.367597:31576412,31576443,32,32	fakechr1-31575363-31575383:-0.232933:31575363,31575383,21,21
fakechr1	TranscriptID=XM_010091011.1:GeneID=21404684:Strand="-"	31594731	31597367	2637	3	448	0.16989	fakechr1-31594726-31594985:0.309274:31594726,31594985,260,255	fakechr1-31595519-31595690:0.288848:31595519,31595690,172,172	fakechr1-31594985-31595005:0.325333:31594985,31595005,21,21
fakechr1	TranscriptID=XM_010091012.1:GeneID=21404685:Strand="-"	31598846	31603341	4496	1	35	0.0077847	fakechr1-31602203-31602237:-0.486833:31602203,31602237,35,35
fakechr1	TranscriptID=XM_010091018.1:GeneID=21404691:Strand="-"	31633643	31640988	7346	2	215	0.0292676	fakechr1-31636411-31636538:0.349529:31636411,31636538,128,128	fakechr1-31636546-31636632:0.547867:31636546,31636632,87,87
fakechr1	TranscriptID=XM_010091019.1:GeneID=21404692:Strand="+"	31643740	31649112	5373	2	187	0.0348036	fakechr1-31645670-31645785:0.298667:31645670,31645785,116,116	fakechr1-31647103-31647173:0.346416:31647103,31647173,71,71
fakechr1	TranscriptID=XM_010091020.1:GeneID=21404693:Strand="+"	31656285	31661669	5385	5	370	0.0687094	fakechr1-31658556-31658674:-0.244341:31658556,31658674,119,119	fakechr1-31658813-31658922:0.419779:31658813,31658922,110,110	fakechr1-31660943-31661008:-0.602167:31660943,31661008,66,66	fakechr1-31659942-31659988:-0.375867:31659942,31659988,47,47	fakechr1-31661495-31661522:-0.434533:31661495,31661522,28,28
fakechr1	TranscriptID=XM_010091025.1:GeneID=21404698:Strand="+"	31673659	31674184	526	3	284	0.539924	fakechr1-31673800-31673977:0.763198:31673800,31673977,178,178	fakechr1-31674018-31674107:0.553375:31674018,31674107,90,90	fakechr1-31673988-31674003:0.916667:31673988,31674003,16,16
fakechr1	TranscriptID=XM_010091032.1:GeneID=21404705:Strand="+"	31709526	31712060	2535	1	201	0.0792899	fakechr1-31711487-31711687:-0.400234:31711487,31711687,201,201
fakechr1	TranscriptID=XM_010091033.1:GeneID=21404706:Strand="+"	31714194	31720630	6437	3	332	0.0515768	fakechr1-31717327-31717523:-0.630243:31717327,31717523,197,197	fakechr1-31716400-31716493:0.346533:31716400,31716493,94,94	fakechr1-31715627-31715667:-0.471333:31715627,31715667,41,41
fakechr1	TranscriptID=XM_010091034.1:GeneID=21404707:Strand="+"	31721763	31723978	2216	1	27	0.0121841	fakechr1-31723602-31723628:0.268714:31723602,31723628,27,27
fakechr1	TranscriptID=XM_010091036.1:GeneID=21404709:Strand="-"	31729574	31731777	2204	1	210	0.0952813	fakechr1-31730283-31730492:0.165425:31730283,31730492,210,210
fakechr1	TranscriptID=XM_010091038.1:GeneID=21404711:Strand="-"	31741222	31744646	3425	1	70	0.020438	fakechr1-31742619-31742688:-0.570133:31742619,31742688,70,70
fakechr1	TranscriptID=XM_010091048.1:GeneID=21386441:Strand="+"	31862250	31862975	726	1	171	0.235537	fakechr1-31862560-31862730:0.338861:31862560,31862730,171,171
fakechr1	TranscriptID=XM_010091049.1:GeneID=21386442:Strand="+"	31908182	31908898	717	1	197	0.274756	fakechr1-31908490-31908686:0.500424:31908490,31908686,197,197
fakechr1	TranscriptID=XM_010091057.1:GeneID=21393480:Strand="+"	32093998	32096955	2958	9	1753	0.59263	fakechr1-32095787-32096564:-0.346364:32095787,32096564,778,778	fakechr1-32094463-32094760:0.700056:32094463,32094760,298,298	fakechr1-32094048-32094332:0.322017:32094048,32094332,285,285	fakechr1-32095453-32095596:0.411000:32095453,32095596,144,144	fakechr1-32096827-32096907:0.473467:32096827,32096907,81,81	fakechr1-32095223-32095299:0.400067:32095223,32095299,77,77	fakechr1-32094909-32094977:0.257370:32094909,32094977,69,69	fakechr1-32096807-32096818:0.715933:32096807,32096818,12,12	fakechr1-32096762-32096770:0.294267:32096762,32096770,9,9
fakechr1	TranscriptID=XM_010091061.1:GeneID=21393484:Strand="+"	32107884	32108364	481	1	215	0.446985	fakechr1-32108150-32108404:0.289997:32108150,32108404,255,215
fakechr1	TranscriptID=XM_010091062.1:GeneID=21393485:Strand="+"	32114005	32116693	2689	1	88	0.0327259	fakechr1-32114909-32114996:0.234876:32114909,32114996,88,88
fakechr1	TranscriptID=XM_010091064.1:GeneID=21393487:Strand="-"	32127090	32130769	3680	2	942	0.255978	fakechr1-32128735-32129288:0.574964:32128735,32129288,554,554	fakechr1-32128067-32128454:0.473664:32128067,32128454,388,388
fakechr1	TranscriptID=XM_010091065.1:GeneID=21393488:Strand="-"	32143154	32145509	2356	4	458	0.194397	fakechr1-32145184-32145446:0.349467:32145184,32145446,263,263	fakechr1-32143332-32143419:0.384667:32143332,32143419,88,88	fakechr1-32143619-32143702:0.807267:32143619,32143702,84,84	fakechr1-32143124-32143176:0.622000:32143124,32143176,53,23
fakechr1	TranscriptID=XM_010091067.1:GeneID=21393490:Strand="-"	32166235	32169214	2980	1	98	0.0328859	fakechr1-32166342-32166439:-0.187399:32166342,32166439,98,98
fakechr1	TranscriptID=XM_010091076.1:GeneID=21393499:Strand="-"	32285044	32287560	2517	7	461	0.183155	fakechr1-32285696-32285867:0.795746:32285696,32285867,172,172	fakechr1-32285556-32285694:0.109222:32285556,32285694,139,139	fakechr1-32285519-32285556:0.867267:32285519,32285556,38,38	fakechr1-32285071-32285104:0.297000:32285071,32285104,34,34	fakechr1-32286439-32286467:-0.639200:32286439,32286467,29,29	fakechr1-32286555-32286580:0.462133:32286555,32286580,26,26	fakechr1-32287249-32287271:-0.471845:32287249,32287271,23,23
fakechr1	TranscriptID=XM_010091080.1:GeneID=21393503:Strand="+"	32358950	32361544	2595	1	221	0.0851638	fakechr1-32361082-32361302:-0.449758:32361082,32361302,221,221
fakechr1	TranscriptID=XM_010091081.1:GeneID=21393504:Strand="-"	32363212	32364345	1134	1	30	0.026455	fakechr1-32363898-32363927:-0.281286:32363898,32363927,30,30
fakechr1	TranscriptID=XM_010091083.1:GeneID=21393506:Strand="-"	32395398	32408149	12752	4	664	0.0520703	fakechr1-32400311-32400561:-0.312286:32400311,32400561,251,251	fakechr1-32399029-32399273:-0.206709:32399029,32399273,245,245	fakechr1-32407132-32407216:-0.341267:32407132,32407216,85,85	fakechr1-32397022-32397104:0.348933:32397022,32397104,83,83
fakechr1	TranscriptID=XM_010091085.1:GeneID=21396944:Strand="-"	32416026	32419913	3888	6	483	0.124228	fakechr1-32417638-32417826:-0.332267:32417638,32417826,189,189	fakechr1-32418376-32418473:0.685019:32418376,32418473,98,98	fakechr1-32418284-32418376:0.295116:32418284,32418376,93,93	fakechr1-32416397-32416463:0.849033:32416397,32416463,67,67	fakechr1-32416602-32416622:0.324467:32416602,32416622,21,21	fakechr1-32417086-32417100:0.330628:32417086,32417100,15,15
fakechr1	TranscriptID=XM_010091087.1:GeneID=21396946:Strand="+"	32435795	32438908	3114	3	393	0.126204	fakechr1-32437964-32438117:0.632739:32437964,32438117,154,154	fakechr1-32436797-32436923:0.211400:32436797,32436923,127,127	fakechr1-32437388-32437499:0.297600:32437388,32437499,112,112
fakechr1	TranscriptID=XM_010091088.1:GeneID=21396947:Strand="+"	32440215	32452095	11881	3	540	0.0454507	fakechr1-32448963-32449356:0.234133:32448963,32449356,394,394	fakechr1-32447238-32447351:0.127296:32447238,32447351,114,114	fakechr1-32445692-32445723:0.432400:32445692,32445723,32,32
fakechr1	TranscriptID=XM_010091091.1:GeneID=21396950:Strand="+"	32469082	32478066	8985	1	28	0.0031163	fakechr1-32474239-32474266:-0.434571:32474239,32474266,28,28
fakechr1	TranscriptID=XM_010091093.1:GeneID=21396952:Strand="+"	32498173	32507726	9554	1	238	0.024911	fakechr1-32504438-32504675:0.204574:32504438,32504675,238,238
fakechr1	TranscriptID=XM_010091096.1:GeneID=21396955:Strand="+"	32525562	32537132	11571	2	282	0.0243713	fakechr1-32535383-32535535:-0.818745:32535383,32535535,153,153	fakechr1-32529060-32529188:0.495467:32529060,32529188,129,129
fakechr1	TranscriptID=XM_010091100.1:GeneID=21396959:Strand="+"	32595708	32599222	3515	2	136	0.0386913	fakechr1-32598735-32598856:-0.278907:32598735,32598856,122,122	fakechr1-32598957-32598970:-0.317908:32598957,32598970,14,14
fakechr1	TranscriptID=XM_010091105.1:GeneID=21396964:Strand="-"	32656414	32657052	639	2	251	0.392801	fakechr1-32656707-32656905:-0.425800:32656707,32656905,199,199	fakechr1-32656911-32656962:-0.709595:32656911,32656962,52,52
fakechr1	TranscriptID=XM_010091112.1:GeneID=21396971:Strand="-"	32741876	32744622	2747	4	144	0.0524208	fakechr1-32743028-32743080:-0.804190:32743028,32743080,53,53	fakechr1-32742495-32742537:-0.389600:32742495,32742537,43,43	fakechr1-32741931-32741957:0.277133:32741931,32741957,27,27	fakechr1-32742330-32742350:-0.851250:32742330,32742350,21,21
fakechr1	TranscriptID=XM_010091113.1:GeneID=21396972:Strand="-"	32753004	32754951	1948	4	181	0.0929158	fakechr1-32753665-32753733:-0.236467:32753665,32753733,69,69	fakechr1-32753036-32753086:-0.644533:32753036,32753086,51,51	fakechr1-32754163-32754193:0.345667:32754163,32754193,31,31	fakechr1-32753323-32753352:-0.471800:32753323,32753352,30,30
fakechr1	TranscriptID=XM_010091117.1:GeneID=21396976:Strand="-"	32824777	32830399	5623	4	996	0.17713	fakechr1-32827593-32828078:0.546125:32827593,32828078,486,486	fakechr1-32828938-32829285:0.300539:32828938,32829285,348,348	fakechr1-32825003-32825090:-0.392333:32825003,32825090,88,88	fakechr1-32826449-32826522:-0.279200:32826449,32826522,74,74
fakechr1	TranscriptID=XM_010091119.1:GeneID=21396978:Strand="-"	32835130	32836017	888	2	128	0.144144	fakechr1-32835441-32835543:0.258533:32835441,32835543,103,103	fakechr1-32835806-32835830:-0.406667:32835806,32835830,25,25
fakechr1	TranscriptID=XM_010091122.1:GeneID=21386284:Strand="+"	32959304	32964689	5386	1	121	0.0224657	fakechr1-32960684-32960804:0.646392:32960684,32960804,121,121
fakechr1	TranscriptID=XM_010091125.1:GeneID=21386287:Strand="-"	32981112	32985162	4051	1	52	0.0128363	fakechr1-32981130-32981181:0.345267:32981130,32981181,52,52
fakechr1	TranscriptID=XM_010091127.1:GeneID=21386289:Strand="+"	32999893	33004383	4491	3	538	0.119795	fakechr1-33003007-33003194:0.324733:33003007,33003194,188,188	fakechr1-33003404-33003579:-0.438600:33003404,33003579,176,176	fakechr1-33000801-33000974:0.450714:33000801,33000974,174,174
fakechr1	TranscriptID=XM_010091128.1:GeneID=21386290:Strand="-"	33010635	33012563	1929	2	210	0.108865	fakechr1-33011483-33011634:-0.253609:33011483,33011634,152,152	fakechr1-33011015-33011072:0.446249:33011015,33011072,58,58
fakechr1	TranscriptID=XM_010091131.1:GeneID=21386293:Strand="+"	33032842	33036733	3892	2	106	0.0272354	fakechr1-33033981-33034035:-0.335600:33033981,33034035,55,55	fakechr1-33036379-33036429:-0.316067:33036379,33036429,51,51
fakechr1	TranscriptID=XM_010091135.1:GeneID=21387577:Strand="+"	33061033	33066488	5456	1	20	0.00366569	fakechr1-33062544-33062563:0.338794:33062544,33062563,20,20
fakechr1	TranscriptID=XM_010091137.1:GeneID=21387579:Strand="+"	33073138	33075395	2258	2	75	0.0332152	fakechr1-33074231-33074273:-0.625250:33074231,33074273,43,43	fakechr1-33075136-33075167:-0.329800:33075136,33075167,32,32
fakechr1	TranscriptID=XM_010091138.1:GeneID=21387580:Strand="+"	33082633	33087301	4669	2	139	0.0297708	fakechr1-33085974-33086053:0.184257:33085974,33086053,80,80	fakechr1-33087175-33087233:0.269057:33087175,33087233,59,59
fakechr1	TranscriptID=XM_010091140.1:GeneID=21387582:Strand="+"	33100557	33103126	2570	4	273	0.106226	fakechr1-33101526-33101641:0.540267:33101526,33101641,116,116	fakechr1-33101154-33101231:-0.484000:33101154,33101231,78,78	fakechr1-33101766-33101830:0.206333:33101766,33101830,65,65	fakechr1-33100945-33100958:0.433267:33100945,33100958,14,14
fakechr1	TranscriptID=XM_010091141.1:GeneID=21387583:Strand="-"	33103715	33104152	438	2	39	0.0890411	fakechr1-33103906-33103925:0.840533:33103906,33103925,20,20	fakechr1-33104030-33104048:0.349200:33104030,33104048,19,19
fakechr1	TranscriptID=XM_010091144.1:GeneID=21387586:Strand="+"	33135694	33135876	183	1	183	1	fakechr1-33135531-33135903:0.619321:33135531,33135903,373,183
fakechr1	TranscriptID=XM_010091148.1:GeneID=21387590:Strand="+"	33169466	33174892	5427	4	130	0.0239543	fakechr1-33174293-33174355:0.436000:33174293,33174355,63,63	fakechr1-33173288-33173314:-0.172520:33173288,33173314,27,27	fakechr1-33173776-33173799:0.617867:33173776,33173799,24,24	fakechr1-33174598-33174613:0.364730:33174598,33174613,16,16
fakechr1	TranscriptID=XM_010091150.1:GeneID=21386670:Strand="-"	33227695	33231837	4143	1	21	0.00506879	fakechr1-33227790-33227810:-0.680667:33227790,33227810,21,21
fakechr1	TranscriptID=XM_010091154.1:GeneID=21386674:Strand="-"	33270494	33270763	270	1	33	0.122222	fakechr1-33270731-33270766:-0.303733:33270731,33270766,36,33
fakechr1	TranscriptID=XM_010091157.1:GeneID=21395149:Strand="+"	33305784	33307974	2191	1	78	0.0356002	fakechr1-33307839-33307916:0.143533:33307839,33307916,78,78
fakechr1	TranscriptID=XM_010091158.1:GeneID=21395150:Strand="+"	33313423	33317794	4372	3	100	0.0228728	fakechr1-33315158-33315209:-0.381733:33315158,33315209,52,52	fakechr1-33315856-33315880:-0.474453:33315856,33315880,25,25	fakechr1-33313656-33313678:-0.209933:33313656,33313678,23,23
fakechr1	TranscriptID=XM_010091159.1:GeneID=21395152:Strand="+"	33322967	33328049	5083	4	597	0.11745	fakechr1-33325352-33325621:-0.691549:33325352,33325621,270,270	fakechr1-33325654-33325779:-0.464733:33325654,33325779,126,126	fakechr1-33324598-33324720:-0.297105:33324598,33324720,123,123	fakechr1-33323862-33323939:0.720667:33323862,33323939,78,78
fakechr1	TranscriptID=XM_010091161.1:GeneID=21395154:Strand="-"	33340613	33342304	1692	1	90	0.0531915	fakechr1-33340763-33340852:-0.389133:33340763,33340852,90,90
fakechr1	TranscriptID=XM_010091162.1:GeneID=21395155:Strand="+"	33347999	33350707	2709	1	40	0.0147656	fakechr1-33350647-33350686:0.410333:33350647,33350686,40,40
fakechr1	TranscriptID=XM_010091171.1:GeneID=21395164:Strand="+"	33444857	33445240	384	1	27	0.0703125	fakechr1-33445182-33445208:-0.337190:33445182,33445208,27,27
fakechr1	TranscriptID=XM_010091176.1:GeneID=21395169:Strand="-"	33519065	33519613	549	1	26	0.0473588	fakechr1-33519439-33519464:0.317111:33519439,33519464,26,26
fakechr1	TranscriptID=XM_010091178.1:GeneID=21395171:Strand="-"	33534869	33537617	2749	1	118	0.0429247	fakechr1-33536115-33536232:-0.417476:33536115,33536232,118,118
fakechr1	TranscriptID=XM_010091181.1:GeneID=21395174:Strand="-"	33545665	33548254	2590	1	52	0.0200772	fakechr1-33545936-33545987:-0.737133:33545936,33545987,52,52
fakechr1	TranscriptID=XM_010091182.1:GeneID=21395175:Strand="+"	33562541	33565805	3265	4	328	0.100459	fakechr1-33563242-33563420:0.206009:33563242,33563420,179,179	fakechr1-33564793-33564863:-0.312478:33564793,33564863,71,71	fakechr1-33565372-33565415:0.297458:33565372,33565415,44,44	fakechr1-33564377-33564410:0.531000:33564377,33564410,34,34
fakechr1	TranscriptID=XM_010091183.1:GeneID=21395176:Strand="-"	33566638	33572869	6232	1	22	0.00353017	fakechr1-33568349-33568370:0.621467:33568349,33568370,22,22
fakechr1	TranscriptID=XM_010091184.1:GeneID=21395177:Strand="-"	33590650	33591772	1123	1	24	0.0213713	fakechr1-33591707-33591730:0.560267:33591707,33591730,24,24
fakechr1	TranscriptID=XM_010091185.1:GeneID=21395178:Strand="-"	33591932	33594027	2096	3	103	0.0491412	fakechr1-33592317-33592376:0.653801:33592317,33592376,60,60	fakechr1-33592926-33592949:-0.777667:33592926,33592949,24,24	fakechr1-33592510-33592528:0.360733:33592510,33592528,19,19
fakechr1	TranscriptID=XM_010091189.1:GeneID=21395182:Strand="-"	33622312	33625263	2952	2	194	0.0657182	fakechr1-33623469-33623619:-0.529621:33623469,33623619,151,151	fakechr1-33623958-33624000:-0.259467:33623958,33624000,43,43
fakechr1	TranscriptID=XM_010091193.1:GeneID=21389493:Strand="+"	33709381	33716630	7250	1	207	0.0285517	fakechr1-33714324-33714530:0.470867:33714324,33714530,207,207
fakechr1	TranscriptID=XM_010091194.1:GeneID=21389494:Strand="+"	33720942	33723208	2267	3	464	0.204676	fakechr1-33721916-33722100:0.325083:33721916,33722100,185,185	fakechr1-33722100-33722248:0.615800:33722100,33722248,149,149	fakechr1-33722271-33722400:0.409439:33722271,33722400,130,130
fakechr1	TranscriptID=XM_010091195.1:GeneID=21389495:Strand="-"	33741655	33746827	5173	1	309	0.0597332	fakechr1-33742208-33742516:0.274837:33742208,33742516,309,309
fakechr1	TranscriptID=XM_010091198.1:GeneID=21389498:Strand="-"	33768820	33769176	357	4	116	0.32493	fakechr1-33769014-33769053:0.266867:33769014,33769053,40,40	fakechr1-33768814-33768857:0.346046:33768814,33768857,44,38	fakechr1-33768955-33768977:0.363333:33768955,33768977,23,23	fakechr1-33768929-33768943:0.366267:33768929,33768943,15,15
fakechr1	TranscriptID=XM_010091205.1:GeneID=21385577:Strand="-"	33890267	33899386	9120	7	844	0.0925439	fakechr1-33893642-33893851:-0.324565:33893642,33893851,210,210	fakechr1-33895115-33895304:0.482533:33895115,33895304,190,190	fakechr1-33892053-33892182:0.323714:33892053,33892182,130,130	fakechr1-33890365-33890465:-0.647400:33890365,33890465,101,101	fakechr1-33897645-33897720:0.457933:33897645,33897720,76,76	fakechr1-33899069-33899142:-0.338696:33899069,33899142,74,74	fakechr1-33898233-33898295:0.749200:33898233,33898295,63,63
fakechr1	TranscriptID=XM_010091207.1:GeneID=21391919:Strand="-"	34097168	34106526	9359	1	100	0.0106849	fakechr1-34097399-34097498:0.682769:34097399,34097498,100,100
fakechr1	TranscriptID=XM_010091209.1:GeneID=21391921:Strand="+"	34162359	34202984	40626	1	28	0.000689214	fakechr1-34166300-34166327:0.306533:34166300,34166327,28,28
fakechr1	TranscriptID=XM_010091211.1:GeneID=21384766:Strand="+"	34249809	34256916	7108	2	391	0.0550084	fakechr1-34254133-34254426:0.339133:34254133,34254426,294,294	fakechr1-34256387-34256483:0.387505:34256387,34256483,97,97
fakechr1	TranscriptID=XM_010091212.1:GeneID=21384251:Strand="-"	34270477	34274033	3557	1	17	0.00477931	fakechr1-34271728-34271744:0.408125:34271728,34271744,17,17
fakechr1	TranscriptID=XM_010091213.1:GeneID=21394923:Strand="+"	34289446	34291528	2083	1	28	0.0134422	fakechr1-34291152-34291179:0.213286:34291152,34291179,28,28
fakechr1	TranscriptID=XM_010091218.1:GeneID=21394928:Strand="-"	34439578	34440312	735	1	56	0.0761905	fakechr1-34439645-34439700:0.448048:34439645,34439700,56,56
fakechr1	TranscriptID=XM_010091219.1:GeneID=21394929:Strand="-"	34447179	34451039	3861	1	33	0.00854701	fakechr1-34448754-34448786:-0.323933:34448754,34448786,33,33
fakechr1	TranscriptID=XM_010091224.1:GeneID=21394934:Strand="+"	34479635	34482918	3284	1	31	0.00943971	fakechr1-34482888-34482940:0.782000:34482888,34482940,53,31
fakechr1	TranscriptID=XM_010091229.1:GeneID=21394939:Strand="-"	34532350	34537560	5211	3	401	0.0769526	fakechr1-34534130-34534335:0.137958:34534130,34534335,206,206	fakechr1-34535800-34535902:-0.434196:34535800,34535902,103,103	fakechr1-34534335-34534426:0.348400:34534335,34534426,92,92
fakechr1	TranscriptID=XM_010091230.1:GeneID=21394940:Strand="-"	34543676	34548294	4619	3	364	0.0788049	fakechr1-34543579-34543838:0.235689:34543579,34543838,260,163	fakechr1-34545902-34546009:-0.464533:34545902,34546009,108,108	fakechr1-34543838-34543930:0.338867:34543838,34543930,93,93
fakechr1	TranscriptID=XM_010091231.1:GeneID=21394941:Strand="-"	34567394	34570695	3302	1	13	0.00393701	fakechr1-34567577-34567589:0.139600:34567577,34567589,13,13
fakechr1	TranscriptID=XM_010091232.1:GeneID=21394942:Strand="+"	34587941	34602703	14763	6	976	0.0661112	fakechr1-34600710-34601107:-0.255467:34600710,34601107,398,398	fakechr1-34588863-34589193:0.401142:34588863,34589193,331,331	fakechr1-34597378-34597460:0.480933:34597378,34597460,83,83	fakechr1-34599392-34599453:0.493242:34599392,34599453,62,62	fakechr1-34588758-34588817:-0.278867:34588758,34588817,60,60	fakechr1-34602598-34602639:0.272792:34602598,34602639,42,42
fakechr1	TranscriptID=XM_010091234.1:GeneID=21394944:Strand="-"	34631969	34633811	1843	1	50	0.0271297	fakechr1-34632273-34632322:-0.536708:34632273,34632322,50,50
fakechr1	TranscriptID=XM_010091237.1:GeneID=21388266:Strand="-"	34691837	34692422	586	1	203	0.346416	fakechr1-34691856-34692058:-0.260700:34691856,34692058,203,203
fakechr1	TranscriptID=XM_010091239.1:GeneID=21388268:Strand="+"	34697412	34700427	3016	1	51	0.0169098	fakechr1-34700377-34700680:-0.148008:34700377,34700680,304,51
fakechr1	TranscriptID=XM_010091240.1:GeneID=21388269:Strand="+"	34713716	34727985	14270	4	720	0.0504555	fakechr1-34716592-34716853:0.319933:34716592,34716853,262,262	fakechr1-34717887-34718041:0.426653:34717887,34718041,155,155	fakechr1-34724199-34724350:-0.471600:34724199,34724350,152,152	fakechr1-34723817-34723967:0.115200:34723817,34723967,151,151
fakechr1	TranscriptID=XM_010091242.1:GeneID=21388271:Strand="-"	34737963	34738555	593	1	72	0.121417	fakechr1-34737976-34738047:-0.186571:34737976,34738047,72,72
fakechr1	TranscriptID=XM_010091244.1:GeneID=21388273:Strand="+"	34764683	34774076	9394	3	467	0.0497126	fakechr1-34769650-34769864:0.341270:34769650,34769864,215,215	fakechr1-34772093-34772263:0.398041:34772093,34772263,171,171	fakechr1-34766422-34766502:-0.242133:34766422,34766502,81,81
fakechr1	TranscriptID=XM_010091247.1:GeneID=21388276:Strand="-"	34798768	34802917	4150	1	343	0.0826506	fakechr1-34801724-34802066:0.415460:34801724,34802066,343,343
fakechr1	TranscriptID=XM_010091248.1:GeneID=21388277:Strand="-"	34816134	34819776	3643	2	363	0.0996432	fakechr1-34817170-34817479:0.593157:34817170,34817479,310,310	fakechr1-34816106-34816186:0.966706:34816106,34816186,81,53
fakechr1	TranscriptID=XM_010091251.1:GeneID=21388280:Strand="-"	34825128	34828686	3559	3	508	0.142737	fakechr1-34825354-34825681:0.586278:34825354,34825681,328,328	fakechr1-34827768-34827910:0.389282:34827768,34827910,143,143	fakechr1-34825725-34825761:0.440400:34825725,34825761,37,37
fakechr1	TranscriptID=XM_010091255.1:GeneID=21388284:Strand="+"	34846564	34850491	3928	5	222	0.0565173	fakechr1-34847831-34847887:-0.195133:34847831,34847887,57,57	fakechr1-34849754-34849810:-0.282833:34849754,34849810,57,57	fakechr1-34849544-34849598:-0.237933:34849544,34849598,55,55	fakechr1-34848298-34848338:0.418000:34848298,34848338,41,41	fakechr1-34850352-34850363:0.512333:34850352,34850363,12,12
fakechr1	TranscriptID=XM_010091256.1:GeneID=21403818:Strand="+"	34858994	34860241	1248	1	37	0.0296474	fakechr1-34859253-34859289:0.200000:34859253,34859289,37,37
fakechr1	TranscriptID=XM_010091257.1:GeneID=21403819:Strand="-"	34862201	34865868	3668	3	262	0.0714286	fakechr1-34864115-34864236:-0.320167:34864115,34864236,122,122	fakechr1-34863683-34863795:0.440733:34863683,34863795,113,113	fakechr1-34862727-34862753:0.551000:34862727,34862753,27,27
fakechr1	TranscriptID=XM_010091260.1:GeneID=21403822:Strand="+"	34889397	34893738	4342	1	35	0.0080608	fakechr1-34891271-34891305:-0.548381:34891271,34891305,35,35
fakechr1	TranscriptID=XM_010091261.1:GeneID=21403823:Strand="-"	34895942	34899557	3616	3	644	0.178097	fakechr1-34897454-34898032:-0.850431:34897454,34898032,579,579	fakechr1-34896850-34896885:-0.838867:34896850,34896885,36,36	fakechr1-34896775-34896803:-0.966733:34896775,34896803,29,29
fakechr1	TranscriptID=XM_010091262.1:GeneID=21403824:Strand="-"	34905373	34908609	3237	3	776	0.239728	fakechr1-34906851-34907464:-0.687625:34906851,34907464,614,614	fakechr1-34906058-34906161:-0.533800:34906058,34906161,104,104	fakechr1-34907558-34907615:-0.725542:34907558,34907615,58,58
fakechr1	TranscriptID=XM_010091263.1:GeneID=21403825:Strand="-"	34921383	34923990	2608	1	128	0.0490798	fakechr1-34921443-34921570:0.255083:34921443,34921570,128,128
fakechr1	TranscriptID=XM_010091264.1:GeneID=21403826:Strand="-"	34926067	34927452	1386	1	312	0.225108	fakechr1-34926084-34926395:0.472088:34926084,34926395,312,312
fakechr1	TranscriptID=XM_010091265.1:GeneID=21403827:Strand="-"	34929303	34931273	1971	1	55	0.0279046	fakechr1-34930335-34930389:0.165792:34930335,34930389,55,55
fakechr1	TranscriptID=XM_010091267.1:GeneID=21403829:Strand="-"	34940910	34943999	3090	3	303	0.0980583	fakechr1-34942536-34942641:0.614000:34942536,34942641,106,106	fakechr1-34941794-34941898:0.426860:34941794,34941898,105,105	fakechr1-34942169-34942260:-0.448867:34942169,34942260,92,92
fakechr1	TranscriptID=XM_010091268.1:GeneID=21403830:Strand="+"	34950543	34952342	1800	3	134	0.0744444	fakechr1-34952284-34952380:-0.779267:34952284,34952380,97,59	fakechr1-34951987-34952042:0.419133:34951987,34952042,56,56	fakechr1-34951228-34951246:-0.338396:34951228,34951246,19,19
fakechr1	TranscriptID=XM_010091270.1:GeneID=21403832:Strand="+"	34968940	34975601	6662	3	548	0.0822576	fakechr1-34971371-34971727:0.630552:34971371,34971727,357,357	fakechr1-34971028-34971151:0.664833:34971028,34971151,124,124	fakechr1-34970379-34970445:-0.418600:34970379,34970445,67,67
fakechr1	TranscriptID=XM_010091271.1:GeneID=21403833:Strand="+"	34976669	34978617	1949	1	158	0.0810672	fakechr1-34978023-34978180:-0.420133:34978023,34978180,158,158
fakechr1	TranscriptID=XM_010091274.1:GeneID=21403836:Strand="-"	34987144	34988535	1392	1	31	0.0222701	fakechr1-34987426-34987456:-0.619333:34987426,34987456,31,31
fakechr1	TranscriptID=XM_010091281.1:GeneID=21403843:Strand="-"	35025707	35027104	1398	1	213	0.152361	fakechr1-35025989-35026201:0.361233:35025989,35026201,213,213
fakechr1	TranscriptID=XM_010091282.1:GeneID=21403844:Strand="-"	35028444	35034238	5795	4	985	0.169974	fakechr1-35031976-35032633:0.479056:35031976,35032633,658,658	fakechr1-35028968-35029165:0.737788:35028968,35029165,198,198	fakechr1-35030383-35030466:-0.460000:35030383,35030466,84,84	fakechr1-35032633-35032677:0.697000:35032633,35032677,45,45
fakechr1	TranscriptID=XM_010091283.1:GeneID=21403845:Strand="-"	35046810	35049183	2374	1	27	0.0113732	fakechr1-35048673-35048699:-0.399600:35048673,35048699,27,27
fakechr1	TranscriptID=XM_010091284.1:GeneID=21403846:Strand="-"	35052356	35056717	4362	1	31	0.00710683	fakechr1-35054298-35054328:0.237500:35054298,35054328,31,31
fakechr1	TranscriptID=XM_010091285.1:GeneID=21403847:Strand="+"	35084314	35085120	807	2	204	0.252788	fakechr1-35084705-35084830:0.506267:35084705,35084830,126,126	fakechr1-35084953-35085030:-0.373200:35084953,35085030,78,78
fakechr1	TranscriptID=XM_010091286.1:GeneID=21403848:Strand="+"	35086337	35088856	2520	3	190	0.0753968	fakechr1-35087551-35087638:-0.818722:35087551,35087638,88,88	fakechr1-35087656-35087737:-0.594400:35087656,35087737,82,82	fakechr1-35086999-35087018:-0.464600:35086999,35087018,20,20
fakechr1	TranscriptID=XM_010091287.1:GeneID=21403849:Strand="+"	35096563	35098209	1647	3	1232	0.748027	fakechr1-35096934-35098033:-0.506467:35096934,35098033,1100,1100	fakechr1-35096745-35096853:0.478200:35096745,35096853,109,109	fakechr1-35098069-35098091:0.525917:35098069,35098091,23,23
fakechr1	TranscriptID=XM_010091293.1:GeneID=21403855:Strand="+"	35114426	35114656	231	1	231	1	fakechr1-35114327-35114790:0.550660:35114327,35114790,464,231
fakechr1	TranscriptID=XM_010091300.1:GeneID=21403862:Strand="-"	35150630	35155574	4945	6	516	0.104348	fakechr1-35153649-35153987:-0.473429:35153649,35153987,339,339	fakechr1-35151961-35152001:0.844667:35151961,35152001,41,41	fakechr1-35152083-35152122:0.212667:35152083,35152122,40,40	fakechr1-35152165-35152202:0.880867:35152165,35152202,38,38	fakechr1-35151267-35151299:0.375333:35151267,35151299,33,33	fakechr1-35150904-35150928:0.500000:35150904,35150928,25,25
fakechr1	TranscriptID=XM_010091301.1:GeneID=21403863:Strand="+"	35155940	35156742	803	1	68	0.0846824	fakechr1-35156675-35156754:0.224174:35156675,35156754,80,68
fakechr1	TranscriptID=XM_010091302.1:GeneID=21403864:Strand="-"	35160745	35162321	1577	1	41	0.0259987	fakechr1-35161012-35161052:0.395200:35161012,35161052,41,41
fakechr1	TranscriptID=XM_010091303.1:GeneID=21403865:Strand="-"	35165800	35169818	4019	2	178	0.0442896	fakechr1-35167345-35167450:0.296600:35167345,35167450,106,106	fakechr1-35166842-35166913:0.785332:35166842,35166913,72,72
fakechr1	TranscriptID=XM_010091304.1:GeneID=21403866:Strand="-"	35174377	35176380	2004	1	49	0.0244511	fakechr1-35174515-35174563:0.371585:35174515,35174563,49,49
fakechr1	TranscriptID=XM_010091305.1:GeneID=21403867:Strand="-"	35179980	35181467	1488	3	127	0.0853495	fakechr1-35180859-35180920:-0.130168:35180859,35180920,62,62	fakechr1-35180785-35180820:-0.734056:35180785,35180820,36,36	fakechr1-35181182-35181210:-0.197467:35181182,35181210,29,29
fakechr1	TranscriptID=XM_010091307.1:GeneID=21403869:Strand="+"	35190718	35197600	6883	4	445	0.064652	fakechr1-35192198-35192374:0.320333:35192198,35192374,177,177	fakechr1-35195365-35195518:0.407770:35195365,35195518,154,154	fakechr1-35195068-35195131:-0.360937:35195068,35195131,64,64	fakechr1-35196474-35196523:-0.452133:35196474,35196523,50,50
fakechr1	TranscriptID=XM_010091309.1:GeneID=21403871:Strand="-"	35211520	35213331	1812	2	105	0.057947	fakechr1-35212000-35212055:-0.407267:35212000,35212055,56,56	fakechr1-35212976-35213024:-0.752677:35212976,35213024,49,49
fakechr1	TranscriptID=XM_010091314.1:GeneID=21403876:Strand="+"	35238205	35242108	3904	2	283	0.0724898	fakechr1-35240584-35240792:-0.458933:35240584,35240792,209,209	fakechr1-35241775-35241848:-0.527521:35241775,35241848,74,74
fakechr1	TranscriptID=XM_010091315.1:GeneID=21403877:Strand="+"	35248231	35250539	2309	1	36	0.0155912	fakechr1-35248953-35248988:0.477426:35248953,35248988,36,36
fakechr1	TranscriptID=XM_010091316.1:GeneID=21403878:Strand="-"	35251642	35263165	11524	6	848	0.0735856	fakechr1-35252427-35252662:-0.358333:35252427,35252662,236,236	fakechr1-35259600-35259795:-0.415467:35259600,35259795,196,196	fakechr1-35253073-35253230:0.255923:35253073,35253230,158,158	fakechr1-35256132-35256270:-0.634375:35256132,35256270,139,139	fakechr1-35262069-35262143:-0.366000:35262069,35262143,75,75	fakechr1-35256732-35256775:-0.247800:35256732,35256775,44,44
fakechr1	TranscriptID=XM_010091317.1:GeneID=21403879:Strand="+"	35266710	35267144	435	1	17	0.0390805	fakechr1-35267128-35267281:0.451005:35267128,35267281,154,17
fakechr1	TranscriptID=XM_010091318.1:GeneID=21403880:Strand="-"	35268293	35269042	750	2	204	0.272	fakechr1-35268830-35268995:-0.474667:35268830,35268995,166,166	fakechr1-35268403-35268440:0.535933:35268403,35268440,38,38
fakechr1	TranscriptID=XM_010091320.1:GeneID=21403882:Strand="-"	35284710	35286582	1873	2	66	0.0352376	fakechr1-35285333-35285374:0.483972:35285333,35285374,42,42	fakechr1-35286147-35286170:0.928111:35286147,35286170,24,24
fakechr1	TranscriptID=XM_010091322.1:GeneID=21403884:Strand="-"	35302053	35308893	6841	4	280	0.0409297	fakechr1-35304058-35304150:-0.393400:35304058,35304150,93,93	fakechr1-35306315-35306397:-0.335600:35306315,35306397,83,83	fakechr1-35308394-35308464:-0.183400:35308394,35308464,71,71	fakechr1-35308861-35308954:-0.347930:35308861,35308954,94,33
fakechr1	TranscriptID=XM_010091323.1:GeneID=21403885:Strand="-"	35315976	35322678	6703	5	490	0.0731016	fakechr1-35319109-35319286:0.281133:35319109,35319286,178,178	fakechr1-35320772-35320947:-0.712310:35320772,35320947,176,176	fakechr1-35316407-35316484:0.423467:35316407,35316484,78,78	fakechr1-35320575-35320603:-0.648267:35320575,35320603,29,29	fakechr1-35321256-35321284:-0.395600:35321256,35321284,29,29
fakechr1	TranscriptID=XM_010091325.1:GeneID=21403887:Strand="-"	35338932	35342840	3909	1	34	0.00869788	fakechr1-35339082-35339115:0.133800:35339082,35339115,34,34
fakechr1	TranscriptID=XM_010091327.1:GeneID=21403889:Strand="+"	35364547	35370094	5548	1	25	0.00450613	fakechr1-35370070-35370100:-0.530458:35370070,35370100,31,25
fakechr1	TranscriptID=XM_010091328.1:GeneID=21403890:Strand="-"	35372140	35374119	1980	3	957	0.483333	fakechr1-35373189-35374064:-0.454333:35373189,35374064,876,876	fakechr1-35372372-35372438:-0.714074:35372372,35372438,67,67	fakechr1-35373151-35373164:-0.478933:35373151,35373164,14,14
fakechr1	TranscriptID=XM_010091334.1:GeneID=21403896:Strand="+"	35405245	35408712	3468	3	1088	0.313725	fakechr1-35406548-35407336:0.784600:35406548,35407336,789,789	fakechr1-35408039-35408310:0.537591:35408039,35408310,272,272	fakechr1-35407530-35407556:-0.321267:35407530,35407556,27,27
fakechr1	TranscriptID=XM_010091336.1:GeneID=21403898:Strand="-"	35418217	35420794	2578	4	302	0.117145	fakechr1-35419450-35419638:-0.323333:35419450,35419638,189,189	fakechr1-35420293-35420348:0.447467:35420293,35420348,56,56	fakechr1-35420736-35420766:-0.601960:35420736,35420766,31,31	fakechr1-35418351-35418376:-0.500700:35418351,35418376,26,26
fakechr1	TranscriptID=XM_010091343.1:GeneID=21403905:Strand="-"	35491630	35492310	681	1	100	0.146843	fakechr1-35491784-35491883:0.225444:35491784,35491883,100,100
fakechr1	TranscriptID=XM_010091348.1:GeneID=21403910:Strand="-"	35537242	35541747	4506	5	467	0.10364	fakechr1-35538004-35538124:0.239568:35538004,35538124,121,121	fakechr1-35538598-35538707:-0.430000:35538598,35538707,110,110	fakechr1-35539789-35539894:-0.310800:35539789,35539894,106,106	fakechr1-35540287-35540368:-0.768952:35540287,35540368,82,82	fakechr1-35540473-35540520:-0.293733:35540473,35540520,48,48
fakechr1	TranscriptID=XM_010091349.1:GeneID=21403911:Strand="-"	35550073	35551888	1816	2	122	0.0671806	fakechr1-35551462-35551550:-0.757533:35551462,35551550,89,89	fakechr1-35551782-35551814:-0.529167:35551782,35551814,33,33
fakechr1	TranscriptID=XM_010091350.1:GeneID=21403912:Strand="+"	35556602	35564414	7813	1	33	0.00422373	fakechr1-35564313-35564345:0.227333:35564313,35564345,33,33
fakechr1	TranscriptID=XM_010091360.1:GeneID=21387593:Strand="+"	35774247	35775892	1646	2	204	0.123937	fakechr1-35775318-35775454:0.102800:35775318,35775454,137,137	fakechr1-35775538-35775604:0.174000:35775538,35775604,67,67
fakechr1	TranscriptID=XM_010091361.1:GeneID=21387594:Strand="-"	35777185	35783036	5852	6	1682	0.287423	fakechr1-35777609-35778883:0.261917:35777609,35778883,1275,1275	fakechr1-35779299-35779501:0.270400:35779299,35779501,203,203	fakechr1-35777515-35777594:-0.515333:35777515,35777594,80,80	fakechr1-35780383-35780434:0.481190:35780383,35780434,52,52	fakechr1-35782265-35782311:-0.267427:35782265,35782311,47,47	fakechr1-35779928-35779952:0.430267:35779928,35779952,25,25
fakechr1	TranscriptID=XM_010091362.1:GeneID=21387595:Strand="-"	35809191	35813584	4394	3	362	0.0823851	fakechr1-35811431-35811654:-0.457810:35811431,35811654,224,224	fakechr1-35809274-35809376:0.274167:35809274,35809376,103,103	fakechr1-35811036-35811070:0.578478:35811036,35811070,35,35
fakechr1	TranscriptID=XM_010091363.1:GeneID=21387596:Strand="+"	35815136	35817023	1888	2	127	0.0672669	fakechr1-35816139-35816213:0.385740:35816139,35816213,75,75	fakechr1-35816230-35816281:-0.571205:35816230,35816281,52,52
fakechr1	TranscriptID=XM_010091364.1:GeneID=21387597:Strand="+"	35833639	35838252	4614	3	184	0.0398786	fakechr1-35838157-35838275:0.444704:35838157,35838275,119,96	fakechr1-35837082-35837157:0.209733:35837082,35837157,76,76	fakechr1-35837875-35837886:0.326064:35837875,35837886,12,12
fakechr1	TranscriptID=XM_010091365.1:GeneID=21387598:Strand="-"	35841011	35849012	8002	5	437	0.0546113	fakechr1-35843275-35843426:-0.536067:35843275,35843426,152,152	fakechr1-35845700-35845816:-0.372898:35845700,35845816,117,117	fakechr1-35841464-35841529:-0.227619:35841464,35841529,66,66	fakechr1-35846087-35846147:0.296148:35846087,35846147,61,61	fakechr1-35845373-35845413:-0.282813:35845373,35845413,41,41
fakechr1	TranscriptID=XM_010091368.1:GeneID=21387601:Strand="+"	35868527	35878904	10378	3	236	0.0227404	fakechr1-35873127-35873246:-0.474255:35873127,35873246,120,120	fakechr1-35873053-35873127:-0.375933:35873053,35873127,75,75	fakechr1-35877660-35877700:-0.541533:35877660,35877700,41,41
fakechr1	TranscriptID=XM_010091370.1:GeneID=21387603:Strand="+"	35885300	35885989	690	1	19	0.0275362	fakechr1-35885570-35885588:-0.156253:35885570,35885588,19,19
fakechr1	TranscriptID=XM_010091374.1:GeneID=21387607:Strand="-"	35901721	35903378	1658	1	8	0.00482509	fakechr1-35901931-35901938:-0.136733:35901931,35901938,8,8
fakechr1	TranscriptID=XM_010091375.1:GeneID=21384873:Strand="-"	35910246	35914122	3877	3	336	0.0866649	fakechr1-35913430-35913560:0.573444:35913430,35913560,131,131	fakechr1-35912570-35912695:-0.204267:35912570,35912695,126,126	fakechr1-35912726-35912804:0.371533:35912726,35912804,79,79
fakechr1	TranscriptID=XM_010091378.1:GeneID=21384876:Strand="-"	35925429	35929966	4538	2	277	0.0610401	fakechr1-35927493-35927650:0.329958:35927493,35927650,158,158	fakechr1-35925876-35925994:0.299254:35925876,35925994,119,119
fakechr1	TranscriptID=XM_010091382.1:GeneID=21389738:Strand="-"	35982731	35987952	5222	2	85	0.0162773	fakechr1-35985455-35985502:-0.467333:35985455,35985502,48,48	fakechr1-35987150-35987186:0.363960:35987150,35987186,37,37
fakechr1	TranscriptID=XM_010091384.1:GeneID=21389740:Strand="+"	36009705	36013272	3568	1	38	0.0106502	fakechr1-36010383-36010420:0.121333:36010383,36010420,38,38
fakechr1	TranscriptID=XM_010091388.1:GeneID=21389744:Strand="-"	36063534	36065731	2198	2	181	0.0823476	fakechr1-36064041-36064157:0.202315:36064041,36064157,117,117	fakechr1-36063538-36063601:0.340733:36063538,36063601,64,64
fakechr1	TranscriptID=XM_010091390.1:GeneID=21389746:Strand="-"	36077675	36080897	3223	3	74	0.02296	fakechr1-36078222-36078260:0.646332:36078222,36078260,39,39	fakechr1-36078874-36078894:-0.217381:36078874,36078894,21,21	fakechr1-36080660-36080673:-0.313533:36080660,36080673,14,14
fakechr1	TranscriptID=XM_010091395.1:GeneID=21389751:Strand="-"	36111279	36112664	1386	1	67	0.0483405	fakechr1-36111430-36111496:-0.116663:36111430,36111496,67,67
fakechr1	TranscriptID=XM_010091398.1:GeneID=21389754:Strand="-"	36138278	36142524	4247	4	338	0.0795856	fakechr1-36139097-36139344:0.382133:36139097,36139344,248,248	fakechr1-36138412-36138445:-0.361733:36138412,36138445,34,34	fakechr1-36139858-36139890:0.390458:36139858,36139890,33,33	fakechr1-36138738-36138760:0.425133:36138738,36138760,23,23
fakechr1	TranscriptID=XM_010091399.1:GeneID=21385440:Strand="+"	36161294	36164916	3623	2	116	0.0320177	fakechr1-36162591-36162662:0.389734:36162591,36162662,72,72	fakechr1-36162112-36162155:-0.291053:36162112,36162155,44,44
fakechr1	TranscriptID=XM_010091406.1:GeneID=21386048:Strand="-"	36264058	36266421	2364	2	51	0.0215736	fakechr1-36264404-36264433:-0.325500:36264404,36264433,30,30	fakechr1-36264261-36264281:-0.162667:36264261,36264281,21,21
fakechr1	TranscriptID=XM_010091411.1:GeneID=21386053:Strand="-"	36292553	36294577	2025	2	849	0.419259	fakechr1-36293584-36294361:-0.241611:36293584,36294361,778,778	fakechr1-36294507-36294627:-0.275133:36294507,36294627,121,71
fakechr1	TranscriptID=XM_010091417.1:GeneID=21397074:Strand="+"	36387317	36393119	5803	1	61	0.0105118	fakechr1-36392842-36392902:-0.343615:36392842,36392902,61,61
fakechr1	TranscriptID=XM_010091418.1:GeneID=21397075:Strand="+"	36411453	36414541	3089	2	122	0.039495	fakechr1-36413017-36413105:-0.327067:36413017,36413105,89,89	fakechr1-36414433-36414465:0.289381:36414433,36414465,33,33
fakechr1	TranscriptID=XM_010091420.1:GeneID=21397077:Strand="-"	36437656	36441091	3436	6	1006	0.292782	fakechr1-36440000-36440660:-0.469098:36440000,36440660,661,661	fakechr1-36440894-36440994:-0.444993:36440894,36440994,101,101	fakechr1-36438832-36438929:-0.387519:36438832,36438929,98,98	fakechr1-36438996-36439085:-0.306333:36438996,36439085,90,90	fakechr1-36439496-36439527:-0.483421:36439496,36439527,32,32	fakechr1-36439236-36439259:0.321133:36439236,36439259,24,24
fakechr1	TranscriptID=XM_010091422.1:GeneID=21397079:Strand="-"	36442636	36444318	1683	2	34	0.020202	fakechr1-36443358-36443377:0.513733:36443358,36443377,20,20	fakechr1-36443257-36443270:0.267733:36443257,36443270,14,14
fakechr1	TranscriptID=XM_010091424.1:GeneID=21397081:Strand="-"	36449265	36449765	501	1	211	0.421158	fakechr1-36449476-36449686:-0.432639:36449476,36449686,211,211
fakechr1	TranscriptID=XM_010091426.1:GeneID=21397083:Strand="+"	36467541	36473324	5784	1	209	0.0361342	fakechr1-36472371-36472579:0.348492:36472371,36472579,209,209
fakechr1	TranscriptID=XM_010091428.1:GeneID=21397085:Strand="+"	36480138	36489715	9578	2	220	0.0229693	fakechr1-36481829-36481997:-0.424367:36481829,36481997,169,169	fakechr1-36481622-36481672:-0.303533:36481622,36481672,51,51
fakechr1	TranscriptID=XM_010091430.1:GeneID=21397087:Strand="-"	36504670	36510024	5355	2	75	0.0140056	fakechr1-36507940-36507981:-0.293076:36507940,36507981,42,42	fakechr1-36504707-36504739:0.179185:36504707,36504739,33,33
fakechr1	TranscriptID=XM_010091432.1:GeneID=21397089:Strand="-"	36545994	36579410	33417	1	21	0.000628423	fakechr1-36569017-36569037:0.366288:36569017,36569037,21,21
fakechr1	TranscriptID=XM_010091438.1:GeneID=21397095:Strand="+"	36653407	36663040	9634	3	319	0.0331119	fakechr1-36660765-36660912:-0.375027:36660765,36660912,148,148	fakechr1-36661051-36661149:-0.419111:36661051,36661149,99,99	fakechr1-36662955-36663026:0.159233:36662955,36663026,72,72
fakechr1	TranscriptID=XM_010091439.1:GeneID=21397096:Strand="+"	36671315	36675207	3893	1	89	0.0228615	fakechr1-36675059-36675147:-0.490242:36675059,36675147,89,89
fakechr1	TranscriptID=XM_010091445.1:GeneID=21386731:Strand="+"	36740394	36741464	1071	1	66	0.0616246	fakechr1-36741075-36741140:0.405710:36741075,36741140,66,66
fakechr1	TranscriptID=XM_010091449.1:GeneID=21386735:Strand="+"	36768521	36769603	1083	1	113	0.10434	fakechr1-36769216-36769328:0.260267:36769216,36769328,113,113
fakechr1	TranscriptID=XM_010091450.1:GeneID=21386736:Strand="+"	36781594	36782652	1059	1	60	0.0566572	fakechr1-36782265-36782324:0.588067:36782265,36782324,60,60
fakechr1	TranscriptID=XM_010091455.1:GeneID=21386741:Strand="-"	36816980	36818413	1434	3	236	0.164575	fakechr1-36817094-36817283:-0.237000:36817094,36817283,190,190	fakechr1-36817059-36817086:-0.686292:36817059,36817086,28,28	fakechr1-36818138-36818155:-0.232267:36818138,36818155,18,18
fakechr1	TranscriptID=XM_010091456.1:GeneID=21386742:Strand="-"	36823202	36826316	3115	3	200	0.0642055	fakechr1-36823452-36823581:-0.543522:36823452,36823581,130,130	fakechr1-36826008-36826046:-0.386222:36826008,36826046,39,39	fakechr1-36823359-36823389:-0.134481:36823359,36823389,31,31
fakechr1	TranscriptID=XM_010091458.1:GeneID=21391395:Strand="+"	36883509	36904018	20510	1	128	0.00624086	fakechr1-36900434-36900561:0.243529:36900434,36900561,128,128
fakechr1	TranscriptID=XM_010091459.1:GeneID=21391396:Strand="+"	36906606	36909194	2589	3	615	0.237543	fakechr1-36907094-36907439:0.247905:36907094,36907439,346,346	fakechr1-36907482-36907711:0.363480:36907482,36907711,230,230	fakechr1-36909133-36909171:-0.350400:36909133,36909171,39,39
fakechr1	TranscriptID=XM_010091462.1:GeneID=21391399:Strand="+"	36919180	36929405	10226	3	185	0.0180911	fakechr1-36925411-36925477:-0.405703:36925411,36925477,67,67	fakechr1-36922883-36922941:0.195067:36922883,36922941,59,59	fakechr1-36924374-36924432:-0.436133:36924374,36924432,59,59
fakechr1	TranscriptID=XM_010091463.1:GeneID=21391400:Strand="+"	36931794	36934992	3199	1	159	0.049703	fakechr1-36934769-36934927:-0.371664:36934769,36934927,159,159
fakechr1	TranscriptID=XM_010091464.1:GeneID=21391401:Strand="-"	36935885	36939992	4108	2	124	0.030185	fakechr1-36938462-36938525:0.174600:36938462,36938525,64,64	fakechr1-36936386-36936445:-0.293667:36936386,36936445,60,60
fakechr1	TranscriptID=XM_010091465.1:GeneID=21391402:Strand="-"	36940000	36944002	4003	1	276	0.0689483	fakechr1-36940638-36940913:0.198619:36940638,36940913,276,276
fakechr1	TranscriptID=XM_010091469.1:GeneID=21391406:Strand="+"	36959382	36961777	2396	2	61	0.0254591	fakechr1-36961272-36961313:-0.419867:36961272,36961313,42,42	fakechr1-36961671-36961689:0.639067:36961671,36961689,19,19
fakechr1	TranscriptID=XM_010091473.1:GeneID=21391410:Strand="-"	36973866	36977593	3728	2	236	0.0633047	fakechr1-36974879-36975075:-0.388721:36974879,36975075,197,197	fakechr1-36973843-36973904:0.420333:36973843,36973904,62,39
fakechr1	TranscriptID=XM_010091477.1:GeneID=21391414:Strand="-"	37015500	37017268	1769	3	213	0.120407	fakechr1-37016020-37016112:-0.260267:37016020,37016112,93,93	fakechr1-37015770-37015842:-0.224933:37015770,37015842,73,73	fakechr1-37015874-37015920:0.485933:37015874,37015920,47,47
fakechr1	TranscriptID=XM_010091479.1:GeneID=21391416:Strand="+"	37026962	37031336	4375	1	127	0.0290286	fakechr1-37029744-37029870:0.349867:37029744,37029870,127,127
fakechr1	TranscriptID=XM_010091484.1:GeneID=21391421:Strand="+"	37058669	37065163	6495	1	71	0.0109315	fakechr1-37063001-37063071:0.350083:37063001,37063071,71,71
fakechr1	TranscriptID=XM_010091485.1:GeneID=21391422:Strand="-"	37066589	37069766	3178	2	164	0.0516048	fakechr1-37066995-37067084:0.431667:37066995,37067084,90,90	fakechr1-37066645-37066718:-0.406333:37066645,37066718,74,74
fakechr1	TranscriptID=XM_010091486.1:GeneID=21391423:Strand="-"	37073849	37083093	9245	2	392	0.0424013	fakechr1-37076521-37076788:0.354238:37076521,37076788,268,268	fakechr1-37081403-37081526:0.444936:37081403,37081526,124,124
fakechr1	TranscriptID=XM_010091488.1:GeneID=21384565:Strand="-"	37111658	37116733	5076	5	626	0.123325	fakechr1-37114103-37114307:-0.539000:37114103,37114307,205,205	fakechr1-37112020-37112204:-0.636286:37112020,37112204,185,185	fakechr1-37116577-37116685:-0.473456:37116577,37116685,109,109	fakechr1-37114578-37114661:-0.509804:37114578,37114661,84,84	fakechr1-37111886-37111928:-0.469867:37111886,37111928,43,43
fakechr1	TranscriptID=XM_010091489.1:GeneID=21405125:Strand="-"	37133623	37139537	5915	5	856	0.144717	fakechr1-37138215-37138602:0.332800:37138215,37138602,388,388	fakechr1-37136235-37136385:0.363867:37136235,37136385,151,151	fakechr1-37134584-37134718:0.205333:37134584,37134718,135,135	fakechr1-37135213-37135317:-0.289267:37135213,37135317,105,105	fakechr1-37136453-37136529:0.674667:37136453,37136529,77,77
fakechr1	TranscriptID=XM_010091492.1:GeneID=21405128:Strand="-"	37178391	37178999	609	2	291	0.477833	fakechr1-37178590-37178802:-0.316384:37178590,37178802,213,213	fakechr1-37178922-37179021:-0.577236:37178922,37179021,100,78
fakechr1	TranscriptID=XM_010091494.1:GeneID=21405130:Strand="+"	37214216	37218107	3892	1	308	0.0791367	fakechr1-37216860-37217167:-0.247538:37216860,37217167,308,308
fakechr1	TranscriptID=XM_010091498.1:GeneID=21405134:Strand="+"	37250283	37255573	5291	2	412	0.0778681	fakechr1-37251881-37252164:-0.256111:37251881,37252164,284,284	fakechr1-37254415-37254542:-0.768767:37254415,37254542,128,128
fakechr1	TranscriptID=XM_010091503.1:GeneID=21405139:Strand="-"	37303279	37306600	3322	2	137	0.0412402	fakechr1-37304326-37304398:0.793407:37304326,37304398,73,73	fakechr1-37303165-37303342:0.631665:37303165,37303342,178,64
fakechr1	TranscriptID=XM_010091507.1:GeneID=21405143:Strand="+"	37331065	37336050	4986	1	19	0.00381067	fakechr1-37334373-37334391:0.858976:37334373,37334391,19,19
fakechr1	TranscriptID=XM_010091509.1:GeneID=21405145:Strand="-"	37358769	37366135	7367	2	423	0.0574182	fakechr1-37361770-37362055:-0.502267:37361770,37362055,286,286	fakechr1-37360249-37360385:0.515067:37360249,37360385,137,137
fakechr1	TranscriptID=XM_010091511.1:GeneID=21405147:Strand="-"	37380622	37382143	1522	3	358	0.235217	fakechr1-37381371-37381566:-0.305800:37381371,37381566,196,196	fakechr1-37380602-37380720:-0.561231:37380602,37380720,119,99	fakechr1-37381305-37381367:-0.367800:37381305,37381367,63,63
fakechr1	TranscriptID=XM_010091513.1:GeneID=21405149:Strand="+"	37393202	37400636	7435	2	204	0.0274378	fakechr1-37399370-37399531:-0.329476:37399370,37399531,162,162	fakechr1-37397239-37397280:0.598476:37397239,37397280,42,42
fakechr1	TranscriptID=XM_010091515.1:GeneID=21405151:Strand="+"	37410202	37413085	2884	1	222	0.0769764	fakechr1-37412845-37413066:0.372040:37412845,37413066,222,222
fakechr1	TranscriptID=XM_010091516.1:GeneID=21405152:Strand="-"	37415709	37418387	2679	1	222	0.0828667	fakechr1-37416152-37416373:0.428962:37416152,37416373,222,222
fakechr1	TranscriptID=XM_010091517.1:GeneID=21405153:Strand="+"	37419859	37423414	3556	3	486	0.13667	fakechr1-37422471-37422797:0.111861:37422471,37422797,327,327	fakechr1-37422275-37422355:-0.250969:37422275,37422355,81,81	fakechr1-37423337-37423419:0.495730:37423337,37423419,83,78
fakechr1	TranscriptID=XM_010091518.1:GeneID=21405154:Strand="-"	37432395	37433480	1086	2	49	0.0451197	fakechr1-37432489-37432514:-0.188381:37432489,37432514,26,26	fakechr1-37432578-37432600:-0.113800:37432578,37432600,23,23
[truncated: 13,027 more rows]
[truncated: 12 more columns]
