# Supplementary material for: Whole genome bisulfite sequencing methylome analysis of mulberry (Morus alba) reveals epigenome modifications in response to drought stress
Source: Sci Rep. 2020 May 15;10:8013. doi: 10.1038/s41598-020-64975-5 (PMC7228953; doi:10.1038/s41598-020-64975-5)
Supplement: Supplementary file 1 — Supplementary Information. [file 41598_2020_64975_MOESM1_ESM.zip › Supplementary information_Revised/Table S6. The DMPs which located in DMRs.xlsx]

## Sheet: CK vs DS_DMPs.list
	CG	CHG	CHH		CG+CHG+CHH
	GeneID	GeneID	GeneID		GeneID
	21383934	21384501	21384418		21384237
	21384237	21384935	21384857		21384382
	21384382	21385137	21384943		21384533
	21384533	21385523	21385144		21384777
	21384692	21385844	21385315		21384876
	21384706	21386062	21385464		21385072
	21384777	21386160	21385564		21385455
	21384876	21386425	21385629		21385589
	21384932	21386783	21385762		21385700
	21385056	21387198	21386057		21385844
	21385072	21387242	21386142		21386187
	21385135	21387363	21386269		21386748
	21385307	21387563	21386482		21386865
	21385455	21387780	21386785		21387243
	21385537	21387861	21386870		21387244
	21385589	21387970	21386923		21387386
	21385700	21388188	21387045		21387387
	21385844	21388339	21387139		21387564
	21385952	21388487	21387271		21387565
	21386187	21389432	21387796		21387661
	21386562	21390239	21388368		21387662
	21386748	21391016	21388741		21387855
	21386762	21391187	21388769		21388506
	21386842	21391266	21388857		21388544
	21386843	21391269	21388858		21388675
	21386865	21391276	21388874		21388874
	21387135	21392107	21389160		21389546
	21387139	21392125	21389204		21389949
	21387217	21392272	21389391		21390708
	21387243	21392275	21389418		21391276
	21387244	21392314	21389499		21391277
	21387386	21392850	21389949		21391331
	21387387	21392911	21389952		21391375
	21387392	21392948	21389986		21391564
	21387564	21393496	21390344		21391806
	21387565	21393507	21390345		21392107
	21387661	21393721	21390613		21392272
	21387662	21393728	21390617		21392481
	21387855	21394170	21390959		21392594
	21388265	21395111	21391633		21392965
	21388376	21395433	21391893		21393492
	21388506	21395887	21392107		21394458
	21388544	21395914	21392164		21394473
	21388675	21396106	21392346		21394682
	21388849	21396491	21392545		21395004
	21388874	21396605	21392594		21395020
	21388880	21396630	21392621		21395509
	21388896	21396671	21392634		21395510
	21388920	21396746	21392777		21396156
	21389546	21398235	21393576		21396768
	21389700	21398431	21393722		21396813
	21389949	21399052	21394239		21396986
	21390161	21399404	21394492		21397418
	21390305	21399830	21394798		21397587
	21390550	21400291	21395135		21398020
	21390708	21400723	21395496		21398248
	21391215	21401942	21396478		21398491
	21391276	21402085	21396550		21398607
	21391277	21402086	21396571		21398608
	21391287	21402162	21396584		21398640
	21391293	21402275	21396612		21398641
	21391294	21402276	21396649		21399391
	21391296	21402282	21396651		21399404
	21391298	21402366	21396663		21399504
	21391313	21402369	21396722		21399616
	21391331	21402599	21396813		21399739
	21391375	21402656	21396847		21399844
	21391506	21402838	21396960		21400050
	21391563	21402883	21396994		21400103
	21391564	21402884	21396999		21401015
	21391806	21403445	21397327		21401694
	21392037	21403887	21397500		21401942
	21392107	21404111	21397754		21402276
	21392141	21404520	21397831		21402282
	21392272	21404783	21397957		21402928
	21392351	21404991	21398007		21403285
	21392442	21405248	21398176		21403334
	21392481	21405472	21398418		21403600
	21392594	21405662	21398630		21404053
	21392620	21405953	21398666		21404561
	21392762	21406118	21398878		21405773
	21392965	21406594	21399211		21405878
	21393071	21406948	21399320		21406046
	21393122	21407063	21399404		21406123
	21393144	21407088	21399410		21406144
	21393160	21407329	21399473		21406373
	21393302	21407472	21399796		21406457
	21393310	21407473	21399803		21407308
	21393353	21407683	21399908		21407380
	21393365	21407893	21399941		21407394
	21393392	21407894	21399949		21407447
	21393461	21408087	21400028		21408267
	21393492	21408148	21400050		21408386
	21393690	21408438	21400130		21408665
	21394243	21409840	21400925		21408784
	21394458	21410408	21401100		21409017
	21394473	21410481	21401130		21409235
	21394682		21401568		21409331
	21394800		21401918		21410074
	21395003		21402147		21410481
	21395004		21402153		21383934
	21395020		21402168		21384692
	21395214		21402433		21384706
	21395436		21402882		21384932
	21395509		21403012		21385056
	21395510		21403013		21385135
	21395991		21403711		21385307
	21396156		21404053		21385537
	21396454		21404528		21385952
	21396612		21404794		21386562
	21396768		21405080		21386762
	21396813		21405107		21386842
	21396892		21405351		21386843
	21396986		21405570		21387135
	21397082		21405690		21387139
	21397097		21405746		21387217
	21397146		21405866		21387392
	21397418		21406418		21388265
	21397587		21406585		21388376
	21397647		21406616		21388849
	21397811		21406803		21388880
	21397825		21406820		21388896
	21398020		21407292		21388920
	21398034		21407380		21389700
	21398248		21407848		21390161
	21398491		21408267		21390305
	21398607		21408394		21390550
	21398608		21408398		21391215
	21398640		21408535		21391287
	21398641		21408562		21391293
	21398666		21408608		21391294
	21398955		21409072		21391296
	21399211		21409459		21391298
	21399304		21409591		21391313
	21399391		21409707		21391506
	21399403		21409719		21391563
	21399404		21409723		21392037
	21399410		21409735		21392141
	21399504		21409939		21392351
	21399616		21410101		21392442
	21399739		21410434		21392620
	21399751		21410459		21392762
	21399844		21410568		21393071
	21399952				21393122
	21400050				21393144
	21400103				21393160
	21400159				21393302
	21400377				21393310
	21400789				21393353
	21401015				21393365
	21401242				21393392
	21401618				21393461
	21401694				21393690
	21401918				21394243
	21401942				21394800
	21402056				21395003
	21402110				21395214
	21402168				21395436
	21402276				21395991
	21402282				21396454
	21402872				21396612
	21402928				21396892
	21403111				21397082
	21403131				21397097
	21403176				21397146
	21403215				21397647
	21403216				21397811
	21403246				21397825
	21403285				21398034
	21403306				21398666
	21403334				21398955
	21403487				21399211
	21403567				21399304
	21403592				21399403
	21403600				21399410
	21403668				21399751
	21404053				21399952
	21404290				21400159
	21404515				21400377
	21404526				21400789
	21404561				21401242
	21405057				21401618
	21405678				21401918
	21405719				21402056
	21405773				21402110
	21405774				21402168
	21405878				21402872
	21406046				21403111
	21406123				21403131
	21406144				21403176
	21406373				21403215
	21406457				21403216
	21406463				21403246
	21406561				21403306
	21406912				21403487
	21407084				21403567
	21407085				21403592
	21407308				21403668
	21407380				21404290
	21407394				21404515
	21407447				21404526
	21407468				21405057
	21407503				21405678
	21407840				21405719
	21407866				21405774
	21407999				21406463
	21408020				21406561
	21408030				21406912
	21408032				21407084
	21408267				21407085
	21408358				21407468
	21408367				21407503
	21408386				21407840
	21408572				21407866
	21408590				21407999
	21408591				21408020
	21408665				21408030
	21408784				21408032
	21408809				21408358
	21409017				21408367
	21409040				21408572
	21409235				21408590
	21409331				21408591
	21409707				21408809
	21409913				21409040
	21410059				21409707
	21410074				21409913
	21410270				21410059
	21410279				21410270
	21410481				21410279
	21383655	21383671	21383934		21384590
	21383665	21383706	21384003		21384822
	21383673	21383855	21384010		21385203
	21383684	21383867	21384017		21385590
	21383689	21383885	21384059		21385615
	21383706	21384057	21384109		21387136
	21383735	21384082	21384202		21387390
	21383784	21384135	21384237		21387667
	21383787	21384137	21384246		21387983
	21383846	21384214	21384267		21388337
	21383859	21384237	21384279		21388339
	21383867	21384304	21384314		21388396
	21383887	21384312	21384351		21388497
	21383910	21384382	21384365		21388705
	21383917	21384445	21384382		21390351
	21383965	21384533	21384505		21390524
	21383974	21384590	21384531		21391067
	21384038	21384649	21384533		21391078
	21384041	21384650	21384551		21391371
	21384046	21384681	21384564		21392164
	21384055	21384696	21384565		21392229
	21384057	21384700	21384569		21392275
	21384075	21384705	21384576		21392314
	21384082	21384723	21384588		21392315
	21384107	21384741	21384590		21392316
	21384130	21384777	21384618		21392545
	21384135	21384785	21384669		21392621
	21384161	21384787	21384692		21392729
	21384175	21384807	21384706		21392800
	21384194	21384822	21384742		21392911
	21384214	21384876	21384777		21393173
	21384215	21384911	21384822		21393473
	21384216	21384913	21384827		21393496
	21384231	21384916	21384842		21393647
	21384242	21385033	21384876		21394422
	21384243	21385054	21384900		21394474
	21384301	21385072	21384932		21394863
	21384302	21385078	21384938		21395926
	21384373	21385081	21384940		21395994
	21384430	21385189	21384953		21397083
	21384438	21385203	21385056		21397107
	21384455	21385237	21385063		21397419
	21384458	21385265	21385072		21397806
	21384467	21385309	21385076		21397885
	21384497	21385332	21385080		21397983
	21384501	21385410	21385083		21397984
	21384514	21385424	21385135		21397985
	21384515	21385455	21385143		21398305
	21384536	21385589	21385178		21398878
	21384547	21385590	21385203		21399428
	21384549	21385615	21385206		21399473
	21384580	21385618	21385234		21399782
	21384629	21385637	21385261		21400083
	21384631	21385700	21385274		21400084
	21384681	21385737	21385297		21400532
	21384682	21385749	21385307		21400805
	21384688	21385805	21385314		21401056
	21384696	21385872	21385344		21401111
	21384698	21385878	21385362		21401292
	21384699	21385879	21385417		21401567
	21384700	21385910	21385433		21401568
	21384701	21385928	21385434		21402366
	21384702	21385944	21385451		21402618
	21384705	21386051	21385455		21403585
	21384713	21386074	21385490		21404254
	21384719	21386118	21385529		21405056
	21384754	21386119	21385533		21405067
	21384755	21386120	21385537		21405634
	21384759	21386121	21385560		21406134
	21384785	21386186	21385571		21406594
	21384787	21386187	21385589		21406595
	21384812	21386207	21385590		21406596
	21384841	21386358	21385615		21406994
	21384849	21386393	21385622		21407683
	21384877	21386531	21385678		21407954
	21384880	21386538	21385700		21407956
	21384881	21386593	21385704		21408055
	21384882	21386716	21385720		21408148
	21384893	21386748	21385733		21408326
	21384906	21386759	21385738		21409368
	21384911	21386768	21385747		21409514
	21384936	21386800	21385807		21409939
	21384955	21386803	21385815		21410008
	21384983	21386804	21385820		21383706
	21384987	21386865	21385821		21383867
	21384992	21386910	21385835		21384057
	21384996	21387136	21385844		21384082
	21385012	21387137	21385863		21384135
	21385019	21387138	21385899		21384214
	21385020	21387155	21385911		21384501
	21385021	21387159	21385952		21384681
	21385054	21387162	21385993		21384696
	21385060	21387219	21386093		21384700
	21385071	21387234	21386096		21384705
	21385077	21387243	21386187		21384785
	21385079	21387244	21386195		21384787
	21385081	21387267	21386229		21384911
	21385093	21387355	21386264		21385054
	21385113	21387362	21386267		21385081
	21385165	21387366	21386271		21385265
	21385174	21387386	21386299		21385424
	21385196	21387387	21386302		21385618
	21385223	21387388	21386354		21385637
	21385224	21387390	21386367		21385737
	21385229	21387443	21386399		21385749
	21385242	21387494	21386415		21385805
	21385244	21387511	21386422		21385944
	21385264	21387546	21386423		21386074
	21385265	21387562	21386432		21386118
	21385316	21387564	21386495		21386119
	21385330	21387565	21386503		21386120
	21385335	21387586	21386509		21386121
	21385351	21387627	21386511		21386160
	21385352	21387653	21386527		21386393
	21385355	21387657	21386535		21386425
	21385403	21387659	21386540		21386531
	21385416	21387660	21386562		21386593
	21385420	21387661	21386599		21386759
	21385423	21387662	21386645		21387137
	21385424	21387667	21386701		21387155
	21385428	21387675	21386748		21387162
	21385436	21387677	21386750		21387198
	21385446	21387723	21386762		21387267
	21385447	21387727	21386780		21387355
	21385467	21387790	21386819		21387362
	21385476	21387848	21386830		21387366
	21385497	21387853	21386842		21387388
	21385525	21387855	21386843		21387443
	21385531	21387856	21386865		21387511
	21385562	21387924	21386887		21387546
	21385579	21387925	21386890		21387586
	21385613	21387983	21386924		21387657
	21385618	21388069	21386940		21387659
	21385625	21388133	21386977		21387660
	21385637	21388134	21386988		21387723
	21385651	21388168	21387002		21387727
	21385691	21388176	21387044		21387856
	21385737	21388194	21387075		21387861
	21385749	21388195	21387090		21387970
	21385755	21388200	21387093		21388069
	21385763	21388214	21387100		21388176
	21385772	21388222	21387103		21388194
	21385783	21388224	21387107		21388200
	21385786	21388225	21387116		21388214
	21385789	21388247	21387130		21388222
	21385805	21388248	21387135		21388224
	21385832	21388337	21387136		21388225
	21385884	21388396	21387197		21388445
	21385889	21388404	21387205		21388447
	21385890	21388419	21387217		21388487
	21385902	21388422	21387223		21388488
	21385903	21388445	21387243		21388574
	21385932	21388447	21387244		21388610
	21385944	21388473	21387254		21388754
	21385962	21388488	21387329		21388789
	21385965	21388497	21387350		21388878
	21385980	21388506	21387376		21389008
	21385994	21388510	21387386		21389009
	21386010	21388544	21387387		21389168
	21386020	21388551	21387390		21389201
	21386025	21388562	21387392		21389239
	21386027	21388574	21387398		21389308
	21386042	21388610	21387402		21389432
	21386044	21388675	21387414		21389440
	21386052	21388677	21387436		21389510
	21386053	21388705	21387456		21389527
	21386056	21388754	21387505		21389567
	21386059	21388789	21387523		21389622
	21386069	21388874	21387524		21390168
	21386074	21388878	21387547		21390224
	21386076	21389008	21387564		21390225
	21386118	21389009	21387565		21390246
	21386119	21389099	21387615		21390280
	21386120	21389111	21387618		21390373
	21386121	21389168	21387661		21390412
	21386122	21389201	21387662		21390418
	21386160	21389239	21387667		21390501
	21386161	21389276	21387681		21390709
	21386178	21389280	21387683		21390760
	21386180	21389308	21387702		21390764
	21386182	21389352	21387775		21390909
	21386206	21389440	21387842		21390997
	21386215	21389454	21387855		21391110
	21386244	21389455	21387894		21391241
	21386250	21389510	21387898		21391266
	21386256	21389522	21387922		21391585
	21386329	21389527	21387959		21391679
	21386338	21389546	21387968		21391711
	21386343	21389548	21387983		21391953
	21386359	21389550	21387990		21392127
	21386391	21389551	21387991		21392156
	21386392	21389565	21388007		21392336
	21386393	21389567	21388053		21392429
	21386394	21389606	21388088		21392805
	21386405	21389622	21388100		21392818
	21386425	21389704	21388126		21392850
	21386426	21389707	21388160		21392948
	21386439	21389760	21388205		21393023
	21386472	21389942	21388229		21393051
	21386473	21389949	21388256		21393155
	21386480	21389971	21388265		21393246
	21386498	21390094	21388308		21393408
	21386531	21390102	21388329		21393427
	21386533	21390168	21388337		21393543
	21386550	21390224	21388339		21393665
	21386561	21390225	21388363		21393720
	21386564	21390246	21388369		21393825
	21386566	21390280	21388376		21393838
	21386567	21390332	21388396		21393931
	21386573	21390351	21388406		21393958
	21386585	21390370	21388415		21393959
	21386586	21390373	21388449		21394038
	21386593	21390412	21388475		21394068
	21386623	21390415	21388490		21394112
	21386624	21390418	21388497		21394122
	21386627	21390453	21388506		21394169
	21386657	21390455	21388524		21394170
	21386659	21390501	21388525		21394171
	21386661	21390524	21388536		21394204
	21386665	21390708	21388544		21394212
	21386674	21390709	21388564		21394276
	21386675	21390731	21388566		21394358
	21386687	21390760	21388596		21394551
	21386688	21390764	21388604		21394588
	21386695	21390784	21388639		21394589
	21386698	21390808	21388659		21394614
	21386699	21390886	21388673		21394672
	21386721	21390909	21388675		21394704
	21386740	21390997	21388705		21394750
	21386759	21391067	21388757		21394892
	21386760	21391078	21388760		21394957
	21386761	21391110	21388766		21395075
	21386782	21391189	21388778		21395134
	21386790	21391233	21388791		21395141
	21386796	21391241	21388840		21395233
	21386822	21391264	21388849		21395236
	21386867	21391277	21388876		21395279
	21386868	21391286	21388877		21395477
	21386881	21391331	21388880		21395597
	21386891	21391371	21388886		21395697
	21386895	21391375	21388896		21395704
	21386904	21391451	21388903		21395747
	21386905	21391479	21388913		21395887
	21386911	21391480	21388920		21395894
	21386920	21391492	21388962		21395914
	21386925	21391564	21388966		21395974
	21386935	21391570	21388990		21395975
	21386942	21391585	21389006		21396051
	21386980	21391625	21389016		21396080
	21387032	21391679	21389039		21396087
	21387033	21391711	21389053		21396090
	21387042	21391715	21389055		21396106
	21387057	21391806	21389056		21396251
	21387060	21391844	21389081		21396269
	21387062	21391845	21389120		21396427
	21387117	21391950	21389129		21396455
	21387128	21391953	21389134		21396458
	21387133	21391954	21389137		21396459
	21387137	21392117	21389161		21396465
	21387155	21392126	21389233		21396491
	21387162	21392127	21389237		21396492
	21387165	21392156	21389238		21396630
	21387176	21392163	21389272		21396716
	21387198	21392164	21389327		21396718
	21387202	21392229	21389390		21396732
	21387252	21392315	21389505		21396879
	21387267	21392316	21389519		21396961
	21387276	21392336	21389546		21396991
	21387282	21392429	21389563		21397084
	21387291	21392481	21389618		21397112
	21387296	21392545	21389700		21397217
	21387308	21392546	21389716		21397244
	21387319	21392594	21389726		21397264
	21387334	21392621	21389738		21397470
	21387341	21392655	21389776		21397496
	21387351	21392691	21389901		21397590
	21387355	21392729	21389906		21397779
	21387362	21392800	21389907		21397876
	21387365	21392805	21389929		21397918
	21387366	21392818	21389946		21397988
	21387388	21392944	21389985		21398002
	21387409	21392965	21389996		21398003
	21387413	21393001	21390017		21398083
	21387442	21393023	21390078		21398120
	21387443	21393051	21390080		21398201
	21387444	21393155	21390098		21398235
	21387447	21393173	21390107		21398247
	21387448	21393239	21390125		21398275
	21387450	21393246	21390136		21398284
	21387469	21393250	21390153		21398285
	21387479	21393306	21390161		21398295
	21387484	21393407	21390165		21398310
	21387495	21393408	21390209		21398410
	21387511	21393427	21390211		21398411
	21387537	21393473	21390217		21398431
	21387541	21393492	21390292		21398574
	21387546	21393494	21390305		21398585
	21387552	21393495	21390335		21398609
	21387575	21393543	21390351		21398719
	21387579	21393545	21390387		21398837
	21387584	21393577	21390410		21398879
	21387586	21393588	21390444		21399062
	21387592	21393615	21390454		21399076
	21387624	21393647	21390509		21399077
	21387629	21393654	21390524		21399078
	21387647	21393657	21390530		21399240
	21387655	21393665	21390541		21399276
	21387657	21393673	21390550		21399338
	21387659	21393714	21390581		21399503
	21387660	21393720	21390601		21399512
	21387671	21393734	21390643		21399682
	21387672	21393825	21390656		21399701
	21387699	21393831	21390687		21399715
	21387712	21393838	21390699		21399722
	21387723	21393931	21390708		21399723
	21387727	21393958	21390746		21399724
	21387728	21393959	21390805		21399725
	21387746	21393979	21390806		21399830
	21387808	21394038	21390809		21399905
	21387826	21394068	21390815		21399932
	21387828	21394074	21390819		21399991
	21387831	21394096	21390833		21400015
	21387832	21394112	21390875		21400016
	21387840	21394122	21390884		21400017
	21387844	21394169	21390922		21400062
	21387856	21394171	21390992		21400080
	21387861	21394204	21391057		21400086
	21387863	21394212	21391067		21400118
	21387940	21394213	21391078		21400195
	21387961	21394276	21391090		21400196
	21387969	21394332	21391128		21400219
	21387970	21394333	21391175		21400220
	21387974	21394350	21391215		21400291
	21387981	21394358	21391234		21400300
	21388031	21394396	21391238		21400323
	21388035	21394422	21391239		21400613
	21388036	21394448	21391250		21400685
	21388038	21394458	21391256		21400723
	21388042	21394473	21391270		21400777
	21388064	21394474	21391276		21400780
	21388069	21394475	21391277		21400864
	21388074	21394532	21391280		21400919
	21388097	21394551	21391287		21400986
	21388105	21394588	21391293		21401017
	21388106	21394589	21391294		21401090
	21388115	21394614	21391295		21401213
	21388117	21394672	21391296		21401297
	21388123	21394682	21391298		21401530
	21388145	21394686	21391299		21401531
	21388176	21394687	21391313		21401581
	21388189	21394704	21391323		21401696
	21388190	21394750	21391331		21401934
	21388194	21394792	21391371		21401957
	21388196	21394863	21391375		21402064
	21388200	21394869	21391473		21402086
	21388203	21394871	21391494		21402162
	21388214	21394892	21391502		21402275
	21388222	21394923	21391503		21402369
	21388224	21394957	21391506		21402599
	21388225	21394994	21391550		21402615
	21388230	21395004	21391563		21402617
	21388239	21395020	21391564		21402720
	21388251	21395075	21391624		21402838
	21388267	21395134	21391637		21402849
	21388272	21395141	21391670		21402862
	21388289	21395171	21391692		21402918
	21388299	21395208	21391748		21402945
	21388317	21395232	21391771		21402975
	21388330	21395233	21391781		21403117
	21388350	21395236	21391806		21403141
	21388361	21395279	21391855		21403214
	21388364	21395301	21391886		21403236
	21388379	21395477	21391899		21403238
	21388380	21395501	21391910		21403386
	21388398	21395509	21391915		21403445
	21388428	21395510	21391975		21403446
	21388440	21395597	21391978		21403488
	21388442	21395697	21392003		21403596
	21388445	21395704	21392004		21403664
	21388447	21395747	21392005		21403669
	21388464	21395777	21392008		21403887
	21388472	21395778	21392028		21403890
	21388487	21395779	21392031		21403936
	21388488	21395801	21392037		21404210
	21388503	21395842	21392096		21404520
	21388522	21395894	21392140		21404559
	21388532	21395906	21392141		21404560
	21388574	21395926	21392170		21404574
	21388575	21395974	21392206		21404587
	21388579	21395975	21392229		21404608
	21388584	21395977	21392272		21404636
	21388586	21395978	21392273		21404729
	21388587	21395992	21392275		21404783
	21388588	21395994	21392292		21404811
	21388595	21396040	21392299		21405054
	21388610	21396051	21392300		21405058
	21388644	21396080	21392314		21405078
	21388656	21396087	21392315		21405224
	21388661	21396090	21392316		21405248
	21388666	21396096	21392318		21405293
	21388676	21396156	21392350		21405304
	21388693	21396251	21392351		21405346
	21388696	21396269	21392360		21405560
	21388718	21396370	21392400		21405648
	21388723	21396426	21392401		21405649
	21388754	21396427	21392409		21405662
	21388756	21396433	21392414		21405781
	21388761	21396455	21392442		21405842
	21388770	21396458	21392455		21405894
	21388789	21396459	21392481		21405953
	21388801	21396465	21392519		21406021
	21388842	21396468	21392540		21406102
	21388856	21396492	21392583		21406118
	21388872	21396509	21392588		21406130
	21388875	21396614	21392616		21406382
	21388878	21396616	21392620		21406402
	21388899	21396716	21392729		21406442
	21388905	21396718	21392743		21406443
	21388918	21396730	21392762		21406458
	21388919	21396732	21392773		21406645
	21388934	21396749	21392778		21406783
	21388942	21396762	21392800		21407045
	21388943	21396768	21392809		21407088
	21388944	21396813	21392823		21407138
	21388945	21396879	21392858		21407371
	21388946	21396912	21392860		21407395
	21388957	21396961	21392861		21407397
	21388963	21396974	21392865		21407401
	21388979	21396986	21392866		21407407
	21388989	21396991	21392867		21407408
	21389002	21397083	21392877		21407887
	21389008	21397084	21392889		21407979
	21389009	21397105	21392890		21408080
	21389024	21397107	21392897		21408288
	21389042	21397112	21392899		21408330
	21389062	21397135	21392911		21408334
	21389073	21397208	21392922		21408510
	21389079	21397217	21392929		21408542
	21389088	21397237	21392961		21408543
	21389105	21397244	21392965		21408560
	21389115	21397263	21392967		21408581
	21389121	21397264	21392968		21408749
	21389130	21397405	21392969		21408812
	21389167	21397418	21393008		21408884
	21389168	21397419	21393025		21408894
	21389169	21397470	21393029		21408995
	21389175	21397496	21393071		21409012
	21389181	21397533	21393099		21409149
	21389201	21397565	21393122		21409253
	21389223	21397581	21393138		21409431
	21389239	21397587	21393139		21409508
	21389255	21397590	21393144		21409516
	21389279	21397707	21393160		21409576
	21389304	21397729	21393173		21409643
	21389308	21397779	21393182		21409686
	21389322	21397806	21393187		21409779
	21389350	21397859	21393278		21409843
	21389351	21397876	21393291		21410040
	21389354	21397885	21393302		21410054
	21389371	21397918	21393310		21410096
	21389378	21397983	21393312		21410149
	21389379	21397984	21393320		21410554
	21389396	21397985	21393353		21383655
	21389432	21397988	21393358		21383665
	21389440	21397995	21393360		21383673
	21389443	21398002	21393365		21383684
	21389456	21398003	21393392		21383689
	21389457	21398013	21393398		21383735
	21389465	21398020	21393461		21383784
	21389473	21398083	21393462		21383787
	21389510	21398085	21393463		21383846
	21389520	21398115	21393464		21383859
	21389523	21398119	21393473		21383887
	21389527	21398120	21393490		21383910
	21389543	21398122	21393492		21383917
	21389544	21398201	21393496		21383965
	21389567	21398247	21393578		21383974
	21389590	21398248	21393589		21384038
	21389605	21398269	21393591		21384041
	21389610	21398275	21393593		21384046
	21389622	21398284	21393594		21384055
	21389637	21398285	21393607		21384075
	21389642	21398295	21393647		21384107
	21389648	21398305	21393677		21384130
	21389674	21398310	21393690		21384161
	21389675	21398410	21393700		21384175
	21389677	21398411	21393710		21384194
	21389722	21398461	21393732		21384215
	21389725	21398491	21393745		21384216
	21389735	21398519	21393802		21384231
	21389737	21398555	21393803		21384242
	21389743	21398574	21393828		21384243
	21389746	21398585	21393836		21384301
	21389747	21398603	21393843		21384302
	21389748	21398607	21393866		21384373
	21389768	21398608	21393882		21384430
	21389775	21398609	21394034		21384438
	21389785	21398612	21394036		21384455
	21389797	21398640	21394051		21384458
	21389812	21398641	21394052		21384467
	21389826	21398656	21394065		21384497
	21389845	21398719	21394101		21384514
	21389864	21398837	21394143		21384515
	21389867	21398878	21394145		21384536
	21389889	21398879	21394207		21384547
	21389923	21398885	21394217		21384549
	21389934	21398902	21394221		21384580
	21389940	21399030	21394222		21384629
	21389960	21399062	21394243		21384631
	21389997	21399076	21394270		21384682
	21390012	21399077	21394273		21384688
	21390014	21399078	21394293		21384698
	21390015	21399170	21394300		21384699
	21390018	21399240	21394301		21384701
	21390025	21399267	21394409		21384702
	21390054	21399276	21394422		21384713
	21390067	21399298	21394432		21384719
	21390074	21399299	21394458		21384754
	21390110	21399338	21394473		21384755
	21390152	21399349	21394474		21384759
	21390158	21399391	21394478		21384812
	21390164	21399405	21394509		21384841
	21390168	21399409	21394523		21384849
	21390173	21399428	21394535		21384877
	21390177	21399473	21394536		21384880
	21390215	21399503	21394545		21384881
	21390220	21399504	21394559		21384882
	21390224	21399512	21394560		21384893
	21390225	21399616	21394628		21384906
	21390236	21399681	21394630		21384936
	21390246	21399682	21394647		21384955
	21390249	21399701	21394662		21384983
	21390250	21399715	21394663		21384987
	21390255	21399722	21394682		21384992
	21390266	21399723	21394698		21384996
	21390275	21399724	21394700		21385012
	21390280	21399725	21394726		21385019
	21390283	21399739	21394766		21385020
	21390288	21399782	21394788		21385021
	21390324	21399844	21394800		21385060
	21390325	21399860	21394801		21385071
	21390369	21399862	21394815		21385077
	21390373	21399905	21394816		21385079
	21390390	21399932	21394828		21385093
	21390391	21399991	21394834		21385113
	21390398	21400015	21394857		21385165
	21390402	21400016	21394863		21385174
	21390412	21400017	21394867		21385196
	21390418	21400050	21394881		21385223
	21390419	21400054	21394891		21385224
	21390428	21400062	21394909		21385229
	21390438	21400080	21394910		21385242
	21390445	21400081	21394959		21385244
	21390451	21400083	21395003		21385264
	21390459	21400084	21395004		21385316
	21390473	21400086	21395016		21385330
	21390478	21400103	21395020		21385335
	21390480	21400107	21395023		21385351
	21390483	21400118	21395037		21385352
	21390498	21400195	21395045		21385355
	21390501	21400196	21395081		21385403
	21390502	21400219	21395126		21385416
	21390506	21400220	21395132		21385420
	21390551	21400300	21395153		21385423
	21390553	21400301	21395154		21385428
	21390557	21400308	21395174		21385436
	21390564	21400310	21395198		21385446
	21390566	21400323	21395214		21385447
	21390582	21400391	21395215		21385467
	21390599	21400401	21395221		21385476
	21390622	21400465	21395266		21385497
	21390624	21400492	21395300		21385525
	21390674	21400514	21395362		21385531
	21390693	21400532	21395388		21385562
	21390701	21400567	21395395		21385579
	21390702	21400613	21395436		21385613
	21390703	21400685	21395445		21385625
	21390704	21400701	21395481		21385651
	21390705	21400718	21395494		21385691
	21390709	21400736	21395500		21385755
	21390711	21400777	21395509		21385763
	21390712	21400780	21395510		21385772
	21390724	21400784	21395516		21385783
	21390728	21400791	21395547		21385786
	21390752	21400805	21395557		21385789
	21390760	21400810	21395558		21385832
	21390764	21400864	21395576		21385884
	21390777	21400889	21395636		21385889
	21390794	21400919	21395651		21385890
	21390798	21400935	21395661		21385902
	21390800	21400986	21395673		21385903
	21390816	21401000	21395683		21385932
	21390835	21401014	21395711		21385962
	21390844	21401015	21395759		21385965
	21390871	21401017	21395765		21385980
	21390876	21401056	21395785		21385994
	21390890	21401090	21395797		21386010
	21390893	21401111	21395843		21386020
	21390894	21401170	21395858		21386025
	21390909	21401172	21395860		21386027
	21390910	21401213	21395926		21386042
	21390934	21401276	21395931		21386044
	21390944	21401287	21395941		21386052
	21390966	21401292	21395953		21386053
	21390970	21401297	21395964		21386056
	21390972	21401308	21395970		21386059
	21390974	21401384	21395991		21386069
	21390997	21401405	21395994		21386076
	21391010	21401458	21396034		21386122
	21391073	21401480	21396043		21386161
	21391093	21401498	21396050		21386178
	21391100	21401530	21396083		21386180
	21391107	21401531	21396105		21386182
	21391108	21401544	21396130		21386206
	21391110	21401567	21396135		21386215
	21391125	21401568	21396149		21386244
	21391133	21401581	21396156		21386250
	21391143	21401679	21396173		21386256
	21391153	21401694	21396210		21386329
	21391154	21401696	21396253		21386338
	21391160	21401709	21396298		21386343
	21391180	21401746	21396303		21386359
	21391191	21401793	21396425		21386391
	21391192	21401815	21396432		21386392
	21391211	21401888	21396445		21386394
	21391212	21401917	21396454		21386405
	21391213	21401934	21396476		21386426
	21391224	21401957	21396502		21386439
	21391241	21402029	21396520		21386472
	21391266	21402064	21396527		21386473
	21391328	21402378	21396768		21386480
	21391335	21402615	21396823		21386498
	21391336	21402617	21396824		21386533
	21391368	21402618	21396826		21386550
	21391401	21402661	21396851		21386561
	21391426	21402670	21396859		21386564
	21391427	21402704	21396881		21386566
	21391432	21402705	21396883		21386567
	21391488	21402720	21396892		21386573
	21391504	21402729	21396928		21386585
	21391517	21402849	21396975		21386586
	21391530	21402861	21396983		21386623
	21391540	21402862	21396986		21386624
	21391555	21402874	21396993		21386627
	21391568	21402918	21397012		21386657
	21391575	21402928	21397049		21386659
	21391579	21402945	21397082		21386661
	21391581	21402975	21397083		21386665
	21391582	21403031	21397097		21386674
	21391583	21403117	21397107		21386675
	21391585	21403138	21397110		21386687
	21391596	21403140	21397113		21386688
	21391600	21403141	21397146		21386695
	21391636	21403202	21397152		21386698
	21391651	21403214	21397181		21386699
	21391671	21403236	21397238		21386721
	21391673	21403238	21397255		21386740
	21391679	21403239	21397277		21386760
	21391698	21403285	21397280		21386761
	21391711	21403334	21397311		21386782
	21391722	21403385	21397312		21386790
	21391761	21403386	21397313		21386796
	21391773	21403426	21397322		21386822
	21391839	21403446	21397332		21386867
	21391866	21403488	21397358		21386868
	21391876	21403585	21397376		21386881
	21391877	21403596	21397403		21386891
	21391905	21403600	21397415		21386895
	21391942	21403638	21397418		21386904
	21391953	21403664	21397419		21386905
	21391965	21403669	21397422		21386911
	21391966	21403803	21397439		21386920
	21392007	21403831	21397455		21386925
	21392040	21403890	21397519		21386935
	21392041	21403904	21397579		21386942
	21392042	21403906	21397587		21386980
	21392045	21403936	21397647		21387032
	21392051	21403980	21397666		21387033
	21392063	21403995	21397732		21387042
	21392065	21404018	21397742		21387057
	21392093	21404053	21397753		21387060
	21392108	21404175	21397806		21387062
	21392109	21404210	21397809		21387117
	21392127	21404254	21397811		21387128
	21392131	21404519	21397825		21387133
	21392144	21404559	21397852		21387165
	21392155	21404560	21397885		21387176
	21392156	21404561	21397894		21387202
	21392166	21404574	21397910		21387252
	21392174	21404587	21397936		21387276
	21392211	21404608	21397942		21387282
	21392220	21404636	21397943		21387291
	21392237	21404659	21397944		21387296
	21392259	21404729	21397946		21387308
	21392286	21404797	21397969		21387319
	21392297	21404811	21397983		21387334
	21392336	21404937	21397984		21387341
	21392344	21404977	21397985		21387351
	21392352	21405011	21398012		21387365
	21392354	21405054	21398020		21387409
	21392359	21405056	21398029		21387413
	21392369	21405058	21398034		21387442
	21392380	21405067	21398057		21387444
	21392423	21405078	21398079		21387447
	21392424	21405211	21398094		21387448
	21392429	21405224	21398111		21387450
	21392438	21405242	21398138		21387469
	21392447	21405293	21398248		21387479
	21392467	21405304	21398252		21387484
	21392471	21405346	21398297		21387495
	21392477	21405400	21398305		21387537
	21392486	21405523	21398449		21387541
	21392487	21405524	21398491		21387552
	21392501	21405541	21398549		21387575
	21392516	21405560	21398551		21387579
	21392541	21405594	21398561		21387584
	21392561	21405601	21398571		21387592
	21392567	21405634	21398607		21387624
	21392568	21405648	21398608		21387629
	21392585	21405649	21398629		21387647
	21392595	21405773	21398632		21387655
	21392596	21405781	21398640		21387671
	21392598	21405842	21398641		21387672
	21392602	21405878	21398653		21387699
	21392604	21405894	21398654		21387712
	21392665	21405956	21398695		21387728
	21392681	21406021	21398714		21387746
	21392690	21406046	21398735		21387808
	21392694	21406077	21398744		21387826
	21392705	21406102	21398774		21387828
	21392716	21406103	21398798		21387831
	21392760	21406112	21398839		21387832
	21392763	21406123	21398883		21387840
	21392764	21406127	21398886		21387844
	21392765	21406130	21398898		21387863
	21392781	21406134	21398900		21387940
	21392793	21406144	21398926		21387961
	21392796	21406204	21398929		21387969
	21392805	21406244	21398937		21387974
	21392807	21406250	21398952		21387981
	21392815	21406292	21398955		21388031
	21392818	21406373	21398972		21388035
	21392819	21406382	21398973		21388036
	21392824	21406402	21399006		21388038
	21392843	21406411	21399070		21388042
	21392847	21406442	21399074		21388064
	21392850	21406443	21399086		21388074
	21392853	21406457	21399087		21388097
	21392857	21406458	21399088		21388105
	21392928	21406465	21399093		21388106
	21392935	21406547	21399105		21388115
	21392941	21406548	21399112		21388117
	21392945	21406549	21399154		21388123
	21392948	21406571	21399185		21388145
	21392955	21406592	21399206		21388189
	21392978	21406595	21399214		21388190
	21392993	21406596	21399239		21388196
	21393023	21406597	21399282		21388203
	21393045	21406645	21399283		21388230
	21393051	21406728	21399287		21388239
	21393054	21406751	21399288		21388251
	21393055	21406752	21399304		21388267
	21393059	21406783	21399306		21388272
	21393068	21406927	21399316		21388289
	21393074	21406964	21399345		21388299
	21393084	21406994	21399383		21388317
	21393106	21407045	21399391		21388330
	21393121	21407061	21399403		21388350
	21393146	21407138	21399428		21388361
	21393155	21407239	21399429		21388364
	21393156	21407308	21399441		21388379
	21393165	21407357	21399504		21388380
	21393166	21407371	21399516		21388398
	21393177	21407380	21399559		21388428
	21393180	21407390	21399562		21388440
	21393189	21407394	21399611		21388442
	21393191	21407395	21399616		21388464
	21393198	21407397	21399621		21388472
	21393199	21407401	21399647		21388503
	21393229	21407407	21399687		21388522
	21393244	21407408	21399739		21388532
	21393246	21407447	21399740		21388575
	21393251	21407460	21399751		21388579
	21393301	21407461	21399782		21388584
	21393336	21407586	21399815		21388586
	21393337	21407656	21399844		21388587
	21393341	21407660	21399907		21388588
	21393357	21407845	21399924		21388595
	21393361	21407887	21399928		21388644
	21393402	21407909	21399952		21388656
	21393408	21407954	21399969		21388661
	21393418	21407956	21399970		21388666
	21393427	21407976	21399983		21388676
	21393443	21407979	21399988		21388693
	21393453	21408055	21399995		21388696
	21393456	21408080	21400019		21388718
	21393487	21408111	21400036		21388723
	21393519	21408267	21400051		21388756
	21393528	21408288	21400071		21388761
	21393536	21408299	21400076		21388770
	21393543	21408326	21400078		21388801
	21393560	21408328	21400083		21388842
	21393571	21408330	21400084		21388856
	21393592	21408331	21400103		21388872
	21393638	21408334	21400124		21388875
	21393665	21408336	21400126		21388899
	21393666	21408378	21400127		21388905
	21393669	21408386	21400129		21388918
	21393711	21408449	21400136		21388919
	21393720	21408450	21400159		21388934
	21393723	21408510	21400163		21388942
	21393737	21408542	21400169		21388943
	21393748	21408543	21400178		21388944
	21393757	21408560	21400188		21388945
	21393764	21408581	21400226		21388946
	21393778	21408665	21400230		21388957
	21393818	21408738	21400231		21388963
	21393822	21408749	21400232		21388979
	21393825	21408784	21400242		21388989
	21393838	21408812	21400243		21389002
	21393845	21408875	21400274		21389024
	21393861	21408884	21400281		21389042
	21393931	21408894	21400290		21389062
	21393934	21408995	21400326		21389073
	21393943	21409012	21400336		21389079
	21393946	21409017	21400345		21389088
	21393958	21409093	21400350		21389105
	21393959	21409098	21400351		21389115
	21393965	21409149	21400374		21389121
	21393968	21409206	21400377		21389130
	21393987	21409235	21400387		21389167
	21393997	21409253	21400398		21389169
	21393998	21409264	21400405		21389175
	21394007	21409331	21400406		21389181
	21394038	21409368	21400426		21389223
	21394039	21409431	21400495		21389255
	21394048	21409449	21400506		21389279
	21394068	21409475	21400521		21389304
	21394091	21409508	21400524		21389322
	21394094	21409514	21400532		21389350
	21394108	21409516	21400549		21389351
	21394111	21409524	21400623		21389354
	21394112	21409576	21400640		21389371
	21394121	21409597	21400647		21389378
	21394122	21409639	21400668		21389379
	21394132	21409643	21400716		21389396
	21394137	21409662	21400746		21389443
	21394139	21409683	21400753		21389456
	21394169	21409686	21400769		21389457
	21394170	21409717	21400788		21389465
	21394171	21409729	21400789		21389473
	21394204	21409730	21400805		21389520
	21394208	21409745	21400813		21389523
	21394212	21409779	21400836		21389543
	21394235	21409817	21400842		21389544
	21394246	21409843	21400958		21389590
	21394253	21409883	21400960		21389605
	21394276	21409939	21400965		21389610
	21394292	21410004	21400973		21389637
	21394296	21410008	21400978		21389642
	21394303	21410040	21401003		21389648
	21394304	21410045	21401015		21389674
	21394310	21410054	21401043		21389675
	21394358	21410074	21401056		21389677
	21394363	21410096	21401066		21389722
	21394380	21410149	21401084		21389725
	21394438	21410307	21401097		21389735
	21394467	21410412	21401111		21389737
	21394476	21410531	21401155		21389743
	21394480	21410532	21401157		21389746
	21394482	21410553	21401175		21389747
	21394495	21410554	21401177		21389748
	21394522	21410561	21401242		21389768
	21394551	21410566	21401252		21389775
	21394556	21410590	21401290		21389785
	21394566	21410670	21401292		21389797
	21394569		21401294		21389812
	21394570		21401319		21389826
	21394587		21401333		21389845
	21394588		21401339		21389864
	21394589		21401365		21389867
	21394597		21401366		21389889
	21394599		21401446		21389923
	21394609		21401456		21389934
	21394614		21401463		21389940
	21394617		21401467		21389960
	21394646		21401479		21389997
	21394658		21401502		21390012
	21394659		21401534		21390014
	21394670		21401564		21390015
	21394672		21401567		21390018
	21394684		21401598		21390025
	21394685		21401618		21390054
	21394688		21401645		21390067
	21394691		21401694		21390074
	21394704		21401718		21390110
	21394707		21401742		21390152
	21394711		21401750		21390158
	21394731		21401783		21390164
	21394741		21401811		21390173
	21394750		21401834		21390177
	21394759		21401836		21390215
	21394765		21401847		21390220
	21394782		21401864		21390236
	21394783		21401895		21390249
	21394797		21401898		21390250
	21394818		21401938		21390255
	21394826		21401942		21390266
	21394865		21401945		21390275
	21394873		21401970		21390283
	21394892		21401997		21390288
	21394904		21402007		21390324
	21394930		21402015		21390325
	21394935		21402016		21390369
	21394957		21402035		21390390
	21394964		21402056		21390391
	21394965		21402076		21390398
	21394972		21402110		21390402
	21394986		21402130		21390419
	21395029		21402224		21390428
	21395034		21402273		21390438
	21395042		21402276		21390445
	21395049		21402282		21390451
	21395053		21402296		21390459
	21395054		21402302		21390473
	21395070		21402316		21390478
	21395071		21402317		21390480
	21395075		21402327		21390483
	21395076		21402347		21390498
	21395085		21402362		21390502
	21395102		21402365		21390506
	21395103		21402366		21390551
	21395107		21402367		21390553
	21395134		21402371		21390557
	21395141		21402390		21390564
	21395177		21402398		21390566
	21395184		21402399		21390582
	21395186		21402402		21390599
	21395190		21402406		21390622
	21395197		21402419		21390624
	21395211		21402430		21390674
	21395220		21402462		21390693
	21395233		21402618		21390701
	21395236		21402647		21390702
	21395265		21402671		21390703
	21395268		21402675		21390704
	21395269		21402725		21390705
	21395279		21402772		21390711
	21395284		21402774		21390712
	21395293		21402781		21390724
	21395308		21402792		21390728
	21395326		21402795		21390752
	21395335		21402796		21390777
	21395340		21402797		21390794
	21395347		21402810		21390798
	21395354		21402817		21390800
	21395371		21402821		21390816
	21395372		21402830		21390835
	21395383		21402833		21390844
	21395386		21402872		21390871
	21395403		21402875		21390876
	21395448		21402887		21390890
	21395469		21402917		21390893
	21395472		21402928		21390894
	21395477		21402944		21390910
	21395478		21402946		21390934
	21395505		21402979		21390944
	21395533		21403022		21390966
	21395537		21403023		21390970
	21395597		21403050		21390972
	21395612		21403052		21390974
	21395615		21403111		21391010
	21395616		21403119		21391073
	21395618		21403124		21391093
	21395646		21403131		21391100
	21395647		21403151		21391107
	21395669		21403157		21391108
	21395675		21403161		21391125
	21395678		21403176		21391133
	21395687		21403179		21391143
	21395694		21403188		21391153
	21395697		21403215		21391154
	21395704		21403216		21391160
	21395707		21403221		21391180
	21395744		21403227		21391191
	21395747		21403243		21391192
	21395758		21403244		21391211
	21395760		21403246		21391212
	21395761		21403255		21391213
	21395775		21403285		21391224
	21395780		21403306		21391328
	21395789		21403334		21391335
	21395834		21403353		21391336
	21395847		21403356		21391368
	21395861		21403357		21391401
	21395887		21403376		21391426
	21395891		21403429		21391427
	21395894		21403487		21391432
	21395896		21403513		21391488
	21395897		21403514		21391504
	21395900		21403539		21391517
	21395904		21403540		21391530
	21395910		21403567		21391540
	21395914		21403585		21391555
	21395915		21403588		21391568
	21395917		21403592		21391575
	21395935		21403600		21391579
	21395947		21403648		21391581
	21395957		21403668		21391582
	21395974		21403673		21391583
	21395975		21403699		21391596
	21395985		21403703		21391600
	21396009		21403781		21391636
	21396013		21403787		21391651
	21396038		21403799		21391671
	21396048		21403826		21391673
	21396051		21403840		21391698
	21396080		21403853		21391722
	21396087		21403924		21391761
	21396090		21403989		21391773
	21396094		21403996		21391839
	21396106		21404004		21391866
	21396114		21404006		21391876
	21396144		21404031		21391877
	21396171		21404055		21391905
	21396194		21404064		21391942
	21396213		21404144		21391965
	21396251		21404220		21391966
	21396254		21404254		21392007
	21396265		21404255		21392040
	21396269		21404261		21392041
	21396279		21404280		21392042
	21396289		21404281		21392045
	21396290		21404290		21392051
	21396294		21404307		21392063
	21396319		21404330		21392065
	21396320		21404334		21392093
	21396343		21404355		21392108
	21396363		21404411		21392109
	21396381		21404414		21392131
	21396408		21404460		21392144
	21396410		21404486		21392155
	21396414		21404495		21392166
	21396420		21404503		21392174
	21396427		21404515		21392211
	21396438		21404526		21392220
	21396455		21404535		21392237
	21396458		21404542		21392259
	21396459		21404561		21392286
	21396465		21404577		21392297
	21396489		21404584		21392344
	21396491		21404585		21392352
	21396492		21404605		21392354
	21396508		21404609		21392359
	21396575		21404656		21392369
	21396585		21404658		21392380
	21396608		21404734		21392423
	21396611		21404786		21392424
	21396626		21404814		21392438
	21396630		21404824		21392447
	21396631		21404827		21392467
	21396638		21404828		21392471
	21396647		21404840		21392477
	21396648		21404861		21392486
	21396670		21404862		21392487
	21396709		21404870		21392501
	21396716		21404900		21392516
	21396718		21404924		21392541
	21396723		21404940		21392561
	21396731		21404954		21392567
	21396732		21405042		21392568
	21396735		21405056		21392585
	21396737		21405057		21392595
	21396763		21405067		21392596
	21396783		21405096		21392598
	21396805		21405105		21392602
	21396818		21405140		21392604
	21396839		21405157		21392665
	21396841		21405181		21392681
	21396843		21405198		21392690
	21396861		21405228		21392694
	21396871		21405278		21392705
	21396878		21405286		21392716
	21396879		21405336		21392760
	21396890		21405337		21392763
	21396901		21405353		21392764
	21396905		21405384		21392765
	21396911		21405393		21392781
	21396917		21405398		21392793
	21396921		21405414		21392796
	21396927		21405423		21392807
	21396929		21405437		21392815
	21396935		21405445		21392819
	21396961		21405493		21392824
	21396979		21405544		21392843
	21396984		21405555		21392847
	21396991		21405615		21392853
	21397020		21405616		21392857
	21397032		21405631		21392928
	21397061		21405634		21392935
	21397078		21405678		21392941
	21397080		21405684		21392945
	21397084		21405705		21392955
	21397085		21405719		21392978
	21397086		21405745		21392993
	21397112		21405773		21393045
	21397118		21405774		21393054
	21397120		21405805		21393055
	21397121		21405810		21393059
	21397133		21405836		21393068
	21397163		21405872		21393074
	21397171		21405878		21393084
	21397172		21405916		21393106
	21397187		21405949		21393121
	21397188		21405958		21393146
	21397192		21405959		21393156
	21397194		21405989		21393165
	21397198		21406041		21393166
	21397200		21406046		21393177
	21397217		21406065		21393180
	21397224		21406067		21393189
	21397236		21406074		21393191
	21397244		21406090		21393198
	21397248		21406106		21393199
	21397261		21406123		21393229
	21397264		21406134		21393244
	21397267		21406138		21393251
	21397291		21406144		21393301
	21397304		21406170		21393336
	21397308		21406193		21393337
	21397309		21406216		21393341
	21397316		21406229		21393357
	21397317		21406263		21393361
	21397382		21406311		21393402
	21397386		21406312		21393418
	21397390		21406329		21393443
	21397391		21406368		21393453
	21397393		21406373		21393456
	21397411		21406403		21393487
	21397442		21406436		21393519
	21397470		21406446		21393528
	21397476		21406457		21393536
	21397482		21406461		21393560
	21397488		21406463		21393571
	21397496		21406489		21393592
	21397508		21406519		21393638
	21397512		21406559		21393666
	21397569		21406561		21393669
	21397590		21406594		21393711
	21397592		21406595		21393723
	21397614		21406596		21393737
	21397650		21406620		21393748
	21397652		21406634		21393757
	21397668		21406662		21393764
	21397684		21406679		21393778
	21397685		21406698		21393818
	21397721		21406717		21393822
	21397779		21406730		21393845
	21397790		21406776		21393861
	21397791		21406799		21393934
	21397829		21406894		21393943
	21397830		21406900		21393946
	21397847		21406912		21393965
	21397854		21406944		21393968
	21397876		21406968		21393987
	21397883		21406973		21393997
	21397909		21406994		21393998
	21397912		21407003		21394007
	21397918		21407008		21394039
	21397923		21407084		21394048
	21397947		21407085		21394091
	21397951		21407087		21394094
	21397980		21407094		21394108
	21397981		21407110		21394111
	21397988		21407123		21394121
	21398002		21407171		21394132
	21398003		21407193		21394137
	21398014		21407195		21394139
	21398021		21407308		21394208
	21398030		21407356		21394235
	21398044		21407381		21394246
	21398049		21407394		21394253
	21398051		21407415		21394292
	21398059		21407427		21394296
	21398068		21407447		21394303
	21398083		21407468		21394304
	21398097		21407480		21394310
	21398116		21407503		21394363
	21398120		21407508		21394380
	21398149		21407631		21394438
	21398150		21407683		21394467
	21398153		21407689		21394476
	21398170		21407690		21394480
	21398183		21407700		21394482
	21398200		21407706		21394495
	21398201		21407709		21394522
	21398209		21407787		21394556
	21398210		21407791		21394566
	21398211		21407820		21394569
	21398220		21407824		21394570
	21398224		21407832		21394587
	21398235		21407836		21394597
	21398237		21407840		21394599
	21398247		21407844		21394609
	21398249		21407866		21394617
	21398275		21407872		21394646
	21398284		21407885		21394658
	21398285		21407890		21394659
	21398295		21407929		21394670
	21398310		21407941		21394684
	21398311		21407947		21394685
	21398340		21407954		21394688
	21398345		21407956		21394691
	21398346		21407977		21394707
	21398356		21407993		21394711
	21398365		21407998		21394731
	21398369		21407999		21394741
	21398374		21408000		21394759
	21398380		21408009		21394765
	21398388		21408020		21394782
	21398403		21408030		21394783
	21398409		21408032		21394797
	21398410		21408055		21394818
	21398411		21408127		21394826
	21398415		21408148		21394865
	21398431		21408149		21394873
	21398433		21408169		21394904
	21398465		21408233		21394930
	21398475		21408237		21394935
	21398482		21408238		21394964
	21398489		21408258		21394965
	21398543		21408293		21394972
	21398574		21408304		21394986
	21398575		21408315		21395029
	21398581		21408318		21395034
	21398582		21408326		21395042
	21398583		21408327		21395049
	21398585		21408356		21395053
	21398593		21408358		21395054
	21398600		21408367		21395070
	21398606		21408386		21395071
	21398609		21408416		21395076
	21398610		21408420		21395085
	21398615		21408437		21395102
	21398616		21408475		21395103
	21398627		21408482		21395107
	21398628		21408495		21395177
	21398646		21408572		21395184
	21398655		21408590		21395186
	21398657		21408591		21395190
	21398675		21408639		21395197
	21398698		21408640		21395211
	21398719		21408665		21395220
	21398720		21408692		21395265
	21398723		21408701		21395268
	21398724		21408719		21395269
	21398736		21408727		21395284
	21398740		21408744		21395293
	21398741		21408756		21395308
	21398743		21408776		21395326
	21398759		21408783		21395335
	21398768		21408784		21395340
	21398782		21408785		21395347
	21398832		21408809		21395354
	21398837		21408814		21395371
	21398850		21408823		21395372
	21398868		21408833		21395383
	21398879		21408969		21395386
	21398881		21408983		21395403
	21398894		21409005		21395448
	21398896		21409017		21395469
	21398910		21409019		21395472
	21398917		21409040		21395478
	21398918		21409043		21395505
	21398941		21409047		21395533
	21398948		21409058		21395537
	21398959		21409124		21395612
	21398961		21409126		21395615
	21398965		21409143		21395616
	21398968		21409179		21395618
	21398969		21409181		21395646
	21398982		21409189		21395647
	21398987		21409190		21395669
	21398992		21409204		21395675
	21399013		21409215		21395678
	21399018		21409226		21395687
	21399060		21409234		21395694
	21399061		21409235		21395707
	21399062		21409238		21395744
	21399076		21409331		21395758
	21399077		21409335		21395760
	21399078		21409352		21395761
	21399094		21409363		21395775
	21399137		21409368		21395780
	21399163		21409378		21395789
	21399164		21409389		21395834
	21399167		21409422		21395847
	21399178		21409455		21395861
	21399231		21409495		21395891
	21399240		21409496		21395896
	21399245		21409497		21395897
	21399271		21409514		21395900
	21399272		21409548		21395904
	21399276		21409564		21395910
	21399284		21409572		21395915
	21399285		21409573		21395917
	21399292		21409574		21395935
	21399307		21409616		21395947
	21399309		21409621		21395957
	21399310		21409628		21395985
	21399314		21409669		21396009
	21399337		21409672		21396013
	21399338		21409673		21396038
	21399340		21409687		21396048
	21399356		21409690		21396094
	21399387		21409691		21396114
	21399434		21409749		21396144
	21399449		21409803		21396171
	21399459		21409812		21396194
	21399460		21409823		21396213
	21399485		21409824		21396254
	21399501		21409913		21396265
	21399503		21409914		21396279
	21399505		21409942		21396289
	21399506		21409946		21396290
	21399512		21409951		21396294
	21399538		21409952		21396319
	21399542		21410005		21396320
	21399545		21410008		21396343
	21399546		21410014		21396363
	21399547		21410046		21396381
	21399552		21410050		21396408
	21399557		21410059		21396410
	21399604		21410074		21396414
	21399605		21410097		21396420
	21399658		21410102		21396438
	21399666		21410118		21396489
	21399682		21410182		21396508
	21399689		21410183		21396575
	21399701		21410222		21396585
	21399702		21410237		21396608
	21399715		21410238		21396611
	21399718		21410270		21396626
	21399722		21410279		21396631
	21399723		21410364		21396638
	21399724		21410398		21396647
	21399725		21410399		21396648
	21399744		21410440		21396670
	21399756		21410481		21396709
	21399789		21410495		21396723
	21399797		21410518		21396731
	21399830		21410524		21396735
	21399838		21410525		21396737
	21399848		21410579		21396763
	21399853		21410603		21396783
	21399854		21410607		21396805
	21399866		21410664		21396818
	21399902		21410673		21396839
	21399905		21410703		21396841
	21399917				21396843
	21399918				21396861
	21399926				21396871
	21399932				21396878
	21399991				21396890
	21399996				21396901
	21399997				21396905
	21400015				21396911
	21400016				21396917
	21400017				21396921
	21400058				21396927
	21400059				21396929
	21400060				21396935
	21400062				21396979
	21400067				21396984
	21400073				21397020
	21400077				21397032
	21400080				21397061
	21400086				21397078
	21400108				21397080
	21400118				21397085
	21400140				21397086
	21400142				21397118
	21400149				21397120
	21400155				21397121
	21400180				21397133
	21400184				21397163
	21400185				21397171
	21400195				21397172
	21400196				21397187
	21400219				21397188
	21400220				21397192
	21400221				21397194
	21400222				21397198
	21400223				21397200
	21400234				21397224
	21400248				21397236
	21400255				21397248
	21400257				21397261
	21400278				21397267
	21400283				21397291
	21400291				21397304
	21400298				21397308
	21400300				21397309
	21400314				21397316
	21400322				21397317
	21400323				21397382
	21400324				21397386
	21400340				21397390
	21400389				21397391
	21400393				21397393
	21400399				21397411
	21400404				21397442
	21400475				21397476
	21400498				21397482
	21400534				21397488
	21400535				21397508
	21400574				21397512
	21400598				21397569
	21400613				21397592
	21400622				21397614
	21400627				21397650
	21400629				21397652
	21400630				21397668
	21400631				21397684
	21400643				21397685
	21400645				21397721
	21400666				21397790
	21400671				21397791
	21400680				21397829
	21400681				21397830
	21400685				21397847
	21400687				21397854
	21400689				21397883
	21400691				21397909
	21400700				21397912
	21400723				21397923
	21400726				21397947
	21400738				21397951
	21400740				21397980
	21400777				21397981
	21400778				21398014
	21400780				21398021
	21400787				21398030
	21400798				21398044
	21400801				21398049
	21400806				21398051
	21400811				21398059
	21400817				21398068
	21400821				21398097
	21400822				21398116
	21400851				21398149
	21400864				21398150
	21400875				21398153
	21400878				21398170
	21400919				21398183
	21400941				21398200
	21400963				21398209
	21400967				21398210
	21400979				21398211
	21400984				21398220
	21400986				21398224
	21400989				21398237
	21401017				21398249
	21401044				21398311
	21401072				21398340
	21401076				21398345
	21401085				21398346
	21401087				21398356
	21401090				21398365
	21401104				21398369
	21401112				21398374
	21401115				21398380
	21401116				21398388
	21401142				21398403
	21401144				21398409
	21401150				21398415
	21401174				21398433
	21401179				21398465
	21401182				21398475
	21401186				21398482
	21401199				21398489
	21401213				21398543
	21401214				21398575
	21401226				21398581
	21401243				21398582
	21401246				21398583
	21401258				21398593
	21401259				21398600
	21401293				21398606
	21401297				21398610
	21401309				21398615
	21401317				21398616
	21401331				21398627
	21401346				21398628
	21401355				21398646
	21401359				21398655
	21401362				21398657
	21401364				21398675
	21401369				21398698
	21401370				21398720
	21401376				21398723
	21401401				21398724
	21401403				21398736
	21401406				21398740
	21401412				21398741
	21401418				21398743
	21401424				21398759
	21401429				21398768
	21401453				21398782
	21401470				21398832
	21401471				21398850
	21401472				21398868
	21401474				21398881
	21401477				21398894
	21401482				21398896
	21401484				21398910
	21401530				21398917
	21401531				21398918
	21401536				21398941
	21401551				21398948
	21401554				21398959
	21401569				21398961
	21401573				21398965
	21401581				21398968
	21401588				21398969
	21401661				21398982
	21401669				21398987
	21401671				21398992
	21401676				21399013
	21401696				21399018
	21401715				21399060
	21401756				21399061
	21401757				21399094
	21401759				21399137
	21401771				21399163
	21401772				21399164
	21401789				21399167
	21401796				21399178
	21401805				21399231
	21401812				21399245
	21401813				21399271
	21401823				21399272
	21401827				21399284
	21401850				21399285
	21401852				21399292
	21401880				21399307
	21401907				21399309
	21401911				21399310
	21401915				21399314
	21401921				21399337
	21401922				21399340
	21401934				21399356
	21401947				21399387
	21401957				21399434
	21402009				21399449
	21402021				21399459
	21402052				21399460
	21402057				21399485
	21402064				21399501
	21402080				21399505
	21402086				21399506
	21402092				21399538
	21402097				21399542
	21402111				21399545
	21402114				21399546
	21402115				21399547
	21402123				21399552
	21402125				21399557
	21402138				21399604
	21402141				21399605
	21402146				21399658
	21402162				21399666
	21402166				21399689
	21402175				21399702
	21402187				21399718
	21402188				21399744
	21402195				21399756
	21402196				21399789
	21402206				21399797
	21402269				21399838
	21402275				21399848
	21402289				21399853
	21402290				21399854
	21402299				21399866
	21402304				21399902
	21402306				21399917
	21402319				21399918
	21402328				21399926
	21402359				21399996
	21402369				21399997
	21402382				21400058
	21402386				21400059
	21402387				21400060
	21402405				21400067
	21402442				21400073
	21402452				21400077
	21402456				21400108
	21402465				21400140
	21402489				21400142
	21402490				21400149
	21402498				21400155
	21402499				21400180
	21402504				21400184
	21402512				21400185
	21402513				21400221
	21402536				21400222
	21402540				21400223
	21402567				21400234
	21402599				21400248
	21402601				21400255
	21402612				21400257
	21402613				21400278
	21402615				21400283
	21402616				21400298
	21402617				21400314
	21402621				21400322
	21402624				21400324
	21402649				21400340
	21402678				21400389
	21402687				21400393
	21402720				21400399
	21402752				21400404
	21402764				21400475
	21402784				21400498
	21402799				21400534
	21402803				21400535
	21402811				21400574
	21402813				21400598
	21402826				21400622
	21402827				21400627
	21402838				21400629
	21402839				21400630
	21402849				21400631
	21402860				21400643
	21402862				21400645
	21402863				21400666
	21402900				21400671
	21402915				21400680
	21402918				21400681
	21402929				21400687
	21402932				21400689
	21402936				21400691
	21402940				21400700
	21402945				21400726
	21402972				21400738
	21402975				21400740
	21403015				21400778
	21403032				21400787
	21403047				21400798
	21403068				21400801
	21403086				21400806
	21403117				21400811
	21403141				21400817
	21403145				21400821
	21403146				21400822
	21403147				21400851
	21403149				21400875
	21403163				21400878
	21403166				21400941
	21403169				21400963
	21403181				21400967
	21403182				21400979
	21403205				21400984
	21403210				21400989
	21403214				21401044
	21403234				21401072
	21403236				21401076
	21403237				21401085
	21403238				21401087
	21403241				21401104
	21403245				21401112
	21403247				21401115
	21403250				21401116
	21403251				21401142
	21403253				21401144
	21403260				21401150
	21403262				21401174
	21403264				21401179
	21403267				21401182
	21403276				21401186
	21403309				21401199
	21403316				21401214
	21403317				21401226
	21403331				21401243
	21403366				21401246
	21403368				21401258
	21403386				21401259
	21403389				21401293
	21403391				21401309
	21403408				21401317
	21403413				21401331
	21403423				21401346
	21403431				21401355
	21403444				21401359
	21403445				21401362
	21403446				21401364
	21403461				21401369
	21403475				21401370
	21403481				21401376
	21403488				21401401
	21403492				21401403
	21403500				21401406
	21403501				21401412
	21403538				21401418
	21403545				21401424
	21403571				21401429
	21403573				21401453
	21403589				21401470
	21403596				21401471
	21403607				21401472
	21403619				21401474
	21403647				21401477
	21403659				21401482
	21403664				21401484
	21403669				21401536
	21403670				21401551
	21403671				21401554
	21403675				21401569
	21403680				21401573
	21403681				21401588
	21403682				21401661
	21403688				21401669
	21403706				21401671
	21403728				21401676
	21403732				21401715
	21403761				21401756
	21403771				21401757
	21403779				21401759
	21403788				21401771
	21403842				21401772
	21403843				21401789
	21403848				21401796
	21403855				21401805
	21403862				21401812
	21403863				21401813
	21403867				21401823
	21403880				21401827
	21403884				21401850
	21403886				21401852
	21403887				21401880
	21403890				21401907
	21403936				21401911
	21403950				21401915
	21403956				21401921
	21403976				21401922
	21403977				21401947
	21404009				21402009
	21404030				21402021
	21404037				21402052
	21404062				21402057
	21404131				21402080
	21404149				21402092
	21404160				21402097
	21404161				21402111
	21404186				21402114
	21404190				21402115
	21404210				21402123
	21404221				21402125
	21404234				21402138
	21404243				21402141
	21404245				21402146
	21404265				21402166
	21404275				21402175
	21404297				21402187
	21404298				21402188
	21404304				21402195
	21404327				21402196
	21404329				21402206
[truncated: 2,235 more rows]

## Sheet: associated_CK vs DS_DMPs
ID	FirstTableID	Start	End	Length	OverlapNumber	OverlapSize	OverlapRate	SecondTableID:Start,End,Length,OverlapSize...
fakechr1	TranscriptID=XM_010088244.1:GeneID=21384700:Strand="-"	353203	355202	2000	6	233	0.1165	fakechr1-353973-354045:-0.178933:353973,354045,73,73
fakechr1	TranscriptID=XM_010088245.1:GeneID=21384701:Strand="-"	354369	356368	2000	3	380	0.19	fakechr1-355164-355496:-0.409315:355164,355496,333,333
fakechr1	TranscriptID=XM_010088246.1:GeneID=21384702:Strand="-"	355181	357180	2000	1	316	0.158	fakechr1-355164-355496:-0.409315:355164,355496,333,316
fakechr1	TranscriptID=XM_010088284.1:GeneID=21385019:Strand="+"	922857	924856	2000	1	210	0.105	fakechr1-922830-923066:-0.230868:922830,923066,237,210
fakechr1	TranscriptID=XM_010088286.1:GeneID=21385021:Strand="+"	943502	945501	2000	1	74	0.037	fakechr1-944252-944325:0.121400:944252,944325,74,74
fakechr1	TranscriptID=XM_010088285.1:GeneID=21385020:Strand="-"	944263	946262	2000	1	63	0.0315	fakechr1-944252-944325:0.121400:944252,944325,74,63
fakechr1	TranscriptID=XM_010088291.1:GeneID=21386391:Strand="+"	1006258	1008257	2000	1	56	0.028	fakechr1-1006837-1006892:-0.524856:1006837,1006892,56,56
fakechr1	TranscriptID=XM_010088292.1:GeneID=21386392:Strand="+"	1009508	1011507	2000	2	206	0.103	fakechr1-1009897-1010091:0.262743:1009897,1010091,195,195
fakechr1	TranscriptID=XM_010088293.1:GeneID=21386393:Strand="-"	1021979	1023978	2000	3	788	0.394	fakechr1-1023107-1023584:-0.305496:1023107,1023584,478,478
fakechr1	TranscriptID=XM_010088294.1:GeneID=21386394:Strand="-"	1023563	1025562	2000	1	22	0.011	fakechr1-1023107-1023584:-0.305496:1023107,1023584,478,22
fakechr1	TranscriptID=XM_010088312.1:GeneID=21386010:Strand="+"	1218123	1220122	2000	1	92	0.046	fakechr1-1218361-1218452:-0.365133:1218361,1218452,92,92
fakechr1	TranscriptID=XM_010088315.1:GeneID=21384301:Strand="+"	1254054	1256053	2000	1	42	0.021	fakechr1-1255799-1255840:0.388817:1255799,1255840,42,42
fakechr1	TranscriptID=XM_010088316.1:GeneID=21384302:Strand="+"	1258842	1260841	2000	1	82	0.041	fakechr1-1258909-1258990:-0.259052:1258909,1258990,82,82
fakechr1	TranscriptID=XM_010088328.1:GeneID=21387844:Strand="-"	1479303	1481302	2000	1	149	0.0745	fakechr1-1481154-1481313:0.142266:1481154,1481313,160,149
fakechr1	TranscriptID=XM_010088339.1:GeneID=21387855:Strand="+"	1590811	1592810	2000	2	319	0.1595	fakechr1-1592636-1592809:0.250133:1592636,1592809,174,174
fakechr1	TranscriptID=XM_010088340.1:GeneID=21387856:Strand="-"	1594451	1596450	2000	4	272	0.136	fakechr1-1594444-1594647:0.698000:1594444,1594647,204,197
fakechr1	TranscriptID=XM_010088344.1:GeneID=21385749:Strand="+"	1640166	1642165	2000	1	85	0.0425	fakechr1-1641399-1641483:0.606543:1641399,1641483,85,85
fakechr1	TranscriptID=XM_010088350.1:GeneID=21385755:Strand="+"	1667785	1669784	2000	2	160	0.08	fakechr1-1668337-1668433:-0.699080:1668337,1668433,97,97
fakechr1	TranscriptID=XM_010088414.1:GeneID=21399211:Strand="-"	2314767	2316766	2000	1	99	0.0495	fakechr1-2315328-2315426:0.288223:2315328,2315426,99,99
fakechr1	TranscriptID=XM_010088434.1:GeneID=21399231:Strand="+"	2563368	2565367	2000	1	68	0.034	fakechr1-2564755-2564822:0.694582:2564755,2564822,68,68
fakechr1	TranscriptID=XM_010088442.1:GeneID=21389168:Strand="-"	2667163	2669162	2000	2	376	0.188	fakechr1-2668577-2668817:-0.357538:2668577,2668817,241,241
fakechr1	TranscriptID=XM_010088443.1:GeneID=21389169:Strand="-"	2668756	2670755	2000	2	197	0.0985	fakechr1-2668830-2668964:-0.228666:2668830,2668964,135,135
fakechr1	TranscriptID=XM_010088449.1:GeneID=21389175:Strand="-"	2704420	2706419	2000	1	195	0.0975	fakechr1-2705537-2705731:-0.274670:2705537,2705731,195,195
fakechr1	TranscriptID=XM_010088455.1:GeneID=21389181:Strand="-"	2733155	2735154	2000	1	153	0.0765	fakechr1-2734778-2734930:0.262857:2734778,2734930,153,153
fakechr1	TranscriptID=XM_010088472.1:GeneID=21385229:Strand="-"	2908686	2910685	2000	2	465	0.2325	fakechr1-2909961-2910199:-0.459381:2909961,2910199,239,239
fakechr1	TranscriptID=XM_010088481.1:GeneID=21389642:Strand="-"	3003590	3005589	2000	1	116	0.058	fakechr1-3003907-3004022:0.396458:3003907,3004022,116,116
fakechr1	TranscriptID=XM_010088487.1:GeneID=21389648:Strand="-"	3068415	3070414	2000	1	10	0.005	fakechr1-3068279-3068424:-0.686467:3068279,3068424,146,10
fakechr1	TranscriptID=XM_010088532.1:GeneID=21389510:Strand="+"	3508447	3510446	2000	1	98	0.049	fakechr1-3509113-3509210:0.259928:3509113,3509210,98,98
fakechr1	TranscriptID=XM_010088542.1:GeneID=21389520:Strand="-"	3568694	3570693	2000	1	71	0.0355	fakechr1-3570623-3570822:-0.339824:3570623,3570822,200,71
fakechr1	TranscriptID=XM_010088545.1:GeneID=21389523:Strand="-"	3594921	3596920	2000	1	46	0.023	fakechr1-3596817-3596862:0.248533:3596817,3596862,46,46
fakechr1	TranscriptID=XM_010088554.1:GeneID=21393229:Strand="-"	3795153	3797152	2000	1	11	0.0055	fakechr1-3795944-3795954:0.189000:3795944,3795954,11,11
fakechr1	TranscriptID=XM_010088564.1:GeneID=21388754:Strand="-"	3983500	3985499	2000	1	124	0.062	fakechr1-3984983-3985106:0.235333:3984983,3985106,124,124
fakechr1	TranscriptID=XM_010088566.1:GeneID=21388756:Strand="+"	4016363	4018362	2000	1	64	0.032	fakechr1-4017309-4017372:0.506867:4017309,4017372,64,64
fakechr1	TranscriptID=XM_010088571.1:GeneID=21388761:Strand="-"	4135268	4137267	2000	1	66	0.033	fakechr1-4136581-4136646:-0.183298:4136581,4136646,66,66
fakechr1	TranscriptID=XM_010088576.1:GeneID=21384932:Strand="-"	4187003	4189002	2000	1	38	0.019	fakechr1-4188406-4188443:0.689051:4188406,4188443,38,38
fakechr1	TranscriptID=XM_010088590.1:GeneID=21388942:Strand="-"	4518703	4520702	2000	1	127	0.0635	fakechr1-4520379-4520505:-0.623726:4520379,4520505,127,127
fakechr1	TranscriptID=XM_010088592.1:GeneID=21388944:Strand="+"	4522680	4524679	2000	1	118	0.059	fakechr1-4524360-4524477:-0.164654:4524360,4524477,118,118
fakechr1	TranscriptID=XM_010088591.1:GeneID=21388943:Strand="-"	4523349	4525348	2000	1	118	0.059	fakechr1-4524360-4524477:-0.164654:4524360,4524477,118,118
fakechr1	TranscriptID=XM_010088594.1:GeneID=21388946:Strand="+"	4530546	4532545	2000	1	77	0.0385	fakechr1-4532469-4532597:0.226381:4532469,4532597,129,77
fakechr1	TranscriptID=XM_010088593.1:GeneID=21388945:Strand="-"	4531396	4533395	2000	1	129	0.0645	fakechr1-4532469-4532597:0.226381:4532469,4532597,129,129
fakechr1	TranscriptID=XM_010088605.1:GeneID=21388957:Strand="-"	4656108	4658107	2000	1	184	0.092	fakechr1-4657924-4658107:-0.150400:4657924,4658107,184,184
fakechr1	TranscriptID=XM_010088615.1:GeneID=21388656:Strand="-"	4808661	4810660	2000	3	235	0.1175	fakechr1-4808951-4809136:-0.317608:4808951,4809136,186,186
fakechr1	TranscriptID=XM_010088620.1:GeneID=21388661:Strand="-"	4829560	4831559	2000	1	182	0.091	fakechr1-4831075-4831256:0.139513:4831075,4831256,182,182
fakechr1	TranscriptID=XM_010088625.1:GeneID=21388666:Strand="+"	4865981	4867980	2000	2	244	0.122	fakechr1-4866149-4866354:0.221267:4866149,4866354,206,206
fakechr1	TranscriptID=XM_010088629.1:GeneID=21385174:Strand="+"	4920848	4922847	2000	1	70	0.035	fakechr1-4921618-4921687:-0.675212:4921618,4921687,70,70
fakechr1	TranscriptID=XM_010088659.1:GeneID=21389371:Strand="+"	5338915	5340914	2000	1	33	0.0165	fakechr1-5338933-5338965:0.400144:5338933,5338965,33,33
fakechr1	TranscriptID=XM_010088664.1:GeneID=21393418:Strand="-"	5385824	5387823	2000	3	144	0.072	fakechr1-5386145-5386216:-0.183733:5386145,5386216,72,72
fakechr1	TranscriptID=XM_010088673.1:GeneID=21393427:Strand="-"	5450718	5452717	2000	1	168	0.084	fakechr1-5451127-5451294:-0.427533:5451127,5451294,168,168
fakechr1	TranscriptID=XM_010088689.1:GeneID=21393443:Strand="+"	5599808	5601807	2000	1	33	0.0165	fakechr1-5601050-5601082:0.477444:5601050,5601082,33,33
fakechr1	TranscriptID=XM_010088701.1:GeneID=21389350:Strand="+"	5783170	5785169	2000	1	127	0.0635	fakechr1-5784238-5784364:0.417444:5784238,5784364,127,127
fakechr1	TranscriptID=XM_010088702.1:GeneID=21389351:Strand="+"	5783695	5785694	2000	1	127	0.0635	fakechr1-5784238-5784364:0.417444:5784238,5784364,127,127
fakechr1	TranscriptID=XM_010088705.1:GeneID=21389354:Strand="-"	5803905	5805904	2000	6	302	0.151	fakechr1-5804713-5804800:0.399933:5804713,5804800,88,88
fakechr1	TranscriptID=XM_010088735.1:GeneID=21395505:Strand="-"	6383187	6385186	2000	3	118	0.059	fakechr1-6385063-6385133:-0.307200:6385063,6385133,71,71
fakechr1	TranscriptID=XM_010088739.1:GeneID=21395509:Strand="-"	6424219	6426218	2000	1	101	0.0505	fakechr1-6426118-6426350:-0.465456:6426118,6426350,233,101
fakechr1	TranscriptID=XM_010088740.1:GeneID=21395510:Strand="+"	6424588	6426587	2000	1	233	0.1165	fakechr1-6426118-6426350:-0.465456:6426118,6426350,233,233
fakechr1	TranscriptID=XM_010088763.1:GeneID=21395533:Strand="+"	6622062	6624061	2000	1	200	0.1	fakechr1-6622000-6622261:0.239510:6622000,6622261,262,200
fakechr1	TranscriptID=XM_010088772.1:GeneID=21393737:Strand="+"	6724002	6726001	2000	2	228	0.114	fakechr1-6725456-6725648:-0.168467:6725456,6725648,193,193
fakechr1	TranscriptID=XM_010088783.1:GeneID=21393748:Strand="-"	6838230	6840229	2000	1	181	0.0905	fakechr1-6838270-6838450:0.424799:6838270,6838450,181,181
fakechr1	TranscriptID=XM_010088792.1:GeneID=21393757:Strand="+"	6920315	6922314	2000	1	179	0.0895	fakechr1-6920367-6920545:-0.503075:6920367,6920545,179,179
fakechr1	TranscriptID=XM_010088805.1:GeneID=21395744:Strand="-"	7070926	7072925	2000	2	82	0.041	fakechr1-7072120-7072175:0.302133:7072120,7072175,56,56
fakechr1	TranscriptID=XM_010088808.1:GeneID=21395747:Strand="-"	7130685	7132684	2000	1	316	0.158	fakechr1-7132200-7132515:-0.431000:7132200,7132515,316,316
fakechr1	TranscriptID=XM_010088819.1:GeneID=21395758:Strand="-"	7235502	7237501	2000	1	138	0.069	fakechr1-7236827-7236964:0.417381:7236827,7236964,138,138
fakechr1	TranscriptID=XM_010088821.1:GeneID=21395760:Strand="+"	7240904	7242903	2000	1	196	0.098	fakechr1-7240894-7241099:0.211031:7240894,7241099,206,196
fakechr1	TranscriptID=XM_010088822.1:GeneID=21395761:Strand="-"	7253568	7255567	2000	1	108	0.054	fakechr1-7255009-7255116:0.242705:7255009,7255116,108,108
fakechr1	TranscriptID=XM_010088835.1:GeneID=21395775:Strand="-"	7351860	7353859	2000	1	10	0.005	fakechr1-7353704-7353713:-0.463200:7353704,7353713,10,10
fakechr1	TranscriptID=XM_010088837.1:GeneID=21383673:Strand="+"	7352613	7354612	2000	1	10	0.005	fakechr1-7353704-7353713:-0.463200:7353704,7353713,10,10
fakechr1	TranscriptID=XM_010088843.1:GeneID=21390794:Strand="+"	7450169	7452168	2000	1	12	0.006	fakechr1-7450136-7450180:-0.230618:7450136,7450180,45,12
fakechr1	TranscriptID=XM_010088847.1:GeneID=21390798:Strand="+"	7479246	7481245	2000	1	196	0.098	fakechr1-7479846-7480041:-0.319685:7479846,7480041,196,196
fakechr1	TranscriptID=XM_010088849.1:GeneID=21390800:Strand="+"	7503541	7505540	2000	2	414	0.207	fakechr1-7503870-7504208:0.142455:7503870,7504208,339,339
fakechr1	TranscriptID=XM_010088876.1:GeneID=21387341:Strand="-"	7747040	7749039	2000	1	20	0.01	fakechr1-7748378-7748397:-0.279200:7748378,7748397,20,20
fakechr1	TranscriptID=XM_010088886.1:GeneID=21387351:Strand="-"	7850160	7852159	2000	1	14	0.007	fakechr1-7851031-7851044:-0.359400:7851031,7851044,14,14
fakechr1	TranscriptID=XM_010088892.1:GeneID=21385244:Strand="+"	7891505	7893504	2000	1	24	0.012	fakechr1-7891425-7891528:-0.252888:7891425,7891528,104,24
fakechr1	TranscriptID=XM_010088915.1:GeneID=21393045:Strand="-"	8221622	8223621	2000	1	88	0.044	fakechr1-8223455-8223542:-0.217000:8223455,8223542,88,88
fakechr1	TranscriptID=XM_010088921.1:GeneID=21393051:Strand="+"	8245381	8247380	2000	1	62	0.031	fakechr1-8246552-8246613:0.168098:8246552,8246613,62,62
fakechr1	TranscriptID=XM_010088924.1:GeneID=21393054:Strand="+"	8261047	8263046	2000	2	405	0.2025	fakechr1-8261818-8262042:-0.278500:8261818,8262042,225,225
fakechr1	TranscriptID=XM_010088925.1:GeneID=21393055:Strand="+"	8262916	8264915	2000	4	141	0.0705	fakechr1-8263740-8263814:0.218133:8263740,8263814,75,75
fakechr1	TranscriptID=XM_010088929.1:GeneID=21393059:Strand="+"	8281892	8283891	2000	1	50	0.025	fakechr1-8282520-8282569:0.368666:8282520,8282569,50,50
fakechr1	TranscriptID=XM_010088938.1:GeneID=21393068:Strand="+"	8337257	8339256	2000	1	144	0.072	fakechr1-8337476-8337619:0.267619:8337476,8337619,144,144
fakechr1	TranscriptID=XM_010088941.1:GeneID=21393071:Strand="+"	8360594	8362593	2000	1	78	0.039	fakechr1-8362371-8362448:0.911869:8362371,8362448,78,78
fakechr1	TranscriptID=XM_010088944.1:GeneID=21393074:Strand="+"	8393805	8395804	2000	3	79	0.0395	fakechr1-8393847-8393889:-0.443476:8393847,8393889,43,43
fakechr1	TranscriptID=XM_010088954.1:GeneID=21386695:Strand="-"	8481803	8483802	2000	2	52	0.026	fakechr1-8483302-8483336:0.203400:8483302,8483336,35,35
fakechr1	TranscriptID=XM_010088958.1:GeneID=21386699:Strand="+"	8495596	8497595	2000	1	131	0.0655	fakechr1-8495813-8495943:-0.518352:8495813,8495943,131,131
fakechr1	TranscriptID=XM_010088957.1:GeneID=21386698:Strand="-"	8496835	8498834	2000	1	118	0.059	fakechr1-8498532-8498649:-0.267294:8498532,8498649,118,118
fakechr1	TranscriptID=XM_010088992.1:GeneID=21392760:Strand="+"	9011840	9013839	2000	1	59	0.0295	fakechr1-9012173-9012231:0.201896:9012173,9012231,59,59
fakechr1	TranscriptID=XM_010088994.1:GeneID=21392762:Strand="+"	9038159	9040158	2000	2	68	0.034	fakechr1-9040024-9040077:-0.350733:9040024,9040077,54,54
fakechr1	TranscriptID=XM_010088996.1:GeneID=21392764:Strand="+"	9047749	9049748	2000	1	349	0.1745	fakechr1-9047803-9048151:-0.231812:9047803,9048151,349,349
fakechr1	TranscriptID=XM_010088995.1:GeneID=21392763:Strand="-"	9049747	9051746	2000	1	177	0.0885	fakechr1-9051468-9051644:-0.261100:9051468,9051644,177,177
fakechr1	TranscriptID=XM_010088997.1:GeneID=21392765:Strand="-"	9051362	9053361	2000	1	177	0.0885	fakechr1-9051468-9051644:-0.261100:9051468,9051644,177,177
fakechr1	TranscriptID=XM_010089021.1:GeneID=21398879:Strand="-"	9713169	9715168	2000	1	71	0.0355	fakechr1-9714248-9714318:-0.216917:9714248,9714318,71,71
fakechr1	TranscriptID=XM_010089023.1:GeneID=21398881:Strand="+"	9763475	9765474	2000	1	106	0.053	fakechr1-9763595-9763700:0.281431:9763595,9763700,106,106
fakechr1	TranscriptID=XM_010089025.1:GeneID=21395861:Strand="+"	9795881	9797880	2000	1	69	0.0345	fakechr1-9797715-9797783:0.209998:9797715,9797783,69,69
fakechr1	TranscriptID=XM_010089051.1:GeneID=21395887:Strand="-"	10163943	10165942	2000	1	171	0.0855	fakechr1-10164526-10164696:0.217067:10164526,10164696,171,171
fakechr1	TranscriptID=XM_010089057.1:GeneID=21401355:Strand="-"	10256499	10258498	2000	1	314	0.157	fakechr1-10257550-10257863:0.123556:10257550,10257863,314,314
fakechr1	TranscriptID=XM_010089061.1:GeneID=21401359:Strand="+"	10303645	10305644	2000	1	69	0.0345	fakechr1-10304557-10304625:-0.380616:10304557,10304625,69,69
fakechr1	TranscriptID=XM_010089064.1:GeneID=21401362:Strand="-"	10322482	10324481	2000	1	8	0.004	fakechr1-10324304-10324311:-0.317667:10324304,10324311,8,8
fakechr1	TranscriptID=XM_010089066.1:GeneID=21401364:Strand="-"	10327754	10329753	2000	1	36	0.018	fakechr1-10329613-10329648:-0.358333:10329613,10329648,36,36
fakechr1	TranscriptID=XM_010089071.1:GeneID=21401369:Strand="-"	10361201	10363200	2000	1	116	0.058	fakechr1-10362037-10362152:-0.296400:10362037,10362152,116,116
fakechr1	TranscriptID=XM_010089072.1:GeneID=21401370:Strand="-"	10363704	10365703	2000	2	107	0.0535	fakechr1-10365399-10365480:0.215127:10365399,10365480,82,82
fakechr1	TranscriptID=XM_010089078.1:GeneID=21401376:Strand="-"	10393747	10395746	2000	2	221	0.1105	fakechr1-10395623-10395761:-0.611718:10395623,10395761,139,124
fakechr1	TranscriptID=XM_010089103.1:GeneID=21401401:Strand="+"	10578096	10580095	2000	1	38	0.019	fakechr1-10580058-10580131:-0.442533:10580058,10580131,74,38
fakechr1	TranscriptID=XM_010089105.1:GeneID=21401403:Strand="+"	10616188	10618187	2000	1	179	0.0895	fakechr1-10616609-10616787:-0.124333:10616609,10616787,179,179
fakechr1	TranscriptID=XM_010089108.1:GeneID=21401406:Strand="-"	10629493	10631492	2000	1	142	0.071	fakechr1-10630949-10631090:0.277333:10630949,10631090,142,142
fakechr1	TranscriptID=XM_010089114.1:GeneID=21401412:Strand="+"	10668072	10670071	2000	1	91	0.0455	fakechr1-10668003-10668162:-0.379600:10668003,10668162,160,91
fakechr1	TranscriptID=XM_010089120.1:GeneID=21401418:Strand="-"	10717429	10719428	2000	1	221	0.1105	fakechr1-10719183-10719403:-0.287733:10719183,10719403,221,221
fakechr1	TranscriptID=XM_010089126.1:GeneID=21401424:Strand="-"	10768473	10770472	2000	1	62	0.031	fakechr1-10770205-10770266:0.577233:10770205,10770266,62,62
fakechr1	TranscriptID=XM_010089131.1:GeneID=21401429:Strand="-"	10786762	10788761	2000	1	93	0.0465	fakechr1-10788537-10788629:-0.270905:10788537,10788629,93,93
fakechr1	TranscriptID=XM_010089159.1:GeneID=21402599:Strand="-"	10993151	10995150	2000	1	82	0.041	fakechr1-10994773-10994854:-0.415467:10994773,10994854,82,82
fakechr1	TranscriptID=XM_010089161.1:GeneID=21402601:Strand="+"	10995957	10997956	2000	1	243	0.1215	fakechr1-10996806-10997048:-0.323883:10996806,10997048,243,243
fakechr1	TranscriptID=XM_010089171.1:GeneID=21402612:Strand="+"	11057932	11059931	2000	1	52	0.026	fakechr1-11058873-11058924:0.267631:11058873,11058924,52,52
fakechr1	TranscriptID=XM_010089172.1:GeneID=21402613:Strand="+"	11061222	11063221	2000	1	80	0.04	fakechr1-11061763-11061842:-0.289792:11061763,11061842,80,80
fakechr1	TranscriptID=XM_010089174.1:GeneID=21402615:Strand="+"	11076255	11078254	2000	3	138	0.069	fakechr1-11078191-11078343:0.859229:11078191,11078343,153,64
fakechr1	TranscriptID=XM_010089176.1:GeneID=21402617:Strand="+"	11077563	11079562	2000	1	153	0.0765	fakechr1-11078191-11078343:0.859229:11078191,11078343,153,153
fakechr1	TranscriptID=XM_010089175.1:GeneID=21402616:Strand="-"	11079637	11081636	2000	1	39	0.0195	fakechr1-11079738-11079776:0.389000:11079738,11079776,39,39
fakechr1	TranscriptID=XM_010089180.1:GeneID=21402621:Strand="-"	11133474	11135473	2000	1	47	0.0235	fakechr1-11135129-11135175:-0.529733:11135129,11135175,47,47
fakechr1	TranscriptID=XM_010089183.1:GeneID=21402624:Strand="-"	11152076	11154075	2000	1	167	0.0835	fakechr1-11153629-11153795:-0.280467:11153629,11153795,167,167
fakechr1	TranscriptID=XM_010089208.1:GeneID=21402649:Strand="-"	11394591	11396590	2000	1	29	0.0145	fakechr1-11395079-11395107:0.398183:11395079,11395107,29,29
fakechr1	TranscriptID=XM_010089257.1:GeneID=21397217:Strand="-"	12035119	12037118	2000	1	27	0.0135	fakechr1-12035216-12035242:-0.237667:12035216,12035242,27,27
fakechr1	TranscriptID=XM_010089275.1:GeneID=21404926:Strand="+"	12318433	12320432	2000	2	114	0.057	fakechr1-12319993-12320051:0.489197:12319993,12320051,59,59
fakechr1	TranscriptID=XM_010089274.1:GeneID=21404925:Strand="-"	12320342	12322341	2000	3	186	0.093	fakechr1-12320378-12320465:0.448256:12320378,12320465,88,88
fakechr1	TranscriptID=XM_010089291.1:GeneID=21404942:Strand="+"	12452617	12454616	2000	2	345	0.1725	fakechr1-12453808-12454074:-0.153750:12453808,12454074,267,267
fakechr1	TranscriptID=XM_010089299.1:GeneID=21404950:Strand="+"	12533679	12535678	2000	1	229	0.1145	fakechr1-12534949-12535177:0.653247:12534949,12535177,229,229
fakechr1	TranscriptID=XM_010089317.1:GeneID=21404968:Strand="+"	12732195	12734194	2000	2	115	0.0575	fakechr1-12734117-12734225:0.457087:12734117,12734225,109,78
fakechr1	TranscriptID=XM_010089390.1:GeneID=21396626:Strand="+"	13505982	13507981	2000	2	51	0.0255	fakechr1-13507145-13507186:0.455333:13507145,13507186,42,42
fakechr1	TranscriptID=XM_010089394.1:GeneID=21396630:Strand="-"	13554269	13556268	2000	1	78	0.039	fakechr1-13553958-13554346:0.229368:13553958,13554346,389,78
fakechr1	TranscriptID=XM_010089395.1:GeneID=21396631:Strand="-"	13578508	13580507	2000	1	253	0.1265	fakechr1-13580006-13580258:-0.556139:13580006,13580258,253,253
fakechr1	TranscriptID=XM_010089402.1:GeneID=21396638:Strand="+"	13621112	13623111	2000	1	41	0.0205	fakechr1-13623071-13623148:0.456177:13623071,13623148,78,41
fakechr1	TranscriptID=XM_010089411.1:GeneID=21396647:Strand="-"	13692663	13694662	2000	1	30	0.015	fakechr1-13693502-13693531:-0.120696:13693502,13693531,30,30
fakechr1	TranscriptID=XM_010089412.1:GeneID=21396648:Strand="-"	13693077	13695076	2000	1	30	0.015	fakechr1-13693502-13693531:-0.120696:13693502,13693531,30,30
fakechr1	TranscriptID=XM_010089438.1:GeneID=21392286:Strand="+"	14046675	14048674	2000	1	114	0.057	fakechr1-14047233-14047346:-0.134083:14047233,14047346,114,114
fakechr1	TranscriptID=XM_010089449.1:GeneID=21392297:Strand="-"	14117036	14119035	2000	2	356	0.178	fakechr1-14117020-14117368:-0.369153:14117020,14117368,349,333
fakechr1	TranscriptID=XM_010089465.1:GeneID=21399387:Strand="+"	14330823	14332822	2000	1	21	0.0105	fakechr1-14331889-14331909:-0.322533:14331889,14331909,21,21
fakechr1	TranscriptID=XM_010089469.1:GeneID=21399391:Strand="-"	14404603	14406602	2000	1	181	0.0905	fakechr1-14405660-14405840:0.321767:14405660,14405840,181,181
fakechr1	TranscriptID=XM_010089481.1:GeneID=21399403:Strand="-"	14554389	14556388	2000	1	16	0.008	fakechr1-14555573-14555588:0.443257:14555573,14555588,16,16
fakechr1	TranscriptID=XM_010089482.1:GeneID=21399404:Strand="-"	14555293	14557292	2000	1	16	0.008	fakechr1-14555573-14555588:0.443257:14555573,14555588,16,16
fakechr1	TranscriptID=XM_010089488.1:GeneID=21399410:Strand="-"	14652693	14654692	2000	1	245	0.1225	fakechr1-14652686-14652937:0.484206:14652686,14652937,252,245
fakechr1	TranscriptID=XM_010089514.1:GeneID=21384046:Strand="+"	14952977	14954976	2000	2	121	0.0605	fakechr1-14953842-14953930:-0.151533:14953842,14953930,89,89
fakechr1	TranscriptID=XM_010089520.1:GeneID=21403771:Strand="-"	15073765	15075764	2000	2	386	0.193	fakechr1-15074962-15075264:-0.382752:15074962,15075264,303,303
fakechr1	TranscriptID=XM_010089528.1:GeneID=21403779:Strand="+"	15159361	15161360	2000	1	41	0.0205	fakechr1-15160615-15160655:0.426533:15160615,15160655,41,41
fakechr1	TranscriptID=XM_010089537.1:GeneID=21403788:Strand="-"	15283918	15285917	2000	1	87	0.0435	fakechr1-15285693-15285779:-0.309294:15285693,15285779,87,87
fakechr1	TranscriptID=XM_010089580.1:GeneID=21389465:Strand="-"	15976633	15978632	2000	2	217	0.1085	fakechr1-15978453-15978749:-0.318435:15978453,15978749,297,180
fakechr1	TranscriptID=XM_010089588.1:GeneID=21389473:Strand="+"	16007127	16009126	2000	1	23	0.0115	fakechr1-16007742-16007764:0.395533:16007742,16007764,23,23
fakechr1	TranscriptID=XM_010089613.1:GeneID=21386338:Strand="-"	16227241	16229240	2000	1	125	0.0625	fakechr1-16229064-16229188:0.461211:16229064,16229188,125,125
fakechr1	TranscriptID=XM_010089640.1:GeneID=21395612:Strand="-"	16557843	16559842	2000	1	259	0.1295	fakechr1-16559090-16559348:0.341198:16559090,16559348,259,259
fakechr1	TranscriptID=XM_010089644.1:GeneID=21395616:Strand="+"	16605281	16607280	2000	2	206	0.103	fakechr1-16606374-16606532:0.390567:16606374,16606532,159,159
fakechr1	TranscriptID=XM_010089643.1:GeneID=21395615:Strand="-"	16606407	16608406	2000	1	126	0.063	fakechr1-16606374-16606532:0.390567:16606374,16606532,159,126
fakechr1	TranscriptID=XM_010089646.1:GeneID=21395618:Strand="+"	16645025	16647024	2000	1	43	0.0215	fakechr1-16645129-16645171:0.163762:16645129,16645171,43,43
fakechr1	TranscriptID=XM_010089664.1:GeneID=21399866:Strand="+"	16891480	16893479	2000	1	62	0.031	fakechr1-16892345-16892406:-0.272467:16892345,16892406,62,62
fakechr1	TranscriptID=XM_010089706.1:GeneID=21388097:Strand="+"	17425484	17427483	2000	1	41	0.0205	fakechr1-17426988-17427028:-0.206188:17426988,17427028,41,41
fakechr1	TranscriptID=XM_010089718.1:GeneID=21397847:Strand="-"	17525599	17527598	2000	1	128	0.064	fakechr1-17526111-17526238:0.184400:17526111,17526238,128,128
fakechr1	TranscriptID=XM_010089725.1:GeneID=21397854:Strand="+"	17600571	17602570	2000	1	57	0.0285	fakechr1-17602514-17602626:0.630913:17602514,17602626,113,57
fakechr1	TranscriptID=XM_010089747.1:GeneID=21397876:Strand="-"	17813457	17815456	2000	1	113	0.0565	fakechr1-17814907-17815019:0.882267:17814907,17815019,113,113
fakechr1	TranscriptID=XM_010089753.1:GeneID=21397883:Strand="+"	17902309	17904308	2000	1	78	0.039	fakechr1-17903521-17903598:0.204437:17903521,17903598,78,78
fakechr1	TranscriptID=XM_010089758.1:GeneID=21383934:Strand="-"	17941730	17943729	2000	1	34	0.017	fakechr1-17942301-17942334:0.223555:17942301,17942334,34,34
fakechr1	TranscriptID=XM_010089777.1:GeneID=21397947:Strand="+"	18112990	18114989	2000	1	10	0.005	fakechr1-18112869-18112999:-0.396200:18112869,18112999,131,10
fakechr1	TranscriptID=XM_010089781.1:GeneID=21397951:Strand="+"	18127942	18129941	2000	1	27	0.0135	fakechr1-18129373-18129399:-0.303600:18129373,18129399,27,27
fakechr1	TranscriptID=XM_010089818.1:GeneID=21396735:Strand="-"	18625815	18627814	2000	1	74	0.037	fakechr1-18627191-18627264:-0.461600:18627191,18627264,74,74
fakechr1	TranscriptID=XM_010089820.1:GeneID=21396737:Strand="+"	18629130	18631129	2000	1	76	0.038	fakechr1-18629839-18629914:-0.779124:18629839,18629914,76,76
fakechr1	TranscriptID=XM_010089846.1:GeneID=21396763:Strand="-"	18838054	18840053	2000	1	65	0.0325	fakechr1-18839629-18839693:0.274400:18839629,18839693,65,65
fakechr1	TranscriptID=XM_010089851.1:GeneID=21396768:Strand="-"	18868161	18870160	2000	1	217	0.1085	fakechr1-18869694-18869910:0.806524:18869694,18869910,217,217
fakechr1	TranscriptID=XM_010089867.1:GeneID=21387655:Strand="+"	19101401	19103400	2000	1	46	0.023	fakechr1-19103355-19103470:0.869467:19103355,19103470,116,46
fakechr1	TranscriptID=XM_010089869.1:GeneID=21387657:Strand="+"	19114801	19116800	2000	1	198	0.099	fakechr1-19116603-19116888:0.407223:19116603,19116888,286,198
fakechr1	TranscriptID=XM_010089871.1:GeneID=21387659:Strand="-"	19164842	19166841	2000	1	117	0.0585	fakechr1-19165760-19165876:0.723000:19165760,19165876,117,117
fakechr1	TranscriptID=XM_010089872.1:GeneID=21387660:Strand="+"	19165830	19167829	2000	1	47	0.0235	fakechr1-19165760-19165876:0.723000:19165760,19165876,117,47
fakechr1	TranscriptID=XM_010089873.1:GeneID=21387661:Strand="-"	19170746	19172745	2000	1	177	0.0885	fakechr1-19171826-19172002:0.831158:19171826,19172002,177,177
fakechr1	TranscriptID=XM_010089874.1:GeneID=21387662:Strand="+"	19172086	19174085	2000	1	355	0.1775	fakechr1-19172787-19173141:0.835492:19172787,19173141,355,355
fakechr1	TranscriptID=XM_010089879.1:GeneID=21388989:Strand="+"	19233988	19235987	2000	1	21	0.0105	fakechr1-19235636-19235656:-0.162133:19235636,19235656,21,21
fakechr1	TranscriptID=XM_010089892.1:GeneID=21389002:Strand="+"	19356516	19358515	2000	2	84	0.042	fakechr1-19357036-19357098:0.331639:19357036,19357098,63,63
fakechr1	TranscriptID=XM_010089903.1:GeneID=21395697:Strand="+"	19526405	19528404	2000	1	85	0.0425	fakechr1-19528066-19528150:-0.837667:19528066,19528150,85,85
fakechr1	TranscriptID=XM_010089910.1:GeneID=21395704:Strand="+"	19565434	19567433	2000	1	112	0.056	fakechr1-19565995-19566106:0.787772:19565995,19566106,112,112
fakechr1	TranscriptID=XM_010089913.1:GeneID=21395707:Strand="+"	19582913	19584912	2000	1	36	0.018	fakechr1-19583621-19583656:0.261984:19583621,19583656,36,36
fakechr1	TranscriptID=XM_010089952.1:GeneID=21388610:Strand="+"	20051322	20053321	2000	2	82	0.041	fakechr1-20051706-20051754:-0.141538:20051706,20051754,49,49
fakechr1	TranscriptID=XM_010089973.1:GeneID=21394363:Strand="-"	20230856	20232855	2000	1	114	0.057	fakechr1-20232635-20232748:0.294370:20232635,20232748,114,114
fakechr1	TranscriptID=XM_010089990.1:GeneID=21394380:Strand="-"	20360846	20362845	2000	1	30	0.015	fakechr1-20361337-20361366:-0.342611:20361337,20361366,30,30
fakechr1	TranscriptID=XM_010090034.1:GeneID=21389304:Strand="-"	20824185	20826184	2000	1	20	0.01	fakechr1-20825435-20825454:0.423400:20825435,20825454,20,20
fakechr1	TranscriptID=XM_010090038.1:GeneID=21389308:Strand="+"	20846833	20848832	2000	1	249	0.1245	fakechr1-20846695-20847081:-0.172719:20846695,20847081,387,249
fakechr1	TranscriptID=XM_010090042.1:GeneID=21384373:Strand="-"	20953035	20955034	2000	1	55	0.0275	fakechr1-20954865-20954919:-0.133200:20954865,20954919,55,55
fakechr1	TranscriptID=XM_010090051.1:GeneID=21388350:Strand="-"	21044474	21046473	2000	1	22	0.011	fakechr1-21046062-21046083:0.521500:21046062,21046083,22,22
fakechr1	TranscriptID=XM_010090064.1:GeneID=21384382:Strand="+"	21188416	21190415	2000	1	46	0.023	fakechr1-21189762-21189807:0.496856:21189762,21189807,46,46
fakechr1	TranscriptID=XM_010090072.1:GeneID=21391488:Strand="+"	21294820	21296819	2000	2	1040	0.52	fakechr1-21294458-21295829:0.349030:21294458,21295829,1372,1010
fakechr1	TranscriptID=XM_010090088.1:GeneID=21391504:Strand="+"	21430762	21432761	2000	1	46	0.023	fakechr1-21431213-21431258:0.206667:21431213,21431258,46,46
fakechr1	TranscriptID=XM_010090090.1:GeneID=21391506:Strand="+"	21462065	21464064	2000	1	135	0.0675	fakechr1-21462864-21462998:0.832466:21462864,21462998,135,135
fakechr1	TranscriptID=XM_010090092.1:GeneID=21384161:Strand="+"	21474672	21476671	2000	1	134	0.067	fakechr1-21475728-21475861:0.310238:21475728,21475861,134,134
fakechr1	TranscriptID=XM_010090093.1:GeneID=21384501:Strand="-"	21492862	21494861	2000	2	548	0.274	fakechr1-21494257-21494552:-0.218596:21494257,21494552,296,296
fakechr1	TranscriptID=XM_010090098.1:GeneID=21385330:Strand="-"	21587815	21589814	2000	1	10	0.005	fakechr1-21587640-21587824:0.403814:21587640,21587824,185,10
fakechr1	TranscriptID=XM_010090110.1:GeneID=21392681:Strand="+"	21881621	21883620	2000	1	285	0.1425	fakechr1-21883336-21883648:0.405800:21883336,21883648,313,285
fakechr1	TranscriptID=XM_010090112.1:GeneID=21384455:Strand="-"	21917573	21919572	2000	1	129	0.0645	fakechr1-21919444-21919608:-0.129175:21919444,21919608,165,129
fakechr1	TranscriptID=XM_010090115.1:GeneID=21384458:Strand="+"	21918469	21920468	2000	2	272	0.136	fakechr1-21919444-21919608:-0.129175:21919444,21919608,165,165
fakechr1	TranscriptID=XM_010090124.1:GeneID=21401174:Strand="-"	22103546	22105545	2000	1	98	0.049	fakechr1-22103849-22103946:-0.398867:22103849,22103946,98,98
fakechr1	TranscriptID=XM_010090129.1:GeneID=21401179:Strand="+"	22134479	22136478	2000	1	54	0.027	fakechr1-22134986-22135039:-0.497815:22134986,22135039,54,54
fakechr1	TranscriptID=XM_010090132.1:GeneID=21401182:Strand="-"	22145877	22147876	2000	2	99	0.0495	fakechr1-22145704-22145941:-0.402667:22145704,22145941,238,65
fakechr1	TranscriptID=XM_010090136.1:GeneID=21401186:Strand="+"	22202186	22204185	2000	1	21	0.0105	fakechr1-22202962-22202982:0.526067:22202962,22202982,21,21
fakechr1	TranscriptID=XM_010090149.1:GeneID=21401199:Strand="+"	22292217	22294216	2000	1	5	0.0025	fakechr1-22294212-22294381:-0.459447:22294212,22294381,170,5
fakechr1	TranscriptID=XM_010090163.1:GeneID=21401213:Strand="+"	22542353	22544352	2000	1	27	0.0135	fakechr1-22544326-22544470:0.616510:22544326,22544470,145,27
fakechr1	TranscriptID=XM_010090164.1:GeneID=21401214:Strand="+"	22553027	22555026	2000	1	417	0.2085	fakechr1-22554610-22555746:0.230939:22554610,22555746,1137,417
fakechr1	TranscriptID=XM_010090187.1:GeneID=21396861:Strand="+"	22868633	22870632	2000	1	104	0.052	fakechr1-22868669-22868772:0.475933:22868669,22868772,104,104
fakechr1	TranscriptID=XM_010090197.1:GeneID=21396871:Strand="-"	23027047	23029046	2000	1	32	0.016	fakechr1-23027033-23027078:-0.420400:23027033,23027078,46,32
fakechr1	TranscriptID=XM_010090212.1:GeneID=21393310:Strand="-"	23190779	23192778	2000	1	62	0.031	fakechr1-23192717-23192878:-0.237500:23192717,23192878,162,62
fakechr1	TranscriptID=XM_010090273.1:GeneID=21399991:Strand="-"	23850897	23852896	2000	1	371	0.1855	fakechr1-23852526-23853253:-0.391255:23852526,23853253,728,371
fakechr1	TranscriptID=XM_010090278.1:GeneID=21399996:Strand="-"	23916451	23918450	2000	1	600	0.3	fakechr1-23917152-23917751:0.205603:23917152,23917751,600,600
fakechr1	TranscriptID=XM_010090279.1:GeneID=21399997:Strand="-"	23918976	23920975	2000	1	39	0.0195	fakechr1-23919556-23919594:0.287611:23919556,23919594,39,39
fakechr1	TranscriptID=XM_010090297.1:GeneID=21400015:Strand="+"	24082145	24084144	2000	1	159	0.0795	fakechr1-24083986-24084604:0.567091:24083986,24084604,619,159
fakechr1	TranscriptID=XM_010090298.1:GeneID=21400016:Strand="+"	24082551	24084550	2000	1	565	0.2825	fakechr1-24083986-24084604:0.567091:24083986,24084604,619,565
fakechr1	TranscriptID=XM_010090299.1:GeneID=21400017:Strand="+"	24083437	24085436	2000	1	619	0.3095	fakechr1-24083986-24084604:0.567091:24083986,24084604,619,619
fakechr1	TranscriptID=XM_010090330.1:GeneID=21388574:Strand="-"	24577372	24579371	2000	1	41	0.0205	fakechr1-24577764-24577804:0.154003:24577764,24577804,41,41
fakechr1	TranscriptID=XM_010090331.1:GeneID=21388575:Strand="-"	24581724	24583723	2000	1	79	0.0395	fakechr1-24582997-24583075:-0.173193:24582997,24583075,79,79
fakechr1	TranscriptID=XM_010090334.1:GeneID=21388579:Strand="+"	24613978	24615977	2000	1	106	0.053	fakechr1-24613996-24614101:0.361267:24613996,24614101,106,106
fakechr1	TranscriptID=XM_010090335.1:GeneID=21385060:Strand="-"	24623687	24625686	2000	1	24	0.012	fakechr1-24625436-24625459:0.248818:24625436,24625459,24,24
fakechr1	TranscriptID=XM_010090351.1:GeneID=21391266:Strand="+"	24759002	24761001	2000	2	115	0.0575	fakechr1-24760862-24760956:0.492996:24760862,24760956,95,95
fakechr1	TranscriptID=XM_010090361.1:GeneID=21391276:Strand="+"	24870488	24872487	2000	1	49	0.0245	fakechr1-24872439-24872554:-0.575327:24872439,24872554,116,49
fakechr1	TranscriptID=XM_010090362.1:GeneID=21391277:Strand="+"	24876866	24878865	2000	1	649	0.3245	fakechr1-24877966-24878614:-0.691739:24877966,24878614,649,649
fakechr1	TranscriptID=XM_010090383.1:GeneID=21385113:Strand="-"	25038020	25040019	2000	1	15	0.0075	fakechr1-25038881-25038895:-0.431434:25038881,25038895,15,15
fakechr1	TranscriptID=XM_010090404.1:GeneID=21399538:Strand="-"	25279557	25281556	2000	1	81	0.0405	fakechr1-25280671-25280751:0.786749:25280671,25280751,81,81
fakechr1	TranscriptID=XM_010090408.1:GeneID=21399542:Strand="-"	25318754	25320753	2000	1	149	0.0745	fakechr1-25320605-25321241:-0.228716:25320605,25321241,637,149
fakechr1	TranscriptID=XM_010090411.1:GeneID=21399545:Strand="+"	25335969	25337968	2000	3	467	0.2335	fakechr1-25336361-25336702:-0.187582:25336361,25336702,342,342
fakechr1	TranscriptID=XM_010090412.1:GeneID=21399546:Strand="+"	25343719	25345718	2000	2	223	0.1115	fakechr1-25344176-25344335:0.158434:25344176,25344335,160,160
fakechr1	TranscriptID=XM_010090413.1:GeneID=21399547:Strand="+"	25352589	25354588	2000	1	117	0.0585	fakechr1-25352590-25352706:0.346662:25352590,25352706,117,117
fakechr1	TranscriptID=XM_010090418.1:GeneID=21399552:Strand="+"	25378626	25380625	2000	2	74	0.037	fakechr1-25378613-25378675:-0.212437:25378613,25378675,63,50
fakechr1	TranscriptID=XM_010090423.1:GeneID=21399557:Strand="+"	25449000	25450999	2000	1	39	0.0195	fakechr1-25450131-25450169:0.591067:25450131,25450169,39,39
fakechr1	TranscriptID=XM_010090459.1:GeneID=21401293:Strand="-"	25778124	25780123	2000	1	84	0.042	fakechr1-25778890-25778973:-0.834620:25778890,25778973,84,84
fakechr1	TranscriptID=XM_010090463.1:GeneID=21401297:Strand="+"	25818955	25820954	2000	1	76	0.038	fakechr1-25819002-25819077:-0.735000:25819002,25819077,76,76
fakechr1	TranscriptID=XM_010090475.1:GeneID=21401309:Strand="+"	25886250	25888249	2000	1	66	0.033	fakechr1-25886476-25886541:0.651312:25886476,25886541,66,66
fakechr1	TranscriptID=XM_010090483.1:GeneID=21401317:Strand="+"	25966762	25968761	2000	2	446	0.223	fakechr1-25967632-25967960:0.583545:25967632,25967960,329,329
fakechr1	TranscriptID=XM_010090497.1:GeneID=21401331:Strand="+"	26092710	26094709	2000	1	51	0.0255	fakechr1-26094058-26094108:0.662917:26094058,26094108,51,51
fakechr1	TranscriptID=XM_010090512.1:GeneID=21401346:Strand="-"	26207858	26209857	2000	1	56	0.028	fakechr1-26209775-26209830:-0.326111:26209775,26209830,56,56
fakechr1	TranscriptID=XM_010090523.1:GeneID=21403688:Strand="+"	26348941	26350940	2000	1	23	0.0115	fakechr1-26348794-26348963:-0.297627:26348794,26348963,170,23
fakechr1	TranscriptID=XM_010090541.1:GeneID=21403706:Strand="+"	26479707	26481706	2000	1	29	0.0145	fakechr1-26479956-26479984:0.336562:26479956,26479984,29,29
fakechr1	TranscriptID=XM_010090563.1:GeneID=21403728:Strand="-"	26684686	26686685	2000	1	18	0.009	fakechr1-26686557-26686574:-0.339733:26686557,26686574,18,18
fakechr1	TranscriptID=XM_010090567.1:GeneID=21403732:Strand="+"	26700505	26702504	2000	1	54	0.027	fakechr1-26700629-26700682:-0.341973:26700629,26700682,54,54
fakechr1	TranscriptID=XM_010090596.1:GeneID=21403761:Strand="+"	26971457	26973456	2000	1	189	0.0945	fakechr1-26971403-26971645:-0.159775:26971403,26971645,243,189
fakechr1	TranscriptID=XM_010090634.1:GeneID=21401530:Strand="+"	27438929	27440928	2000	1	148	0.074	fakechr1-27440335-27440482:0.476702:27440335,27440482,148,148
fakechr1	TranscriptID=XM_010090635.1:GeneID=21401531:Strand="+"	27502780	27504779	2000	1	64	0.032	fakechr1-27504318-27504381:-0.216476:27504318,27504381,64,64
fakechr1	TranscriptID=XM_010090640.1:GeneID=21401536:Strand="-"	27568644	27570643	2000	1	48	0.024	fakechr1-27569056-27569103:0.454033:27569056,27569103,48,48
fakechr1	TranscriptID=XM_010090656.1:GeneID=21396709:Strand="+"	27760511	27762510	2000	5	1069	0.5345	fakechr1-27761864-27763289:0.597704:27761864,27763289,1426,647
fakechr1	TranscriptID=XM_010090663.1:GeneID=21396716:Strand="-"	27858219	27860218	2000	1	154	0.077	fakechr1-27858892-27859045:0.313626:27858892,27859045,154,154
fakechr1	TranscriptID=XM_010090665.1:GeneID=21396718:Strand="-"	27876307	27878306	2000	1	100	0.05	fakechr1-27878178-27878277:0.424267:27878178,27878277,100,100
fakechr1	TranscriptID=XM_010090670.1:GeneID=21396723:Strand="-"	27926587	27928586	2000	1	92	0.046	fakechr1-27928495-27928719:0.199208:27928495,27928719,225,92
fakechr1	TranscriptID=XM_010090678.1:GeneID=21396731:Strand="+"	28025909	28027908	2000	1	14	0.007	fakechr1-28027555-28027568:0.196267:28027555,28027568,14,14
fakechr1	TranscriptID=XM_010090679.1:GeneID=21396732:Strand="+"	28030098	28032097	2000	1	135	0.0675	fakechr1-28031030-28031164:0.592596:28031030,28031164,135,135
fakechr1	TranscriptID=XM_010090685.1:GeneID=21403176:Strand="+"	28130941	28132940	2000	1	246	0.123	fakechr1-28131467-28131712:0.449176:28131467,28131712,246,246
fakechr1	TranscriptID=XM_010090690.1:GeneID=21403181:Strand="-"	28205163	28207162	2000	2	188	0.094	fakechr1-28206720-28206827:-0.203143:28206720,28206827,108,108
fakechr1	TranscriptID=XM_010090691.1:GeneID=21403182:Strand="-"	28209627	28211626	2000	1	28	0.014	fakechr1-28211147-28211174:0.279200:28211147,28211174,28,28
fakechr1	TranscriptID=XM_010090714.1:GeneID=21403205:Strand="-"	28574850	28576849	2000	3	402	0.201	fakechr1-28576122-28576465:-0.198520:28576122,28576465,344,344
fakechr1	TranscriptID=XM_010090719.1:GeneID=21403210:Strand="+"	28634673	28636672	2000	2	68	0.034	fakechr1-28635482-28635533:-0.356467:28635482,28635533,52,52
fakechr1	TranscriptID=XM_010090723.1:GeneID=21403214:Strand="-"	28676768	28678767	2000	1	50	0.025	fakechr1-28678517-28678566:0.139231:28678517,28678566,50,50
fakechr1	TranscriptID=XM_010090724.1:GeneID=21403215:Strand="-"	28679496	28681495	2000	1	55	0.0275	fakechr1-28680985-28681039:-0.206333:28680985,28681039,55,55
fakechr1	TranscriptID=XM_010090725.1:GeneID=21403216:Strand="+"	28680687	28682686	2000	1	55	0.0275	fakechr1-28680985-28681039:-0.206333:28680985,28681039,55,55
fakechr1	TranscriptID=XM_010090741.1:GeneID=21384719:Strand="-"	28811797	28813796	2000	1	18	0.009	fakechr1-28811876-28811893:0.431867:28811876,28811893,18,18
fakechr1	TranscriptID=XM_010090771.1:GeneID=21406992:Strand="+"	29097611	29099610	2000	1	64	0.032	fakechr1-29097668-29097731:0.291533:29097668,29097731,64,64
fakechr1	TranscriptID=XM_010090796.1:GeneID=21407017:Strand="+"	29346011	29348010	2000	1	52	0.026	fakechr1-29346366-29346417:0.448200:29346366,29346417,52,52
fakechr1	TranscriptID=XM_010090801.1:GeneID=21407022:Strand="+"	29408263	29410262	2000	1	145	0.0725	fakechr1-29410118-29410353:0.462933:29410118,29410353,236,145
fakechr1	TranscriptID=XM_010090803.1:GeneID=21407024:Strand="-"	29428607	29430606	2000	2	129	0.0645	fakechr1-29429898-29429994:-0.841071:29429898,29429994,97,97
fakechr1	TranscriptID=XM_010090805.1:GeneID=21407026:Strand="+"	29441534	29443533	2000	1	507	0.2535	fakechr1-29443027-29443639:0.160838:29443027,29443639,613,507
fakechr1	TranscriptID=XM_010090808.1:GeneID=21407029:Strand="-"	29466465	29468464	2000	4	463	0.2315	fakechr1-29468023-29468256:0.562733:29468023,29468256,234,234
fakechr1	TranscriptID=XM_010090823.1:GeneID=21407045:Strand="+"	29618414	29620413	2000	2	182	0.091	fakechr1-29619361-29619486:-0.409533:29619361,29619486,126,126
fakechr1	TranscriptID=XM_010090840.1:GeneID=21407062:Strand="+"	29783474	29785473	2000	1	26	0.013	fakechr1-29783748-29783773:0.298800:29783748,29783773,26,26
fakechr1	TranscriptID=XM_010090847.1:GeneID=21407069:Strand="+"	29823797	29825796	2000	1	31	0.0155	fakechr1-29825600-29825630:0.657067:29825600,29825630,31,31
fakechr1	TranscriptID=XM_010090867.1:GeneID=21386074:Strand="-"	30056332	30058331	2000	2	268	0.134	fakechr1-30057501-30057722:0.732791:30057501,30057722,222,222
fakechr1	TranscriptID=XM_010090869.1:GeneID=21386076:Strand="-"	30065615	30067614	2000	1	80	0.04	fakechr1-30065701-30065780:-0.207510:30065701,30065780,80,80
fakechr1	TranscriptID=XM_010090889.1:GeneID=21386531:Strand="-"	30213299	30215298	2000	1	30	0.015	fakechr1-30214553-30214582:-0.980231:30214553,30214582,30,30
fakechr1	TranscriptID=XM_010090891.1:GeneID=21386533:Strand="+"	30226146	30228145	2000	1	39	0.0195	fakechr1-30226534-30226572:-0.620267:30226534,30226572,39,39
fakechr1	TranscriptID=XM_010090904.1:GeneID=21384754:Strand="-"	30452122	30454121	2000	2	61	0.0305	fakechr1-30453611-30453666:-0.204667:30453611,30453666,56,56
fakechr1	TranscriptID=XM_010090905.1:GeneID=21384755:Strand="-"	30452484	30454483	2000	2	63	0.0315	fakechr1-30453611-30453666:-0.204667:30453611,30453666,56,56
fakechr1	TranscriptID=XM_010090917.1:GeneID=21389167:Strand="-"	30657932	30659931	2000	1	37	0.0185	fakechr1-30659295-30659331:0.160841:30659295,30659331,37,37
fakechr1	TranscriptID=XM_010090924.1:GeneID=21386069:Strand="-"	30800369	30802368	2000	1	26	0.013	fakechr1-30800349-30800394:-0.638667:30800349,30800394,46,26
fakechr1	TranscriptID=XM_010090936.1:GeneID=21387575:Strand="+"	30935063	30937062	2000	1	177	0.0885	fakechr1-30935554-30935730:0.338825:30935554,30935730,177,177
fakechr1	TranscriptID=XM_010090947.1:GeneID=21404620:Strand="+"	31117934	31119933	2000	1	54	0.027	fakechr1-31118166-31118219:-0.195542:31118166,31118219,54,54
fakechr1	TranscriptID=XM_010090951.1:GeneID=21404624:Strand="+"	31169322	31171321	2000	1	214	0.107	fakechr1-31169846-31170059:0.365338:31169846,31170059,214,214
fakechr1	TranscriptID=XM_010090950.1:GeneID=21404623:Strand="-"	31170686	31172685	2000	1	20	0.01	fakechr1-31172666-31172779:0.298467:31172666,31172779,114,20
fakechr1	TranscriptID=XM_010090959.1:GeneID=21404632:Strand="-"	31273761	31275760	2000	1	38	0.019	fakechr1-31275697-31275734:0.526747:31275697,31275734,38,38
fakechr1	TranscriptID=XM_010090960.1:GeneID=21404633:Strand="+"	31275119	31277118	2000	1	38	0.019	fakechr1-31275697-31275734:0.526747:31275697,31275734,38,38
fakechr1	TranscriptID=XM_010090963.1:GeneID=21404636:Strand="+"	31278960	31280959	2000	2	254	0.127	fakechr1-31280000-31280231:0.314182:31280000,31280231,232,232
fakechr1	TranscriptID=XM_010090962.1:GeneID=21404635:Strand="-"	31280078	31282077	2000	1	154	0.077	fakechr1-31280000-31280231:0.314182:31280000,31280231,232,154
fakechr1	TranscriptID=XM_010090967.1:GeneID=21404640:Strand="-"	31303528	31305527	2000	1	481	0.2405	fakechr1-31304544-31305024:0.518014:31304544,31305024,481,481
fakechr1	TranscriptID=XM_010090968.1:GeneID=21404641:Strand="-"	31303987	31305986	2000	1	481	0.2405	fakechr1-31304544-31305024:0.518014:31304544,31305024,481,481
fakechr1	TranscriptID=XM_010090972.1:GeneID=21404645:Strand="+"	31322564	31324563	2000	1	23	0.0115	fakechr1-31322653-31322675:-0.469278:31322653,31322675,23,23
fakechr1	TranscriptID=XM_010090978.1:GeneID=21404651:Strand="-"	31375416	31377415	2000	2	148	0.074	fakechr1-31376663-31376740:-0.434861:31376663,31376740,78,78
fakechr1	TranscriptID=XM_010090991.1:GeneID=21404664:Strand="-"	31434604	31436603	2000	3	158	0.079	fakechr1-31436415-31436508:-0.712500:31436415,31436508,94,94
fakechr1	TranscriptID=XM_010090994.1:GeneID=21404667:Strand="+"	31442012	31444011	2000	3	431	0.2155	fakechr1-31442045-31442245:0.343600:31442045,31442245,201,201
fakechr1	TranscriptID=XM_010091003.1:GeneID=21404676:Strand="-"	31497452	31499451	2000	1	69	0.0345	fakechr1-31498764-31498832:0.660427:31498764,31498832,69,69
fakechr1	TranscriptID=XM_010091005.1:GeneID=21404678:Strand="-"	31500134	31502133	2000	1	68	0.034	fakechr1-31500376-31500443:0.312633:31500376,31500443,68,68
fakechr1	TranscriptID=XM_010091009.1:GeneID=21404682:Strand="-"	31569213	31571212	2000	1	111	0.0555	fakechr1-31570229-31570339:0.953947:31570229,31570339,111,111
fakechr1	TranscriptID=XM_010091022.1:GeneID=21404695:Strand="-"	31667111	31669110	2000	1	139	0.0695	fakechr1-31668481-31668619:-0.100939:31668481,31668619,139,139
fakechr1	TranscriptID=XM_010091023.1:GeneID=21404696:Strand="+"	31667867	31669866	2000	1	139	0.0695	fakechr1-31668481-31668619:-0.100939:31668481,31668619,139,139
fakechr1	TranscriptID=XM_010091026.1:GeneID=21404699:Strand="+"	31673451	31675450	2000	3	284	0.142	fakechr1-31673800-31673977:0.763198:31673800,31673977,178,178
fakechr1	TranscriptID=XM_010091064.1:GeneID=21393487:Strand="-"	32130770	32132769	2000	1	17	0.0085	fakechr1-32132512-32132528:0.427552:32132512,32132528,17,17
fakechr1	TranscriptID=XM_010091069.1:GeneID=21393492:Strand="+"	32185049	32187048	2000	1	47	0.0235	fakechr1-32185246-32185292:-0.858139:32185246,32185292,47,47
fakechr1	TranscriptID=XM_010091102.1:GeneID=21396961:Strand="+"	32630048	32632047	2000	1	49	0.0245	fakechr1-32630066-32630114:0.229619:32630066,32630114,49,49
fakechr1	TranscriptID=XM_010091137.1:GeneID=21387579:Strand="+"	33071138	33073137	2000	1	59	0.0295	fakechr1-33071314-33071372:0.408733:33071314,33071372,59,59
fakechr1	TranscriptID=XM_010091142.1:GeneID=21387584:Strand="+"	33103983	33105982	2000	1	19	0.0095	fakechr1-33104030-33104048:0.349200:33104030,33104048,19,19
fakechr1	TranscriptID=XM_010091144.1:GeneID=21387586:Strand="+"	33133694	33135693	2000	1	163	0.0815	fakechr1-33135531-33135903:0.619321:33135531,33135903,373,163
fakechr1	TranscriptID=XM_010091155.1:GeneID=21386675:Strand="+"	33270537	33272536	2000	1	36	0.018	fakechr1-33270731-33270766:-0.303733:33270731,33270766,36,36
fakechr1	TranscriptID=XM_010091154.1:GeneID=21386674:Strand="-"	33270764	33272763	2000	1	3	0.0015	fakechr1-33270731-33270766:-0.303733:33270731,33270766,36,3
fakechr1	TranscriptID=XM_010091184.1:GeneID=21395177:Strand="-"	33591773	33593772	2000	3	103	0.0515	fakechr1-33592317-33592376:0.653801:33592317,33592376,60,60
fakechr1	TranscriptID=XM_010091191.1:GeneID=21395184:Strand="+"	33657348	33659347	2000	1	65	0.0325	fakechr1-33657314-33657412:0.155913:33657314,33657412,99,65
fakechr1	TranscriptID=XM_010091220.1:GeneID=21394930:Strand="+"	34455281	34457280	2000	1	95	0.0475	fakechr1-34455069-34455375:-0.204922:34455069,34455375,307,95
fakechr1	TranscriptID=XM_010091225.1:GeneID=21394935:Strand="+"	34480965	34482964	2000	1	53	0.0265	fakechr1-34482888-34482940:0.782000:34482888,34482940,53,53
fakechr1	TranscriptID=XM_010091238.1:GeneID=21388267:Strand="+"	34690486	34692485	2000	1	203	0.1015	fakechr1-34691856-34692058:-0.260700:34691856,34692058,203,203
fakechr1	TranscriptID=XM_010091243.1:GeneID=21388272:Strand="+"	34736619	34738618	2000	1	72	0.036	fakechr1-34737976-34738047:-0.186571:34737976,34738047,72,72
fakechr1	TranscriptID=XM_010091280.1:GeneID=21403842:Strand="-"	35025221	35027220	2000	1	213	0.1065	fakechr1-35025989-35026201:0.361233:35025989,35026201,213,213
fakechr1	TranscriptID=XM_010091281.1:GeneID=21403843:Strand="-"	35027105	35029104	2000	1	137	0.0685	fakechr1-35028968-35029165:0.737788:35028968,35029165,198,137
fakechr1	TranscriptID=XM_010091286.1:GeneID=21403848:Strand="+"	35084337	35086336	2000	2	204	0.102	fakechr1-35084705-35084830:0.506267:35084705,35084830,126,126
fakechr1	TranscriptID=XM_010091293.1:GeneID=21403855:Strand="+"	35112426	35114425	2000	1	99	0.0495	fakechr1-35114327-35114790:0.550660:35114327,35114790,464,99
fakechr1	TranscriptID=XM_010091301.1:GeneID=21403863:Strand="+"	35153940	35155939	2000	1	48	0.024	fakechr1-35153649-35153987:-0.473429:35153649,35153987,339,48
fakechr1	TranscriptID=XM_010091300.1:GeneID=21403862:Strand="-"	35155575	35157574	2000	1	80	0.04	fakechr1-35156675-35156754:0.224174:35156675,35156754,80,80
fakechr1	TranscriptID=XM_010091305.1:GeneID=21403867:Strand="-"	35181468	35183467	2000	1	48	0.024	fakechr1-35183154-35183201:-0.770561:35183154,35183201,48,48
fakechr1	TranscriptID=XM_010091318.1:GeneID=21403880:Strand="-"	35269043	35271042	2000	1	59	0.0295	fakechr1-35269354-35269412:0.406800:35269354,35269412,59,59
fakechr1	TranscriptID=XM_010091322.1:GeneID=21403884:Strand="-"	35308894	35310893	2000	2	108	0.054	fakechr1-35308861-35308954:-0.347930:35308861,35308954,94,61
fakechr1	TranscriptID=XM_010091324.1:GeneID=21403886:Strand="+"	35330938	35332937	2000	1	60	0.03	fakechr1-35332287-35332346:0.111708:35332287,35332346,60,60
fakechr1	TranscriptID=XM_010091325.1:GeneID=21403887:Strand="-"	35342841	35344840	2000	1	144	0.072	fakechr1-35344116-35344259:-0.857500:35344116,35344259,144,144
fakechr1	TranscriptID=XM_010091328.1:GeneID=21403890:Strand="-"	35374120	35376119	2000	2	142	0.071	fakechr1-35374681-35374785:-0.366600:35374681,35374785,105,105
fakechr1	TranscriptID=XM_010091359.1:GeneID=21387592:Strand="-"	35774183	35776182	2000	2	204	0.102	fakechr1-35775318-35775454:0.102800:35775318,35775454,137,137
fakechr1	TranscriptID=XM_010091378.1:GeneID=21384876:Strand="-"	35929967	35931966	2000	1	174	0.087	fakechr1-35931765-35931938:-0.780275:35931765,35931938,174,174
fakechr1	TranscriptID=XM_010091379.1:GeneID=21384877:Strand="+"	35931935	35933934	2000	1	4	0.002	fakechr1-35931765-35931938:-0.780275:35931765,35931938,174,4
fakechr1	TranscriptID=XM_010091381.1:GeneID=21389737:Strand="-"	35970342	35972341	2000	2	97	0.0485	fakechr1-35971664-35971714:0.424661:35971664,35971714,51,51
fakechr1	TranscriptID=XM_010091387.1:GeneID=21389743:Strand="-"	36061909	36063908	2000	1	64	0.032	fakechr1-36063538-36063601:0.340733:36063538,36063601,64,64
fakechr1	TranscriptID=XM_010091391.1:GeneID=21389747:Strand="+"	36080057	36082056	2000	2	61	0.0305	fakechr1-36081932-36081978:0.404733:36081932,36081978,47,47
fakechr1	TranscriptID=XM_010091390.1:GeneID=21389746:Strand="-"	36080898	36082897	2000	1	47	0.0235	fakechr1-36081932-36081978:0.404733:36081932,36081978,47,47
fakechr1	TranscriptID=XM_010091392.1:GeneID=21389748:Strand="-"	36083981	36085980	2000	1	38	0.019	fakechr1-36085888-36085925:0.189162:36085888,36085925,38,38
fakechr1	TranscriptID=XM_010091402.1:GeneID=21386044:Strand="-"	36222101	36224100	2000	1	58	0.029	fakechr1-36223117-36223174:0.226800:36223117,36223174,58,58
fakechr1	TranscriptID=XM_010091410.1:GeneID=21386052:Strand="-"	36290936	36292935	2000	1	62	0.031	fakechr1-36292201-36292262:0.184851:36292201,36292262,62,62
fakechr1	TranscriptID=XM_010091411.1:GeneID=21386053:Strand="-"	36294578	36296577	2000	1	50	0.025	fakechr1-36294507-36294627:-0.275133:36294507,36294627,121,50
fakechr1	TranscriptID=XM_010091421.1:GeneID=21397078:Strand="-"	36442560	36444559	2000	2	34	0.017	fakechr1-36443358-36443377:0.513733:36443358,36443377,20,20
fakechr1	TranscriptID=XM_010091423.1:GeneID=21397080:Strand="+"	36443114	36445113	2000	2	34	0.017	fakechr1-36443358-36443377:0.513733:36443358,36443377,20,20
fakechr1	TranscriptID=XM_010091425.1:GeneID=21397082:Strand="-"	36451533	36453532	2000	1	218	0.109	fakechr1-36452029-36452246:0.221797:36452029,36452246,218,218
fakechr1	TranscriptID=XM_010091427.1:GeneID=21397084:Strand="+"	36471830	36473829	2000	1	209	0.1045	fakechr1-36472371-36472579:0.348492:36472371,36472579,209,209
fakechr1	TranscriptID=XM_010091428.1:GeneID=21397085:Strand="+"	36478138	36480137	2000	1	177	0.0885	fakechr1-36478889-36479065:-0.553048:36478889,36479065,177,177
fakechr1	TranscriptID=XM_010091429.1:GeneID=21397086:Strand="-"	36503479	36505478	2000	1	33	0.0165	fakechr1-36504707-36504739:0.179185:36504707,36504739,33,33
fakechr1	TranscriptID=XM_010091440.1:GeneID=21397097:Strand="+"	36674972	36676971	2000	2	163	0.0815	fakechr1-36675059-36675147:-0.490242:36675059,36675147,89,89
fakechr1	TranscriptID=XM_010091454.1:GeneID=21386740:Strand="-"	36815236	36817235	2000	2	170	0.085	fakechr1-36817094-36817283:-0.237000:36817094,36817283,190,142
fakechr1	TranscriptID=XM_010091464.1:GeneID=21391401:Strand="-"	36939993	36941992	2000	1	276	0.138	fakechr1-36940638-36940913:0.198619:36940638,36940913,276,276
fakechr1	TranscriptID=XM_010091492.1:GeneID=21405128:Strand="-"	37179000	37180999	2000	1	22	0.011	fakechr1-37178922-37179021:-0.577236:37178922,37179021,100,22
fakechr1	TranscriptID=XM_010091535.1:GeneID=21405171:Strand="-"	37623581	37625580	2000	2	206	0.103	fakechr1-37624358-37624545:0.211955:37624358,37624545,188,188
fakechr1	TranscriptID=XM_010091559.1:GeneID=21405195:Strand="+"	37893765	37895764	2000	1	58	0.029	fakechr1-37893765-37893822:0.408977:37893765,37893822,58,58
fakechr1	TranscriptID=XM_010091591.1:GeneID=21391942:Strand="+"	38192015	38194014	2000	1	137	0.0685	fakechr1-38191961-38192151:-0.374230:38191961,38192151,191,137
fakechr1	TranscriptID=XM_010091602.1:GeneID=21391953:Strand="-"	38271064	38273063	2000	3	220	0.11	fakechr1-38272953-38273211:0.411791:38272953,38273211,259,111
fakechr1	TranscriptID=XM_010091635.1:GeneID=21397587:Strand="+"	38657994	38659993	2000	2	146	0.073	fakechr1-38658222-38658354:-0.692451:38658222,38658354,133,133
fakechr1	TranscriptID=XM_010091638.1:GeneID=21397590:Strand="+"	38693218	38695217	2000	2	208	0.104	fakechr1-38693450-38693561:0.353000:38693450,38693561,112,112
fakechr1	TranscriptID=XM_010091640.1:GeneID=21397592:Strand="+"	38708882	38710881	2000	1	277	0.1385	fakechr1-38708874-38709158:0.611960:38708874,38709158,285,277
fakechr1	TranscriptID=XM_010091661.1:GeneID=21391426:Strand="+"	38972876	38974875	2000	1	25	0.0125	fakechr1-38973570-38973594:-0.312389:38973570,38973594,25,25
fakechr1	TranscriptID=XM_010091662.1:GeneID=21391427:Strand="+"	38979096	38981095	2000	1	70	0.035	fakechr1-38980553-38980622:-0.423174:38980553,38980622,70,70
fakechr1	TranscriptID=XM_010091667.1:GeneID=21391432:Strand="+"	39060970	39062969	2000	1	50	0.025	fakechr1-39062550-39062599:-0.290583:39062550,39062599,50,50
fakechr1	TranscriptID=XM_010091722.1:GeneID=21409877:Strand="-"	39703892	39705891	2000	2	101	0.0505	fakechr1-39705065-39705153:-0.718532:39705065,39705153,89,89
fakechr1	TranscriptID=XM_010091743.1:GeneID=21409899:Strand="-"	39901222	39903221	2000	2	422	0.211	fakechr1-39902899-39903161:-0.280168:39902899,39903161,263,263
fakechr1	TranscriptID=XM_010091745.1:GeneID=21409901:Strand="-"	39912236	39914235	2000	1	126	0.063	fakechr1-39913609-39913734:0.470194:39913609,39913734,126,126
fakechr1	TranscriptID=XM_010091756.1:GeneID=21409912:Strand="-"	40014048	40016047	2000	3	281	0.1405	fakechr1-40015868-40016031:-0.162919:40015868,40016031,164,164
fakechr1	TranscriptID=XM_010091757.1:GeneID=21409913:Strand="-"	40015209	40017208	2000	1	164	0.082	fakechr1-40015868-40016031:-0.162919:40015868,40016031,164,164
fakechr1	TranscriptID=XM_010091775.1:GeneID=21409931:Strand="-"	40163536	40165535	2000	1	70	0.035	fakechr1-40165435-40165504:-0.175531:40165435,40165504,70,70
fakechr1	TranscriptID=XM_010091791.1:GeneID=21409947:Strand="+"	40379241	40381240	2000	2	243	0.1215	fakechr1-40380668-40380864:-0.251764:40380668,40380864,197,197
fakechr1	TranscriptID=XM_010091797.1:GeneID=21409953:Strand="+"	40443327	40445326	2000	2	193	0.0965	fakechr1-40445000-40445161:-0.232144:40445000,40445161,162,162
fakechr1	TranscriptID=XM_010091807.1:GeneID=21409963:Strand="-"	40530429	40532428	2000	1	65	0.0325	fakechr1-40531789-40531853:-0.228294:40531789,40531853,65,65
fakechr1	TranscriptID=XM_010091823.1:GeneID=21409979:Strand="-"	40656388	40658387	2000	1	27	0.0135	fakechr1-40657992-40658018:-0.101747:40657992,40658018,27,27
fakechr1	TranscriptID=XM_010091840.1:GeneID=21409996:Strand="-"	40782594	40784593	2000	2	326	0.163	fakechr1-40782559-40782819:-0.329907:40782559,40782819,261,226
fakechr1	TranscriptID=XM_010091850.1:GeneID=21410006:Strand="-"	40833822	40835821	2000	2	364	0.182	fakechr1-40833812-40834148:0.296556:40833812,40834148,337,327
fakechr1	TranscriptID=XM_010091851.1:GeneID=21410007:Strand="-"	40836984	40838983	2000	3	304	0.152	fakechr1-40838307-40838416:0.363667:40838307,40838416,110,110
fakechr1	TranscriptID=XM_010091853.1:GeneID=21410009:Strand="-"	40845683	40847682	2000	1	40	0.02	fakechr1-40847263-40847302:0.298048:40847263,40847302,40,40
fakechr1	TranscriptID=XM_010091856.1:GeneID=21410012:Strand="-"	40868162	40870161	2000	1	52	0.026	fakechr1-40870039-40870090:0.498042:40870039,40870090,52,52
fakechr1	TranscriptID=XM_010091875.1:GeneID=21410031:Strand="-"	41000846	41002845	2000	1	39	0.0195	fakechr1-41001968-41002006:-0.292933:41001968,41002006,39,39
fakechr1	TranscriptID=XM_010091920.1:GeneID=21399604:Strand="-"	41724216	41726215	2000	1	65	0.0325	fakechr1-41725874-41725938:0.191480:41725874,41725938,65,65
fakechr1	TranscriptID=XM_010091921.1:GeneID=21399605:Strand="+"	41754263	41756262	2000	1	100	0.05	fakechr1-41754415-41754514:0.662410:41754415,41754514,100,100
fakechr1	TranscriptID=XM_010091932.1:GeneID=21399616:Strand="-"	41896471	41898470	2000	1	15	0.0075	fakechr1-41896273-41896485:-0.229708:41896273,41896485,213,15
fakechr1	TranscriptID=XM_010091957.1:GeneID=21389605:Strand="+"	42146818	42148817	2000	1	28	0.014	fakechr1-42146953-42146980:-0.916867:42146953,42146980,28,28
fakechr1	TranscriptID=XM_010091962.1:GeneID=21389610:Strand="-"	42186572	42188571	2000	1	94	0.047	fakechr1-42188478-42188596:-0.363200:42188478,42188596,119,94
fakechr1	TranscriptID=XM_010091974.1:GeneID=21389622:Strand="-"	42262320	42264319	2000	2	146	0.073	fakechr1-42262916-42262996:-0.298687:42262916,42262996,81,81
fakechr1	TranscriptID=XM_010091983.1:GeneID=21407668:Strand="-"	42407889	42409888	2000	1	148	0.074	fakechr1-42409514-42409661:-0.275133:42409514,42409661,148,148
fakechr1	TranscriptID=XM_010091987.1:GeneID=21407672:Strand="+"	42420932	42422931	2000	1	39	0.0195	fakechr1-42422220-42422258:0.778074:42422220,42422258,39,39
fakechr1	TranscriptID=XM_010091993.1:GeneID=21407678:Strand="+"	42456030	42458029	2000	1	42	0.021	fakechr1-42456023-42456071:0.424933:42456023,42456071,49,42
fakechr1	TranscriptID=XM_010091999.1:GeneID=21407684:Strand="+"	42486730	42488729	2000	2	275	0.1375	fakechr1-42487330-42487574:0.605865:42487330,42487574,245,245
fakechr1	TranscriptID=XM_010092051.1:GeneID=21407736:Strand="+"	42852352	42854351	2000	1	33	0.0165	fakechr1-42853093-42853125:-0.369375:42853093,42853125,33,33
fakechr1	TranscriptID=XM_010092050.1:GeneID=21407735:Strand="-"	42853323	42855322	2000	1	65	0.0325	fakechr1-42854950-42855014:0.176849:42854950,42855014,65,65
fakechr1	TranscriptID=XM_010092056.1:GeneID=21407741:Strand="+"	42896140	42898139	2000	1	122	0.061	fakechr1-42895740-42896261:-0.359027:42895740,42896261,522,122
fakechr1	TranscriptID=XM_010092063.1:GeneID=21407748:Strand="+"	42984450	42986449	2000	1	78	0.039	fakechr1-42984466-42984543:0.672500:42984466,42984543,78,78
fakechr1	TranscriptID=XM_010092077.1:GeneID=21407762:Strand="+"	43079491	43081490	2000	1	140	0.07	fakechr1-43080586-43080725:0.733582:43080586,43080725,140,140
fakechr1	TranscriptID=XM_010092080.1:GeneID=21407765:Strand="+"	43088580	43090579	2000	1	290	0.145	fakechr1-43088987-43089276:-0.396143:43088987,43089276,290,290
fakechr1	TranscriptID=XM_010092082.1:GeneID=21407767:Strand="+"	43120529	43122528	2000	1	132	0.066	fakechr1-43121817-43121948:-0.291514:43121817,43121948,132,132
fakechr1	TranscriptID=XM_010092084.1:GeneID=21407769:Strand="+"	43143088	43145087	2000	2	268	0.134	fakechr1-43143766-43143948:0.417913:43143766,43143948,183,183
fakechr1	TranscriptID=XM_010092099.1:GeneID=21407784:Strand="+"	43282212	43284211	2000	1	63	0.0315	fakechr1-43282207-43282274:0.249533:43282207,43282274,68,63
fakechr1	TranscriptID=XM_010092100.1:GeneID=21407785:Strand="-"	43286725	43288724	2000	1	116	0.058	fakechr1-43287916-43288031:-0.157234:43287916,43288031,116,116
fakechr1	TranscriptID=XM_010092111.1:GeneID=21407796:Strand="-"	43402391	43404390	2000	2	502	0.251	fakechr1-43403805-43404272:-0.263741:43403805,43404272,468,468
fakechr1	TranscriptID=XM_010092119.1:GeneID=21407804:Strand="+"	43450079	43452078	2000	1	189	0.0945	fakechr1-43451110-43451298:-0.268333:43451110,43451298,189,189
fakechr1	TranscriptID=XM_010092124.1:GeneID=21391375:Strand="+"	43495560	43497559	2000	1	370	0.185	fakechr1-43496456-43496825:0.294311:43496456,43496825,370,370
fakechr1	TranscriptID=XM_010092146.1:GeneID=21394682:Strand="+"	43842723	43844722	2000	1	9	0.0045	fakechr1-43844714-43844812:0.463323:43844714,43844812,99,9
fakechr1	TranscriptID=XM_010092148.1:GeneID=21394684:Strand="-"	43876394	43878393	2000	1	9	0.0045	fakechr1-43878128-43878136:0.203551:43878128,43878136,9,9
fakechr1	TranscriptID=XM_010092149.1:GeneID=21394685:Strand="-"	43879915	43881914	2000	1	122	0.061	fakechr1-43879948-43880069:-0.585931:43879948,43880069,122,122
fakechr1	TranscriptID=XM_010092152.1:GeneID=21394688:Strand="-"	43907494	43909493	2000	1	73	0.0365	fakechr1-43908621-43908693:0.257904:43908621,43908693,73,73
fakechr1	TranscriptID=XM_010092155.1:GeneID=21394691:Strand="-"	43978481	43980480	2000	1	197	0.0985	fakechr1-43979772-43979968:0.400533:43979772,43979968,197,197
fakechr1	TranscriptID=XM_010092171.1:GeneID=21395780:Strand="-"	44201421	44203420	2000	3	134	0.067	fakechr1-44202416-44202483:0.244867:44202416,44202483,68,68
fakechr1	TranscriptID=XM_010092179.1:GeneID=21395789:Strand="-"	44342740	44344739	2000	1	38	0.019	fakechr1-44344200-44344237:0.482179:44344200,44344237,38,38
fakechr1	TranscriptID=XM_010092205.1:GeneID=21400149:Strand="-"	44589130	44591129	2000	1	130	0.065	fakechr1-44588952-44589259:-0.231152:44588952,44589259,308,130
fakechr1	TranscriptID=XM_010092211.1:GeneID=21400155:Strand="+"	44634270	44636269	2000	1	62	0.031	fakechr1-44634265-44634331:0.615817:44634265,44634331,67,62
fakechr1	TranscriptID=XM_010092215.1:GeneID=21400159:Strand="+"	44676977	44678976	2000	1	37	0.0185	fakechr1-44678070-44678106:-0.255422:44678070,44678106,37,37
fakechr1	TranscriptID=XM_010092263.1:GeneID=21399658:Strand="-"	45620404	45622403	2000	1	61	0.0305	fakechr1-45621847-45621907:-0.230286:45621847,45621907,61,61
fakechr1	TranscriptID=XM_010092292.1:GeneID=21385618:Strand="+"	45935157	45937156	2000	1	21	0.0105	fakechr1-45935656-45935676:0.474467:45935656,45935676,21,21
fakechr1	TranscriptID=XM_010092372.1:GeneID=21400475:Strand="-"	46893787	46895786	2000	1	28	0.014	fakechr1-46895484-46895511:0.396133:46895484,46895511,28,28
fakechr1	TranscriptID=XM_010092400.1:GeneID=21396890:Strand="-"	47133691	47135690	2000	1	21	0.0105	fakechr1-47135100-47135120:-0.376400:47135100,47135120,21,21
fakechr1	TranscriptID=XM_010092402.1:GeneID=21396892:Strand="+"	47149282	47151281	2000	1	167	0.0835	fakechr1-47149482-47149648:-0.226026:47149482,47149648,167,167
fakechr1	TranscriptID=XM_010092411.1:GeneID=21396901:Strand="-"	47197594	47199593	2000	1	83	0.0415	fakechr1-47199501-47199583:0.325400:47199501,47199583,83,83
fakechr1	TranscriptID=XM_010092415.1:GeneID=21396905:Strand="+"	47228041	47230040	2000	1	87	0.0435	fakechr1-47229489-47229575:-0.175167:47229489,47229575,87,87
fakechr1	TranscriptID=XM_010092421.1:GeneID=21396911:Strand="+"	47263051	47265050	2000	1	50	0.025	fakechr1-47263958-47264007:-0.295012:47263958,47264007,50,50
fakechr1	TranscriptID=XM_010092427.1:GeneID=21396917:Strand="-"	47371753	47373752	2000	4	561	0.2805	fakechr1-47372647-47373054:0.316389:47372647,47373054,408,408
fakechr1	TranscriptID=XM_010092431.1:GeneID=21396921:Strand="-"	47390018	47392017	2000	1	7	0.0035	fakechr1-47392011-47392085:0.432384:47392011,47392085,75,7
fakechr1	TranscriptID=XM_010092437.1:GeneID=21396927:Strand="+"	47420823	47422822	2000	1	95	0.0475	fakechr1-47421445-47421539:0.391067:47421445,47421539,95,95
fakechr1	TranscriptID=XM_010092439.1:GeneID=21396929:Strand="-"	47428169	47430168	2000	1	88	0.044	fakechr1-47428648-47428735:0.194007:47428648,47428735,88,88
fakechr1	TranscriptID=XM_010092445.1:GeneID=21396935:Strand="+"	47458516	47460515	2000	1	90	0.045	fakechr1-47458582-47458671:-0.585726:47458582,47458671,90,90
fakechr1	TranscriptID=XM_010092464.1:GeneID=21390701:Strand="-"	47834887	47836886	2000	1	61	0.0305	fakechr1-47835820-47835880:-0.149940:47835820,47835880,61,61
fakechr1	TranscriptID=XM_010092465.1:GeneID=21390702:Strand="-"	47845821	47847820	2000	1	86	0.043	fakechr1-47847418-47847503:0.362207:47847418,47847503,86,86
fakechr1	TranscriptID=XM_010092467.1:GeneID=21390704:Strand="+"	47850072	47852071	2000	1	157	0.0785	fakechr1-47851675-47851831:-0.150703:47851675,47851831,157,157
fakechr1	TranscriptID=XM_010092466.1:GeneID=21390703:Strand="-"	47850200	47852199	2000	1	157	0.0785	fakechr1-47851675-47851831:-0.150703:47851675,47851831,157,157
fakechr1	TranscriptID=XM_010092468.1:GeneID=21390705:Strand="+"	47850523	47852522	2000	1	157	0.0785	fakechr1-47851675-47851831:-0.150703:47851675,47851831,157,157
fakechr1	TranscriptID=XM_010092471.1:GeneID=21390708:Strand="-"	47870483	47872482	2000	2	51	0.0255	fakechr1-47871642-47871668:0.361188:47871642,47871668,27,27
fakechr1	TranscriptID=XM_010092472.1:GeneID=21390709:Strand="-"	47875490	47877489	2000	3	157	0.0785	fakechr1-47877400-47878026:0.128833:47877400,47878026,627,90
fakechr1	TranscriptID=XM_010092474.1:GeneID=21390711:Strand="+"	47879959	47881958	2000	3	173	0.0865	fakechr1-47880486-47880604:0.313952:47880486,47880604,119,119
fakechr1	TranscriptID=XM_010092475.1:GeneID=21390712:Strand="+"	47881112	47883111	2000	3	165	0.0825	fakechr1-47882052-47882119:0.497952:47882052,47882119,68,68
fakechr1	TranscriptID=XM_010092498.1:GeneID=21392423:Strand="+"	48123774	48125773	2000	1	131	0.0655	fakechr1-48125086-48125216:0.163333:48125086,48125216,131,131
fakechr1	TranscriptID=XM_010092499.1:GeneID=21392424:Strand="-"	48127605	48129604	2000	1	112	0.056	fakechr1-48129357-48129468:0.472967:48129357,48129468,112,112
fakechr1	TranscriptID=XM_010092504.1:GeneID=21392429:Strand="+"	48152027	48154026	2000	1	68	0.034	fakechr1-48153429-48153496:0.225085:48153429,48153496,68,68
fakechr1	TranscriptID=XM_010092519.1:GeneID=21403567:Strand="+"	48380580	48382579	2000	1	20	0.01	fakechr1-48381263-48381282:0.226267:48381263,48381282,20,20
fakechr1	TranscriptID=XM_010092523.1:GeneID=21403571:Strand="+"	48459283	48461282	2000	1	76	0.038	fakechr1-48460392-48460467:-0.516333:48460392,48460467,76,76
fakechr1	TranscriptID=XM_010092525.1:GeneID=21403573:Strand="-"	48484725	48486724	2000	1	66	0.033	fakechr1-48485549-48485614:-0.388867:48485549,48485614,66,66
fakechr1	TranscriptID=XM_010092541.1:GeneID=21403589:Strand="-"	48593326	48595325	2000	2	129	0.0645	fakechr1-48593552-48593622:-0.392669:48593552,48593622,71,71
fakechr1	TranscriptID=XM_010092544.1:GeneID=21403592:Strand="-"	48613130	48615129	2000	1	36	0.018	fakechr1-48613899-48613934:-0.112467:48613899,48613934,36,36
fakechr1	TranscriptID=XM_010092548.1:GeneID=21403596:Strand="-"	48651339	48653338	2000	1	174	0.087	fakechr1-48651191-48651512:-0.647283:48651191,48651512,322,174
fakechr1	TranscriptID=XM_010092552.1:GeneID=21403600:Strand="+"	48665668	48667667	2000	1	68	0.034	fakechr1-48666085-48666152:0.315867:48666085,48666152,68,68
fakechr1	TranscriptID=XM_010092559.1:GeneID=21403607:Strand="+"	48715472	48717471	2000	1	9	0.0045	fakechr1-48716699-48716707:-0.400277:48716699,48716707,9,9
fakechr1	TranscriptID=XM_010092571.1:GeneID=21403619:Strand="-"	48827047	48829046	2000	1	93	0.0465	fakechr1-48828681-48828773:-0.289133:48828681,48828773,93,93
fakechr1	TranscriptID=XM_010092615.1:GeneID=21387961:Strand="+"	49400480	49402479	2000	2	62	0.031	fakechr1-49401070-49401116:0.154067:49401070,49401116,47,47
fakechr1	TranscriptID=XM_010092634.1:GeneID=21390966:Strand="+"	49607409	49609408	2000	4	195	0.0975	fakechr1-49607747-49607848:0.660000:49607747,49607848,102,102
fakechr1	TranscriptID=XM_010092638.1:GeneID=21390970:Strand="-"	49642218	49644217	2000	1	84	0.042	fakechr1-49643741-49643824:0.410800:49643741,49643824,84,84
fakechr1	TranscriptID=XM_010092640.1:GeneID=21390972:Strand="-"	49657009	49659008	2000	1	118	0.059	fakechr1-49658171-49658288:-0.334636:49658171,49658288,118,118
fakechr1	TranscriptID=XM_010092642.1:GeneID=21390974:Strand="+"	49658076	49660075	2000	1	118	0.059	fakechr1-49658171-49658288:-0.334636:49658171,49658288,118,118
fakechr1	TranscriptID=XM_010092652.1:GeneID=21396783:Strand="+"	49739788	49741787	2000	1	223	0.1115	fakechr1-49741208-49741430:-0.473571:49741208,49741430,223,223
fakechr1	TranscriptID=XM_010092674.1:GeneID=21396805:Strand="+"	49893393	49895392	2000	4	230	0.115	fakechr1-49894416-49894486:0.288232:49894416,49894486,71,71
fakechr1	TranscriptID=XM_010092682.1:GeneID=21396813:Strand="-"	49934033	49936032	2000	1	18	0.009	fakechr1-49935751-49935768:0.265319:49935751,49935768,18,18
fakechr1	TranscriptID=XM_010092687.1:GeneID=21396818:Strand="-"	49975290	49977289	2000	1	196	0.098	fakechr1-49977049-49977244:0.364505:49977049,49977244,196,196
fakechr1	TranscriptID=XM_010092708.1:GeneID=21396839:Strand="-"	50111112	50113111	2000	1	50	0.025	fakechr1-50113062-50113244:-0.189373:50113062,50113244,183,50
fakechr1	TranscriptID=XM_010092710.1:GeneID=21396841:Strand="+"	50124072	50126071	2000	1	114	0.057	fakechr1-50124233-50124346:0.778954:50124233,50124346,114,114
fakechr1	TranscriptID=XM_010092712.1:GeneID=21396843:Strand="+"	50141458	50143457	2000	1	47	0.0235	fakechr1-50141475-50141521:-0.458933:50141475,50141521,47,47
fakechr2	TranscriptID=XM_010092722.1:GeneID=21388544:Strand="-"	132810	134809	2000	1	199	0.0995	fakechr2-134431-134629:0.285107:134431,134629,199,199
fakechr2	TranscriptID=XM_010092748.1:GeneID=21389845:Strand="+"	541397	543396	2000	2	141	0.0705	fakechr2-541263-541518:0.590502:541263,541518,256,122
fakechr2	TranscriptID=XM_010092753.1:GeneID=21384880:Strand="-"	566921	568920	2000	1	209	0.1045	fakechr2-568006-568214:0.241843:568006,568214,209,209
fakechr2	TranscriptID=XM_010092755.1:GeneID=21384882:Strand="+"	572499	574498	2000	1	282	0.141	fakechr2-574149-574430:-0.362642:574149,574430,282,282
fakechr2	TranscriptID=XM_010092754.1:GeneID=21384881:Strand="-"	574421	576420	2000	3	75	0.0375	fakechr2-576008-576045:-0.250070:576008,576045,38,38
fakechr2	TranscriptID=XM_010092762.1:GeneID=21404783:Strand="-"	715358	717357	2000	1	119	0.0595	fakechr2-715487-715605:-0.219336:715487,715605,119,119
fakechr2	TranscriptID=XM_010092790.1:GeneID=21404811:Strand="+"	1185193	1187192	2000	2	112	0.056	fakechr2-1185718-1185786:0.340533:1185718,1185786,69,69
fakechr2	TranscriptID=XM_010092799.1:GeneID=21404821:Strand="-"	1299888	1301887	2000	1	218	0.109	fakechr2-1299877-1300105:0.413401:1299877,1300105,229,218
fakechr2	TranscriptID=XM_010092808.1:GeneID=21384214:Strand="+"	1462578	1464577	2000	1	33	0.0165	fakechr2-1463992-1464024:0.896944:1463992,1464024,33,33
fakechr2	TranscriptID=XM_010092809.1:GeneID=21384215:Strand="+"	1465309	1467308	2000	1	53	0.0265	fakechr2-1466446-1466498:-0.265460:1466446,1466498,53,53
fakechr2	TranscriptID=XM_010092816.1:GeneID=21394587:Strand="-"	1603737	1605736	2000	1	27	0.0135	fakechr2-1603718-1603763:-0.247117:1603718,1603763,46,27
fakechr2	TranscriptID=XM_010092817.1:GeneID=21394588:Strand="+"	1611306	1613305	2000	1	38	0.019	fakechr2-1613268-1613432:-0.374951:1613268,1613432,165,38
fakechr2	TranscriptID=XM_010092818.1:GeneID=21394589:Strand="+"	1611683	1613682	2000	1	165	0.0825	fakechr2-1613268-1613432:-0.374951:1613268,1613432,165,165
fakechr2	TranscriptID=XM_010092826.1:GeneID=21394597:Strand="+"	1763875	1765874	2000	1	30	0.015	fakechr2-1765307-1765336:0.264748:1765307,1765336,30,30
fakechr2	TranscriptID=XM_010092828.1:GeneID=21394599:Strand="-"	1792341	1794340	2000	1	72	0.036	fakechr2-1794260-1794331:-0.247333:1794260,1794331,72,72
fakechr2	TranscriptID=XM_010092843.1:GeneID=21388251:Strand="+"	1970479	1972478	2000	1	6	0.003	fakechr2-1972473-1972800:0.620275:1972473,1972800,328,6
fakechr2	TranscriptID=XM_010092857.1:GeneID=21397112:Strand="+"	2301720	2303719	2000	1	71	0.0355	fakechr2-2302580-2302650:0.373134:2302580,2302650,71,71
fakechr2	TranscriptID=XM_010092863.1:GeneID=21397118:Strand="+"	2343464	2345463	2000	1	95	0.0475	fakechr2-2343958-2344052:0.135397:2343958,2344052,95,95
fakechr2	TranscriptID=XM_010092865.1:GeneID=21397120:Strand="-"	2396973	2398972	2000	1	128	0.064	fakechr2-2398122-2398249:0.199112:2398122,2398249,128,128
fakechr2	TranscriptID=XM_010092866.1:GeneID=21397121:Strand="+"	2397613	2399612	2000	1	128	0.064	fakechr2-2398122-2398249:0.199112:2398122,2398249,128,128
fakechr2	TranscriptID=XM_010092888.1:GeneID=21387981:Strand="+"	2630770	2632769	2000	1	109	0.0545	fakechr2-2631128-2631236:0.505026:2631128,2631236,109,109
fakechr2	TranscriptID=XM_010092902.1:GeneID=21389949:Strand="-"	2793871	2795870	2000	1	20	0.01	fakechr2-2795018-2795037:-0.187267:2795018,2795037,20,20
fakechr2	TranscriptID=XM_010092913.1:GeneID=21389960:Strand="-"	2905552	2907551	2000	1	42	0.021	fakechr2-2906715-2906756:-0.400762:2906715,2906756,42,42
fakechr2	TranscriptID=XM_010092919.1:GeneID=21388123:Strand="-"	2996049	2998048	2000	2	148	0.074	fakechr2-2996911-2996999:0.594682:2996911,2996999,89,89
fakechr2	TranscriptID=XM_010092947.1:GeneID=21393571:Strand="+"	3485084	3487083	2000	1	38	0.019	fakechr2-3485805-3485842:0.499714:3485805,3485842,38,38
fakechr2	TranscriptID=XM_010092968.1:GeneID=21393592:Strand="-"	3726676	3728675	2000	1	27	0.0135	fakechr2-3726618-3726702:-0.272286:3726618,3726702,85,27
fakechr2	TranscriptID=XM_010092988.1:GeneID=21385242:Strand="-"	4019040	4021039	2000	1	27	0.0135	fakechr2-4020734-4020760:0.729793:4020734,4020760,27,27
fakechr2	TranscriptID=XM_010093013.1:GeneID=21395436:Strand="-"	4275975	4277974	2000	1	231	0.1155	fakechr2-4276802-4277032:-0.166126:4276802,4277032,231,231
fakechr2	TranscriptID=XM_010093025.1:GeneID=21395448:Strand="-"	4439512	4441511	2000	1	44	0.022	fakechr2-4440705-4440748:-0.283611:4440705,4440748,44,44
fakechr2	TranscriptID=XM_010093035.1:GeneID=21403047:Strand="+"	4523254	4525253	2000	1	154	0.077	fakechr2-4524842-4524995:-0.490600:4524842,4524995,154,154
fakechr2	TranscriptID=XM_010093056.1:GeneID=21403068:Strand="-"	4814006	4816005	2000	1	189	0.0945	fakechr2-4815121-4815309:0.233879:4815121,4815309,189,189
fakechr2	TranscriptID=XM_010093074.1:GeneID=21403086:Strand="-"	4986644	4988643	2000	2	283	0.1415	fakechr2-4988347-4988510:0.171815:4988347,4988510,164,164
fakechr2	TranscriptID=XM_010093100.1:GeneID=21397020:Strand="+"	5293195	5295194	2000	1	24	0.012	fakechr2-5294835-5294858:0.357333:5294835,5294858,24,24
fakechr2	TranscriptID=XM_010093112.1:GeneID=21397032:Strand="+"	5372298	5374297	2000	1	50	0.025	fakechr2-5374248-5374392:0.389592:5374248,5374392,145,50
fakechr2	TranscriptID=XM_010093141.1:GeneID=21397061:Strand="+"	5638547	5640546	2000	2	59	0.0295	fakechr2-5639697-5639727:0.652242:5639697,5639727,31,31
fakechr2	TranscriptID=XM_010093152.1:GeneID=21385316:Strand="-"	5782023	5784022	2000	3	230	0.115	fakechr2-5783685-5783851:0.305133:5783685,5783851,167,167
fakechr2	TranscriptID=XM_010093206.1:GeneID=21399013:Strand="+"	6393252	6395251	2000	3	139	0.0695	fakechr2-6393452-6393530:0.502503:6393452,6393530,79,79
fakechr2	TranscriptID=XM_010093211.1:GeneID=21399018:Strand="+"	6456122	6458121	2000	4	460	0.23	fakechr2-6456730-6456934:0.591314:6456730,6456934,205,205
fakechr2	TranscriptID=XM_010093275.1:GeneID=21409082:Strand="+"	7222341	7224340	2000	1	259	0.1295	fakechr2-7223132-7223390:0.444928:7223132,7223390,259,259
fakechr2	TranscriptID=XM_010093316.1:GeneID=21409123:Strand="+"	7634949	7636948	2000	1	69	0.0345	fakechr2-7634910-7635017:-0.830733:7634910,7635017,108,69
fakechr2	TranscriptID=XM_010093338.1:GeneID=21409145:Strand="+"	7871032	7873031	2000	1	41	0.0205	fakechr2-7872991-7873185:-0.333257:7872991,7873185,195,41
fakechr2	TranscriptID=XM_010093339.1:GeneID=21409146:Strand="+"	7873447	7875446	2000	1	97	0.0485	fakechr2-7873691-7873787:-0.428733:7873691,7873787,97,97
fakechr2	TranscriptID=XM_010093342.1:GeneID=21409149:Strand="+"	7889249	7891248	2000	1	385	0.1925	fakechr2-7890864-7891440:0.508292:7890864,7891440,577,385
fakechr2	TranscriptID=XM_010093366.1:GeneID=21409173:Strand="-"	8086275	8088274	2000	1	175	0.0875	fakechr2-8086500-8086674:-0.113537:8086500,8086674,175,175
fakechr2	TranscriptID=XM_010093381.1:GeneID=21409188:Strand="+"	8221038	8223037	2000	1	108	0.054	fakechr2-8222930-8223078:-0.372333:8222930,8223078,149,108
fakechr2	TranscriptID=XM_010093385.1:GeneID=21409192:Strand="-"	8266953	8268952	2000	1	610	0.305	fakechr2-8266429-8267562:0.387467:8266429,8267562,1134,610
fakechr2	TranscriptID=XM_010093386.1:GeneID=21409193:Strand="-"	8267426	8269425	2000	1	137	0.0685	fakechr2-8266429-8267562:0.387467:8266429,8267562,1134,137
fakechr2	TranscriptID=XM_010093411.1:GeneID=21385077:Strand="+"	8565831	8567830	2000	3	74	0.037	fakechr2-8567009-8567046:0.202200:8567009,8567046,38,38
fakechr2	TranscriptID=XM_010093413.1:GeneID=21385079:Strand="-"	8582127	8584126	2000	1	70	0.035	fakechr2-8583110-8583179:0.257604:8583110,8583179,70,70
fakechr2	TranscriptID=XM_010093415.1:GeneID=21385081:Strand="-"	8589629	8591628	2000	1	164	0.082	fakechr2-8589807-8589970:-0.191417:8589807,8589970,164,164
fakechr2	TranscriptID=XM_010093434.1:GeneID=21402269:Strand="+"	8992972	8994971	2000	1	86	0.043	fakechr2-8993425-8993510:-0.743333:8993425,8993510,86,86
fakechr2	TranscriptID=XM_010093440.1:GeneID=21402275:Strand="-"	9041814	9043813	2000	2	294	0.147	fakechr2-9042647-9042871:0.676875:9042647,9042871,225,225
fakechr2	TranscriptID=XM_010093441.1:GeneID=21402276:Strand="-"	9042393	9044392	2000	2	294	0.147	fakechr2-9042647-9042871:0.676875:9042647,9042871,225,225
fakechr2	TranscriptID=XM_010093447.1:GeneID=21402282:Strand="-"	9120644	9122643	2000	1	42	0.021	fakechr2-9120913-9120954:-0.184887:9120913,9120954,42,42
fakechr2	TranscriptID=XM_010093455.1:GeneID=21402290:Strand="+"	9184019	9186018	2000	2	267	0.1335	fakechr2-9184092-9184248:0.565952:9184092,9184248,157,157
fakechr2	TranscriptID=XM_010093454.1:GeneID=21402289:Strand="-"	9184987	9186986	2000	1	110	0.055	fakechr2-9185583-9185692:0.886293:9185583,9185692,110,110
fakechr2	TranscriptID=XM_010093477.1:GeneID=21387362:Strand="-"	9795033	9797032	2000	1	126	0.063	fakechr2-9795594-9795719:0.422333:9795594,9795719,126,126
fakechr2	TranscriptID=XM_010093480.1:GeneID=21387365:Strand="-"	9822471	9824470	2000	3	217	0.1085	fakechr2-9822573-9822717:0.333333:9822573,9822717,145,145
fakechr2	TranscriptID=XM_010093481.1:GeneID=21387366:Strand="-"	9825108	9827107	2000	1	140	0.07	fakechr2-9825155-9825294:0.371721:9825155,9825294,140,140
fakechr2	TranscriptID=XM_010093492.1:GeneID=21398941:Strand="+"	9916943	9918942	2000	1	32	0.016	fakechr2-9916917-9916974:-0.428200:9916917,9916974,58,32
fakechr2	TranscriptID=XM_010093499.1:GeneID=21398948:Strand="+"	9983316	9985315	2000	1	103	0.0515	fakechr2-9983831-9983933:0.210994:9983831,9983933,103,103
fakechr2	TranscriptID=XM_010093506.1:GeneID=21398955:Strand="-"	10023749	10025748	2000	1	117	0.0585	fakechr2-10024939-10025055:-0.805400:10024939,10025055,117,117
fakechr2	TranscriptID=XM_010093510.1:GeneID=21398959:Strand="-"	10061935	10063934	2000	1	29	0.0145	fakechr2-10063437-10063465:-0.633667:10063437,10063465,29,29
fakechr2	TranscriptID=XM_010093512.1:GeneID=21398961:Strand="+"	10063583	10065582	2000	1	10	0.005	fakechr2-10065207-10065216:-0.599533:10065207,10065216,10,10
fakechr2	TranscriptID=XM_010093516.1:GeneID=21398965:Strand="+"	10096838	10098837	2000	1	69	0.0345	fakechr2-10096690-10096906:-0.739512:10096690,10096906,217,69
fakechr2	TranscriptID=XM_010093519.1:GeneID=21398968:Strand="-"	10113364	10115363	2000	1	66	0.033	fakechr2-10115298-10115415:-0.274800:10115298,10115415,118,66
fakechr2	TranscriptID=XM_010093520.1:GeneID=21398969:Strand="-"	10117516	10119515	2000	1	76	0.038	fakechr2-10119440-10119528:0.117867:10119440,10119528,89,76
fakechr2	TranscriptID=XM_010093533.1:GeneID=21398982:Strand="+"	10225505	10227504	2000	1	93	0.0465	fakechr2-10225866-10225958:-0.520167:10225866,10225958,93,93
fakechr2	TranscriptID=XM_010093538.1:GeneID=21398987:Strand="+"	10248134	10250133	2000	1	60	0.03	fakechr2-10248334-10248393:-0.284773:10248334,10248393,60,60
fakechr2	TranscriptID=XM_010093543.1:GeneID=21398992:Strand="+"	10305230	10307229	2000	1	57	0.0285	fakechr2-10305159-10305286:-0.124090:10305159,10305286,128,57
fakechr2	TranscriptID=XM_010093561.1:GeneID=21385962:Strand="+"	10460291	10462290	2000	1	119	0.0595	fakechr2-10460932-10461050:-0.292105:10460932,10461050,119,119
fakechr2	TranscriptID=XM_010093563.1:GeneID=21392807:Strand="+"	10549529	10551528	2000	2	224	0.112	fakechr2-10551367-10551548:0.335667:10551367,10551548,182,162
fakechr2	TranscriptID=XM_010093571.1:GeneID=21392815:Strand="+"	10671287	10673286	2000	2	203	0.1015	fakechr2-10672485-10672635:0.205533:10672485,10672635,151,151
fakechr2	TranscriptID=XM_010093574.1:GeneID=21392818:Strand="-"	10766416	10768415	2000	1	160	0.08	fakechr2-10766395-10766575:0.356349:10766395,10766575,181,160
fakechr2	TranscriptID=XM_010093575.1:GeneID=21392819:Strand="+"	10771498	10773497	2000	1	85	0.0425	fakechr2-10772763-10772847:0.207067:10772763,10772847,85,85
fakechr2	TranscriptID=XM_010093592.1:GeneID=21392037:Strand="+"	11147268	11149267	2000	1	85	0.0425	fakechr2-11148420-11148504:0.564125:11148420,11148504,85,85
fakechr2	TranscriptID=XM_010093598.1:GeneID=21387495:Strand="-"	11218900	11220899	2000	1	60	0.03	fakechr2-11219624-11219683:0.276966:11219624,11219683,60,60
fakechr2	TranscriptID=XM_010093607.1:GeneID=21393764:Strand="-"	11344844	11346843	2000	1	19	0.0095	fakechr2-11346320-11346338:-0.539867:11346320,11346338,19,19
fakechr2	TranscriptID=XM_010093621.1:GeneID=21393778:Strand="-"	11466433	11468432	2000	1	41	0.0205	fakechr2-11468340-11468380:-0.435100:11468340,11468380,41,41
fakechr2	TranscriptID=XM_010093657.1:GeneID=21387296:Strand="+"	11685772	11687771	2000	1	276	0.138	fakechr2-11685210-11686047:0.242828:11685210,11686047,838,276
fakechr2	TranscriptID=XM_010093669.1:GeneID=21387308:Strand="+"	11778189	11780188	2000	1	17	0.0085	fakechr2-11778988-11779004:-0.350026:11778988,11779004,17,17
fakechr2	TranscriptID=XM_010093672.1:GeneID=21384237:Strand="+"	11833175	11835174	2000	1	71	0.0355	fakechr2-11833266-11833336:0.140253:11833266,11833336,71,71
fakechr2	TranscriptID=XM_010093693.1:GeneID=21391368:Strand="-"	12054827	12056826	2000	1	37	0.0185	fakechr2-12056105-12056141:-0.328867:12056105,12056141,37,37
fakechr2	TranscriptID=XM_010093710.1:GeneID=21389700:Strand="+"	12341218	12343217	2000	1	166	0.083	fakechr2-12342711-12342876:-0.299933:12342711,12342876,166,166
fakechr2	TranscriptID=XM_010093734.1:GeneID=21389785:Strand="-"	12840020	12842019	2000	1	20	0.01	fakechr2-12842000-12842204:-0.190083:12842000,12842204,205,20
fakechr2	TranscriptID=XM_010093744.1:GeneID=21388770:Strand="+"	12989162	12991161	2000	1	222	0.111	fakechr2-12990940-12991186:-0.215169:12990940,12991186,247,222
fakechr2	TranscriptID=XM_010093759.1:GeneID=21386904:Strand="-"	13196669	13198668	2000	1	71	0.0355	fakechr2-13197973-13198043:0.394967:13197973,13198043,71,71
fakechr2	TranscriptID=XM_010093760.1:GeneID=21386905:Strand="-"	13199592	13201591	2000	2	164	0.082	fakechr2-13200393-13200534:-0.400852:13200393,13200534,142,142
fakechr2	TranscriptID=XM_010093766.1:GeneID=21386911:Strand="+"	13247151	13249150	2000	1	60	0.03	fakechr2-13247476-13247535:0.128964:13247476,13247535,60,60
fakechr2	TranscriptID=XM_010093775.1:GeneID=21390760:Strand="+"	13401571	13403570	2000	1	129	0.0645	fakechr2-13403094-13403222:-0.336030:13403094,13403222,129,129
fakechr2	TranscriptID=XM_010093779.1:GeneID=21390764:Strand="-"	13481718	13483717	2000	1	131	0.0655	fakechr2-13482531-13482661:-0.411412:13482531,13482661,131,131
fakechr2	TranscriptID=XM_010093798.1:GeneID=21384759:Strand="+"	13811797	13813796	2000	1	23	0.0115	fakechr2-13812249-13812271:0.316079:13812249,13812271,23,23
fakechr2	TranscriptID=XM_010093803.1:GeneID=21400777:Strand="+"	13895072	13897071	2000	1	149	0.0745	fakechr2-13895020-13895220:0.740203:13895020,13895220,201,149
fakechr2	TranscriptID=XM_010093804.1:GeneID=21400778:Strand="-"	13900765	13902764	2000	1	13	0.0065	fakechr2-13900751-13900777:0.359733:13900751,13900777,27,13
fakechr2	TranscriptID=XM_010093806.1:GeneID=21400780:Strand="-"	13915645	13917644	2000	1	78	0.039	fakechr2-13917123-13917200:0.704640:13917123,13917200,78,78
fakechr2	TranscriptID=XM_010093813.1:GeneID=21400787:Strand="+"	13993959	13995958	2000	1	98	0.049	fakechr2-13994678-13994775:-0.279418:13994678,13994775,98,98
fakechr2	TranscriptID=XM_010093815.1:GeneID=21400789:Strand="+"	14003504	14005503	2000	1	129	0.0645	fakechr2-14005057-14005185:0.757083:14005057,14005185,129,129
fakechr2	TranscriptID=XM_010093824.1:GeneID=21400798:Strand="-"	14146705	14148704	2000	1	195	0.0975	fakechr2-14148337-14148531:-0.422701:14148337,14148531,195,195
fakechr2	TranscriptID=XM_010093827.1:GeneID=21400801:Strand="+"	14152336	14154335	2000	1	35	0.0175	fakechr2-14154006-14154040:0.382067:14154006,14154040,35,35
fakechr2	TranscriptID=XM_010093832.1:GeneID=21400806:Strand="-"	14194681	14196680	2000	1	260	0.13	fakechr2-14195912-14196171:-0.641333:14195912,14196171,260,260
fakechr2	TranscriptID=XM_010093837.1:GeneID=21400811:Strand="-"	14229170	14231169	2000	1	105	0.0525	fakechr2-14229011-14229274:0.798633:14229011,14229274,264,105
fakechr2	TranscriptID=XM_010093843.1:GeneID=21400817:Strand="-"	14294520	14296519	2000	1	136	0.068	fakechr2-14296071-14296206:0.175262:14296071,14296206,136,136
fakechr2	TranscriptID=XM_010093848.1:GeneID=21400822:Strand="+"	14338265	14340264	2000	1	177	0.0885	fakechr2-14339753-14339929:0.265811:14339753,14339929,177,177
fakechr2	TranscriptID=XM_010093847.1:GeneID=21400821:Strand="-"	14338654	14340653	2000	2	263	0.1315	fakechr2-14339753-14339929:0.265811:14339753,14339929,177,177
fakechr2	TranscriptID=XM_010093861.1:GeneID=21391313:Strand="+"	14485084	14487083	2000	1	12	0.006	fakechr2-14487072-14487788:-0.413853:14487072,14487788,717,12
fakechr2	TranscriptID=XM_010093878.1:GeneID=21396670:Strand="+"	14757055	14759054	2000	1	11	0.0055	fakechr2-14758349-14758359:0.435800:14758349,14758359,11,11
fakechr2	TranscriptID=XM_010093910.1:GeneID=21386843:Strand="+"	15237970	15239969	2000	1	204	0.102	fakechr2-15238777-15238980:-0.437429:15238777,15238980,204,204
fakechr2	TranscriptID=XM_010093909.1:GeneID=21386842:Strand="-"	15238338	15240337	2000	1	204	0.102	fakechr2-15238777-15238980:-0.437429:15238777,15238980,204,204
fakechr2	TranscriptID=XM_010093911.1:GeneID=21387355:Strand="+"	15254313	15256312	2000	1	464	0.232	fakechr2-15254998-15255461:0.407610:15254998,15255461,464,464
fakechr2	TranscriptID=XM_010093921.1:GeneID=21384785:Strand="-"	15438435	15440434	2000	2	124	0.062	fakechr2-15440273-15440372:0.146533:15440273,15440372,100,100
fakechr2	TranscriptID=XM_010093923.1:GeneID=21384787:Strand="+"	15443294	15445293	2000	2	286	0.143	fakechr2-15444134-15444277:0.703810:15444134,15444277,144,144
fakechr2	TranscriptID=XM_010093934.1:GeneID=21387672:Strand="+"	15579489	15581488	2000	2	389	0.1945	fakechr2-15579905-15580278:-0.307530:15579905,15580278,374,374
fakechr2	TranscriptID=XM_010093933.1:GeneID=21387671:Strand="-"	15580730	15582729	2000	1	127	0.0635	fakechr2-15581940-15582066:-0.326667:15581940,15582066,127,127
fakechr2	TranscriptID=XM_010093954.1:GeneID=21389008:Strand="+"	15957627	15959626	2000	1	154	0.077	fakechr2-15959350-15959503:-0.173133:15959350,15959503,154,154
fakechr2	TranscriptID=XM_010093955.1:GeneID=21389009:Strand="+"	15959434	15961433	2000	1	70	0.035	fakechr2-15959350-15959503:-0.173133:15959350,15959503,154,70
fakechr2	TranscriptID=XM_010093982.1:GeneID=21404009:Strand="-"	16303776	16305775	2000	1	44	0.022	fakechr2-16304252-16304295:-0.761004:16304252,16304295,44,44
fakechr2	TranscriptID=XM_010094003.1:GeneID=21404030:Strand="+"	16692652	16694651	2000	1	242	0.121	fakechr2-16693378-16693619:0.281076:16693378,16693619,242,242
fakechr2	TranscriptID=XM_010094010.1:GeneID=21404037:Strand="+"	16789231	16791230	2000	1	87	0.0435	fakechr2-16790952-16791038:-0.720725:16790952,16791038,87,87
fakechr2	TranscriptID=XM_010094023.1:GeneID=21406458:Strand="+"	16909675	16911674	2000	1	31	0.0155	fakechr2-16910218-16910248:-0.606850:16910218,16910248,31,31
fakechr2	TranscriptID=XM_010094022.1:GeneID=21406457:Strand="-"	16910704	16912703	2000	1	215	0.1075	fakechr2-16912286-16912500:-0.826956:16912286,16912500,215,215
fakechr2	TranscriptID=XM_010094028.1:GeneID=21406463:Strand="+"	16972587	16974586	2000	1	72	0.036	fakechr2-16974515-16974665:-0.675055:16974515,16974665,151,72
fakechr2	TranscriptID=XM_010094037.1:GeneID=21406472:Strand="+"	17071385	17073384	2000	1	3	0.0015	fakechr2-17073382-17073405:0.259531:17073382,17073405,24,3
fakechr2	TranscriptID=XM_010094062.1:GeneID=21406497:Strand="-"	17362042	17364041	2000	1	121	0.0605	fakechr2-17361985-17362162:-0.136609:17361985,17362162,178,121
fakechr2	TranscriptID=XM_010094072.1:GeneID=21406507:Strand="+"	17452721	17454720	2000	2	345	0.1725	fakechr2-17452913-17453177:0.112475:17452913,17453177,265,265
fakechr2	TranscriptID=XM_010094073.1:GeneID=21406508:Strand="+"	17453157	17455156	2000	1	21	0.0105	fakechr2-17452913-17453177:0.112475:17452913,17453177,265,21
fakechr2	TranscriptID=XM_010094087.1:GeneID=21406522:Strand="+"	17587900	17589899	2000	1	41	0.0205	fakechr2-17587914-17587954:-0.261133:17587914,17587954,41,41
fakechr2	TranscriptID=XM_010094095.1:GeneID=21406530:Strand="+"	17691033	17693032	2000	1	19	0.0095	fakechr2-17691966-17691984:-0.319144:17691966,17691984,19,19
fakechr2	TranscriptID=XM_010094109.1:GeneID=21392438:Strand="+"	17929199	17931198	2000	1	96	0.048	fakechr2-17930094-17930189:-0.224891:17930094,17930189,96,96
fakechr2	TranscriptID=XM_010094113.1:GeneID=21392442:Strand="-"	17949868	17951867	2000	1	86	0.043	fakechr2-17951704-17951789:0.464500:17951704,17951789,86,86
fakechr2	TranscriptID=XM_010094118.1:GeneID=21392447:Strand="+"	18007323	18009322	2000	1	224	0.112	fakechr2-18008398-18008621:0.270313:18008398,18008621,224,224
fakechr2	TranscriptID=XM_010094138.1:GeneID=21402146:Strand="-"	18281689	18283688	2000	1	64	0.032	fakechr2-18283148-18283211:-0.345444:18283148,18283211,64,64
fakechr2	TranscriptID=XM_010094154.1:GeneID=21402162:Strand="-"	18383857	18385856	2000	1	146	0.073	fakechr2-18385044-18385189:-0.331784:18385044,18385189,146,146
fakechr2	TranscriptID=XM_010094158.1:GeneID=21402166:Strand="-"	18409791	18411790	2000	1	131	0.0655	fakechr2-18409636-18409921:-0.375045:18409636,18409921,286,131
fakechr2	TranscriptID=XM_010094160.1:GeneID=21402168:Strand="-"	18447944	18449943	2000	1	122	0.061	fakechr2-18449311-18449432:0.681051:18449311,18449432,122,122
fakechr2	TranscriptID=XM_010094167.1:GeneID=21402175:Strand="+"	18495014	18497013	2000	1	100	0.05	fakechr2-18496583-18496682:-0.403967:18496583,18496682,100,100
fakechr2	TranscriptID=XM_010094179.1:GeneID=21402187:Strand="-"	18637499	18639498	2000	4	368	0.184	fakechr2-18639170-18639383:0.198534:18639170,18639383,214,214
fakechr2	TranscriptID=XM_010094180.1:GeneID=21402188:Strand="-"	18638570	18640569	2000	2	265	0.1325	fakechr2-18639170-18639383:0.198534:18639170,18639383,214,214
fakechr2	TranscriptID=XM_010094188.1:GeneID=21402196:Strand="+"	18697287	18699286	2000	1	130	0.065	fakechr2-18699098-18699227:0.800662:18699098,18699227,130,130
fakechr2	TranscriptID=XM_010094187.1:GeneID=21402195:Strand="-"	18698537	18700536	2000	1	130	0.065	fakechr2-18699098-18699227:0.800662:18699098,18699227,130,130
fakechr2	TranscriptID=XM_010094205.1:GeneID=21386472:Strand="-"	19024763	19026762	2000	1	153	0.0765	fakechr2-19024716-19024915:-0.288556:19024716,19024915,200,153
fakechr2	TranscriptID=XM_010094206.1:GeneID=21386473:Strand="-"	19038950	19040949	2000	1	95	0.0475	fakechr2-19040596-19040690:-0.550133:19040596,19040690,95,95
fakechr2	TranscriptID=XM_010094213.1:GeneID=21386480:Strand="+"	19079418	19081417	2000	1	161	0.0805	fakechr2-19081257-19081650:0.409333:19081257,19081650,394,161
fakechr2	TranscriptID=XM_010094229.1:GeneID=21393711:Strand="-"	19264376	19266375	2000	1	126	0.063	fakechr2-19265278-19265403:-0.157072:19265278,19265403,126,126
fakechr2	TranscriptID=XM_010094238.1:GeneID=21393720:Strand="-"	19350119	19352118	2000	2	254	0.127	fakechr2-19350532-19350688:0.512198:19350532,19350688,157,157
fakechr2	TranscriptID=XM_010094241.1:GeneID=21393723:Strand="+"	19368903	19370902	2000	3	496	0.248	fakechr2-19370137-19370383:-0.276453:19370137,19370383,247,247
fakechr2	TranscriptID=XM_010094273.1:GeneID=21396106:Strand="+"	19756116	19758115	2000	1	91	0.0455	fakechr2-19758025-19758132:0.635542:19758025,19758132,108,91
fakechr2	TranscriptID=XM_010094281.1:GeneID=21396114:Strand="+"	19951800	19953799	2000	2	199	0.0995	fakechr2-19952903-19953064:-0.634733:19952903,19953064,162,162
fakechr2	TranscriptID=XM_010094295.1:GeneID=21401880:Strand="+"	20335025	20337024	2000	1	228	0.114	fakechr2-20335362-20335589:0.315889:20335362,20335589,228,228
fakechr2	TranscriptID=XM_010094317.1:GeneID=21389812:Strand="-"	20926886	20928885	2000	1	261	0.1305	fakechr2-20928566-20928826:0.322542:20928566,20928826,261,261
fakechr2	TranscriptID=XM_010094331.1:GeneID=21389826:Strand="+"	21019020	21021019	2000	1	30	0.015	fakechr2-21019162-21019191:0.630204:21019162,21019191,30,30
fakechr2	TranscriptID=XM_010094340.1:GeneID=21389674:Strand="-"	21080047	21082046	2000	2	103	0.0515	fakechr2-21080953-21081019:-0.380217:21080953,21081019,67,67
fakechr2	TranscriptID=XM_010094341.1:GeneID=21389675:Strand="-"	21088566	21090565	2000	1	50	0.025	fakechr2-21089955-21090004:0.308631:21089955,21090004,50,50
fakechr2	TranscriptID=XM_010094343.1:GeneID=21389677:Strand="+"	21095633	21097632	2000	1	20	0.01	fakechr2-21097402-21097421:-0.261933:21097402,21097421,20,20
fakechr2	TranscriptID=XM_010094380.1:GeneID=21402678:Strand="+"	21608448	21610447	2000	2	52	0.026	fakechr2-21609437-21609464:0.409267:21609437,21609464,28,28
fakechr2	TranscriptID=XM_010094389.1:GeneID=21402687:Strand="+"	21690496	21692495	2000	2	147	0.0735	fakechr2-21690571-21690703:0.413200:21690571,21690703,133,133
fakechr2	TranscriptID=XM_010094440.1:GeneID=21407371:Strand="+"	22627166	22629165	2000	1	233	0.1165	fakechr2-22627730-22627962:0.197958:22627730,22627962,233,233
fakechr2	TranscriptID=XM_010094449.1:GeneID=21407380:Strand="+"	22724042	22726041	2000	1	91	0.0455	fakechr2-22724938-22725028:0.724835:22724938,22725028,91,91
fakechr2	TranscriptID=XM_010094479.1:GeneID=21385436:Strand="-"	23139394	23141393	2000	1	88	0.044	fakechr2-23139798-23139885:0.501467:23139798,23139885,88,88
fakechr2	TranscriptID=XM_010094498.1:GeneID=21395265:Strand="+"	23395027	23397026	2000	3	122	0.061	fakechr2-23395062-23395114:-0.191467:23395062,23395114,53,53
fakechr2	TranscriptID=XM_010094502.1:GeneID=21395269:Strand="+"	23406820	23408819	2000	2	61	0.0305	fakechr2-23407749-23407789:0.288238:23407749,23407789,41,41
fakechr2	TranscriptID=XM_010094501.1:GeneID=21395268:Strand="-"	23407989	23409988	2000	1	77	0.0385	fakechr2-23408800-23408876:0.414133:23408800,23408876,77,77
fakechr2	TranscriptID=XM_010094512.1:GeneID=21395279:Strand="-"	23521789	23523788	2000	1	240	0.12	fakechr2-23521896-23522135:0.253255:23521896,23522135,240,240
fakechr2	TranscriptID=XM_010094522.1:GeneID=21405233:Strand="+"	23696910	23698909	2000	1	47	0.0235	fakechr2-23697251-23697297:0.495712:23697251,23697297,47,47
fakechr2	TranscriptID=XM_010094526.1:GeneID=21405237:Strand="-"	23781746	23783745	2000	5	364	0.182	fakechr2-23782353-23782545:-0.221375:23782353,23782545,193,193
fakechr2	TranscriptID=XM_010094530.1:GeneID=21405241:Strand="+"	23844922	23846921	2000	1	42	0.021	fakechr2-23846224-23846265:0.160643:23846224,23846265,42,42
fakechr2	TranscriptID=XM_010094534.1:GeneID=21405245:Strand="+"	23864753	23866752	2000	3	417	0.2085	fakechr2-23865533-23865832:0.339061:23865533,23865832,300,300
fakechr2	TranscriptID=XM_010094537.1:GeneID=21405248:Strand="-"	23891736	23893735	2000	1	226	0.113	fakechr2-23891754-23891979:-0.655714:23891754,23891979,226,226
fakechr2	TranscriptID=XM_010094538.1:GeneID=21405249:Strand="-"	23898818	23900817	2000	1	19	0.0095	fakechr2-23899124-23899142:-0.282533:23899124,23899142,19,19
fakechr2	TranscriptID=XM_010094540.1:GeneID=21405251:Strand="-"	23916340	23918339	2000	1	45	0.0225	fakechr2-23918295-23918424:-0.135983:23918295,23918424,130,45
fakechr2	TranscriptID=XM_010094555.1:GeneID=21405266:Strand="-"	24049875	24051874	2000	1	73	0.0365	fakechr2-24051030-24051102:-0.460833:24051030,24051102,73,73
fakechr2	TranscriptID=XM_010094577.1:GeneID=21405288:Strand="-"	24219751	24221750	2000	3	622	0.311	fakechr2-24221408-24222166:0.451933:24221408,24222166,759,343
fakechr2	TranscriptID=XM_010094582.1:GeneID=21405293:Strand="+"	24294513	24296512	2000	1	103	0.0515	fakechr2-24296020-24296122:0.362042:24296020,24296122,103,103
fakechr2	TranscriptID=XM_010094589.1:GeneID=21405300:Strand="+"	24341843	24343842	2000	1	22	0.011	fakechr2-24342745-24342766:0.325200:24342745,24342766,22,22
fakechr2	TranscriptID=XM_010094593.1:GeneID=21405304:Strand="+"	24370313	24372312	2000	1	89	0.0445	fakechr2-24372224-24372422:-0.493282:24372224,24372422,199,89
fakechr2	TranscriptID=XM_010094595.1:GeneID=21405306:Strand="-"	24397164	24399163	2000	2	206	0.103	fakechr2-24398976-24399321:0.396333:24398976,24399321,346,188
fakechr2	TranscriptID=XM_010094616.1:GeneID=21388445:Strand="+"	24592830	24594829	2000	3	1316	0.658	fakechr2-24592820-24593391:0.107167:24592820,24593391,572,562
fakechr2	TranscriptID=XM_010094618.1:GeneID=21388447:Strand="+"	24612969	24614968	2000	2	311	0.1555	fakechr2-24614053-24614258:-0.478945:24614053,24614258,206,206
fakechr2	TranscriptID=XM_010094631.1:GeneID=21401827:Strand="+"	24853157	24855156	2000	1	90	0.045	fakechr2-24853813-24853902:0.400467:24853813,24853902,90,90
fakechr2	TranscriptID=XM_010094654.1:GeneID=21401850:Strand="-"	25092312	25094311	2000	1	10	0.005	fakechr2-25092462-25092471:0.437533:25092462,25092471,10,10
fakechr2	TranscriptID=XM_010094656.1:GeneID=21401852:Strand="-"	25102482	25104481	2000	1	116	0.058	fakechr2-25102611-25102726:0.920615:25102611,25102726,116,116
fakechr2	TranscriptID=XM_010094684.1:GeneID=21390369:Strand="-"	25646115	25648114	2000	2	237	0.1185	fakechr2-25647908-25648032:-0.390286:25647908,25648032,125,125
fakechr2	TranscriptID=XM_010094693.1:GeneID=21390582:Strand="+"	25781591	25783590	2000	1	151	0.0755	fakechr2-25782647-25782797:0.382809:25782647,25782797,151,151
fakechr2	TranscriptID=XM_010094710.1:GeneID=21390599:Strand="+"	25918209	25920208	2000	2	111	0.0555	fakechr2-25919043-25919121:-0.642642:25919043,25919121,79,79
fakechr2	TranscriptID=XM_010094717.1:GeneID=21399284:Strand="-"	26036885	26038884	2000	1	43	0.0215	fakechr2-26037852-26037894:0.571458:26037852,26037894,43,43
fakechr2	TranscriptID=XM_010094718.1:GeneID=21399285:Strand="+"	26037775	26039774	2000	1	43	0.0215	fakechr2-26037852-26037894:0.571458:26037852,26037894,43,43
fakechr2	TranscriptID=XM_010094725.1:GeneID=21399292:Strand="+"	26124927	26126926	2000	3	291	0.1455	fakechr2-26125787-26125963:0.279553:26125787,26125963,177,177
fakechr2	TranscriptID=XM_010094737.1:GeneID=21399304:Strand="-"	26303504	26305503	2000	1	136	0.068	fakechr2-26304945-26305080:0.113687:26304945,26305080,136,136
fakechr2	TranscriptID=XM_010094740.1:GeneID=21399307:Strand="-"	26339357	26341356	2000	2	158	0.079	fakechr2-26340849-26340932:-0.344000:26340849,26340932,84,84
fakechr2	TranscriptID=XM_010094742.1:GeneID=21399309:Strand="-"	26351213	26353212	2000	2	43	0.0215	fakechr2-26352357-26352382:-0.466266:26352357,26352382,26,26
fakechr2	TranscriptID=XM_010094743.1:GeneID=21399310:Strand="-"	26352490	26354489	2000	1	127	0.0635	fakechr2-26353813-26353939:-0.464064:26353813,26353939,127,127
fakechr2	TranscriptID=XM_010094747.1:GeneID=21399314:Strand="-"	26396714	26398713	2000	1	68	0.034	fakechr2-26396842-26396909:0.364852:26396842,26396909,68,68
fakechr2	TranscriptID=XM_010094768.1:GeneID=21389378:Strand="+"	26612694	26614693	2000	1	117	0.0585	fakechr2-26612755-26612871:0.208090:26612755,26612871,117,117
fakechr2	TranscriptID=XM_010094769.1:GeneID=21389379:Strand="+"	26616929	26618928	2000	1	11	0.0055	fakechr2-26617621-26617631:0.194126:26617621,26617631,11,11
fakechr2	TranscriptID=XM_010094786.1:GeneID=21389396:Strand="+"	26725122	26727121	2000	1	159	0.0795	fakechr2-26725178-26725336:-0.495905:26725178,26725336,159,159
fakechr2	TranscriptID=XM_010094792.1:GeneID=21391293:Strand="-"	26772342	26774341	2000	1	124	0.062	fakechr2-26772982-26773105:-0.116219:26772982,26773105,124,124
fakechr2	TranscriptID=XM_010094793.1:GeneID=21391294:Strand="-"	26772610	26774609	2000	1	124	0.062	fakechr2-26772982-26773105:-0.116219:26772982,26773105,124,124
fakechr2	TranscriptID=XM_010094795.1:GeneID=21391296:Strand="+"	26811568	26813567	2000	2	64	0.032	fakechr2-26812008-26812062:0.157587:26812008,26812062,55,55
fakechr2	TranscriptID=XM_010094797.1:GeneID=21391298:Strand="-"	26852760	26854759	2000	1	45	0.0225	fakechr2-26853233-26853277:-0.209356:26853233,26853277,45,45
fakechr2	TranscriptID=XM_010094835.1:GeneID=21392665:Strand="+"	27245739	27247738	2000	3	163	0.0815	fakechr2-27247576-27247663:-0.330933:27247576,27247663,88,88
fakechr2	TranscriptID=XM_010094854.1:GeneID=21388644:Strand="-"	27486028	27488027	2000	1	285	0.1425	fakechr2-27487119-27487403:0.312445:27487119,27487403,285,285
fakechr2	TranscriptID=XM_010094886.1:GeneID=21396489:Strand="+"	27979018	27981017	2000	1	183	0.0915	fakechr2-27980784-27980966:0.367725:27980784,27980966,183,183
fakechr2	TranscriptID=XM_010094889.1:GeneID=21396492:Strand="+"	27990531	27992530	2000	1	115	0.0575	fakechr2-27992416-27992572:0.511899:27992416,27992572,157,115
fakechr2	TranscriptID=XM_010094888.1:GeneID=21396491:Strand="-"	27991025	27993024	2000	1	157	0.0785	fakechr2-27992416-27992572:0.511899:27992416,27992572,157,157
fakechr2	TranscriptID=XM_010094903.1:GeneID=21392336:Strand="-"	28211529	28213528	2000	1	43	0.0215	fakechr2-28212349-28212391:0.822961:28212349,28212391,43,43
fakechr2	TranscriptID=XM_010094911.1:GeneID=21392344:Strand="-"	28288516	28290515	2000	2	97	0.0485	fakechr2-28290224-28290275:0.362467:28290224,28290275,52,52
fakechr2	TranscriptID=XM_010094918.1:GeneID=21392351:Strand="+"	28357711	28359710	2000	1	48	0.024	fakechr2-28359285-28359332:0.218354:28359285,28359332,48,48
fakechr2	TranscriptID=XM_010094919.1:GeneID=21392352:Strand="+"	28378265	28380264	2000	1	467	0.2335	fakechr2-28379766-28380232:-0.197937:28379766,28380232,467,467
fakechr2	TranscriptID=XM_010094921.1:GeneID=21392354:Strand="+"	28384592	28386591	2000	1	155	0.0775	fakechr2-28386437-28386715:0.239103:28386437,28386715,279,155
fakechr2	TranscriptID=XM_010094949.1:GeneID=21405224:Strand="-"	29098431	29100430	2000	1	63	0.0315	fakechr2-29098450-29098512:0.481400:29098450,29098512,63,63
fakechr2	TranscriptID=XM_010094974.1:GeneID=21389722:Strand="-"	29464212	29466211	2000	1	87	0.0435	fakechr2-29464187-29464298:0.366521:29464187,29464298,112,87
fakechr2	TranscriptID=XM_010094977.1:GeneID=21389725:Strand="+"	29495812	29497811	2000	1	52	0.026	fakechr2-29496300-29496351:0.455785:29496300,29496351,52,52
fakechr2	TranscriptID=XM_010094987.1:GeneID=21389735:Strand="+"	29647544	29649543	2000	1	68	0.034	fakechr2-29647717-29647784:0.304074:29647717,29647784,68,68
fakechr2	TranscriptID=XM_010095023.1:GeneID=21385691:Strand="+"	30192909	30194908	2000	2	90	0.045	fakechr2-30192756-30192969:0.348378:30192756,30192969,214,61
fakechr2	TranscriptID=XM_010095050.1:GeneID=21405704:Strand="+"	30682932	30684931	2000	1	87	0.0435	fakechr2-30684059-30684145:0.244462:30684059,30684145,87,87
fakechr2	TranscriptID=XM_010095065.1:GeneID=21405719:Strand="-"	30886270	30888269	2000	1	27	0.0135	fakechr2-30886746-30886772:0.511000:30886746,30886772,27,27
fakechr2	TranscriptID=XM_010095116.1:GeneID=21396009:Strand="+"	31590554	31592553	2000	1	64	0.032	fakechr2-31591051-31591114:0.681320:31591051,31591114,64,64
fakechr2	TranscriptID=XM_010095120.1:GeneID=21396013:Strand="-"	31668674	31670673	2000	2	84	0.042	fakechr2-31668741-31668810:-0.417200:31668741,31668810,70,70
fakechr2	TranscriptID=XM_010095130.1:GeneID=21384983:Strand="-"	31933687	31935686	2000	1	76	0.038	fakechr2-31933845-31933920:-0.179988:31933845,31933920,76,76
fakechr2	TranscriptID=XM_010095134.1:GeneID=21384987:Strand="-"	31944743	31946742	2000	1	13	0.0065	fakechr2-31946386-31946398:0.397200:31946386,31946398,13,13
fakechr2	TranscriptID=XM_010095141.1:GeneID=21400498:Strand="-"	31992946	31994945	2000	3	260	0.13	fakechr2-31994232-31994371:0.429617:31994232,31994371,140,140
fakechr2	TranscriptID=XM_010095177.1:GeneID=21400534:Strand="+"	32462378	32464377	2000	1	14	0.007	fakechr2-32464364-32464467:0.209343:32464364,32464467,104,14
fakechr2	TranscriptID=XM_010095178.1:GeneID=21400535:Strand="+"	32466947	32468946	2000	1	24	0.012	fakechr2-32466793-32466970:0.361067:32466793,32466970,178,24
fakechr2	TranscriptID=XM_010095189.1:GeneID=21385737:Strand="-"	32593539	32595538	2000	1	161	0.0805	fakechr2-32593269-32593699:0.295575:32593269,32593699,431,161
fakechr2	TranscriptID=XM_010095200.1:GeneID=21390622:Strand="-"	32717010	32719009	2000	1	75	0.0375	fakechr2-32718158-32718232:0.460958:32718158,32718232,75,75
fakechr2	TranscriptID=XM_010095202.1:GeneID=21390624:Strand="+"	32721649	32723648	2000	1	230	0.115	fakechr2-32721830-32722059:-0.177079:32721830,32722059,230,230
fakechr2	TranscriptID=XM_010095239.1:GeneID=21397133:Strand="-"	33105491	33107490	2000	1	39	0.0195	fakechr2-33106426-33106464:0.826619:33106426,33106464,39,39
fakechr2	TranscriptID=XM_010095252.1:GeneID=21397146:Strand="-"	33266718	33268717	2000	2	193	0.0965	fakechr2-33267766-33267940:0.457775:33267766,33267940,175,175
fakechr2	TranscriptID=XM_010095280.1:GeneID=21386980:Strand="-"	33659043	33661042	2000	1	10	0.005	fakechr2-33660267-33660276:-0.240402:33660267,33660276,10,10
fakechr2	TranscriptID=XM_010095304.1:GeneID=21389923:Strand="+"	33949521	33951520	2000	2	176	0.088	fakechr2-33949845-33949979:-0.292303:33949845,33949979,135,135
fakechr2	TranscriptID=XM_010095312.1:GeneID=21385994:Strand="-"	34100459	34102458	2000	1	144	0.072	fakechr2-34100547-34100690:0.449292:34100547,34100690,144,144
fakechr2	TranscriptID=XM_010095352.1:GeneID=21401947:Strand="+"	34506402	34508401	2000	1	118	0.059	fakechr2-34506537-34506654:0.105990:34506537,34506654,118,118
fakechr2	TranscriptID=XM_010095362.1:GeneID=21401957:Strand="+"	34619520	34621519	2000	1	530	0.265	fakechr2-34619079-34620049:0.530112:34619079,34620049,971,530
fakechr2	TranscriptID=XM_010095412.1:GeneID=21402009:Strand="+"	35100943	35102942	2000	1	66	0.033	fakechr2-35101767-35101832:-0.269889:35101767,35101832,66,66
fakechr2	TranscriptID=XM_010095436.1:GeneID=21402092:Strand="-"	35514135	35516134	2000	2	310	0.155	fakechr2-35514390-35514551:0.179262:35514390,35514551,162,162
fakechr2	TranscriptID=XM_010095441.1:GeneID=21402097:Strand="-"	35545548	35547547	2000	1	173	0.0865	fakechr2-35546865-35547037:-0.248867:35546865,35547037,173,173
fakechr2	TranscriptID=XM_010095454.1:GeneID=21402110:Strand="-"	35660371	35662370	2000	2	136	0.068	fakechr2-35662191-35662305:-0.395762:35662191,35662305,115,115
fakechr2	TranscriptID=XM_010095455.1:GeneID=21402111:Strand="-"	35665461	35667460	2000	1	535	0.2675	fakechr2-35666651-35667185:0.222556:35666651,35667185,535,535
fakechr2	TranscriptID=XM_010095458.1:GeneID=21402114:Strand="-"	35676441	35678440	2000	2	17	0.0085	fakechr2-35678258-35678270:0.756667:35678258,35678270,13,13
fakechr2	TranscriptID=XM_010095459.1:GeneID=21402115:Strand="-"	35681450	35683449	2000	1	39	0.0195	fakechr2-35682136-35682174:0.251933:35682136,35682174,39,39
fakechr2	TranscriptID=XM_010095467.1:GeneID=21402123:Strand="-"	35829764	35831763	2000	1	59	0.0295	fakechr2-35831440-35831498:-0.457800:35831440,35831498,59,59
fakechr2	TranscriptID=XM_010095469.1:GeneID=21402125:Strand="+"	35832502	35834501	2000	1	137	0.0685	fakechr2-35832632-35832768:0.149443:35832632,35832768,137,137
fakechr2	TranscriptID=XM_010095482.1:GeneID=21402138:Strand="-"	35974614	35976613	2000	1	92	0.046	fakechr2-35975818-35975909:-0.460067:35975818,35975909,92,92
fakechr2	TranscriptID=XM_010095485.1:GeneID=21402141:Strand="-"	35989286	35991285	2000	2	205	0.1025	fakechr2-35990735-35990857:0.376609:35990735,35990857,123,123
fakechr2	TranscriptID=XM_010095489.1:GeneID=21405317:Strand="-"	36035019	36037018	2000	1	105	0.0525	fakechr2-36036278-36036382:0.292066:36036278,36036382,105,105
fakechr2	TranscriptID=XM_010095490.1:GeneID=21405318:Strand="-"	36043467	36045466	2000	1	100	0.05	fakechr2-36045187-36045286:-0.123514:36045187,36045286,100,100
fakechr2	TranscriptID=XM_010095498.1:GeneID=21405326:Strand="+"	36158921	36160920	2000	1	517	0.2585	fakechr2-36159484-36160000:0.355677:36159484,36160000,517,517
fakechr2	TranscriptID=XM_010095502.1:GeneID=21405330:Strand="+"	36201840	36203839	2000	1	73	0.0365	fakechr2-36203767-36203923:-0.500400:36203767,36203923,157,73
fakechr2	TranscriptID=XM_010095503.1:GeneID=21405331:Strand="-"	36221095	36223094	2000	1	112	0.056	fakechr2-36221370-36221481:-0.596867:36221370,36221481,112,112
fakechr2	TranscriptID=XM_010095506.1:GeneID=21405334:Strand="-"	36380219	36382218	2000	1	108	0.054	fakechr2-36380844-36380951:0.770149:36380844,36380951,108,108
fakechr2	TranscriptID=XM_010095511.1:GeneID=21405339:Strand="+"	36459933	36461932	2000	1	12	0.006	fakechr2-36460071-36460082:0.251335:36460071,36460082,12,12
fakechr2	TranscriptID=XM_010095517.1:GeneID=21405345:Strand="+"	36508287	36510286	2000	1	188	0.094	fakechr2-36509633-36509820:0.503800:36509633,36509820,188,188
fakechr2	TranscriptID=XM_010095518.1:GeneID=21405346:Strand="-"	36524254	36526253	2000	1	158	0.079	fakechr2-36524973-36525130:-0.156478:36524973,36525130,158,158
fakechr2	TranscriptID=XM_010095521.1:GeneID=21405349:Strand="-"	36540974	36542973	2000	1	106	0.053	fakechr2-36542868-36543541:0.279616:36542868,36543541,674,106
fakechr2	TranscriptID=XM_010095532.1:GeneID=21405360:Strand="-"	36775379	36777378	2000	1	43	0.0215	fakechr2-36777287-36777329:-0.524364:36777287,36777329,43,43
fakechr2	TranscriptID=XM_010095555.1:GeneID=21396038:Strand="-"	37194300	37196299	2000	1	78	0.039	fakechr2-37195422-37195499:0.387767:37195422,37195499,78,78
fakechr2	TranscriptID=XM_010095565.1:GeneID=21396048:Strand="+"	37269936	37271935	2000	1	30	0.015	fakechr2-37270968-37270997:0.913067:37270968,37270997,30,30
fakechr2	TranscriptID=XM_010095568.1:GeneID=21396051:Strand="+"	37313861	37315860	2000	1	203	0.1015	fakechr2-37314966-37315168:-0.330189:37314966,37315168,203,203
fakechr2	TranscriptID=XM_010095572.1:GeneID=21402827:Strand="+"	37376586	37378585	2000	2	118	0.059	fakechr2-37378071-37378152:0.332208:37378071,37378152,82,82
fakechr2	TranscriptID=XM_010095571.1:GeneID=21402826:Strand="-"	37377810	37379809	2000	1	82	0.041	fakechr2-37378071-37378152:0.332208:37378071,37378152,82,82
fakechr2	TranscriptID=XM_010095583.1:GeneID=21402838:Strand="-"	37671341	37673340	2000	1	149	0.0745	fakechr2-37672892-37673040:0.419908:37672892,37673040,149,149
fakechr2	TranscriptID=XM_010095584.1:GeneID=21402839:Strand="-"	37674110	37676109	2000	1	367	0.1835	fakechr2-37675298-37675664:0.349768:37675298,37675664,367,367
fakechr2	TranscriptID=XM_010095594.1:GeneID=21402849:Strand="+"	37909248	37911247	2000	1	91	0.0455	fakechr2-37910935-37911025:0.363067:37910935,37911025,91,91
fakechr2	TranscriptID=XM_010095599.1:GeneID=21388801:Strand="-"	38102563	38104562	2000	1	10	0.005	fakechr2-38102909-38102918:0.352467:38102909,38102918,10,10
fakechr2	TranscriptID=XM_010095616.1:GeneID=21389062:Strand="+"	38285072	38287071	2000	1	23	0.0115	fakechr2-38285877-38285899:0.212132:38285877,38285899,23,23
fakechr2	TranscriptID=XM_010095628.1:GeneID=21392174:Strand="-"	38524855	38526854	2000	1	32	0.016	fakechr2-38526558-38526589:0.353912:38526558,38526589,32,32
fakechr2	TranscriptID=XM_010095660.1:GeneID=21393818:Strand="+"	38822651	38824650	2000	1	84	0.042	fakechr2-38822774-38822857:-0.148945:38822774,38822857,84,84
fakechr2	TranscriptID=XM_010095664.1:GeneID=21393822:Strand="+"	38849209	38851208	2000	1	32	0.016	fakechr2-38851177-38851289:-0.251533:38851177,38851289,113,32
fakechr2	TranscriptID=XM_010095667.1:GeneID=21393825:Strand="-"	38872335	38874334	2000	1	213	0.1065	fakechr2-38872713-38872925:0.338199:38872713,38872925,213,213
fakechr2	TranscriptID=XM_010095679.1:GeneID=21393838:Strand="+"	39014156	39016155	2000	1	139	0.0695	fakechr2-39015042-39015180:0.968692:39015042,39015180,139,139
fakechr2	TranscriptID=XM_010095700.1:GeneID=21390752:Strand="-"	39244414	39246413	2000	2	667	0.3335	fakechr2-39245864-39246776:0.233174:39245864,39246776,913,550
fakechr2	TranscriptID=XM_010095747.1:GeneID=21401044:Strand="-"	39659152	39661151	2000	1	70	0.035	fakechr2-39661076-39661145:0.123917:39661076,39661145,70,70
fakechr2	TranscriptID=XM_010095775.1:GeneID=21401072:Strand="-"	39845122	39847121	2000	1	103	0.0515	fakechr2-39846154-39846256:-0.380933:39846154,39846256,103,103
fakechr2	TranscriptID=XM_010095779.1:GeneID=21401076:Strand="-"	39875518	39877517	2000	1	110	0.055	fakechr2-39877341-39877450:0.163747:39877341,39877450,110,110
fakechr2	TranscriptID=XM_010095788.1:GeneID=21401085:Strand="-"	39942125	39944124	2000	1	147	0.0735	fakechr2-39943978-39944373:-0.347075:39943978,39944373,396,147
fakechr2	TranscriptID=XM_010095790.1:GeneID=21401087:Strand="-"	39952410	39954409	2000	1	933	0.4665	fakechr2-39952171-39953342:0.163891:39952171,39953342,1172,933
fakechr2	TranscriptID=XM_010095793.1:GeneID=21401090:Strand="-"	39965366	39967365	2000	1	142	0.071	fakechr2-39966995-39967136:-0.309168:39966995,39967136,142,142
fakechr2	TranscriptID=XM_010095807.1:GeneID=21401104:Strand="-"	40036925	40038924	2000	1	33	0.0165	fakechr2-40038613-40038645:-0.145144:40038613,40038645,33,33
fakechr2	TranscriptID=XM_010095815.1:GeneID=21401112:Strand="-"	40067664	40069663	2000	1	20	0.01	fakechr2-40069615-40069634:-0.438600:40069615,40069634,20,20
fakechr2	TranscriptID=XM_010095819.1:GeneID=21401116:Strand="+"	40081419	40083418	2000	1	20	0.01	fakechr2-40081502-40081521:-0.202667:40081502,40081521,20,20
fakechr2	TranscriptID=XM_010095818.1:GeneID=21401115:Strand="-"	40081673	40083672	2000	1	13	0.0065	fakechr2-40083550-40083562:-0.134143:40083550,40083562,13,13
fakechr2	TranscriptID=XM_010095828.1:GeneID=21400180:Strand="-"	40233899	40235898	2000	2	438	0.219	fakechr2-40235431-40235779:-0.293215:40235431,40235779,349,349
fakechr2	TranscriptID=XM_010095832.1:GeneID=21400184:Strand="+"	40248843	40250842	2000	1	122	0.061	fakechr2-40249338-40249459:0.325449:40249338,40249459,122,122
fakechr2	TranscriptID=XM_010095833.1:GeneID=21400185:Strand="+"	40249246	40251245	2000	1	122	0.061	fakechr2-40249338-40249459:0.325449:40249338,40249459,122,122
fakechr2	TranscriptID=XM_010095843.1:GeneID=21400195:Strand="-"	40393451	40395450	2000	2	215	0.1075	fakechr2-40395132-40395313:0.287444:40395132,40395313,182,182
fakechr2	TranscriptID=XM_010095844.1:GeneID=21400196:Strand="-"	40410625	40412624	2000	1	81	0.0405	fakechr2-40412544-40412909:-0.161238:40412544,40412909,366,81
fakechr2	TranscriptID=XM_010095868.1:GeneID=21400220:Strand="+"	40649436	40651435	2000	1	432	0.216	fakechr2-40650509-40650940:-0.330194:40650509,40650940,432,432
fakechr2	TranscriptID=XM_010095867.1:GeneID=21400219:Strand="-"	40650320	40652319	2000	1	432	0.216	fakechr2-40650509-40650940:-0.330194:40650509,40650940,432,432
fakechr2	TranscriptID=XM_010095870.1:GeneID=21400222:Strand="+"	40659301	40661300	2000	2	430	0.215	fakechr2-40659809-40660141:-0.529941:40659809,40660141,333,333
fakechr2	TranscriptID=XM_010095869.1:GeneID=21400221:Strand="-"	40659633	40661632	2000	1	333	0.1665	fakechr2-40659809-40660141:-0.529941:40659809,40660141,333,333
fakechr2	TranscriptID=XM_010095871.1:GeneID=21400223:Strand="-"	40663509	40665508	2000	1	90	0.045	fakechr2-40664126-40664215:-0.714200:40664126,40664215,90,90
fakechr2	TranscriptID=XM_010095882.1:GeneID=21400234:Strand="-"	40745751	40747750	2000	1	47	0.0235	fakechr2-40746789-40746835:-0.185889:40746789,40746835,47,47
fakechr2	TranscriptID=XM_010095908.1:GeneID=21399789:Strand="+"	41145872	41147871	2000	1	176	0.088	fakechr2-41147012-41147187:0.352394:41147012,41147187,176,176
fakechr2	TranscriptID=XM_010095916.1:GeneID=21399797:Strand="+"	41195336	41197335	2000	1	119	0.0595	fakechr2-41196427-41196545:-0.410551:41196427,41196545,119,119
fakechr2	TranscriptID=XM_010095929.1:GeneID=21389024:Strand="+"	41393004	41395003	2000	1	32	0.016	fakechr2-41393960-41393991:-0.229556:41393960,41393991,32,32
fakechr2	TranscriptID=XM_010095945.1:GeneID=21385562:Strand="+"	41555691	41557690	2000	1	48	0.024	fakechr2-41556212-41556259:0.166733:41556212,41556259,48,48
fakechr2	TranscriptID=XM_010096003.1:GeneID=21384547:Strand="+"	42592107	42594106	2000	4	254	0.127	fakechr2-42593609-42593747:0.284497:42593609,42593747,139,139
fakechr2	TranscriptID=XM_010096005.1:GeneID=21384549:Strand="-"	42605621	42607620	2000	1	47	0.0235	fakechr2-42605784-42605830:-0.215267:42605784,42605830,47,47
fakechr2	TranscriptID=XM_010096015.1:GeneID=21391125:Strand="+"	42717601	42719600	2000	2	56	0.028	fakechr2-42718064-42718104:0.403733:42718064,42718104,41,41
fakechr2	TranscriptID=XM_010096023.1:GeneID=21391133:Strand="-"	42782284	42784283	2000	1	125	0.0625	fakechr2-42784147-42784271:-0.241601:42784147,42784271,125,125
fakechr2	TranscriptID=XM_010096033.1:GeneID=21391143:Strand="+"	42853727	42855726	2000	1	19	0.0095	fakechr2-42855708-42855784:0.276415:42855708,42855784,77,19
fakechr2	TranscriptID=XM_010096044.1:GeneID=21384514:Strand="+"	42990422	42992421	2000	6	177	0.0885	fakechr2-42991991-42992033:0.374333:42991991,42992033,43,43
fakechr2	TranscriptID=XM_010096045.1:GeneID=21384515:Strand="+"	42990949	42992948	2000	8	233	0.1165	fakechr2-42991991-42992033:0.374333:42991991,42992033,43,43
fakechr2	TranscriptID=XM_010096056.1:GeneID=21386498:Strand="+"	43093858	43095857	2000	1	443	0.2215	fakechr2-43095415-43095895:0.408749:43095415,43095895,481,443
fakechr2	TranscriptID=XM_010096075.1:GeneID=21391636:Strand="+"	43281605	43283604	2000	1	15	0.0075	fakechr2-43282811-43282825:-0.221690:43282811,43282825,15,15
fakechr2	TranscriptID=XM_010096123.1:GeneID=21401756:Strand="-"	43803677	43805676	2000	1	39	0.0195	fakechr2-43805638-43805686:0.519867:43805638,43805686,49,39
fakechr2	TranscriptID=XM_010096124.1:GeneID=21401757:Strand="+"	43803699	43805698	2000	1	49	0.0245	fakechr2-43805638-43805686:0.519867:43805638,43805686,49,49
fakechr2	TranscriptID=XM_010096126.1:GeneID=21401759:Strand="+"	43851598	43853597	2000	2	242	0.121	fakechr2-43851712-43851930:-0.381071:43851712,43851930,219,219
fakechr2	TranscriptID=XM_010096138.1:GeneID=21401771:Strand="-"	43996565	43998564	2000	2	164	0.082	fakechr2-43998026-43998123:0.223688:43998026,43998123,98,98
fakechr2	TranscriptID=XM_010096139.1:GeneID=21401772:Strand="-"	44000394	44002393	2000	1	416	0.208	fakechr2-43999195-44000809:-0.250667:43999195,44000809,1615,416
fakechr2	TranscriptID=XM_010096151.1:GeneID=21384696:Strand="-"	44095842	44097841	2000	1	63	0.0315	fakechr2-44097126-44097188:-0.421600:44097126,44097188,63,63
fakechr2	TranscriptID=XM_010096153.1:GeneID=21384698:Strand="-"	44104553	44106552	2000	1	42	0.021	fakechr2-44106511-44106583:0.393654:44106511,44106583,73,42
fakechr2	TranscriptID=XM_010096154.1:GeneID=21384699:Strand="+"	44105674	44107673	2000	1	73	0.0365	fakechr2-44106511-44106583:0.393654:44106511,44106583,73,73
fakechr2	TranscriptID=XM_010096170.1:GeneID=21407489:Strand="-"	44361432	44363431	2000	1	134	0.067	fakechr2-44363298-44363445:0.582552:44363298,44363445,148,134
fakechr2	TranscriptID=XM_010096171.1:GeneID=21407490:Strand="-"	44362453	44364452	2000	1	148	0.074	fakechr2-44363298-44363445:0.582552:44363298,44363445,148,148
fakechr2	TranscriptID=XM_010096184.1:GeneID=21407503:Strand="-"	44442637	44444636	2000	1	71	0.0355	fakechr2-44444128-44444198:-0.714589:44444128,44444198,71,71
fakechr2	TranscriptID=XM_010096202.1:GeneID=21407521:Strand="-"	44608207	44610206	2000	1	146	0.073	fakechr2-44608905-44609050:0.298522:44608905,44609050,146,146
fakechr2	TranscriptID=XM_010096230.1:GeneID=21407550:Strand="+"	44786319	44788318	2000	1	23	0.0115	fakechr2-44787175-44787197:0.214375:44787175,44787197,23,23
fakechr2	TranscriptID=XM_010096239.1:GeneID=21407559:Strand="+"	44833206	44835205	2000	1	138	0.069	fakechr2-44833458-44833595:-0.460432:44833458,44833595,138,138
fakechr2	TranscriptID=XM_010096257.1:GeneID=21407577:Strand="-"	45046006	45048005	2000	1	101	0.0505	fakechr2-45047448-45047548:-0.294777:45047448,45047548,101,101
fakechr2	TranscriptID=XM_010096260.1:GeneID=21407580:Strand="+"	45073496	45075495	2000	1	24	0.012	fakechr2-45075472-45075625:-0.166000:45075472,45075625,154,24
fakechr2	TranscriptID=XM_010096269.1:GeneID=21407589:Strand="+"	45134887	45136886	2000	1	34	0.017	fakechr2-45134995-45135028:0.302000:45134995,45135028,34,34
fakechr2	TranscriptID=XM_010096277.1:GeneID=21407597:Strand="+"	45178135	45180134	2000	1	430	0.215	fakechr2-45178042-45178564:-0.433016:45178042,45178564,523,430
fakechr2	TranscriptID=XM_010096298.1:GeneID=21393160:Strand="-"	45341072	45343071	2000	1	118	0.059	fakechr2-45342801-45342918:0.233337:45342801,45342918,118,118
fakechr2	TranscriptID=XM_010096303.1:GeneID=21393165:Strand="-"	45366522	45368521	2000	2	58	0.029	fakechr2-45366557-45366596:-0.254905:45366557,45366596,40,40
fakechr2	TranscriptID=XM_010096304.1:GeneID=21393166:Strand="-"	45366880	45368879	2000	1	18	0.009	fakechr2-45367725-45367742:0.367357:45367725,45367742,18,18
fakechr2	TranscriptID=XM_010096315.1:GeneID=21393177:Strand="-"	45461201	45463200	2000	1	41	0.0205	fakechr2-45462437-45462477:0.471500:45462437,45462477,41,41
fakechr2	TranscriptID=XM_010096318.1:GeneID=21393180:Strand="+"	45501626	45503625	2000	1	133	0.0665	fakechr2-45501897-45502029:0.373848:45501897,45502029,133,133
fakechr2	TranscriptID=XM_010096327.1:GeneID=21393189:Strand="-"	45566972	45568971	2000	1	229	0.1145	fakechr2-45568418-45568646:0.261133:45568418,45568646,229,229
fakechr2	TranscriptID=XM_010096329.1:GeneID=21393191:Strand="-"	45576183	45578182	2000	1	34	0.017	fakechr2-45577147-45577180:0.248600:45577147,45577180,34,34
fakechr2	TranscriptID=XM_010096336.1:GeneID=21393198:Strand="+"	45620515	45622514	2000	1	5	0.0025	fakechr2-45620207-45620519:-0.367676:45620207,45620519,313,5
fakechr2	TranscriptID=XM_010096337.1:GeneID=21393199:Strand="+"	45626414	45628413	2000	2	154	0.077	fakechr2-45626722-45626822:0.530709:45626722,45626822,101,101
fakechr2	TranscriptID=XM_010096352.1:GeneID=21392237:Strand="+"	45887570	45889569	2000	1	62	0.031	fakechr2-45889386-45889447:0.402943:45889386,45889447,62,62
fakechr2	TranscriptID=XM_010096402.1:GeneID=21386561:Strand="+"	46571687	46573686	2000	1	127	0.0635	fakechr2-46571831-46571957:0.277778:46571831,46571957,127,127
fakechr2	TranscriptID=XM_010096403.1:GeneID=21386562:Strand="+"	46573569	46575568	2000	1	41	0.0205	fakechr2-46573897-46573937:-0.420380:46573897,46573937,41,41
fakechr2	TranscriptID=XM_010096405.1:GeneID=21386564:Strand="+"	46580496	46582495	2000	1	73	0.0365	fakechr2-46581249-46581321:0.339251:46581249,46581321,73,73
fakechr2	TranscriptID=XM_010096407.1:GeneID=21386566:Strand="+"	46587666	46589665	2000	1	21	0.0105	fakechr2-46587938-46587958:0.308200:46587938,46587958,21,21
fakechr2	TranscriptID=XM_010096408.1:GeneID=21386567:Strand="+"	46588587	46590586	2000	1	65	0.0325	fakechr2-46590522-46590787:0.275937:46590522,46590787,266,65
fakechr2	TranscriptID=XM_010096425.1:GeneID=21387128:Strand="+"	46852012	46854011	2000	1	77	0.0385	fakechr2-46851948-46852088:0.257247:46851948,46852088,141,77
fakechr2	TranscriptID=XM_010096433.1:GeneID=21402860:Strand="+"	47061804	47063803	2000	1	261	0.1305	fakechr2-47062551-47062811:0.771328:47062551,47062811,261,261
fakechr2	TranscriptID=XM_010096435.1:GeneID=21402862:Strand="+"	47066651	47068650	2000	2	141	0.0705	fakechr2-47068569-47068759:0.188875:47068569,47068759,191,82
fakechr2	TranscriptID=XM_010096436.1:GeneID=21402863:Strand="+"	47073179	47075178	2000	1	48	0.024	fakechr2-47073782-47073829:0.675362:47073782,47073829,48,48
fakechr2	TranscriptID=XM_010096445.1:GeneID=21402872:Strand="-"	47222775	47224774	2000	1	128	0.064	fakechr2-47223829-47223956:0.351470:47223829,47223956,128,128
fakechr2	TranscriptID=XM_010096473.1:GeneID=21402900:Strand="-"	47498521	47500520	2000	1	87	0.0435	fakechr2-47500213-47500299:0.281810:47500213,47500299,87,87
fakechr2	TranscriptID=XM_010096491.1:GeneID=21384841:Strand="-"	47819004	47821003	2000	2	233	0.1165	fakechr2-47819996-47820147:0.718302:47819996,47820147,152,152
fakechr2	TranscriptID=XM_010096510.1:GeneID=21394646:Strand="-"	48017594	48019593	2000	1	169	0.0845	fakechr2-48017587-48017762:-0.400262:48017587,48017762,176,169
fakechr2	TranscriptID=XM_010096522.1:GeneID=21394658:Strand="+"	48168736	48170735	2000	1	120	0.06	fakechr2-48170077-48170196:0.169719:48170077,48170196,120,120
fakechr2	TranscriptID=XM_010096523.1:GeneID=21394659:Strand="+"	48191044	48193043	2000	1	23	0.0115	fakechr2-48192892-48192914:0.692400:48192892,48192914,23,23
fakechr2	TranscriptID=XM_010096528.1:GeneID=21399459:Strand="-"	48251833	48253832	2000	3	188	0.094	fakechr2-48253724-48253848:0.392667:48253724,48253848,125,109
fakechr2	TranscriptID=XM_010096529.1:GeneID=21399460:Strand="-"	48255717	48257716	2000	1	90	0.045	fakechr2-48257438-48257527:-0.240648:48257438,48257527,90,90
fakechr2	TranscriptID=XM_010096554.1:GeneID=21399485:Strand="-"	48537956	48539955	2000	1	89	0.0445	fakechr2-48539697-48539785:-0.801400:48539697,48539785,89,89
fakechr2	TranscriptID=XM_010096570.1:GeneID=21399501:Strand="-"	48656640	48658639	2000	1	11	0.0055	fakechr2-48657390-48657400:-0.139130:48657390,48657400,11,11
fakechr2	TranscriptID=XM_010096572.1:GeneID=21399503:Strand="-"	48665432	48667431	2000	1	152	0.076	fakechr2-48667280-48667579:0.507006:48667280,48667579,300,152
fakechr2	TranscriptID=XM_010096573.1:GeneID=21399504:Strand="-"	48669651	48671650	2000	2	1193	0.5965	fakechr2-48670805-48671948:0.148476:48670805,48671948,1144,846
fakechr2	TranscriptID=XM_010096574.1:GeneID=21399505:Strand="-"	48671010	48673009	2000	1	939	0.4695	fakechr2-48670805-48671948:0.148476:48670805,48671948,1144,939
fakechr2	TranscriptID=XM_010096575.1:GeneID=21399506:Strand="-"	48671792	48673791	2000	1	157	0.0785	fakechr2-48670805-48671948:0.148476:48670805,48671948,1144,157
fakechr2	TranscriptID=XM_010096581.1:GeneID=21399512:Strand="+"	48701204	48703203	2000	1	288	0.144	fakechr2-48701933-48702220:0.231498:48701933,48702220,288,288
fakechr2	TranscriptID=XM_010096589.1:GeneID=21405450:Strand="+"	48761967	48763966	2000	1	350	0.175	fakechr2-48762920-48763269:0.261652:48762920,48763269,350,350
fakechr2	TranscriptID=XM_010096625.1:GeneID=21405486:Strand="+"	49219882	49221881	2000	3	311	0.1555	fakechr2-49220944-49221096:-0.258600:49220944,49221096,153,153
fakechr2	TranscriptID=XM_010096652.1:GeneID=21383965:Strand="-"	49616317	49618316	2000	2	223	0.1115	fakechr2-49617831-49617993:-0.387333:49617831,49617993,163,163
fakechr2	TranscriptID=XM_010096656.1:GeneID=21386550:Strand="-"	49646798	49648797	2000	1	96	0.048	fakechr2-49648657-49648752:0.660200:49648657,49648752,96,96
fakechr2	TranscriptID=XM_010096666.1:GeneID=21390255:Strand="-"	49751417	49753416	2000	1	95	0.0475	fakechr2-49752328-49752422:-0.200451:49752328,49752422,95,95
fakechr2	TranscriptID=XM_010096677.1:GeneID=21390266:Strand="+"	49815246	49817245	2000	1	78	0.039	fakechr2-49816258-49816335:0.370921:49816258,49816335,78,78
fakechr2	TranscriptID=XM_010096686.1:GeneID=21390275:Strand="+"	49915520	49917519	2000	2	97	0.0485	fakechr2-49915840-49915901:0.172733:49915840,49915901,62,62
fakechr2	TranscriptID=XM_010096691.1:GeneID=21390280:Strand="-"	49935821	49937820	2000	2	156	0.078	fakechr2-49937660-49937761:0.385287:49937660,49937761,102,102
fakechr3	TranscriptID=XM_010096709.1:GeneID=21385335:Strand="+"	215089	217088	2000	1	94	0.047	fakechr3-216995-217107:0.388164:216995,217107,113,94
fakechr3	TranscriptID=XM_010096725.1:GeneID=21408995:Strand="+"	411150	413149	2000	1	233	0.1165	fakechr3-412087-412319:0.196458:412087,412319,233,233
fakechr3	TranscriptID=XM_010096733.1:GeneID=21409003:Strand="+"	494549	496548	2000	1	49	0.0245	fakechr3-496500-496570:0.565867:496500,496570,71,49
fakechr3	TranscriptID=XM_010096732.1:GeneID=21409002:Strand="-"	495114	497113	2000	3	358	0.179	fakechr3-496584-496754:-0.473000:496584,496754,171,171
fakechr3	TranscriptID=XM_010096742.1:GeneID=21409012:Strand="+"	697492	699491	2000	1	99	0.0495	fakechr3-698383-698481:0.581678:698383,698481,99,99
fakechr3	TranscriptID=XM_010096744.1:GeneID=21409014:Strand="-"	745536	747535	2000	1	82	0.041	fakechr3-745388-745617:-0.480500:745388,745617,230,82
fakechr3	TranscriptID=XM_010096747.1:GeneID=21409017:Strand="+"	805062	807061	2000	2	1211	0.6055	fakechr3-804917-805739:0.222855:804917,805739,823,678
fakechr3	TranscriptID=XM_010096770.1:GeneID=21409040:Strand="+"	1192383	1194382	2000	1	33	0.0165	fakechr3-1192676-1192708:0.621269:1192676,1192708,33,33
fakechr3	TranscriptID=XM_010096790.1:GeneID=21409060:Strand="+"	1403706	1405705	2000	1	119	0.0595	fakechr3-1404570-1404688:-0.445926:1404570,1404688,119,119
fakechr3	TranscriptID=XM_010096796.1:GeneID=21409066:Strand="+"	1474939	1476938	2000	1	60	0.03	fakechr3-1476100-1476159:0.520667:1476100,1476159,60,60
fakechr3	TranscriptID=XM_010096810.1:GeneID=21398698:Strand="-"	1666845	1668844	2000	1	62	0.031	fakechr3-1668415-1668476:0.106067:1668415,1668476,62,62
fakechr3	TranscriptID=XM_010096831.1:GeneID=21398719:Strand="-"	1887983	1889982	2000	1	28	0.014	fakechr3-1888159-1888186:0.134681:1888159,1888186,28,28
fakechr3	TranscriptID=XM_010096832.1:GeneID=21398720:Strand="-"	1891187	1893186	2000	1	86	0.043	fakechr3-1891426-1891511:-0.458209:1891426,1891511,86,86
fakechr3	TranscriptID=XM_010096836.1:GeneID=21398724:Strand="+"	1910031	1912030	2000	2	56	0.028	fakechr3-1910653-1910681:0.544533:1910653,1910681,29,29
fakechr3	TranscriptID=XM_010096835.1:GeneID=21398723:Strand="-"	1911007	1913006	2000	3	140	0.07	fakechr3-1912635-1912696:0.412926:1912635,1912696,62,62
fakechr3	TranscriptID=XM_010096848.1:GeneID=21398736:Strand="-"	1993744	1995743	2000	1	12	0.006	fakechr3-1995456-1995467:-0.217067:1995456,1995467,12,12
fakechr3	TranscriptID=XM_010096852.1:GeneID=21398740:Strand="+"	2014968	2016967	2000	1	44	0.022	fakechr3-2015265-2015308:-0.120526:2015265,2015308,44,44
fakechr3	TranscriptID=XM_010096853.1:GeneID=21398741:Strand="+"	2020212	2022211	2000	1	40	0.02	fakechr3-2022138-2022177:-0.186333:2022138,2022177,40,40
fakechr3	TranscriptID=XM_010096855.1:GeneID=21398743:Strand="-"	2032624	2034623	2000	2	55	0.0275	fakechr3-2034234-2034264:0.407533:2034234,2034264,31,31
fakechr3	TranscriptID=XM_010096879.1:GeneID=21388693:Strand="-"	2470104	2472103	2000	1	85	0.0425	fakechr3-2471799-2471883:0.138306:2471799,2471883,85,85
fakechr3	TranscriptID=XM_010096882.1:GeneID=21388696:Strand="+"	2484512	2486511	2000	1	183	0.0915	fakechr3-2484975-2485157:-0.417721:2484975,2485157,183,183
fakechr3	TranscriptID=XM_010096896.1:GeneID=21392093:Strand="-"	2697641	2699640	2000	1	105	0.0525	fakechr3-2697621-2697745:0.486172:2697621,2697745,125,105
fakechr3	TranscriptID=XM_010096908.1:GeneID=21387443:Strand="+"	2842482	2844481	2000	1	35	0.0175	fakechr3-2843615-2843649:0.409333:2843615,2843649,35,35
fakechr3	TranscriptID=XM_010096907.1:GeneID=21387442:Strand="-"	2843756	2845755	2000	1	37	0.0185	fakechr3-2844974-2845010:-0.585852:2844974,2845010,37,37
fakechr3	TranscriptID=XM_010096909.1:GeneID=21387444:Strand="-"	2847764	2849763	2000	1	36	0.018	fakechr3-2848026-2848061:0.247867:2848026,2848061,36,36
fakechr3	TranscriptID=XM_010096912.1:GeneID=21387447:Strand="+"	2853721	2855720	2000	1	56	0.028	fakechr3-2854135-2854190:-0.344862:2854135,2854190,56,56
fakechr3	TranscriptID=XM_010096913.1:GeneID=21387448:Strand="-"	2865324	2867323	2000	1	94	0.047	fakechr3-2866697-2866790:-0.358200:2866697,2866790,94,94
fakechr3	TranscriptID=XM_010096915.1:GeneID=21387450:Strand="+"	2868339	2870338	2000	3	511	0.2555	fakechr3-2868436-2868915:-0.343333:2868436,2868915,480,480
fakechr3	TranscriptID=XM_010096922.1:GeneID=21386329:Strand="+"	2936100	2938099	2000	2	289	0.1445	fakechr3-2936133-2936419:-0.391933:2936133,2936419,287,287
fakechr3	TranscriptID=XM_010097002.1:GeneID=21385497:Strand="+"	3834167	3836166	2000	1	19	0.0095	fakechr3-3834403-3834421:-0.290133:3834403,3834421,19,19
fakechr3	TranscriptID=XM_010097012.1:GeneID=21392620:Strand="-"	3935220	3937219	2000	1	45	0.0225	fakechr3-3936680-3936724:-0.170212:3936680,3936724,45,45
fakechr3	TranscriptID=XM_010097054.1:GeneID=21394169:Strand="+"	4350318	4352317	2000	2	217	0.1085	fakechr3-4352045-4352159:0.340564:4352045,4352159,115,115
fakechr3	TranscriptID=XM_010097055.1:GeneID=21394170:Strand="+"	4353134	4355133	2000	1	257	0.1285	fakechr3-4353000-4353390:0.417524:4353000,4353390,391,257
fakechr3	TranscriptID=XM_010097056.1:GeneID=21394171:Strand="+"	4358346	4360345	2000	3	616	0.308	fakechr3-4359085-4359410:0.434370:4359085,4359410,326,326
fakechr3	TranscriptID=XM_010097089.1:GeneID=21396251:Strand="-"	4667560	4669559	2000	1	45	0.0225	fakechr3-4668863-4668907:-0.150000:4668863,4668907,45,45
fakechr3	TranscriptID=XM_010097092.1:GeneID=21396254:Strand="-"	4689398	4691397	2000	3	156	0.078	fakechr3-4690208-4690326:0.271567:4690208,4690326,119,119
fakechr3	TranscriptID=XM_010097143.1:GeneID=21396575:Strand="-"	5390895	5392894	2000	1	296	0.148	fakechr3-5392338-5392633:0.367197:5392338,5392633,296,296
fakechr3	TranscriptID=XM_010097167.1:GeneID=21398014:Strand="+"	5604616	5606615	2000	1	20	0.01	fakechr3-5606057-5606076:-0.335500:5606057,5606076,20,20
fakechr3	TranscriptID=XM_010097173.1:GeneID=21398020:Strand="+"	5670905	5672904	2000	2	84	0.042	fakechr3-5672057-5672116:-0.667371:5672057,5672116,60,60
fakechr3	TranscriptID=XM_010097174.1:GeneID=21398021:Strand="-"	5689308	5691307	2000	1	38	0.019	fakechr3-5690782-5690819:0.377000:5690782,5690819,38,38
fakechr3	TranscriptID=XM_010097183.1:GeneID=21398030:Strand="-"	5761385	5763384	2000	1	41	0.0205	fakechr3-5763167-5763207:0.534833:5763167,5763207,41,41
fakechr3	TranscriptID=XM_010097187.1:GeneID=21398034:Strand="-"	5787600	5789599	2000	1	60	0.03	fakechr3-5788577-5788636:0.296400:5788577,5788636,60,60
fakechr3	TranscriptID=XM_010097197.1:GeneID=21398044:Strand="+"	5870930	5872929	2000	3	193	0.0965	fakechr3-5872106-5872207:0.228057:5872106,5872207,102,102
fakechr3	TranscriptID=XM_010097202.1:GeneID=21398049:Strand="-"	5900025	5902024	2000	1	43	0.0215	fakechr3-5901982-5902079:-0.414125:5901982,5902079,98,43
fakechr3	TranscriptID=XM_010097204.1:GeneID=21398051:Strand="-"	5907856	5909855	2000	1	19	0.0095	fakechr3-5907773-5907874:-0.296067:5907773,5907874,102,19
fakechr3	TranscriptID=XM_010097212.1:GeneID=21398059:Strand="-"	5986860	5988859	2000	1	967	0.4835	fakechr3-5986895-5987861:-0.419031:5986895,5987861,967,967
fakechr3	TranscriptID=XM_010097228.1:GeneID=21399076:Strand="+"	6296435	6298434	2000	2	72	0.036	fakechr3-6298043-6298081:-0.356533:6298043,6298081,39,39
fakechr3	TranscriptID=XM_010097230.1:GeneID=21399078:Strand="+"	6300061	6302060	2000	1	179	0.0895	fakechr3-6301650-6301828:0.291099:6301650,6301828,179,179
fakechr3	TranscriptID=XM_010097229.1:GeneID=21399077:Strand="-"	6301238	6303237	2000	1	179	0.0895	fakechr3-6301650-6301828:0.291099:6301650,6301828,179,179
fakechr3	TranscriptID=XM_010097246.1:GeneID=21399094:Strand="+"	6495849	6497848	2000	2	268	0.134	fakechr3-6495834-6496077:0.606786:6495834,6496077,244,229
fakechr3	TranscriptID=XM_010097271.1:GeneID=21390693:Strand="-"	6764700	6766699	2000	1	44	0.022	fakechr3-6765380-6765423:0.384667:6765380,6765423,44,44
fakechr3	TranscriptID=XM_010097276.1:GeneID=21390816:Strand="-"	6822670	6824669	2000	1	41	0.0205	fakechr3-6822888-6822928:0.602333:6822888,6822928,41,41
fakechr3	TranscriptID=XM_010097295.1:GeneID=21390835:Strand="+"	6992315	6994314	2000	2	208	0.104	fakechr3-6992835-6992972:-0.469073:6992835,6992972,138,138
fakechr3	TranscriptID=XM_010097304.1:GeneID=21390844:Strand="-"	7036382	7038381	2000	1	45	0.0225	fakechr3-7037431-7037475:-0.535267:7037431,7037475,45,45
fakechr3	TranscriptID=XM_010097317.1:GeneID=21389864:Strand="+"	7244772	7246771	2000	1	90	0.045	fakechr3-7244788-7244877:0.375656:7244788,7244877,90,90
fakechr3	TranscriptID=XM_010097322.1:GeneID=21383910:Strand="+"	7320486	7322485	2000	1	58	0.029	fakechr3-7322428-7322517:0.578733:7322428,7322517,90,58
fakechr3	TranscriptID=XM_010097325.1:GeneID=21387252:Strand="+"	7347729	7349728	2000	2	34	0.017	fakechr3-7348491-7348515:-0.485133:7348491,7348515,25,25
fakechr3	TranscriptID=XM_010097343.1:GeneID=21392155:Strand="-"	7549088	7551087	2000	1	162	0.081	fakechr3-7550095-7550256:-0.348963:7550095,7550256,162,162
fakechr3	TranscriptID=XM_010097344.1:GeneID=21392156:Strand="+"	7580831	7582830	2000	3	1654	0.827	fakechr3-7581441-7582523:0.304461:7581441,7582523,1083,1083
fakechr3	TranscriptID=XM_010097354.1:GeneID=21392166:Strand="+"	7748730	7750729	2000	1	413	0.2065	fakechr3-7749931-7750343:-0.278550:7749931,7750343,413,413
fakechr3	TranscriptID=XM_010097370.1:GeneID=21395469:Strand="+"	7933989	7935988	2000	1	137	0.0685	fakechr3-7934681-7934817:0.389320:7934681,7934817,137,137
fakechr3	TranscriptID=XM_010097373.1:GeneID=21395472:Strand="+"	7988830	7990829	2000	1	26	0.013	fakechr3-7989868-7989893:-0.127582:7989868,7989893,26,26
fakechr3	TranscriptID=XM_010097378.1:GeneID=21395477:Strand="-"	8023179	8025178	2000	1	461	0.2305	fakechr3-8023558-8024018:-0.416959:8023558,8024018,461,461
fakechr3	TranscriptID=XM_010097379.1:GeneID=21395478:Strand="-"	8042420	8044419	2000	1	32	0.016	fakechr3-8043489-8043520:0.542542:8043489,8043520,32,32
fakechr3	TranscriptID=XM_010097415.1:GeneID=21386250:Strand="-"	8552198	8554197	2000	1	131	0.0655	fakechr3-8553140-8553270:0.333218:8553140,8553270,131,131
fakechr3	TranscriptID=XM_010097423.1:GeneID=21385965:Strand="-"	8647445	8649444	2000	1	27	0.0135	fakechr3-8647035-8647471:-0.434400:8647035,8647471,437,27
fakechr3	TranscriptID=XM_010097428.1:GeneID=21386881:Strand="+"	8719687	8721686	2000	1	195	0.0975	fakechr3-8720493-8720687:-0.162316:8720493,8720687,195,195
fakechr3	TranscriptID=XM_010097438.1:GeneID=21386891:Strand="+"	8778221	8780220	2000	1	7	0.0035	fakechr3-8778199-8778227:-0.609812:8778199,8778227,29,7
fakechr3	TranscriptID=XM_010097442.1:GeneID=21386895:Strand="-"	8799510	8801509	2000	1	10	0.005	fakechr3-8801394-8801403:0.277933:8801394,8801403,10,10
fakechr3	TranscriptID=XM_010097474.1:GeneID=21400574:Strand="+"	9148292	9150291	2000	1	56	0.028	fakechr3-9150236-9150305:0.212232:9150236,9150305,70,56
fakechr3	TranscriptID=XM_010097509.1:GeneID=21404989:Strand="+"	9543338	9545337	2000	1	38	0.019	fakechr3-9544576-9544613:-0.320800:9544576,9544613,38,38
fakechr3	TranscriptID=XM_010097524.1:GeneID=21405004:Strand="-"	9623048	9625047	2000	1	57	0.0285	fakechr3-9624368-9624424:-0.357923:9624368,9624424,57,57
fakechr3	TranscriptID=XM_010097601.1:GeneID=21391671:Strand="+"	10520509	10522508	2000	1	54	0.027	fakechr3-10520869-10520922:-0.386366:10520869,10520922,54,54
fakechr3	TranscriptID=XM_010097603.1:GeneID=21391673:Strand="+"	10526240	10528239	2000	1	307	0.1535	fakechr3-10526929-10527235:0.305302:10526929,10527235,307,307
fakechr3	TranscriptID=XM_010097609.1:GeneID=21391679:Strand="-"	10590601	10592600	2000	1	463	0.2315	fakechr3-10590572-10591063:0.691667:10590572,10591063,492,463
fakechr3	TranscriptID=XM_010097668.1:GeneID=21406711:Strand="-"	11146515	11148514	2000	1	90	0.045	fakechr3-11147506-11147595:0.346200:11147506,11147595,90,90
fakechr3	TranscriptID=XM_010097684.1:GeneID=21406727:Strand="+"	11294431	11296430	2000	1	26	0.013	fakechr3-11295119-11295144:-0.660200:11295119,11295144,26,26
fakechr3	TranscriptID=XM_010097724.1:GeneID=21392040:Strand="+"	11719359	11721358	2000	3	85	0.0425	fakechr3-11719843-11719895:-0.284067:11719843,11719895,53,53
fakechr3	TranscriptID=XM_010097725.1:GeneID=21392041:Strand="-"	11731946	11733945	2000	1	259	0.1295	fakechr3-11732512-11732770:-0.421200:11732512,11732770,259,259
fakechr3	TranscriptID=XM_010097726.1:GeneID=21392042:Strand="-"	11732701	11734700	2000	1	70	0.035	fakechr3-11732512-11732770:-0.421200:11732512,11732770,259,70
fakechr3	TranscriptID=XM_010097729.1:GeneID=21392045:Strand="+"	11766914	11768913	2000	1	18	0.009	fakechr3-11767470-11767487:0.758000:11767470,11767487,18,18
fakechr3	TranscriptID=XM_010097735.1:GeneID=21392051:Strand="-"	11803867	11805866	2000	1	58	0.029	fakechr3-11803694-11803924:-0.250595:11803694,11803924,231,58
fakechr3	TranscriptID=XM_010097747.1:GeneID=21392063:Strand="+"	11869530	11871529	2000	1	50	0.025	fakechr3-11871480-11871564:-0.352799:11871480,11871564,85,50
fakechr3	TranscriptID=XM_010097749.1:GeneID=21392065:Strand="+"	11883669	11885668	2000	1	115	0.0575	fakechr3-11883655-11883783:-0.326533:11883655,11883783,129,115
fakechr3	TranscriptID=XM_010097799.1:GeneID=21395669:Strand="-"	12749676	12751675	2000	1	21	0.0105	fakechr3-12751098-12751118:-0.414714:12751098,12751118,21,21
fakechr3	TranscriptID=XM_010097805.1:GeneID=21395675:Strand="-"	12869641	12871640	2000	1	106	0.053	fakechr3-12870299-12870404:0.319442:12870299,12870404,106,106
fakechr3	TranscriptID=XM_010097808.1:GeneID=21395678:Strand="+"	12884001	12886000	2000	1	19	0.0095	fakechr3-12885982-12886041:0.420666:12885982,12886041,60,19
fakechr3	TranscriptID=XM_010097817.1:GeneID=21395687:Strand="-"	12963343	12965342	2000	2	100	0.05	fakechr3-12964824-12964892:-0.290645:12964824,12964892,69,69
fakechr3	TranscriptID=XM_010097824.1:GeneID=21395694:Strand="+"	13011416	13013415	2000	1	187	0.0935	fakechr3-13011349-13011602:0.346332:13011349,13011602,254,187
fakechr3	TranscriptID=XM_010097826.1:GeneID=21386187:Strand="+"	13033686	13035685	2000	1	346	0.173	fakechr3-13034413-13034758:0.944911:13034413,13034758,346,346
fakechr3	TranscriptID=XM_010097848.1:GeneID=21388896:Strand="-"	13264807	13266806	2000	1	102	0.051	fakechr3-13266378-13266479:0.155583:13266378,13266479,102,102
fakechr3	TranscriptID=XM_010097851.1:GeneID=21388899:Strand="-"	13282052	13284051	2000	2	79	0.0395	fakechr3-13282740-13282783:-0.286939:13282740,13282783,44,44
fakechr3	TranscriptID=XM_010097857.1:GeneID=21388905:Strand="-"	13302933	13304932	2000	1	46	0.023	fakechr3-13304276-13304321:-0.101742:13304276,13304321,46,46
fakechr3	TranscriptID=XM_010097867.1:GeneID=21409537:Strand="-"	13461649	13463648	2000	1	60	0.03	fakechr3-13461699-13461758:0.691745:13461699,13461758,60,60
fakechr3	TranscriptID=XM_010097877.1:GeneID=21409547:Strand="+"	13618908	13620907	2000	2	122	0.061	fakechr3-13619686-13619775:0.801447:13619686,13619775,90,90
fakechr3	TranscriptID=XM_010097876.1:GeneID=21409546:Strand="-"	13619720	13621719	2000	2	88	0.044	fakechr3-13619686-13619775:0.801447:13619686,13619775,90,56
fakechr3	TranscriptID=XM_010097880.1:GeneID=21409550:Strand="-"	13702750	13704749	2000	1	82	0.041	fakechr3-13703508-13703589:-0.297674:13703508,13703589,82,82
fakechr3	TranscriptID=XM_010097898.1:GeneID=21409568:Strand="-"	13881815	13883814	2000	1	18	0.009	fakechr3-13883633-13883650:0.330142:13883633,13883650,18,18
fakechr3	TranscriptID=XM_010097906.1:GeneID=21409576:Strand="+"	13984381	13986380	2000	1	68	0.034	fakechr3-13986035-13986102:0.520400:13986035,13986102,68,68
fakechr3	TranscriptID=XM_010097909.1:GeneID=21409579:Strand="+"	14002304	14004303	2000	2	144	0.072	fakechr3-14002500-14002620:0.209522:14002500,14002620,121,121
fakechr3	TranscriptID=XM_010097917.1:GeneID=21409588:Strand="+"	14111678	14113677	2000	2	366	0.183	fakechr3-14113145-14113415:0.342831:14113145,14113415,271,271
fakechr3	TranscriptID=XM_010097936.1:GeneID=21409607:Strand="+"	14291897	14293896	2000	1	29	0.0145	fakechr3-14291864-14291925:-0.161333:14291864,14291925,62,29
fakechr3	TranscriptID=XM_010097959.1:GeneID=21409630:Strand="-"	14508619	14510618	2000	1	103	0.0515	fakechr3-14508694-14508796:-0.134701:14508694,14508796,103,103
fakechr3	TranscriptID=XM_010097971.1:GeneID=21409642:Strand="+"	14604425	14606424	2000	1	41	0.0205	fakechr3-14604610-14604650:0.855556:14604610,14604650,41,41
fakechr3	TranscriptID=XM_010097972.1:GeneID=21409643:Strand="-"	14611852	14613851	2000	1	166	0.083	fakechr3-14612566-14612731:-0.496292:14612566,14612731,166,166
fakechr3	TranscriptID=XM_010097993.1:GeneID=21409664:Strand="-"	14854618	14856617	2000	1	29	0.0145	fakechr3-14854920-14854948:-0.167517:14854920,14854948,29,29
fakechr3	TranscriptID=XM_010097997.1:GeneID=21409668:Strand="-"	14894573	14896572	2000	1	25	0.0125	fakechr3-14895799-14895823:-0.194020:14895799,14895823,25,25
fakechr3	TranscriptID=XM_010098021.1:GeneID=21403936:Strand="+"	15077196	15079195	2000	2	301	0.1505	fakechr3-15077347-15077566:0.344933:15077347,15077566,220,220
fakechr3	TranscriptID=XM_010098035.1:GeneID=21403950:Strand="-"	15274603	15276602	2000	1	130	0.065	fakechr3-15275534-15275663:-0.101733:15275534,15275663,130,130
fakechr3	TranscriptID=XM_010098041.1:GeneID=21403956:Strand="-"	15317572	15319571	2000	1	143	0.0715	fakechr3-15317708-15317850:-0.230590:15317708,15317850,143,143
fakechr3	TranscriptID=XM_010098061.1:GeneID=21403976:Strand="+"	15468946	15470945	2000	1	21	0.0105	fakechr3-15470642-15470662:-0.212952:15470642,15470662,21,21
fakechr3	TranscriptID=XM_010098062.1:GeneID=21403977:Strand="-"	15477740	15479739	2000	1	56	0.028	fakechr3-15478651-15478706:0.627472:15478651,15478706,56,56
fakechr3	TranscriptID=XM_010098081.1:GeneID=21386868:Strand="+"	15678230	15680229	2000	1	33	0.0165	fakechr3-15679258-15679290:0.231986:15679258,15679290,33,33
fakechr3	TranscriptID=XM_010098080.1:GeneID=21386867:Strand="-"	15679271	15681270	2000	1	20	0.01	fakechr3-15679258-15679290:0.231986:15679258,15679290,33,20
fakechr3	TranscriptID=XM_010098095.1:GeneID=21396265:Strand="+"	15801415	15803414	2000	2	248	0.124	fakechr3-15802558-15802693:0.339881:15802558,15802693,136,136
fakechr3	TranscriptID=XM_010098099.1:GeneID=21396269:Strand="-"	15825119	15827118	2000	3	115	0.0575	fakechr3-15825365-15825432:-0.281067:15825365,15825432,68,68
fakechr3	TranscriptID=XM_010098109.1:GeneID=21396279:Strand="+"	15893073	15895072	2000	1	103	0.0515	fakechr3-15893134-15893236:-0.284687:15893134,15893236,103,103
fakechr3	TranscriptID=XM_010098119.1:GeneID=21396289:Strand="-"	15981548	15983547	2000	2	167	0.0835	fakechr3-15983070-15983180:0.567800:15983070,15983180,111,111
fakechr3	TranscriptID=XM_010098120.1:GeneID=21396290:Strand="-"	15981843	15983842	2000	2	167	0.0835	fakechr3-15983070-15983180:0.567800:15983070,15983180,111,111
fakechr3	TranscriptID=XM_010098124.1:GeneID=21396294:Strand="-"	16010290	16012289	2000	1	24	0.012	fakechr3-16012188-16012211:0.349400:16012188,16012211,24,24
fakechr3	TranscriptID=XM_010098146.1:GeneID=21385932:Strand="+"	16237119	16239118	2000	1	318	0.159	fakechr3-16238468-16238785:0.100908:16238468,16238785,318,318
fakechr3	TranscriptID=XM_010098157.1:GeneID=21386573:Strand="-"	16395077	16397076	2000	1	18	0.009	fakechr3-16396132-16396149:0.105867:16396132,16396149,18,18
fakechr3	TranscriptID=XM_010098182.1:GeneID=21400919:Strand="-"	16685754	16687753	2000	1	194	0.097	fakechr3-16685765-16685958:0.192019:16685765,16685958,194,194
fakechr3	TranscriptID=XM_010098204.1:GeneID=21400941:Strand="+"	16850472	16852471	2000	1	753	0.3765	fakechr3-16850377-16851224:0.247524:16850377,16851224,848,753
fakechr3	TranscriptID=XM_010098226.1:GeneID=21400963:Strand="-"	17048239	17050238	2000	1	33	0.0165	fakechr3-17049814-17049846:0.391133:17049814,17049846,33,33
fakechr3	TranscriptID=XM_010098230.1:GeneID=21400967:Strand="+"	17061917	17063916	2000	2	102	0.051	fakechr3-17063212-17063290:0.517667:17063212,17063290,79,79
fakechr3	TranscriptID=XM_010098242.1:GeneID=21400979:Strand="+"	17194569	17196568	2000	1	22	0.011	fakechr3-17195229-17195250:0.440008:17195229,17195250,22,22
fakechr3	TranscriptID=XM_010098247.1:GeneID=21384631:Strand="+"	17234148	17236147	2000	1	93	0.0465	fakechr3-17235591-17235683:-0.270933:17235591,17235683,93,93
fakechr3	TranscriptID=XM_010098254.1:GeneID=21385455:Strand="-"	17319361	17321360	2000	2	228	0.114	fakechr3-17319666-17319780:-0.247933:17319666,17319780,115,115
fakechr3	TranscriptID=XM_010098265.1:GeneID=21387746:Strand="-"	17417860	17419859	2000	1	128	0.064	fakechr3-17418970-17419097:-0.447091:17418970,17419097,128,128
fakechr3	TranscriptID=XM_010098285.1:GeneID=21408037:Strand="-"	17548050	17550049	2000	1	74	0.037	fakechr3-17549929-17550002:-0.441533:17549929,17550002,74,74
fakechr3	TranscriptID=XM_010098308.1:GeneID=21408060:Strand="-"	17832747	17834746	2000	1	99	0.0495	fakechr3-17833180-17833278:0.670667:17833180,17833278,99,99
fakechr3	TranscriptID=XM_010098311.1:GeneID=21408063:Strand="-"	17854695	17856694	2000	2	390	0.195	fakechr3-17856398-17857009:0.323444:17856398,17857009,612,297
fakechr3	TranscriptID=XM_010098321.1:GeneID=21408073:Strand="-"	17986327	17988326	2000	1	193	0.0965	fakechr3-17988035-17988227:-0.121595:17988035,17988227,193,193
fakechr3	TranscriptID=XM_010098328.1:GeneID=21408080:Strand="+"	18106571	18108570	2000	1	121	0.0605	fakechr3-18106719-18106839:0.308267:18106719,18106839,121,121
fakechr3	TranscriptID=XM_010098329.1:GeneID=21408081:Strand="+"	18110740	18112739	2000	1	43	0.0215	fakechr3-18110642-18110782:0.812038:18110642,18110782,141,43
fakechr3	TranscriptID=XM_010098351.1:GeneID=21408103:Strand="-"	18265119	18267118	2000	1	247	0.1235	fakechr3-18266138-18266384:0.411805:18266138,18266384,247,247
fakechr3	TranscriptID=XM_010098382.1:GeneID=21408134:Strand="+"	18528996	18530995	2000	2	59	0.0295	fakechr3-18529766-18529803:0.565921:18529766,18529803,38,38
fakechr3	TranscriptID=XM_010098391.1:GeneID=21408143:Strand="+"	18579758	18581757	2000	1	46	0.023	fakechr3-18581287-18581332:-0.262267:18581287,18581332,46,46
fakechr3	TranscriptID=XM_010098408.1:GeneID=21408510:Strand="-"	19017412	19019411	2000	1	126	0.063	fakechr3-19018204-19018329:0.124867:19018204,19018329,126,126
fakechr3	TranscriptID=XM_010098426.1:GeneID=21408528:Strand="+"	19263682	19265681	2000	1	158	0.079	fakechr3-19263633-19263839:-0.398373:19263633,19263839,207,158
fakechr3	TranscriptID=XM_010098440.1:GeneID=21408542:Strand="-"	19541760	19543759	2000	1	130	0.065	fakechr3-19543630-19544127:0.128757:19543630,19544127,498,130
fakechr3	TranscriptID=XM_010098441.1:GeneID=21408543:Strand="-"	19543720	19545719	2000	1	408	0.204	fakechr3-19543630-19544127:0.128757:19543630,19544127,498,408
fakechr3	TranscriptID=XM_010098444.1:GeneID=21408546:Strand="-"	19575250	19577249	2000	1	49	0.0245	fakechr3-19575762-19575810:-0.474535:19575762,19575810,49,49
fakechr3	TranscriptID=XM_010098458.1:GeneID=21408560:Strand="-"	19724876	19726875	2000	2	691	0.3455	fakechr3-19723977-19725437:-0.299619:19723977,19725437,1461,562
fakechr3	TranscriptID=XM_010098459.1:GeneID=21408561:Strand="-"	19727353	19729352	2000	1	119	0.0595	fakechr3-19727555-19727673:0.171174:19727555,19727673,119,119
fakechr3	TranscriptID=XM_010098466.1:GeneID=21408568:Strand="+"	19797210	19799209	2000	2	476	0.238	fakechr3-19797700-19798157:0.442233:19797700,19798157,458,458
fakechr3	TranscriptID=XM_010098470.1:GeneID=21408572:Strand="+"	19835858	19837857	2000	1	28	0.014	fakechr3-19837678-19837705:-0.109952:19837678,19837705,28,28
fakechr3	TranscriptID=XM_010098491.1:GeneID=21388265:Strand="+"	20090825	20092824	2000	1	84	0.042	fakechr3-20090900-20090983:-0.478400:20090900,20090983,84,84
fakechr3	TranscriptID=XM_010098508.1:GeneID=21387624:Strand="-"	20328371	20330370	2000	1	97	0.0485	fakechr3-20328976-20329072:-0.372148:20328976,20329072,97,97
fakechr3	TranscriptID=XM_010098524.1:GeneID=21387409:Strand="+"	20513913	20515912	2000	2	100	0.05	fakechr3-20515301-20515359:-0.502214:20515301,20515359,59,59
fakechr3	TranscriptID=XM_010098610.1:GeneID=21391651:Strand="+"	21499355	21501354	2000	1	62	0.031	fakechr3-21500111-21500172:-0.305333:21500111,21500172,62,62
fakechr3	TranscriptID=XM_010098623.1:GeneID=21400726:Strand="+"	21787681	21789680	2000	1	17	0.0085	fakechr3-21789347-21789363:-0.137738:21789347,21789363,17,17
fakechr3	TranscriptID=XM_010098635.1:GeneID=21400738:Strand="-"	21966998	21968997	2000	1	20	0.01	fakechr3-21967325-21967344:-0.515133:21967325,21967344,20,20
fakechr3	TranscriptID=XM_010098637.1:GeneID=21400740:Strand="-"	21975650	21977649	2000	1	28	0.014	fakechr3-21975496-21975677:0.591775:21975496,21975677,182,28
fakechr3	TranscriptID=XM_010098709.1:GeneID=21407654:Strand="-"	23275474	23277473	2000	1	8	0.004	fakechr3-23277033-23277040:-0.136200:23277033,23277040,8,8
fakechr3	TranscriptID=XM_010098710.1:GeneID=21407655:Strand="-"	23277346	23279345	2000	1	74	0.037	fakechr3-23277620-23277693:0.398678:23277620,23277693,74,74
fakechr3	TranscriptID=XM_010098716.1:GeneID=21407661:Strand="+"	23334606	23336605	2000	2	204	0.102	fakechr3-23334719-23334848:-0.561089:23334719,23334848,130,130
fakechr3	TranscriptID=XM_010098727.1:GeneID=21387155:Strand="+"	23459578	23461577	2000	1	217	0.1085	fakechr3-23460687-23460903:0.340733:23460687,23460903,217,217
fakechr3	TranscriptID=XM_010098737.1:GeneID=21387392:Strand="+"	23596565	23598564	2000	1	197	0.0985	fakechr3-23598191-23598387:-0.273819:23598191,23598387,197,197
fakechr3	TranscriptID=XM_010098762.1:GeneID=21402442:Strand="+"	23858773	23860772	2000	1	55	0.0275	fakechr3-23859605-23859659:-0.474048:23859605,23859659,55,55
fakechr3	TranscriptID=XM_010098772.1:GeneID=21402452:Strand="+"	23932088	23934087	2000	1	103	0.0515	fakechr3-23932278-23932380:-0.297249:23932278,23932380,103,103
fakechr3	TranscriptID=XM_010098776.1:GeneID=21402456:Strand="+"	23996492	23998491	2000	1	8	0.004	fakechr3-23998484-23998538:-0.416333:23998484,23998538,55,8
fakechr3	TranscriptID=XM_010098785.1:GeneID=21402465:Strand="-"	24092396	24094395	2000	1	57	0.0285	fakechr3-24094126-24094182:0.481933:24094126,24094182,57,57
fakechr3	TranscriptID=XM_010098809.1:GeneID=21402489:Strand="+"	24309955	24311954	2000	1	149	0.0745	fakechr3-24311540-24311688:-0.304700:24311540,24311688,149,149
fakechr3	TranscriptID=XM_010098822.1:GeneID=21388398:Strand="-"	24503875	24505874	2000	2	64	0.032	fakechr3-24504652-24504693:-0.348417:24504652,24504693,42,42
fakechr3	TranscriptID=XM_010098834.1:GeneID=21408367:Strand="+"	24655343	24657342	2000	1	61	0.0305	fakechr3-24656228-24656288:0.164749:24656228,24656288,61,61
fakechr3	TranscriptID=XM_010098837.1:GeneID=21408370:Strand="-"	24748993	24750992	2000	1	69	0.0345	fakechr3-24750113-24750181:0.831200:24750113,24750181,69,69
fakechr3	TranscriptID=XM_010098843.1:GeneID=21408376:Strand="+"	24867982	24869981	2000	1	51	0.0255	fakechr3-24869916-24869966:-0.133533:24869916,24869966,51,51
fakechr3	TranscriptID=XM_010098849.1:GeneID=21408382:Strand="+"	24895554	24897553	2000	1	24	0.012	fakechr3-24895973-24895996:0.251267:24895973,24895996,24,24
fakechr3	TranscriptID=XM_010098852.1:GeneID=21408385:Strand="+"	24914384	24916383	2000	1	101	0.0505	fakechr3-24915573-24915673:0.360533:24915573,24915673,101,101
fakechr3	TranscriptID=XM_010098853.1:GeneID=21408386:Strand="-"	24923089	24925088	2000	1	93	0.0465	fakechr3-24923620-24923712:0.627778:24923620,24923712,93,93
fakechr3	TranscriptID=XM_010098877.1:GeneID=21408410:Strand="+"	25167266	25169265	2000	1	48	0.024	fakechr3-25168252-25168299:0.308200:25168252,25168299,48,48
fakechr3	TranscriptID=XM_010098880.1:GeneID=21408413:Strand="+"	25184474	25186473	2000	1	233	0.1165	fakechr3-25185057-25185289:0.276093:25185057,25185289,233,233
fakechr3	TranscriptID=XM_010098889.1:GeneID=21408422:Strand="-"	25296475	25298474	2000	1	223	0.1115	fakechr3-25298252-25298879:0.370357:25298252,25298879,628,223
fakechr3	TranscriptID=XM_010098892.1:GeneID=21408425:Strand="-"	25307295	25309294	2000	1	14	0.007	fakechr3-25309136-25309149:0.317267:25309136,25309149,14,14
fakechr3	TranscriptID=XM_010098894.1:GeneID=21408427:Strand="-"	25315436	25317435	2000	1	28	0.014	fakechr3-25317408-25317439:-0.307533:25317408,25317439,32,28
fakechr3	TranscriptID=XM_010098897.1:GeneID=21408430:Strand="-"	25323121	25325120	2000	1	14	0.007	fakechr3-25324775-25324788:0.365477:25324775,25324788,14,14
fakechr3	TranscriptID=XM_010098898.1:GeneID=21408431:Strand="-"	25326785	25328784	2000	1	84	0.042	fakechr3-25326997-25327080:0.533967:25326997,25327080,84,84
fakechr3	TranscriptID=XM_010098900.1:GeneID=21408433:Strand="-"	25336341	25338340	2000	2	190	0.095	fakechr3-25337787-25337944:0.360458:25337787,25337944,158,158
fakechr3	TranscriptID=XM_010098908.1:GeneID=21408441:Strand="-"	25418629	25420628	2000	1	169	0.0845	fakechr3-25419960-25420128:0.451500:25419960,25420128,169,169
fakechr3	TranscriptID=XM_010098931.1:GeneID=21408464:Strand="-"	25623324	25625323	2000	1	91	0.0455	fakechr3-25625156-25625246:0.502292:25625156,25625246,91,91
fakechr3	TranscriptID=XM_010098948.1:GeneID=21408481:Strand="-"	25742306	25744305	2000	1	444	0.222	fakechr3-25743434-25743877:-0.435295:25743434,25743877,444,444
fakechr3	TranscriptID=XM_010098950.1:GeneID=21408483:Strand="-"	25749412	25751411	2000	2	30	0.015	fakechr3-25750735-25750752:0.304000:25750735,25750752,18,18
fakechr3	TranscriptID=XM_010098963.1:GeneID=21408496:Strand="-"	25860806	25862805	2000	1	40	0.02	fakechr3-25862766-25862835:0.107000:25862766,25862835,70,40
fakechr3	TranscriptID=XM_010098965.1:GeneID=21392824:Strand="+"	25894646	25896645	2000	5	859	0.4295	fakechr3-25894852-25895259:-0.232952:25894852,25895259,408,408
fakechr3	TranscriptID=XM_010098984.1:GeneID=21392843:Strand="-"	26050070	26052069	2000	1	172	0.086	fakechr3-26050966-26051137:-0.569292:26050966,26051137,172,172
fakechr3	TranscriptID=XM_010098988.1:GeneID=21392847:Strand="-"	26108518	26110517	2000	1	38	0.019	fakechr3-26110305-26110342:0.475867:26110305,26110342,38,38
fakechr3	TranscriptID=XM_010098991.1:GeneID=21392850:Strand="+"	26116325	26118324	2000	1	262	0.131	fakechr3-26116568-26116829:0.575029:26116568,26116829,262,262
fakechr3	TranscriptID=XM_010098994.1:GeneID=21392853:Strand="+"	26124829	26126828	2000	1	8	0.004	fakechr3-26124933-26124940:-0.164267:26124933,26124940,8,8
fakechr3	TranscriptID=XM_010098998.1:GeneID=21392857:Strand="+"	26140544	26142543	2000	1	34	0.017	fakechr3-26142256-26142289:0.290557:26142256,26142289,34,34
fakechr3	TranscriptID=XM_010099008.1:GeneID=21389440:Strand="-"	26229226	26231225	2000	1	152	0.076	fakechr3-26229302-26229453:0.986571:26229302,26229453,152,152
fakechr3	TranscriptID=XM_010099011.1:GeneID=21389443:Strand="-"	26241877	26243876	2000	1	5	0.0025	fakechr3-26241664-26241881:0.418074:26241664,26241881,218,5
fakechr3	TranscriptID=XM_010099024.1:GeneID=21389456:Strand="+"	26285699	26287698	2000	2	96	0.048	fakechr3-26286175-26286224:-0.290467:26286175,26286224,50,50
fakechr3	TranscriptID=XM_010099025.1:GeneID=21389457:Strand="+"	26322493	26324492	2000	1	174	0.087	fakechr3-26323760-26323933:-0.802148:26323760,26323933,174,174
fakechr3	TranscriptID=XM_010099039.1:GeneID=21393519:Strand="-"	26504815	26506814	2000	1	46	0.023	fakechr3-26506574-26506619:0.334667:26506574,26506619,46,46
fakechr3	TranscriptID=XM_010099048.1:GeneID=21393528:Strand="-"	26578903	26580902	2000	2	71	0.0355	fakechr3-26580377-26580424:0.343000:26580377,26580424,48,48
fakechr3	TranscriptID=XM_010099056.1:GeneID=21393536:Strand="-"	26627816	26629815	2000	2	91	0.0455	fakechr3-26629381-26629442:0.135000:26629381,26629442,62,62
fakechr3	TranscriptID=XM_010099064.1:GeneID=21385196:Strand="+"	26701111	26703110	2000	1	28	0.014	fakechr3-26702436-26702463:-0.332733:26702436,26702463,28,28
fakechr3	TranscriptID=XM_010099083.1:GeneID=21392259:Strand="+"	26873019	26875018	2000	1	103	0.0515	fakechr3-26873021-26873123:-0.298556:26873021,26873123,103,103
fakechr3	TranscriptID=XM_010099096.1:GeneID=21392272:Strand="+"	26993714	26995713	2000	1	152	0.076	fakechr3-26995307-26995458:-0.205725:26995307,26995458,152,152
fakechr3	TranscriptID=XM_010099099.1:GeneID=21392948:Strand="+"	27031186	27033185	2000	1	287	0.1435	fakechr3-27032703-27032989:-0.303828:27032703,27032989,287,287
fakechr3	TranscriptID=XM_010099106.1:GeneID=21392955:Strand="-"	27118057	27120056	2000	1	157	0.0785	fakechr3-27118742-27118898:0.627379:27118742,27118898,157,157
fakechr3	TranscriptID=XM_010099116.1:GeneID=21392965:Strand="+"	27196293	27198292	2000	1	467	0.2335	fakechr3-27197727-27198193:-0.493397:27197727,27198193,467,467
fakechr3	TranscriptID=XM_010099131.1:GeneID=21386748:Strand="+"	27374794	27376793	2000	5	1473	0.7365	fakechr3-27374413-27375680:-0.660013:27374413,27375680,1268,887
fakechr3	TranscriptID=XM_010099144.1:GeneID=21388176:Strand="-"	27642991	27644990	2000	1	142	0.071	fakechr3-27644417-27644558:0.236400:27644417,27644558,142,142
fakechr3	TranscriptID=XM_010099151.1:GeneID=21407392:Strand="-"	27782978	27784977	2000	3	415	0.2075	fakechr3-27784385-27784546:-0.398790:27784385,27784546,162,162
fakechr3	TranscriptID=XM_010099152.1:GeneID=21407393:Strand="+"	27789756	27791755	2000	1	35	0.0175	fakechr3-27790977-27791011:0.234886:27790977,27791011,35,35
fakechr3	TranscriptID=XM_010099154.1:GeneID=21407395:Strand="+"	27817969	27819968	2000	1	48	0.024	fakechr3-27819921-27820006:-0.157121:27819921,27820006,86,48
fakechr3	TranscriptID=XM_010099153.1:GeneID=21407394:Strand="-"	27819799	27821798	2000	1	86	0.043	fakechr3-27819921-27820006:-0.157121:27819921,27820006,86,86
fakechr3	TranscriptID=XM_010099155.1:GeneID=21407396:Strand="-"	27826951	27828950	2000	1	39	0.0195	fakechr3-27827244-27827282:-0.314963:27827244,27827282,39,39
fakechr3	TranscriptID=XM_010099156.1:GeneID=21407397:Strand="-"	27837450	27839449	2000	1	348	0.174	fakechr3-27837732-27838079:0.468886:27837732,27838079,348,348
fakechr3	TranscriptID=XM_010099157.1:GeneID=21407398:Strand="-"	27839637	27841636	2000	1	94	0.047	fakechr3-27841543-27841853:0.319048:27841543,27841853,311,94
fakechr3	TranscriptID=XM_010099158.1:GeneID=21407399:Strand="-"	27840618	27842617	2000	3	421	0.2105	fakechr3-27841543-27841853:0.319048:27841543,27841853,311,311
fakechr3	TranscriptID=XM_010099160.1:GeneID=21407401:Strand="-"	27849678	27851677	2000	1	81	0.0405	fakechr3-27850242-27850322:-0.434267:27850242,27850322,81,81
fakechr3	TranscriptID=XM_010099166.1:GeneID=21407407:Strand="-"	27941841	27943840	2000	3	512	0.256	fakechr3-27942568-27942858:0.595425:27942568,27942858,291,291
fakechr3	TranscriptID=XM_010099167.1:GeneID=21407408:Strand="-"	27943012	27945011	2000	1	81	0.0405	fakechr3-27942986-27943092:0.287133:27942986,27943092,107,81
fakechr3	TranscriptID=XM_010099199.1:GeneID=21407440:Strand="+"	28225031	28227030	2000	1	104	0.052	fakechr3-28225595-28225698:0.300306:28225595,28225698,104,104
fakechr3	TranscriptID=XM_010099206.1:GeneID=21407447:Strand="-"	28308007	28310006	2000	1	259	0.1295	fakechr3-28308522-28308780:0.304527:28308522,28308780,259,259
fakechr3	TranscriptID=XM_010099207.1:GeneID=21407448:Strand="-"	28318012	28320011	2000	1	26	0.013	fakechr3-28319986-28320057:0.271079:28319986,28320057,72,26
fakechr3	TranscriptID=XM_010099209.1:GeneID=21407450:Strand="+"	28323161	28325160	2000	1	180	0.09	fakechr3-28323469-28323648:-0.788973:28323469,28323648,180,180
fakechr3	TranscriptID=XM_010099217.1:GeneID=21407458:Strand="-"	28541064	28543063	2000	1	219	0.1095	fakechr3-28542371-28542589:-0.264467:28542371,28542589,219,219
fakechr3	TranscriptID=XM_010099225.1:GeneID=21407466:Strand="+"	28643378	28645377	2000	1	149	0.0745	fakechr3-28643786-28643934:0.259594:28643786,28643934,149,149
fakechr3	TranscriptID=XM_010099226.1:GeneID=21407467:Strand="-"	28661930	28663929	2000	1	104	0.052	fakechr3-28661896-28662033:0.444540:28661896,28662033,138,104
fakechr3	TranscriptID=XM_010099227.1:GeneID=21407468:Strand="-"	28665625	28667624	2000	2	330	0.165	fakechr3-28667085-28667346:0.548663:28667085,28667346,262,262
fakechr3	TranscriptID=XM_010099235.1:GeneID=21407476:Strand="-"	28753408	28755407	2000	1	121	0.0605	fakechr3-28755088-28755208:0.131400:28755088,28755208,121,121
fakechr3	TranscriptID=XM_010099236.1:GeneID=21407477:Strand="+"	28754346	28756345	2000	1	121	0.0605	fakechr3-28755088-28755208:0.131400:28755088,28755208,121,121
fakechr3	TranscriptID=XM_010099244.1:GeneID=21385403:Strand="+"	28808747	28810746	2000	1	16	0.008	fakechr3-28809403-28809418:0.110801:28809403,28809418,16,16
fakechr3	TranscriptID=XM_010099262.1:GeneID=21400377:Strand="-"	29078081	29080080	2000	2	28	0.014	fakechr3-29078522-29078537:-0.829278:29078522,29078537,16,16
fakechr3	TranscriptID=XM_010099274.1:GeneID=21400389:Strand="-"	29218782	29220781	2000	1	168	0.084	fakechr3-29219724-29219891:-0.544800:29219724,29219891,168,168
fakechr3	TranscriptID=XM_010099278.1:GeneID=21400393:Strand="+"	29268021	29270020	2000	1	13	0.0065	fakechr3-29268179-29268191:0.100933:29268179,29268191,13,13
fakechr3	TranscriptID=XM_010099284.1:GeneID=21400399:Strand="+"	29338701	29340700	2000	1	90	0.045	fakechr3-29338640-29338790:0.451905:29338640,29338790,151,90
fakechr3	TranscriptID=XM_010099289.1:GeneID=21400404:Strand="+"	29402456	29404455	2000	2	158	0.079	fakechr3-29402576-29402682:-0.572657:29402576,29402682,107,107
fakechr3	TranscriptID=XM_010099342.1:GeneID=21386759:Strand="+"	30093963	30095962	2000	1	57	0.0285	fakechr3-30094211-30094267:0.954169:30094211,30094267,57,57
fakechr3	TranscriptID=XM_010099343.1:GeneID=21386760:Strand="-"	30109032	30111031	2000	1	33	0.0165	fakechr3-30110999-30111113:0.230779:30110999,30111113,115,33
fakechr3	TranscriptID=XM_010099344.1:GeneID=21386761:Strand="+"	30110269	30112268	2000	1	115	0.0575	fakechr3-30110999-30111113:0.230779:30110999,30111113,115,115
fakechr3	TranscriptID=XM_010099345.1:GeneID=21386762:Strand="-"	30141797	30143796	2000	1	188	0.094	fakechr3-30142072-30142259:-0.448418:30142072,30142259,188,188
fakechr3	TranscriptID=XM_010099354.1:GeneID=21406550:Strand="-"	30228632	30230631	2000	1	188	0.094	fakechr3-30230313-30230500:-0.275397:30230313,30230500,188,188
fakechr3	TranscriptID=XM_010099365.1:GeneID=21406561:Strand="+"	30287438	30289437	2000	1	140	0.07	fakechr3-30288563-30288702:-0.477375:30288563,30288702,140,140
fakechr3	TranscriptID=XM_010099373.1:GeneID=21406569:Strand="+"	30323413	30325412	2000	1	119	0.0595	fakechr3-30325294-30325504:-0.195238:30325294,30325504,211,119
fakechr3	TranscriptID=XM_010099382.1:GeneID=21406578:Strand="+"	30394475	30396474	2000	1	41	0.0205	fakechr3-30395287-30395327:0.292800:30395287,30395327,41,41
fakechr3	TranscriptID=XM_010099421.1:GeneID=21406617:Strand="-"	30697383	30699382	2000	1	24	0.012	fakechr3-30699280-30699303:0.349527:30699280,30699303,24,24
fakechr3	TranscriptID=XM_010099427.1:GeneID=21406623:Strand="-"	30722944	30724943	2000	2	336	0.168	fakechr3-30724446-30724697:-0.463394:30724446,30724697,252,252
fakechr3	TranscriptID=XM_010099428.1:GeneID=21406624:Strand="-"	30733128	30735127	2000	1	59	0.0295	fakechr3-30734812-30734870:-0.417133:30734812,30734870,59,59
fakechr3	TranscriptID=XM_010099435.1:GeneID=21406631:Strand="+"	30795853	30797852	2000	1	14	0.007	fakechr3-30796108-30796121:0.115018:30796108,30796121,14,14
fakechr3	TranscriptID=XM_010099437.1:GeneID=21406633:Strand="-"	30823915	30825914	2000	1	19	0.0095	fakechr3-30825713-30825731:0.255875:30825713,30825731,19,19
fakechr3	TranscriptID=XM_010099446.1:GeneID=21406642:Strand="+"	30920401	30922400	2000	1	87	0.0435	fakechr3-30920575-30920661:0.345867:30920575,30920661,87,87
fakechr3	TranscriptID=XM_010099449.1:GeneID=21406645:Strand="-"	30944384	30946383	2000	1	674	0.337	fakechr3-30944069-30945057:0.106905:30944069,30945057,989,674
fakechr3	TranscriptID=XM_010099464.1:GeneID=21406660:Strand="+"	31055202	31057201	2000	1	46	0.023	fakechr3-31056835-31056880:-0.178983:31056835,31056880,46,46
fakechr3	TranscriptID=XM_010099478.1:GeneID=21387699:Strand="-"	31171746	31173745	2000	1	30	0.015	fakechr3-31173533-31173562:-0.298233:31173533,31173562,30,30
fakechr3	TranscriptID=XM_010099491.1:GeneID=21387712:Strand="+"	31230287	31232286	2000	1	52	0.026	fakechr3-31230433-31230484:0.479667:31230433,31230484,52,52
fakechr3	TranscriptID=XM_010099502.1:GeneID=21385902:Strand="-"	31319741	31321740	2000	1	174	0.087	fakechr3-31321378-31321551:-0.513670:31321378,31321551,174,174
fakechr3	TranscriptID=XM_010099503.1:GeneID=21385903:Strand="-"	31323765	31325764	2000	1	36	0.018	fakechr3-31325146-31325181:0.292467:31325146,31325181,36,36
fakechr3	TranscriptID=XM_010099514.1:GeneID=21392467:Strand="+"	31413360	31415359	2000	1	54	0.027	fakechr3-31415306-31415711:-0.522419:31415306,31415711,406,54
fakechr3	TranscriptID=XM_010099518.1:GeneID=21392471:Strand="-"	31428547	31430546	2000	1	92	0.046	fakechr3-31429326-31429417:0.152400:31429326,31429417,92,92
fakechr3	TranscriptID=XM_010099524.1:GeneID=21392477:Strand="-"	31472779	31474778	2000	1	148	0.074	fakechr3-31473581-31473728:-0.409879:31473581,31473728,148,148
fakechr3	TranscriptID=XM_010099528.1:GeneID=21392481:Strand="+"	31494853	31496852	2000	1	33	0.0165	fakechr3-31495135-31495167:-0.636109:31495135,31495167,33,33
fakechr3	TranscriptID=XM_010099533.1:GeneID=21392486:Strand="+"	31540357	31542356	2000	1	32	0.016	fakechr3-31541564-31541595:-0.670376:31541564,31541595,32,32
fakechr3	TranscriptID=XM_010099534.1:GeneID=21392487:Strand="+"	31555328	31557327	2000	1	145	0.0725	fakechr3-31557137-31557281:-0.678673:31557137,31557281,145,145
fakechr3	TranscriptID=XM_010099549.1:GeneID=21394704:Strand="+"	31795413	31797412	2000	1	14	0.007	fakechr3-31797399-31797503:0.203933:31797399,31797503,105,14
fakechr3	TranscriptID=XM_010099552.1:GeneID=21394707:Strand="-"	31849625	31851624	2000	2	19	0.0095	fakechr3-31851467-31851483:-0.421000:31851467,31851483,17,17
fakechr3	TranscriptID=XM_010099556.1:GeneID=21394711:Strand="-"	31880499	31882498	2000	1	32	0.016	fakechr3-31881972-31882003:-0.286611:31881972,31882003,32,32
fakechr3	TranscriptID=XM_010099576.1:GeneID=21394731:Strand="+"	32024438	32026437	2000	1	21	0.0105	fakechr3-32024624-32024644:0.287042:32024624,32024644,21,21
fakechr3	TranscriptID=XM_010099586.1:GeneID=21394741:Strand="+"	32105261	32107260	2000	1	26	0.013	fakechr3-32107035-32107060:0.654509:32107035,32107060,26,26
fakechr3	TranscriptID=XM_010099590.1:GeneID=21384713:Strand="-"	32163576	32165575	2000	2	37	0.0185	fakechr3-32163588-32163611:0.340580:32163588,32163611,24,24
fakechr3	TranscriptID=XM_010099596.1:GeneID=21387808:Strand="+"	32250148	32252147	2000	1	13	0.0065	fakechr3-32252135-32252199:0.342042:32252135,32252199,65,13
fakechr3	TranscriptID=XM_010099603.1:GeneID=21385525:Strand="-"	32341262	32343261	2000	2	225	0.1125	fakechr3-32342457-32342629:0.200400:32342457,32342629,173,173
fakechr3	TranscriptID=XM_010099618.1:GeneID=21392690:Strand="+"	32552411	32554410	2000	1	226	0.113	fakechr3-32553676-32553901:-0.303244:32553676,32553901,226,226
fakechr3	TranscriptID=XM_010099622.1:GeneID=21392694:Strand="+"	32593912	32595911	2000	1	14	0.007	fakechr3-32595898-32595973:0.795000:32595898,32595973,76,14
fakechr3	TranscriptID=XM_010099633.1:GeneID=21392705:Strand="+"	32694843	32696842	2000	1	170	0.085	fakechr3-32695773-32695942:-0.142467:32695773,32695942,170,170
fakechr3	TranscriptID=XM_010099642.1:GeneID=21409477:Strand="-"	32947295	32949294	2000	2	113	0.0565	fakechr3-32949227-32949396:0.804375:32949227,32949396,170,68
fakechr3	TranscriptID=XM_010099667.1:GeneID=21409502:Strand="-"	33803747	33805746	2000	1	28	0.014	fakechr3-33803498-33803774:0.595690:33803498,33803774,277,28
fakechr3	TranscriptID=XM_010099669.1:GeneID=21409504:Strand="+"	33856050	33858049	2000	1	6	0.003	fakechr3-33857065-33857070:0.176720:33857065,33857070,6,6
fakechr3	TranscriptID=XM_010099668.1:GeneID=21409503:Strand="-"	33856623	33858622	2000	1	6	0.003	fakechr3-33857065-33857070:0.176720:33857065,33857070,6,6
fakechr3	TranscriptID=XM_010099673.1:GeneID=21409508:Strand="-"	33938869	33940868	2000	1	113	0.0565	fakechr3-33939691-33939803:0.312917:33939691,33939803,113,113
fakechr3	TranscriptID=XM_010099681.1:GeneID=21409516:Strand="+"	34167468	34169467	2000	1	102	0.051	fakechr3-34167587-34167688:0.259853:34167587,34167688,102,102
fakechr3	TranscriptID=XM_010099682.1:GeneID=21409517:Strand="+"	34168736	34170735	2000	1	343	0.1715	fakechr3-34169941-34170283:0.115148:34169941,34170283,343,343
fakechr3	TranscriptID=XM_010099714.1:GeneID=21387723:Strand="-"	34669093	34671092	2000	1	272	0.136	fakechr3-34669965-34670236:0.348633:34669965,34670236,272,272
fakechr3	TranscriptID=XM_010099719.1:GeneID=21387728:Strand="+"	34677630	34679629	2000	1	96	0.048	fakechr3-34679534-34679880:0.356694:34679534,34679880,347,96
fakechr3	TranscriptID=XM_010099718.1:GeneID=21387727:Strand="-"	34679531	34681530	2000	1	347	0.1735	fakechr3-34679534-34679880:0.356694:34679534,34679880,347,347
fakechr3	TranscriptID=XM_010099736.1:GeneID=21408835:Strand="+"	34866646	34868645	2000	1	14	0.007	fakechr3-34866631-34866659:0.350600:34866631,34866659,29,14
fakechr3	TranscriptID=XM_010099775.1:GeneID=21408874:Strand="-"	35170036	35172035	2000	1	53	0.0265	fakechr3-35171440-35171492:0.771792:35171440,35171492,53,53
fakechr3	TranscriptID=XM_010099785.1:GeneID=21408884:Strand="+"	35277129	35279128	2000	3	132	0.066	fakechr3-35277655-35277717:-0.141083:35277655,35277717,63,63
fakechr3	TranscriptID=XM_010099786.1:GeneID=21408885:Strand="+"	35280518	35282517	2000	1	20	0.01	fakechr3-35280511-35280537:-0.378133:35280511,35280537,27,20
fakechr3	TranscriptID=XM_010099795.1:GeneID=21408894:Strand="-"	35319461	35321460	2000	1	131	0.0655	fakechr3-35320555-35320685:-0.323048:35320555,35320685,131,131
fakechr3	TranscriptID=XM_010099798.1:GeneID=21408897:Strand="+"	35337000	35338999	2000	1	66	0.033	fakechr3-35338732-35338797:0.395867:35338732,35338797,66,66
fakechr3	TranscriptID=XM_010099801.1:GeneID=21408900:Strand="+"	35371884	35373883	2000	1	113	0.0565	fakechr3-35372033-35372145:0.305447:35372033,35372145,113,113
fakechr3	TranscriptID=XM_010099817.1:GeneID=21408916:Strand="+"	35493388	35495387	2000	1	70	0.035	fakechr3-35494140-35494209:0.552733:35494140,35494209,70,70
fakechr3	TranscriptID=XM_010099818.1:GeneID=21408917:Strand="+"	35496343	35498342	2000	1	33	0.0165	fakechr3-35496398-35496430:-0.537708:35496398,35496430,33,33
fakechr3	TranscriptID=XM_010099819.1:GeneID=21408918:Strand="+"	35500718	35502717	2000	2	200	0.1	fakechr3-35502433-35502578:-0.197495:35502433,35502578,146,146
fakechr3	TranscriptID=XM_010099824.1:GeneID=21408923:Strand="-"	35526990	35528989	2000	1	126	0.063	fakechr3-35527029-35527154:0.396667:35527029,35527154,126,126
fakechr3	TranscriptID=XM_010099854.1:GeneID=21408953:Strand="-"	35905698	35907697	2000	1	88	0.044	fakechr3-35906963-35907050:-0.393259:35906963,35907050,88,88
fakechr3	TranscriptID=XM_010099879.1:GeneID=21408978:Strand="+"	36137179	36139178	2000	1	197	0.0985	fakechr3-36137414-36137610:0.234341:36137414,36137610,197,197
fakechr3	TranscriptID=XM_010099936.1:GeneID=21394276:Strand="-"	36797146	36799145	2000	2	259	0.1295	fakechr3-36797870-36798097:-0.305481:36797870,36798097,228,228
fakechr3	TranscriptID=XM_010099952.1:GeneID=21394292:Strand="-"	36928091	36930090	2000	1	43	0.0215	fakechr3-36929738-36929780:0.220303:36929738,36929780,43,43
fakechr3	TranscriptID=XM_010099955.1:GeneID=21406264:Strand="-"	36955032	36957031	2000	2	75	0.0375	fakechr3-36956951-36957003:0.659467:36956951,36957003,53,53
fakechr3	TranscriptID=XM_010099968.1:GeneID=21406277:Strand="+"	37071142	37073141	2000	1	292	0.146	fakechr3-37071559-37071850:0.502825:37071559,37071850,292,292
fakechr3	TranscriptID=XM_010099974.1:GeneID=21406283:Strand="+"	37098422	37100421	2000	1	30	0.015	fakechr3-37098518-37098547:-0.238814:37098518,37098547,30,30
fakechr3	TranscriptID=XM_010100000.1:GeneID=21406309:Strand="-"	37459586	37461585	2000	1	21	0.0105	fakechr3-37459908-37459928:0.356800:37459908,37459928,21,21
fakechr3	TranscriptID=XM_010100007.1:GeneID=21406316:Strand="+"	37524667	37526666	2000	1	29	0.0145	fakechr3-37525271-37525299:0.377833:37525271,37525299,29,29
fakechr3	TranscriptID=XM_010100015.1:GeneID=21406324:Strand="-"	37643044	37645043	2000	2	111	0.0555	fakechr3-37643871-37643946:-0.456086:37643871,37643946,76,76
fakechr3	TranscriptID=XM_010100017.1:GeneID=21406326:Strand="+"	37646343	37648342	2000	1	98	0.049	fakechr3-37646436-37646533:-0.553078:37646436,37646533,98,98
fakechr3	TranscriptID=XM_010100050.1:GeneID=21401551:Strand="-"	37980552	37982551	2000	2	132	0.066	fakechr3-37981515-37981596:-0.112333:37981515,37981596,82,82
fakechr3	TranscriptID=XM_010100053.1:GeneID=21401554:Strand="-"	37999216	38001215	2000	1	30	0.015	fakechr3-37998880-37999245:-0.349495:37998880,37999245,366,30
fakechr3	TranscriptID=XM_010100068.1:GeneID=21401569:Strand="-"	38089849	38091848	2000	1	59	0.0295	fakechr3-38090711-38090769:0.401927:38090711,38090769,59,59
fakechr3	TranscriptID=XM_010100072.1:GeneID=21401573:Strand="-"	38104680	38106679	2000	1	66	0.033	fakechr3-38104709-38104774:-0.352800:38104709,38104774,66,66
fakechr3	TranscriptID=XM_010100080.1:GeneID=21401581:Strand="-"	38209089	38211088	2000	2	227	0.1135	fakechr3-38209242-38209383:-0.370333:38209242,38209383,142,142
fakechr3	TranscriptID=XM_010100087.1:GeneID=21401588:Strand="-"	38266744	38268743	2000	1	28	0.014	fakechr3-38267765-38267792:0.175388:38267765,38267792,28,28
fakechr3	TranscriptID=XM_010100125.1:GeneID=21395371:Strand="-"	38706521	38708520	2000	1	222	0.111	fakechr3-38708243-38708464:0.125038:38708243,38708464,222,222
fakechr3	TranscriptID=XM_010100126.1:GeneID=21395372:Strand="-"	38707049	38709048	2000	1	222	0.111	fakechr3-38708243-38708464:0.125038:38708243,38708464,222,222
fakechr3	TranscriptID=XM_010100137.1:GeneID=21395383:Strand="-"	38848660	38850659	2000	1	87	0.0435	fakechr3-38850107-38850193:0.401630:38850107,38850193,87,87
fakechr3	TranscriptID=XM_010100140.1:GeneID=21395386:Strand="+"	38886234	38888233	2000	1	30	0.015	fakechr3-38886384-38886413:-0.440095:38886384,38886413,30,30
fakechr3	TranscriptID=XM_010100164.1:GeneID=21408581:Strand="-"	39121527	39123526	2000	3	79	0.0395	fakechr3-39122255-39122287:0.725400:39122255,39122287,33,33
fakechr3	TranscriptID=XM_010100174.1:GeneID=21408591:Strand="+"	39212795	39214794	2000	1	394	0.197	fakechr3-39213655-39214048:-0.326707:39213655,39214048,394,394
fakechr3	TranscriptID=XM_010100173.1:GeneID=21408590:Strand="-"	39214008	39216007	2000	1	41	0.0205	fakechr3-39213655-39214048:-0.326707:39213655,39214048,394,41
fakechr3	TranscriptID=XM_010100184.1:GeneID=21408601:Strand="+"	39350494	39352493	2000	1	48	0.024	fakechr3-39351837-39351884:0.290200:39351837,39351884,48,48
fakechr3	TranscriptID=XM_010100190.1:GeneID=21408607:Strand="+"	39416921	39418920	2000	1	20	0.01	fakechr3-39418901-39418995:-0.445733:39418901,39418995,95,20
fakechr3	TranscriptID=XM_010100216.1:GeneID=21408633:Strand="+"	39656188	39658187	2000	1	40	0.02	fakechr3-39656218-39656257:0.238131:39656218,39656257,40,40
fakechr3	TranscriptID=XM_010100220.1:GeneID=21408637:Strand="-"	39672995	39674994	2000	1	62	0.031	fakechr3-39673750-39673811:-0.121804:39673750,39673811,62,62
fakechr3	TranscriptID=XM_010100228.1:GeneID=21408645:Strand="+"	39729931	39731930	2000	1	58	0.029	fakechr3-39729712-39729988:-0.262143:39729712,39729988,277,58
fakechr3	TranscriptID=XM_010100245.1:GeneID=21408662:Strand="+"	40007033	40009032	2000	1	211	0.1055	fakechr3-40008078-40008288:0.350167:40008078,40008288,211,211
fakechr3	TranscriptID=XM_010100244.1:GeneID=21408661:Strand="-"	40007159	40009158	2000	1	211	0.1055	fakechr3-40008078-40008288:0.350167:40008078,40008288,211,211
fakechr3	TranscriptID=XM_010100248.1:GeneID=21408665:Strand="+"	40026849	40028848	2000	2	264	0.132	fakechr3-40027781-40027999:0.555325:40027781,40027999,219,219
fakechr3	TranscriptID=XM_010100251.1:GeneID=21408668:Strand="-"	40057770	40059769	2000	1	49	0.0245	fakechr3-40057922-40057970:0.357571:40057922,40057970,49,49
fakechr3	TranscriptID=XM_010100256.1:GeneID=21408673:Strand="+"	40088794	40090793	2000	2	165	0.0825	fakechr3-40090674-40090789:-0.398158:40090674,40090789,116,116
fakechr3	TranscriptID=XM_010100258.1:GeneID=21408675:Strand="+"	40100539	40102538	2000	1	35	0.0175	fakechr3-40102504-40102913:0.619026:40102504,40102913,410,35
fakechr3	TranscriptID=XM_010100279.1:GeneID=21408696:Strand="-"	40357126	40359125	2000	1	60	0.03	fakechr3-40357591-40357650:-0.262320:40357591,40357650,60,60
fakechr3	TranscriptID=XM_010100280.1:GeneID=21408697:Strand="-"	40359186	40361185	2000	1	6	0.003	fakechr3-40361180-40361195:0.270800:40361180,40361195,16,6
fakechr3	TranscriptID=XM_010100281.1:GeneID=21408698:Strand="-"	40361755	40363754	2000	1	4	0.002	fakechr3-40363751-40363845:-0.190832:40363751,40363845,95,4
fakechr3	TranscriptID=XM_010100305.1:GeneID=21392127:Strand="+"	40786122	40788121	2000	2	254	0.127	fakechr3-40787747-40787911:0.660467:40787747,40787911,165,165
fakechr3	TranscriptID=XM_010100324.1:GeneID=21395935:Strand="+"	41012157	41014156	2000	1	75	0.0375	fakechr3-41012530-41012604:-0.509733:41012530,41012604,75,75
fakechr3	TranscriptID=XM_010100336.1:GeneID=21395947:Strand="-"	41187600	41189599	2000	2	62	0.031	fakechr3-41189379-41189413:0.280067:41189379,41189413,35,35
fakechr3	TranscriptID=XM_010100372.1:GeneID=21408722:Strand="+"	41528259	41530258	2000	1	67	0.0335	fakechr3-41528916-41528982:0.183087:41528916,41528982,67,67
fakechr3	TranscriptID=XM_010100370.1:GeneID=21408720:Strand="-"	41528634	41530633	2000	1	67	0.0335	fakechr3-41528916-41528982:0.183087:41528916,41528982,67,67
fakechr3	TranscriptID=XM_010100399.1:GeneID=21408749:Strand="+"	41831136	41833135	2000	7	707	0.3535	fakechr3-41831636-41831886:-0.307515:41831636,41831886,251,251
fakechr3	TranscriptID=XM_010100414.1:GeneID=21408764:Strand="-"	42037938	42039937	2000	1	123	0.0615	fakechr3-42037859-42038060:-0.232338:42037859,42038060,202,123
fakechr3	TranscriptID=XM_010100434.1:GeneID=21408784:Strand="+"	42225653	42227652	2000	1	21	0.0105	fakechr3-42225941-42225961:0.207133:42225941,42225961,21,21
fakechr3	TranscriptID=XM_010100437.1:GeneID=21408787:Strand="+"	42235576	42237575	2000	1	43	0.0215	fakechr3-42235609-42235651:0.172381:42235609,42235651,43,43
fakechr3	TranscriptID=XM_010100451.1:GeneID=21408801:Strand="-"	42375667	42377666	2000	1	33	0.0165	fakechr3-42377151-42377183:-0.397958:42377151,42377183,33,33
fakechr3	TranscriptID=XM_010100457.1:GeneID=21408807:Strand="+"	42404728	42406727	2000	2	131	0.0655	fakechr3-42405617-42405690:-0.316933:42405617,42405690,74,74
fakechr3	TranscriptID=XM_010100456.1:GeneID=21408806:Strand="-"	42406778	42408777	2000	1	33	0.0165	fakechr3-42407896-42407928:-0.918280:42407896,42407928,33,33
fakechr3	TranscriptID=XM_010100459.1:GeneID=21408809:Strand="+"	42427753	42429752	2000	1	166	0.083	fakechr3-42429058-42429223:-0.220061:42429058,42429223,166,166
fakechr3	TranscriptID=XM_010100462.1:GeneID=21408812:Strand="-"	42472177	42474176	2000	4	1075	0.5375	fakechr3-42472578-42473500:0.523755:42472578,42473500,923,923
fakechr3	TranscriptID=XM_010100463.1:GeneID=21408813:Strand="-"	42481180	42483179	2000	1	31	0.0155	fakechr3-42483048-42483078:-0.181989:42483048,42483078,31,31
fakechr3	TranscriptID=XM_010100532.1:GeneID=21405411:Strand="+"	43117781	43119780	2000	1	32	0.016	fakechr3-43118011-43118042:0.592083:43118011,43118042,32,32
fakechr3	TranscriptID=XM_010100539.1:GeneID=21405418:Strand="-"	43259780	43261779	2000	1	200	0.1	fakechr3-43261112-43261311:0.225947:43261112,43261311,200,200
fakechr3	TranscriptID=XM_010100549.1:GeneID=21405428:Strand="-"	43363946	43365945	2000	2	253	0.1265	fakechr3-43365681-43365837:-0.282467:43365681,43365837,157,157
fakechr3	TranscriptID=XM_010100578.1:GeneID=21395403:Strand="-"	43798046	43800045	2000	2	95	0.0475	fakechr3-43798476-43798562:0.323333:43798476,43798562,87,87
fakechr3	TranscriptID=XM_010100618.1:GeneID=21408266:Strand="+"	44561773	44563772	2000	1	126	0.063	fakechr3-44562172-44562297:0.276648:44562172,44562297,126,126
fakechr3	TranscriptID=XM_010100619.1:GeneID=21408267:Strand="+"	44574087	44576086	2000	1	92	0.046	fakechr3-44574560-44574651:0.716263:44574560,44574651,92,92
fakechr3	TranscriptID=XM_010100620.1:GeneID=21408268:Strand="+"	44580864	44582863	2000	1	15	0.0075	fakechr3-44581836-44581850:0.176000:44581836,44581850,15,15
fakechr3	TranscriptID=XM_010100632.1:GeneID=21408280:Strand="+"	44659720	44661719	2000	1	108	0.054	fakechr3-44660172-44660279:0.505600:44660172,44660279,108,108
fakechr3	TranscriptID=XM_010100640.1:GeneID=21408288:Strand="-"	44785099	44787098	2000	1	115	0.0575	fakechr3-44785222-44785336:-0.146857:44785222,44785336,115,115
fakechr3	TranscriptID=XM_010100643.1:GeneID=21408291:Strand="+"	44831717	44833716	2000	2	72	0.036	fakechr3-44832205-44832245:0.210937:44832205,44832245,41,41
fakechr3	TranscriptID=XM_010100642.1:GeneID=21408290:Strand="-"	44833585	44835584	2000	1	161	0.0805	fakechr3-44834504-44834664:0.110198:44834504,44834664,161,161
fakechr3	TranscriptID=XM_010100664.1:GeneID=21408312:Strand="+"	45112478	45114477	2000	1	187	0.0935	fakechr3-45113226-45113412:-0.564318:45113226,45113412,187,187
fakechr3	TranscriptID=XM_010100682.1:GeneID=21408330:Strand="-"	45353263	45355262	2000	1	84	0.042	fakechr3-45354706-45354789:0.390754:45354706,45354789,84,84
fakechr3	TranscriptID=XM_010100686.1:GeneID=21408334:Strand="-"	45398251	45400250	2000	1	79	0.0395	fakechr3-45398266-45398344:0.229067:45398266,45398344,79,79
fakechr3	TranscriptID=XM_010100691.1:GeneID=21408339:Strand="+"	45425594	45427593	2000	2	163	0.0815	fakechr3-45426004-45426138:0.775800:45426004,45426138,135,135
fakechr3	TranscriptID=XM_010100699.1:GeneID=21408347:Strand="+"	45465989	45467988	2000	1	72	0.036	fakechr3-45467749-45467820:-0.558333:45467749,45467820,72,72
fakechr3	TranscriptID=XM_010100697.1:GeneID=21408345:Strand="-"	45467034	45469033	2000	1	72	0.036	fakechr3-45467749-45467820:-0.558333:45467749,45467820,72,72
fakechr3	TranscriptID=XM_010100698.1:GeneID=21408346:Strand="-"	45467788	45469787	2000	1	33	0.0165	fakechr3-45467749-45467820:-0.558333:45467749,45467820,72,33
fakechr3	TranscriptID=XM_010100710.1:GeneID=21408358:Strand="-"	45659379	45661378	2000	1	126	0.063	fakechr3-45659921-45660046:-0.449019:45659921,45660046,126,126
fakechr3	TranscriptID=XM_010100713.1:GeneID=21408361:Strand="+"	45693875	45695874	2000	1	95	0.0475	fakechr3-45694619-45694713:-0.255827:45694619,45694713,95,95
fakechr3	TranscriptID=XM_010100714.1:GeneID=21408362:Strand="-"	45700688	45702687	2000	1	85	0.0425	fakechr3-45700775-45700859:0.657354:45700775,45700859,85,85
fakechr3	TranscriptID=XM_010100722.1:GeneID=21388789:Strand="+"	45782776	45784775	2000	1	46	0.023	fakechr3-45783252-45783297:-0.485400:45783252,45783297,46,46
fakechr3	TranscriptID=XM_010100743.1:GeneID=21388675:Strand="+"	46014482	46016481	2000	1	220	0.11	fakechr3-46015623-46015842:-0.478944:46015623,46015842,220,220
fakechr3	TranscriptID=XM_010100744.1:GeneID=21388676:Strand="+"	46018546	46020545	2000	1	128	0.064	fakechr3-46018534-46018673:0.535417:46018534,46018673,140,128
fakechr3	TranscriptID=XM_010100761.1:GeneID=21394750:Strand="+"	46374252	46376251	2000	1	67	0.0335	fakechr3-46375094-46375160:0.708933:46375094,46375160,67,67
fakechr3	TranscriptID=XM_010100770.1:GeneID=21394759:Strand="+"	46479871	46481870	2000	1	91	0.0455	fakechr3-46480517-46480607:0.240743:46480517,46480607,91,91
fakechr3	TranscriptID=XM_010100776.1:GeneID=21394765:Strand="+"	46510209	46512208	2000	1	46	0.023	fakechr3-46510374-46510419:-0.678800:46510374,46510419,46,46
fakechr3	TranscriptID=XM_010100799.1:GeneID=21384849:Strand="+"	46680898	46682897	2000	1	235	0.1175	fakechr3-46681055-46681289:-0.197306:46681055,46681289,235,235
fakechr3	TranscriptID=XM_010100841.1:GeneID=21397291:Strand="+"	47350333	47352332	2000	1	26	0.013	fakechr3-47351301-47351326:0.357467:47351301,47351326,26,26
fakechr3	TranscriptID=XM_010100854.1:GeneID=21397304:Strand="-"	47466988	47468987	2000	3	352	0.176	fakechr3-47468802-47469040:-0.332222:47468802,47469040,239,186
fakechr3	TranscriptID=XM_010100858.1:GeneID=21397308:Strand="-"	47488240	47490239	2000	1	90	0.045	fakechr3-47489808-47489897:-0.349042:47489808,47489897,90,90
fakechr3	TranscriptID=XM_010100859.1:GeneID=21397309:Strand="-"	47488548	47490547	2000	1	90	0.045	fakechr3-47489808-47489897:-0.349042:47489808,47489897,90,90
fakechr3	TranscriptID=XM_010100866.1:GeneID=21397316:Strand="+"	47560281	47562280	2000	1	67	0.0335	fakechr3-47560322-47560388:0.402540:47560322,47560388,67,67
fakechr3	TranscriptID=XM_010100867.1:GeneID=21397317:Strand="+"	47564385	47566384	2000	1	287	0.1435	fakechr3-47565226-47565512:0.296093:47565226,47565512,287,287
fakechr3	TranscriptID=XM_010100899.1:GeneID=21385613:Strand="-"	47787322	47789321	2000	1	300	0.15	fakechr3-47788300-47788599:-0.771682:47788300,47788599,300,300
fakechr3	TranscriptID=XM_010100907.1:GeneID=21393453:Strand="+"	47914311	47916310	2000	2	295	0.1475	fakechr3-47915886-47916061:0.279792:47915886,47916061,176,176
fakechr3	TranscriptID=XM_010100910.1:GeneID=21393456:Strand="-"	47952088	47954087	2000	1	16	0.008	fakechr3-47953684-47953699:0.365746:47953684,47953699,16,16
fakechr3	TranscriptID=XM_010100915.1:GeneID=21393461:Strand="-"	47993424	47995423	2000	2	228	0.114	fakechr3-47994272-47994388:0.114985:47994272,47994388,117,117
fakechr3	TranscriptID=XM_010100956.1:GeneID=21398543:Strand="-"	48529221	48531220	2000	1	443	0.2215	fakechr3-48529486-48529928:-0.303326:48529486,48529928,443,443
fakechr3	TranscriptID=XM_010101001.1:GeneID=21401142:Strand="-"	49051606	49053605	2000	1	52	0.026	fakechr3-49053554-49053737:-0.739443:49053554,49053737,184,52
fakechr3	TranscriptID=XM_010101003.1:GeneID=21401144:Strand="-"	49059160	49061159	2000	1	20	0.01	fakechr3-49060737-49060756:-0.278714:49060737,49060756,20,20
fakechr3	TranscriptID=XM_010101009.1:GeneID=21401150:Strand="+"	49110362	49112361	2000	1	19	0.0095	fakechr3-49111736-49111754:-0.604318:49111736,49111754,19,19
fakechr3	TranscriptID=XM_010101037.1:GeneID=21392501:Strand="+"	49435752	49437751	2000	2	127	0.0635	fakechr3-49435569-49435823:0.319952:49435569,49435823,255,72
fakechr3	TranscriptID=XM_010101052.1:GeneID=21392516:Strand="-"	49571462	49573461	2000	1	71	0.0355	fakechr3-49573391-49573495:-0.368298:49573391,49573495,105,71
fakechr3	TranscriptID=XM_010101070.1:GeneID=21388289:Strand="-"	49764419	49766418	2000	1	70	0.035	fakechr3-49764705-49764774:-0.364667:49764705,49764774,70,70
fakechr3	TranscriptID=XM_010101080.1:GeneID=21388299:Strand="+"	49835017	49837016	2000	2	144	0.072	fakechr3-49834972-49835125:0.877857:49834972,49835125,154,109
fakechr3	TranscriptID=XM_010101096.1:GeneID=21391153:Strand="+"	49957327	49959326	2000	1	199	0.0995	fakechr3-49957424-49957622:-0.400386:49957424,49957622,199,199
fakechr3	TranscriptID=XM_010101097.1:GeneID=21391154:Strand="+"	49958764	49960763	2000	2	32	0.016	fakechr3-49960572-49960594:-0.720342:49960572,49960594,23,23
fakechr3	TranscriptID=XM_010101103.1:GeneID=21391160:Strand="+"	50030070	50032069	2000	1	40	0.02	fakechr3-50031654-50031693:0.758250:50031654,50031693,40,40
fakechr4	TranscriptID=XM_010101115.1:GeneID=21386782:Strand="+"	25583	27582	2000	1	64	0.032	fakechr4-26296-26359:0.394733:26296,26359,64,64
fakechr4	TranscriptID=XM_010101123.1:GeneID=21386790:Strand="+"	79953	81952	2000	1	32	0.016	fakechr4-80332-80363:0.244143:80332,80363,32,32
fakechr4	TranscriptID=XM_010101129.1:GeneID=21386796:Strand="-"	104085	106084	2000	1	137	0.0685	fakechr4-105800-105936:0.436901:105800,105936,137,137
fakechr4	TranscriptID=XM_010101165.1:GeneID=21394438:Strand="+"	452753	454752	2000	2	325	0.1625	fakechr4-452926-453113:0.367867:452926,453113,188,188
fakechr4	TranscriptID=XM_010101170.1:GeneID=21387546:Strand="-"	504750	506749	2000	3	290	0.145	fakechr4-505645-505781:0.103133:505645,505781,137,137
fakechr4	TranscriptID=XM_010101176.1:GeneID=21387552:Strand="-"	537612	539611	2000	1	43	0.0215	fakechr4-537604-537654:-0.243096:537604,537654,51,43
fakechr4	TranscriptID=XM_010101202.1:GeneID=21385054:Strand="-"	867734	869733	2000	1	90	0.045	fakechr4-869644-869762:0.860250:869644,869762,119,90
fakechr4	TranscriptID=XM_010101242.1:GeneID=21394865:Strand="-"	1475072	1477071	2000	1	159	0.0795	fakechr4-1476903-1477061:-0.696527:1476903,1477061,159,159
fakechr4	TranscriptID=XM_010101250.1:GeneID=21394873:Strand="+"	1562261	1564260	2000	1	127	0.0635	fakechr4-1562498-1562624:-0.252464:1562498,1562624,127,127
fakechr4	TranscriptID=XM_010101258.1:GeneID=21394818:Strand="-"	1687230	1689229	2000	2	723	0.3615	fakechr4-1688826-1689327:0.547712:1688826,1689327,502,404
fakechr4	TranscriptID=XM_010101266.1:GeneID=21394826:Strand="+"	1754278	1756277	2000	2	623	0.3115	fakechr4-1754461-1755022:-0.149370:1754461,1755022,562,562
fakechr4	TranscriptID=XM_010101285.1:GeneID=21385772:Strand="-"	2021464	2023463	2000	1	76	0.038	fakechr4-2023388-2023598:-0.278238:2023388,2023598,211,76
fakechr4	TranscriptID=XM_010101295.1:GeneID=21387537:Strand="+"	2112967	2114966	2000	1	164	0.082	fakechr4-2114803-2114985:-0.411446:2114803,2114985,183,164
fakechr4	TranscriptID=XM_010101299.1:GeneID=21387541:Strand="-"	2162410	2164409	2000	1	18	0.009	fakechr4-2163514-2163531:0.493733:2163514,2163531,18,18
fakechr4	TranscriptID=XM_010101319.1:GeneID=21396585:Strand="-"	2419574	2421573	2000	1	39	0.0195	fakechr4-2421468-2421506:0.296467:2421468,2421506,39,39
fakechr4	TranscriptID=XM_010101341.1:GeneID=21396608:Strand="-"	2663958	2665957	2000	1	59	0.0295	fakechr4-2663888-2664016:-0.131224:2663888,2664016,129,59
fakechr4	TranscriptID=XM_010101344.1:GeneID=21396611:Strand="-"	2678086	2680085	2000	1	301	0.1505	fakechr4-2678761-2679061:-0.156824:2678761,2679061,301,301
fakechr4	TranscriptID=XM_010101345.1:GeneID=21396612:Strand="-"	2678305	2680304	2000	1	301	0.1505	fakechr4-2678761-2679061:-0.156824:2678761,2679061,301,301
fakechr4	TranscriptID=XM_010101353.1:GeneID=21386721:Strand="+"	2804774	2806773	2000	2	147	0.0735	fakechr4-2804890-2805017:-0.289294:2804890,2805017,128,128
fakechr4	TranscriptID=XM_010101381.1:GeneID=21407825:Strand="+"	3136210	3138209	2000	2	307	0.1535	fakechr4-3137319-3137578:0.448546:3137319,3137578,260,260
fakechr4	TranscriptID=XM_010101383.1:GeneID=21407827:Strand="-"	3166460	3168459	2000	1	28	0.014	fakechr4-3166916-3166943:-0.339000:3166916,3166943,28,28
fakechr4	TranscriptID=XM_010101396.1:GeneID=21407840:Strand="-"	3371814	3373813	2000	3	193	0.0965	fakechr4-3372073-3372175:0.505933:3372073,3372175,103,103
fakechr4	TranscriptID=XM_010101397.1:GeneID=21407841:Strand="-"	3380051	3382050	2000	1	144	0.072	fakechr4-3381438-3381581:0.935102:3381438,3381581,144,144
fakechr4	TranscriptID=XM_010101421.1:GeneID=21407865:Strand="-"	3633526	3635525	2000	3	310	0.155	fakechr4-3634289-3634488:0.485423:3634289,3634488,200,200
fakechr4	TranscriptID=XM_010101422.1:GeneID=21407866:Strand="-"	3633770	3635769	2000	1	200	0.1	fakechr4-3634289-3634488:0.485423:3634289,3634488,200,200
fakechr4	TranscriptID=XM_010101430.1:GeneID=21407874:Strand="+"	3716676	3718675	2000	1	35	0.0175	fakechr4-3716859-3716893:0.645619:3716859,3716893,35,35
fakechr4	TranscriptID=XM_010101438.1:GeneID=21407882:Strand="-"	3808614	3810613	2000	1	187	0.0935	fakechr4-3810243-3810429:-0.217444:3810243,3810429,187,187
fakechr4	TranscriptID=XM_010101439.1:GeneID=21407883:Strand="-"	3809063	3811062	2000	1	187	0.0935	fakechr4-3810243-3810429:-0.217444:3810243,3810429,187,187
fakechr4	TranscriptID=XM_010101443.1:GeneID=21407887:Strand="+"	3858339	3860338	2000	1	169	0.0845	fakechr4-3859277-3859445:0.550397:3859277,3859445,169,169
fakechr4	TranscriptID=XM_010101469.1:GeneID=21394235:Strand="+"	4074349	4076348	2000	2	241	0.1205	fakechr4-4074730-4074942:-0.249485:4074730,4074942,213,213
fakechr4	TranscriptID=XM_010101477.1:GeneID=21394243:Strand="-"	4149836	4151835	2000	1	57	0.0285	fakechr4-4149739-4149892:-0.286800:4149739,4149892,154,57
fakechr4	TranscriptID=XM_010101480.1:GeneID=21394246:Strand="-"	4183962	4185961	2000	1	79	0.0395	fakechr4-4185501-4185579:-0.192933:4185501,4185579,79,79
fakechr4	TranscriptID=XM_010101487.1:GeneID=21394253:Strand="-"	4269186	4271185	2000	2	163	0.0815	fakechr4-4269953-4270084:-0.213933:4269953,4270084,132,132
fakechr4	TranscriptID=XM_010101542.1:GeneID=21391866:Strand="+"	5112464	5114463	2000	3	467	0.2335	fakechr4-5113247-5113465:0.562918:5113247,5113465,219,219
fakechr4	TranscriptID=XM_010101552.1:GeneID=21391876:Strand="+"	5179519	5181518	2000	2	58	0.029	fakechr4-5179922-5179956:0.268652:5179922,5179956,35,35
fakechr4	TranscriptID=XM_010101553.1:GeneID=21391877:Strand="+"	5183040	5185039	2000	1	25	0.0125	fakechr4-5183240-5183264:0.480067:5183240,5183264,25,25
fakechr4	TranscriptID=XM_010101578.1:GeneID=21402975:Strand="+"	5410297	5412296	2000	1	105	0.0525	fakechr4-5412192-5413058:0.616821:5412192,5413058,867,105
fakechr4	TranscriptID=XM_010101617.1:GeneID=21403015:Strand="-"	5743978	5745977	2000	1	31	0.0155	fakechr4-5743866-5744008:0.483933:5743866,5744008,143,31
fakechr4	TranscriptID=XM_010101634.1:GeneID=21403032:Strand="+"	5915217	5917216	2000	1	134	0.067	fakechr4-5916606-5916739:0.882414:5916606,5916739,134,134
fakechr4	TranscriptID=XM_010101671.1:GeneID=21397163:Strand="-"	6402871	6404870	2000	2	102	0.051	fakechr4-6404801-6404977:-0.363733:6404801,6404977,177,70
fakechr4	TranscriptID=XM_010101679.1:GeneID=21397171:Strand="-"	6502517	6504516	2000	1	62	0.031	fakechr4-6502585-6502646:0.472076:6502585,6502646,62,62
fakechr4	TranscriptID=XM_010101680.1:GeneID=21397172:Strand="-"	6513140	6515139	2000	1	69	0.0345	fakechr4-6514723-6514791:-0.350000:6514723,6514791,69,69
fakechr4	TranscriptID=XM_010101695.1:GeneID=21397187:Strand="+"	6646417	6648416	2000	1	38	0.019	fakechr4-6646488-6646525:0.461542:6646488,6646525,38,38
fakechr4	TranscriptID=XM_010101696.1:GeneID=21397188:Strand="-"	6658176	6660175	2000	1	39	0.0195	fakechr4-6659947-6659985:-0.230333:6659947,6659985,39,39
fakechr4	TranscriptID=XM_010101700.1:GeneID=21397192:Strand="+"	6712727	6714726	2000	1	73	0.0365	fakechr4-6714067-6714139:-0.121800:6714067,6714139,73,73
fakechr4	TranscriptID=XM_010101702.1:GeneID=21397194:Strand="-"	6745681	6747680	2000	1	156	0.078	fakechr4-6745711-6745866:0.301568:6745711,6745866,156,156
fakechr4	TranscriptID=XM_010101706.1:GeneID=21397198:Strand="+"	6781702	6783701	2000	1	32	0.016	fakechr4-6782315-6782346:-0.115370:6782315,6782346,32,32
fakechr4	TranscriptID=XM_010101708.1:GeneID=21397200:Strand="-"	6814440	6816439	2000	1	265	0.1325	fakechr4-6814403-6814704:-0.290222:6814403,6814704,302,265
fakechr4	TranscriptID=XM_010101721.1:GeneID=21396319:Strand="+"	6849122	6851121	2000	1	57	0.0285	fakechr4-6849913-6849969:0.385733:6849913,6849969,57,57
fakechr4	TranscriptID=XM_010101722.1:GeneID=21396320:Strand="+"	6849786	6851785	2000	1	57	0.0285	fakechr4-6849913-6849969:0.385733:6849913,6849969,57,57
fakechr4	TranscriptID=XM_010101745.1:GeneID=21396343:Strand="-"	7092275	7094274	2000	1	80	0.04	fakechr4-7093817-7093896:-0.835911:7093817,7093896,80,80
fakechr4	TranscriptID=XM_010101770.1:GeneID=21389201:Strand="-"	7271263	7273262	2000	1	38	0.019	fakechr4-7272591-7272628:0.589086:7272591,7272628,38,38
fakechr4	TranscriptID=XM_010101806.1:GeneID=21397442:Strand="+"	7640456	7642455	2000	1	141	0.0705	fakechr4-7642252-7642392:-0.119264:7642252,7642392,141,141
fakechr4	TranscriptID=XM_010101834.1:GeneID=21397470:Strand="-"	7903156	7905155	2000	1	43	0.0215	fakechr4-7905113-7905190:-0.268500:7905113,7905190,78,43
fakechr4	TranscriptID=XM_010101837.1:GeneID=21397224:Strand="+"	7994951	7996950	2000	1	196	0.098	fakechr4-7995595-7995790:-0.294833:7995595,7995790,196,196
fakechr4	TranscriptID=XM_010101849.1:GeneID=21397236:Strand="+"	8153919	8155918	2000	1	203	0.1015	fakechr4-8154749-8154951:0.506859:8154749,8154951,203,203
fakechr4	TranscriptID=XM_010101857.1:GeneID=21397244:Strand="+"	8211066	8213065	2000	1	96	0.048	fakechr4-8211939-8212034:0.755442:8211939,8212034,96,96
fakechr4	TranscriptID=XM_010101861.1:GeneID=21397248:Strand="+"	8257430	8259429	2000	1	75	0.0375	fakechr4-8257165-8257504:0.659733:8257165,8257504,340,75
fakechr4	TranscriptID=XM_010101876.1:GeneID=21384955:Strand="-"	8456206	8458205	2000	1	99	0.0495	fakechr4-8457449-8457547:-0.394167:8457449,8457547,99,99
fakechr4	TranscriptID=XM_010101881.1:GeneID=21398431:Strand="+"	8495472	8497471	2000	1	111	0.0555	fakechr4-8495941-8496051:0.152222:8495941,8496051,111,111
fakechr4	TranscriptID=XM_010101883.1:GeneID=21398433:Strand="-"	8511497	8513496	2000	1	161	0.0805	fakechr4-8511732-8511892:-0.291923:8511732,8511892,161,161
fakechr4	TranscriptID=XM_010101915.1:GeneID=21398465:Strand="-"	8840861	8842860	2000	1	132	0.066	fakechr4-8842547-8842678:-0.276795:8842547,8842678,132,132
fakechr4	TranscriptID=XM_010101969.1:GeneID=21390674:Strand="-"	9521913	9523912	2000	1	46	0.023	fakechr4-9521847-9521958:0.402292:9521847,9521958,112,46
fakechr4	TranscriptID=XM_010101983.1:GeneID=21410205:Strand="+"	9611509	9613508	2000	1	33	0.0165	fakechr4-9612305-9612337:-0.452457:9612305,9612337,33,33
fakechr4	TranscriptID=XM_010101985.1:GeneID=21410207:Strand="+"	9625699	9627698	2000	1	14	0.007	fakechr4-9625798-9625811:-0.321600:9625798,9625811,14,14
fakechr4	TranscriptID=XM_010102027.1:GeneID=21410249:Strand="-"	9928371	9930370	2000	1	98	0.049	fakechr4-9928509-9928606:0.264729:9928509,9928606,98,98
fakechr4	TranscriptID=XM_010102048.1:GeneID=21410270:Strand="-"	10250523	10252522	2000	1	82	0.041	fakechr4-10251190-10251271:0.449963:10251190,10251271,82,82
fakechr4	TranscriptID=XM_010102050.1:GeneID=21410272:Strand="-"	10268546	10270545	2000	1	110	0.055	fakechr4-10268476-10268655:0.199400:10268476,10268655,180,110
fakechr4	TranscriptID=XM_010102051.1:GeneID=21410273:Strand="-"	10274781	10276780	2000	1	42	0.021	fakechr4-10276197-10276238:0.377367:10276197,10276238,42,42
fakechr4	TranscriptID=XM_010102057.1:GeneID=21410279:Strand="+"	10291057	10293056	2000	1	29	0.0145	fakechr4-10292939-10292967:0.262333:10292939,10292967,29,29
fakechr4	TranscriptID=XM_010102055.1:GeneID=21410277:Strand="-"	10291784	10293783	2000	2	40	0.02	fakechr4-10292939-10292967:0.262333:10292939,10292967,29,29
fakechr4	TranscriptID=XM_010102056.1:GeneID=21410278:Strand="-"	10292914	10294913	2000	2	40	0.02	fakechr4-10292939-10292967:0.262333:10292939,10292967,29,29
fakechr4	TranscriptID=XM_010102058.1:GeneID=21410280:Strand="-"	10295032	10297031	2000	2	167	0.0835	fakechr4-10296158-10296258:0.349533:10296158,10296258,101,101
fakechr4	TranscriptID=XM_010102069.1:GeneID=21410291:Strand="+"	10365875	10367874	2000	1	120	0.06	fakechr4-10366944-10367063:0.144200:10366944,10367063,120,120
fakechr4	TranscriptID=XM_010102070.1:GeneID=21410292:Strand="+"	10369075	10371074	2000	2	180	0.09	fakechr4-10369990-10370132:0.302552:10369990,10370132,143,143
fakechr4	TranscriptID=XM_010102097.1:GeneID=21410319:Strand="+"	10563651	10565650	2000	2	74	0.037	fakechr4-10563798-10563847:0.328333:10563798,10563847,50,50
fakechr4	TranscriptID=XM_010102111.1:GeneID=21410333:Strand="-"	10732688	10734687	2000	1	97	0.0485	fakechr4-10732830-10732926:-0.300733:10732830,10732926,97,97
fakechr4	TranscriptID=XM_010102114.1:GeneID=21410336:Strand="+"	10748861	10750860	2000	2	80	0.04	fakechr4-10748947-10748987:0.383667:10748947,10748987,41,41
fakechr4	TranscriptID=XM_010102139.1:GeneID=21410361:Strand="+"	10968477	10970476	2000	1	26	0.013	fakechr4-10969412-10969437:0.341000:10969412,10969437,26,26
fakechr4	TranscriptID=XM_010102140.1:GeneID=21410362:Strand="+"	10971103	10973102	2000	4	194	0.097	fakechr4-10971881-10971964:-0.474900:10971881,10971964,84,84
fakechr4	TranscriptID=XM_010102161.1:GeneID=21410383:Strand="+"	11149783	11151782	2000	1	84	0.042	fakechr4-11151699-11151841:0.285733:11151699,11151841,143,84
fakechr4	TranscriptID=XM_010102196.1:GeneID=21410419:Strand="+"	11465758	11467757	2000	1	44	0.022	fakechr4-11466605-11466648:0.179800:11466605,11466648,44,44
fakechr4	TranscriptID=XM_010102219.1:GeneID=21410442:Strand="+"	11677513	11679512	2000	1	219	0.1095	fakechr4-11677624-11677842:-0.318515:11677624,11677842,219,219
fakechr4	TranscriptID=XM_010102238.1:GeneID=21395326:Strand="+"	11823284	11825283	2000	1	42	0.021	fakechr4-11823710-11823751:-0.250625:11823710,11823751,42,42
fakechr4	TranscriptID=XM_010102247.1:GeneID=21395335:Strand="-"	11895472	11897471	2000	3	837	0.4185	fakechr4-11896512-11896890:-0.318810:11896512,11896890,379,379
fakechr4	TranscriptID=XM_010102252.1:GeneID=21395340:Strand="-"	11928762	11930761	2000	1	98	0.049	fakechr4-11928973-11929070:-0.115200:11928973,11929070,98,98
fakechr4	TranscriptID=XM_010102259.1:GeneID=21395347:Strand="-"	11972058	11974057	2000	1	225	0.1125	fakechr4-11972111-11972335:0.413409:11972111,11972335,225,225
fakechr4	TranscriptID=XM_010102266.1:GeneID=21395354:Strand="+"	12066595	12068594	2000	1	216	0.108	fakechr4-12066720-12066935:0.237764:12066720,12066935,216,216
fakechr4	TranscriptID=XM_010102278.1:GeneID=21387319:Strand="-"	12244857	12246856	2000	1	96	0.048	fakechr4-12244980-12245075:0.582600:12244980,12245075,96,96
fakechr4	TranscriptID=XM_010102297.1:GeneID=21394782:Strand="+"	12617040	12619039	2000	1	70	0.035	fakechr4-12617231-12617300:-0.225905:12617231,12617300,70,70
fakechr4	TranscriptID=XM_010102298.1:GeneID=21394783:Strand="+"	12635622	12637621	2000	1	8	0.004	fakechr4-12637614-12637673:0.706413:12637614,12637673,60,8
fakechr4	TranscriptID=XM_010102312.1:GeneID=21394797:Strand="+"	12740615	12742614	2000	1	76	0.038	fakechr4-12741067-12741142:0.240778:12741067,12741142,76,76
fakechr4	TranscriptID=XM_010102315.1:GeneID=21394800:Strand="-"	12769616	12771615	2000	1	102	0.051	fakechr4-12770610-12770711:0.232567:12770610,12770711,102,102
fakechr4	TranscriptID=XM_010102364.1:GeneID=21406196:Strand="+"	13235550	13237549	2000	1	12	0.006	fakechr4-13236041-13236052:-0.180467:13236041,13236052,12,12
fakechr4	TranscriptID=XM_010102367.1:GeneID=21406199:Strand="-"	13264092	13266091	2000	1	106	0.053	fakechr4-13265933-13266038:-0.518400:13265933,13266038,106,106
fakechr4	TranscriptID=XM_010102378.1:GeneID=21406210:Strand="-"	13383482	13385481	2000	1	52	0.026	fakechr4-13385430-13385517:-0.337604:13385430,13385517,88,52
fakechr4	TranscriptID=XM_010102403.1:GeneID=21406235:Strand="+"	13627552	13629551	2000	1	32	0.016	fakechr4-13627684-13627715:-0.187267:13627684,13627715,32,32
fakechr4	TranscriptID=XM_010102404.1:GeneID=21406236:Strand="+"	13631168	13633167	2000	1	65	0.0325	fakechr4-13631206-13631270:0.431000:13631206,13631270,65,65
fakechr4	TranscriptID=XM_010102425.1:GeneID=21406257:Strand="-"	13985002	13987001	2000	2	207	0.1035	fakechr4-13985623-13985737:-0.401281:13985623,13985737,115,115
fakechr4	TranscriptID=XM_010102430.1:GeneID=21406262:Strand="+"	14000960	14002959	2000	1	229	0.1145	fakechr4-14000965-14001193:0.388190:14000965,14001193,229,229
fakechr4	TranscriptID=XM_010102454.1:GeneID=21390236:Strand="+"	14279810	14281809	2000	2	103	0.0515	fakechr4-14280365-14280442:-0.434275:14280365,14280442,78,78
fakechr4	TranscriptID=XM_010102464.1:GeneID=21390246:Strand="-"	14389141	14391140	2000	2	307	0.1535	fakechr4-14390502-14390762:-0.173292:14390502,14390762,261,261
fakechr4	TranscriptID=XM_010102467.1:GeneID=21390249:Strand="+"	14397240	14399239	2000	1	38	0.019	fakechr4-14397079-14397277:0.319190:14397079,14397277,199,38
fakechr4	TranscriptID=XM_010102468.1:GeneID=21390250:Strand="+"	14424785	14426784	2000	2	171	0.0855	fakechr4-14425273-14425369:0.273229:14425273,14425369,97,97
fakechr4	TranscriptID=XM_010102482.1:GeneID=21398894:Strand="-"	14570678	14572677	2000	1	141	0.0705	fakechr4-14572537-14572707:-0.186542:14572537,14572707,171,141
fakechr4	TranscriptID=XM_010102484.1:GeneID=21398896:Strand="-"	14580624	14582623	2000	1	22	0.011	fakechr4-14582573-14582594:0.773467:14582573,14582594,22,22
fakechr4	TranscriptID=XM_010102498.1:GeneID=21398910:Strand="-"	14748206	14750205	2000	1	270	0.135	fakechr4-14749182-14749451:0.326767:14749182,14749451,270,270
fakechr4	TranscriptID=XM_010102505.1:GeneID=21398917:Strand="-"	14803772	14805771	2000	1	35	0.0175	fakechr4-14805478-14805512:0.256387:14805478,14805512,35,35
fakechr4	TranscriptID=XM_010102506.1:GeneID=21398918:Strand="+"	14805203	14807202	2000	1	35	0.0175	fakechr4-14805478-14805512:0.256387:14805478,14805512,35,35
fakechr4	TranscriptID=XM_010102524.1:GeneID=21384041:Strand="-"	14940631	14942630	2000	1	27	0.0135	fakechr4-14942280-14942306:-0.362195:14942280,14942306,27,27
fakechr4	TranscriptID=XM_010102545.1:GeneID=21387386:Strand="+"	15175492	15177491	2000	1	1256	0.628	fakechr4-15176218-15177473:-0.869365:15176218,15177473,1256,1256
fakechr4	TranscriptID=XM_010102546.1:GeneID=21387387:Strand="-"	15184954	15186953	2000	1	639	0.3195	fakechr4-15184722-15185592:-0.882530:15184722,15185592,871,639
fakechr4	TranscriptID=XM_010102547.1:GeneID=21387388:Strand="-"	15185552	15187551	2000	1	41	0.0205	fakechr4-15184722-15185592:-0.882530:15184722,15185592,871,41
fakechr4	TranscriptID=XM_010102561.1:GeneID=21406432:Strand="-"	15448309	15450308	2000	1	83	0.0415	fakechr4-15450139-15450221:0.195600:15450139,15450221,83,83
fakechr4	TranscriptID=XM_010102570.1:GeneID=21406441:Strand="+"	15866610	15868609	2000	1	257	0.1285	fakechr4-15867947-15868203:-0.301811:15867947,15868203,257,257
fakechr4	TranscriptID=XM_010102571.1:GeneID=21406442:Strand="+"	15868548	15870547	2000	1	196	0.098	fakechr4-15868740-15868935:-0.106673:15868740,15868935,196,196
fakechr4	TranscriptID=XM_010102572.1:GeneID=21406443:Strand="+"	15868789	15870788	2000	1	147	0.0735	fakechr4-15868740-15868935:-0.106673:15868740,15868935,196,147
fakechr4	TranscriptID=XM_010102585.1:GeneID=21392978:Strand="-"	16240893	16242892	2000	2	237	0.1185	fakechr4-16241322-16241443:-0.589933:16241322,16241443,122,122
fakechr4	TranscriptID=XM_010102600.1:GeneID=21392993:Strand="-"	16362002	16364001	2000	2	56	0.028	fakechr4-16363708-16363740:0.445917:16363708,16363740,33,33
fakechr4	TranscriptID=XM_010102630.1:GeneID=21387032:Strand="-"	16613451	16615450	2000	1	40	0.02	fakechr4-16615247-16615286:0.265333:16615247,16615286,40,40
fakechr4	TranscriptID=XM_010102631.1:GeneID=21387033:Strand="-"	16616788	16618787	2000	1	45	0.0225	fakechr4-16618565-16618609:0.174571:16618565,16618609,45,45
fakechr4	TranscriptID=XM_010102642.1:GeneID=21384580:Strand="-"	16908708	16910707	2000	1	75	0.0375	fakechr4-16908731-16908805:0.210933:16908731,16908805,75,75
fakechr4	TranscriptID=XM_010102650.1:GeneID=21383867:Strand="-"	17033106	17035105	2000	1	306	0.153	fakechr4-17034800-17035106:0.240333:17034800,17035106,307,306
fakechr4	TranscriptID=XM_010102666.1:GeneID=21384936:Strand="-"	17250066	17252065	2000	2	243	0.1215	fakechr4-17251079-17251236:-0.483269:17251079,17251236,158,158
fakechr4	TranscriptID=XM_010102685.1:GeneID=21393931:Strand="+"	17464893	17466892	2000	1	217	0.1085	fakechr4-17466354-17466570:0.412664:17466354,17466570,217,217
fakechr4	TranscriptID=XM_010102688.1:GeneID=21393934:Strand="-"	17500109	17502108	2000	1	43	0.0215	fakechr4-17501284-17501326:-0.361867:17501284,17501326,43,43
fakechr4	TranscriptID=XM_010102697.1:GeneID=21393943:Strand="+"	17585341	17587340	2000	1	128	0.064	fakechr4-17587185-17587312:-0.232864:17587185,17587312,128,128
fakechr4	TranscriptID=XM_010102699.1:GeneID=21396363:Strand="+"	17593052	17595051	2000	1	30	0.015	fakechr4-17593025-17593081:0.339798:17593025,17593081,57,30
fakechr4	TranscriptID=XM_010102717.1:GeneID=21396381:Strand="+"	17747592	17749591	2000	1	22	0.011	fakechr4-17748029-17748050:0.628536:17748029,17748050,22,22
fakechr4	TranscriptID=XM_010102752.1:GeneID=21391180:Strand="+"	18098608	18100607	2000	1	7	0.0035	fakechr4-18098596-18098614:0.231200:18098596,18098614,19,7
fakechr4	TranscriptID=XM_010102763.1:GeneID=21391191:Strand="-"	18183082	18185081	2000	1	197	0.0985	fakechr4-18183874-18184070:0.439889:18183874,18184070,197,197
fakechr4	TranscriptID=XM_010102764.1:GeneID=21391192:Strand="-"	18183606	18185605	2000	1	197	0.0985	fakechr4-18183874-18184070:0.439889:18183874,18184070,197,197
fakechr4	TranscriptID=XM_010102782.1:GeneID=21390724:Strand="-"	18375018	18377017	2000	1	53	0.0265	fakechr4-18376731-18376783:0.129270:18376731,18376783,53,53
fakechr4	TranscriptID=XM_010102786.1:GeneID=21390728:Strand="-"	18412221	18414220	2000	1	228	0.114	fakechr4-18411567-18412448:0.188212:18411567,18412448,882,228
fakechr4	TranscriptID=XM_010102802.1:GeneID=21393365:Strand="-"	18697943	18699942	2000	2	48	0.024	fakechr4-18699266-18699290:0.297800:18699266,18699290,25,25
fakechr4	TranscriptID=XM_010102825.1:GeneID=21384430:Strand="-"	19030306	19032305	2000	2	80	0.04	fakechr4-19030310-19030361:-0.132400:19030310,19030361,52,52
fakechr4	TranscriptID=XM_010102835.1:GeneID=21399739:Strand="-"	19210228	19212227	2000	1	88	0.044	fakechr4-19211190-19211277:0.650160:19211190,19211277,88,88
fakechr4	TranscriptID=XM_010102840.1:GeneID=21399744:Strand="-"	19270933	19272932	2000	2	185	0.0925	fakechr4-19271971-19272125:0.290263:19271971,19272125,155,155
fakechr4	TranscriptID=XM_010102847.1:GeneID=21399751:Strand="+"	19363032	19365031	2000	1	116	0.058	fakechr4-19364087-19364202:-0.186133:19364087,19364202,116,116
fakechr4	TranscriptID=XM_010102852.1:GeneID=21399756:Strand="+"	19423856	19425855	2000	1	43	0.0215	fakechr4-19424595-19424637:0.344533:19424595,19424637,43,43
fakechr4	TranscriptID=XM_010102866.1:GeneID=21388872:Strand="+"	19595930	19597929	2000	1	30	0.015	fakechr4-19597441-19597470:0.173487:19597441,19597470,30,30
fakechr4	TranscriptID=XM_010102868.1:GeneID=21388874:Strand="-"	19618786	19620785	2000	2	74	0.037	fakechr4-19620735-19620836:0.347280:19620735,19620836,102,51
fakechr4	TranscriptID=XM_010102869.1:GeneID=21388875:Strand="-"	19624175	19626174	2000	1	13	0.0065	fakechr4-19625686-19625698:0.543000:19625686,19625698,13,13
fakechr4	TranscriptID=XM_010102872.1:GeneID=21388878:Strand="-"	19670059	19672058	2000	2	354	0.177	fakechr4-19671767-19672035:0.360045:19671767,19672035,269,269
fakechr4	TranscriptID=XM_010102874.1:GeneID=21388880:Strand="+"	19724651	19726650	2000	1	69	0.0345	fakechr4-19725621-19725689:0.217333:19725621,19725689,69,69
fakechr4	TranscriptID=XM_010102895.1:GeneID=21398116:Strand="-"	20131463	20133462	2000	3	225	0.1125	fakechr4-20132342-20132445:-0.343067:20132342,20132445,104,104
fakechr4	TranscriptID=XM_010102899.1:GeneID=21398120:Strand="+"	20147388	20149387	2000	1	56	0.028	fakechr4-20149086-20149141:0.476440:20149086,20149141,56,56
fakechr4	TranscriptID=XM_010102929.1:GeneID=21389042:Strand="+"	20538052	20540051	2000	1	64	0.032	fakechr4-20538001-20538115:-0.589153:20538001,20538115,115,64
fakechr4	TranscriptID=XM_010102978.1:GeneID=21394892:Strand="-"	20932114	20934113	2000	1	771	0.3855	fakechr4-20933094-20933864:0.286530:20933094,20933864,771,771
fakechr4	TranscriptID=XM_010102990.1:GeneID=21394904:Strand="-"	21021043	21023042	2000	1	25	0.0125	fakechr4-21021233-21021257:0.377253:21021233,21021257,25,25
fakechr4	TranscriptID=XM_010103016.1:GeneID=21403234:Strand="+"	21256232	21258231	2000	1	121	0.0605	fakechr4-21257961-21258081:-0.938750:21257961,21258081,121,121
fakechr4	TranscriptID=XM_010103019.1:GeneID=21403237:Strand="+"	21337490	21339489	2000	3	336	0.168	fakechr4-21338136-21338445:-0.385148:21338136,21338445,310,310
fakechr4	TranscriptID=XM_010103018.1:GeneID=21403236:Strand="-"	21339452	21341451	2000	2	152	0.076	fakechr4-21340973-21341074:-0.346533:21340973,21341074,102,102
fakechr4	TranscriptID=XM_010103020.1:GeneID=21403238:Strand="-"	21342096	21344095	2000	2	123	0.0615	fakechr4-21343788-21343899:0.690471:21343788,21343899,112,112
fakechr4	TranscriptID=XM_010103023.1:GeneID=21403241:Strand="-"	21419224	21421223	2000	1	141	0.0705	fakechr4-21418856-21419364:-0.249143:21418856,21419364,509,141
fakechr4	TranscriptID=XM_010103027.1:GeneID=21403245:Strand="+"	21431808	21433807	2000	1	57	0.0285	fakechr4-21431895-21431951:-0.222699:21431895,21431951,57,57
fakechr4	TranscriptID=XM_010103028.1:GeneID=21403246:Strand="+"	21435192	21437191	2000	1	158	0.079	fakechr4-21435576-21435733:0.428467:21435576,21435733,158,158
fakechr4	TranscriptID=XM_010103029.1:GeneID=21403247:Strand="+"	21440228	21442227	2000	1	173	0.0865	fakechr4-21440623-21440795:0.260593:21440623,21440795,173,173
fakechr4	TranscriptID=XM_010103032.1:GeneID=21403250:Strand="-"	21458153	21460152	2000	1	23	0.0115	fakechr4-21459298-21459320:-0.344542:21459298,21459320,23,23
fakechr4	TranscriptID=XM_010103035.1:GeneID=21403253:Strand="+"	21458567	21460566	2000	1	23	0.0115	fakechr4-21459298-21459320:-0.344542:21459298,21459320,23,23
fakechr4	TranscriptID=XM_010103033.1:GeneID=21403251:Strand="-"	21459142	21461141	2000	1	23	0.0115	fakechr4-21459298-21459320:-0.344542:21459298,21459320,23,23
fakechr4	TranscriptID=XM_010103042.1:GeneID=21403260:Strand="+"	21511151	21513150	2000	3	332	0.166	fakechr4-21511591-21511870:-0.339390:21511591,21511870,280,280
fakechr4	TranscriptID=XM_010103044.1:GeneID=21403262:Strand="+"	21514771	21516770	2000	1	51	0.0255	fakechr4-21514772-21514822:-0.227793:21514772,21514822,51,51
fakechr4	TranscriptID=XM_010103046.1:GeneID=21403264:Strand="+"	21523286	21525285	2000	1	50	0.025	fakechr4-21523299-21523348:0.171708:21523299,21523348,50,50
fakechr4	TranscriptID=XM_010103049.1:GeneID=21403267:Strand="+"	21543866	21545865	2000	1	396	0.198	fakechr4-21545470-21545879:-0.241067:21545470,21545879,410,396
fakechr4	TranscriptID=XM_010103058.1:GeneID=21403276:Strand="-"	21613715	21615714	2000	1	56	0.028	fakechr4-21614744-21614799:0.292600:21614744,21614799,56,56
fakechr4	TranscriptID=XM_010103067.1:GeneID=21403285:Strand="+"	21671142	21673141	2000	1	83	0.0415	fakechr4-21671634-21671716:0.118050:21671634,21671716,83,83
fakechr4	TranscriptID=XM_010103088.1:GeneID=21403306:Strand="-"	21826792	21828791	2000	1	7	0.0035	fakechr4-21828785-21828826:0.214133:21828785,21828826,42,7
fakechr4	TranscriptID=XM_010103091.1:GeneID=21403309:Strand="+"	21858602	21860601	2000	2	202	0.101	fakechr4-21859530-21859635:0.249933:21859530,21859635,106,106
fakechr4	TranscriptID=XM_010103094.1:GeneID=21384130:Strand="+"	21940958	21942957	2000	1	227	0.1135	fakechr4-21941932-21942158:0.322429:21941932,21942158,227,227
fakechr4	TranscriptID=XM_010103095.1:GeneID=21386025:Strand="+"	21941687	21943686	2000	1	227	0.1135	fakechr4-21941932-21942158:0.322429:21941932,21942158,227,227
fakechr4	TranscriptID=XM_010103097.1:GeneID=21386027:Strand="+"	21981115	21983114	2000	2	467	0.2335	fakechr4-21982067-21982506:-0.208333:21982067,21982506,440,440
fakechr4	TranscriptID=XM_010103106.1:GeneID=21389105:Strand="-"	22067688	22069687	2000	1	15	0.0075	fakechr4-22068965-22068979:-0.338836:22068965,22068979,15,15
fakechr4	TranscriptID=XM_010103122.1:GeneID=21391073:Strand="+"	22278449	22280448	2000	1	93	0.0465	fakechr4-22278456-22278548:0.219067:22278456,22278548,93,93
fakechr4	TranscriptID=XM_010103162.1:GeneID=21396080:Strand="+"	22702113	22704112	2000	1	150	0.075	fakechr4-22703963-22704125:0.826250:22703963,22704125,163,150
fakechr4	TranscriptID=XM_010103169.1:GeneID=21396087:Strand="-"	22792734	22794733	2000	1	53	0.0265	fakechr4-22792031-22792786:0.356050:22792031,22792786,756,53
fakechr4	TranscriptID=XM_010103172.1:GeneID=21396090:Strand="-"	22819206	22821205	2000	1	104	0.052	fakechr4-22820278-22820381:0.659708:22820278,22820381,104,104
fakechr4	TranscriptID=XM_010103176.1:GeneID=21396094:Strand="+"	22840231	22842230	2000	1	55	0.0275	fakechr4-22842176-22842421:-0.267155:22842176,22842421,246,55
fakechr4	TranscriptID=XM_010103181.1:GeneID=21385537:Strand="+"	22920956	22922955	2000	1	37	0.0185	fakechr4-22921566-22921602:-0.184733:22921566,22921602,37,37
fakechr4	TranscriptID=XM_010103192.1:GeneID=21400248:Strand="+"	23139389	23141388	2000	1	145	0.0725	fakechr4-23141148-23141292:-0.535600:23141148,23141292,145,145
fakechr4	TranscriptID=XM_010103199.1:GeneID=21400255:Strand="-"	23206823	23208822	2000	1	50	0.025	fakechr4-23206977-23207026:0.226867:23206977,23207026,50,50
fakechr4	TranscriptID=XM_010103200.1:GeneID=21400257:Strand="-"	23220018	23222017	2000	1	739	0.3695	fakechr4-23220073-23220811:-0.696030:23220073,23220811,739,739
fakechr4	TranscriptID=XM_010103227.1:GeneID=21392211:Strand="+"	23720246	23722245	2000	1	84	0.042	fakechr4-23722162-23722330:-0.312275:23722162,23722330,169,84
fakechr4	TranscriptID=XM_010103236.1:GeneID=21392220:Strand="-"	23780309	23782308	2000	1	215	0.1075	fakechr4-23780255-23780523:0.382394:23780255,23780523,269,215
fakechr4	TranscriptID=XM_010103242.1:GeneID=21385423:Strand="+"	23971904	23973903	2000	1	60	0.03	fakechr4-23971885-23971963:-0.292996:23971885,23971963,79,60
fakechr4	TranscriptID=XM_010103243.1:GeneID=21385424:Strand="+"	23989505	23991504	2000	1	161	0.0805	fakechr4-23990639-23990799:-0.574467:23990639,23990799,161,161
fakechr4	TranscriptID=XM_010103248.1:GeneID=21398475:Strand="+"	24129377	24131376	2000	1	41	0.0205	fakechr4-24131216-24131256:-0.235467:24131216,24131256,41,41
fakechr4	TranscriptID=XM_010103255.1:GeneID=21398482:Strand="+"	24195186	24197185	2000	1	15	0.0075	fakechr4-24196756-24196770:-0.218891:24196756,24196770,15,15
fakechr4	TranscriptID=XM_010103262.1:GeneID=21398489:Strand="-"	24255692	24257691	2000	1	447	0.2235	fakechr4-24257190-24257636:0.357908:24257190,24257636,447,447
fakechr4	TranscriptID=XM_010103264.1:GeneID=21398491:Strand="-"	24265118	24267117	2000	1	107	0.0535	fakechr4-24267011-24267269:-0.146857:24267011,24267269,259,107
fakechr4	TranscriptID=XM_010103305.1:GeneID=21387133:Strand="+"	24644710	24646709	2000	1	187	0.0935	fakechr4-24645416-24645602:-0.420000:24645416,24645602,187,187
fakechr4	TranscriptID=XM_010103307.1:GeneID=21387135:Strand="-"	24674456	24676455	2000	1	26	0.013	fakechr4-24674618-24674643:0.235800:24674618,24674643,26,26
fakechr4	TranscriptID=XM_010103309.1:GeneID=21387137:Strand="+"	24697821	24699820	2000	2	338	0.169	fakechr4-24699595-24699791:0.198600:24699595,24699791,197,197
fakechr4	TranscriptID=XM_010103311.1:GeneID=21387139:Strand="+"	24708638	24710637	2000	1	168	0.084	fakechr4-24708911-24709078:0.203826:24708911,24709078,168,168
fakechr4	TranscriptID=XM_010103331.1:GeneID=21399701:Strand="+"	24901902	24903901	2000	2	290	0.145	fakechr4-24902115-24902292:-0.313048:24902115,24902292,178,178
fakechr4	TranscriptID=XM_010103332.1:GeneID=21399702:Strand="-"	24910888	24912887	2000	1	73	0.0365	fakechr4-24912258-24912330:-0.173763:24912258,24912330,73,73
fakechr4	TranscriptID=XM_010103344.1:GeneID=21399715:Strand="+"	25191389	25193388	2000	1	10	0.005	fakechr4-25193379-25193461:-0.349933:25193379,25193461,83,10
fakechr4	TranscriptID=XM_010103347.1:GeneID=21399718:Strand="+"	25215110	25217109	2000	1	41	0.0205	fakechr4-25215523-25215563:0.602733:25215523,25215563,41,41
fakechr4	TranscriptID=XM_010103351.1:GeneID=21399722:Strand="-"	25280309	25282308	2000	1	133	0.0665	fakechr4-25281163-25281295:-0.122978:25281163,25281295,133,133
fakechr4	TranscriptID=XM_010103354.1:GeneID=21399725:Strand="+"	25299532	25301531	2000	3	243	0.1215	fakechr4-25301360-25301611:-0.475190:25301360,25301611,252,172
fakechr4	TranscriptID=XM_010103352.1:GeneID=21399723:Strand="-"	25300092	25302091	2000	4	330	0.165	fakechr4-25301360-25301611:-0.475190:25301360,25301611,252,252
fakechr4	TranscriptID=XM_010103353.1:GeneID=21399724:Strand="-"	25300853	25302852	2000	4	475	0.2375	fakechr4-25301360-25301611:-0.475190:25301360,25301611,252,252
fakechr4	TranscriptID=XM_010103375.1:GeneID=21390215:Strand="-"	25524902	25526901	2000	1	7	0.0035	fakechr4-25524705-25524908:-0.145471:25524705,25524908,204,7
fakechr4	TranscriptID=XM_010103380.1:GeneID=21390220:Strand="-"	25554819	25556818	2000	1	176	0.088	fakechr4-25556251-25556426:-0.301681:25556251,25556426,176,176
fakechr4	TranscriptID=XM_010103385.1:GeneID=21390225:Strand="+"	25580709	25582708	2000	1	73	0.0365	fakechr4-25582631-25582703:0.754097:25582631,25582703,73,73
fakechr4	TranscriptID=XM_010103384.1:GeneID=21390224:Strand="-"	25581887	25583886	2000	1	73	0.0365	fakechr4-25582631-25582703:0.754097:25582631,25582703,73,73
fakechr4	TranscriptID=XM_010103405.1:GeneID=21400340:Strand="-"	25854825	25856824	2000	1	105	0.0525	fakechr4-25856107-25856211:-0.785110:25856107,25856211,105,105
fakechr4	TranscriptID=XM_010103431.1:GeneID=21384231:Strand="+"	26274546	26276545	2000	1	159	0.0795	fakechr4-26276387-26276597:0.380250:26276387,26276597,211,159
fakechr4	TranscriptID=XM_010103435.1:GeneID=21387861:Strand="-"	26341133	26343132	2000	1	40	0.02	fakechr4-26342806-26342845:-0.230991:26342806,26342845,40,40
fakechr4	TranscriptID=XM_010103437.1:GeneID=21387863:Strand="-"	26351070	26353069	2000	1	28	0.014	fakechr4-26353033-26353060:-0.402458:26353033,26353060,28,28
fakechr4	TranscriptID=XM_010103445.1:GeneID=21401669:Strand="+"	26448931	26450930	2000	1	186	0.093	fakechr4-26450649-26450834:0.470223:26450649,26450834,186,186
fakechr4	TranscriptID=XM_010103447.1:GeneID=21401671:Strand="+"	26460989	26462988	2000	2	334	0.167	fakechr4-26461395-26461647:0.563809:26461395,26461647,253,253
fakechr4	TranscriptID=XM_010103452.1:GeneID=21401676:Strand="+"	26525198	26527197	2000	2	227	0.1135	fakechr4-26525236-26525423:-0.616417:26525236,26525423,188,188
fakechr4	TranscriptID=XM_010103470.1:GeneID=21401694:Strand="+"	26673115	26675114	2000	1	66	0.033	fakechr4-26674661-26674726:0.190533:26674661,26674726,66,66
fakechr4	TranscriptID=XM_010103472.1:GeneID=21401696:Strand="-"	26740290	26742289	2000	3	967	0.4835	fakechr4-26741743-26743075:-0.468960:26741743,26743075,1333,547
fakechr4	TranscriptID=XM_010103491.1:GeneID=21401715:Strand="-"	26996907	26998906	2000	1	111	0.0555	fakechr4-26997469-26997579:0.471000:26997469,26997579,111,111
fakechr4	TranscriptID=XM_010103508.1:GeneID=21406358:Strand="-"	27219340	27221339	2000	2	135	0.0675	fakechr4-27220848-27220940:0.312667:27220848,27220940,93,93
fakechr4	TranscriptID=XM_010103523.1:GeneID=21406373:Strand="-"	27403840	27405839	2000	2	118	0.059	fakechr4-27405630-27405712:0.488267:27405630,27405712,83,83
fakechr4	TranscriptID=XM_010103531.1:GeneID=21406382:Strand="-"	27525405	27527404	2000	1	126	0.063	fakechr4-27525442-27525567:-0.296725:27525442,27525567,126,126
fakechr4	TranscriptID=XM_010103551.1:GeneID=21406402:Strand="+"	27675738	27677737	2000	1	72	0.036	fakechr4-27677666-27677751:-0.274933:27677666,27677751,86,72
fakechr4	TranscriptID=XM_010103553.1:GeneID=21406404:Strand="+"	27714318	27716317	2000	1	11	0.0055	fakechr4-27714790-27714800:0.709028:27714790,27714800,11,11
fakechr4	TranscriptID=XM_010103565.1:GeneID=21406416:Strand="-"	27916745	27918744	2000	1	205	0.1025	fakechr4-27918382-27918586:0.335966:27918382,27918586,205,205
fakechr4	TranscriptID=XM_010103588.1:GeneID=21398575:Strand="+"	28450954	28452953	2000	1	99	0.0495	fakechr4-28452855-28453040:0.291933:28452855,28453040,186,99
fakechr4	TranscriptID=XM_010103587.1:GeneID=21398574:Strand="-"	28452709	28454708	2000	2	335	0.1675	fakechr4-28452855-28453040:0.291933:28452855,28453040,186,186
fakechr4	TranscriptID=XM_010103594.1:GeneID=21398581:Strand="+"	28484348	28486347	2000	1	192	0.096	fakechr4-28484635-28484826:-0.467583:28484635,28484826,192,192
fakechr4	TranscriptID=XM_010103595.1:GeneID=21398582:Strand="-"	28499177	28501176	2000	2	231	0.1155	fakechr4-28499085-28499326:-0.529702:28499085,28499326,242,150
fakechr4	TranscriptID=XM_010103596.1:GeneID=21398583:Strand="+"	28499879	28501878	2000	1	81	0.0405	fakechr4-28500259-28500339:-0.258434:28500259,28500339,81,81
fakechr4	TranscriptID=XM_010103601.1:GeneID=21388361:Strand="-"	28598107	28600106	2000	1	103	0.0515	fakechr4-28599780-28599882:0.457892:28599780,28599882,103,103
fakechr4	TranscriptID=XM_010103604.1:GeneID=21388364:Strand="+"	28622368	28624367	2000	1	69	0.0345	fakechr4-28622615-28622683:0.151760:28622615,28622683,69,69
fakechr4	TranscriptID=XM_010103621.1:GeneID=21385307:Strand="-"	28882321	28884320	2000	1	196	0.098	fakechr4-28884125-28884327:-0.728851:28884125,28884327,203,196
fakechr4	TranscriptID=XM_010103630.1:GeneID=21391555:Strand="+"	28953513	28955512	2000	1	86	0.043	fakechr4-28953606-28953691:0.154149:28953606,28953691,86,86
fakechr4	TranscriptID=XM_010103638.1:GeneID=21391563:Strand="-"	29008212	29010211	2000	1	10	0.005	fakechr4-29007944-29008221:-0.250037:29007944,29008221,278,10
fakechr4	TranscriptID=XM_010103639.1:GeneID=21391564:Strand="+"	29008846	29010845	2000	1	110	0.055	fakechr4-29010423-29010532:0.132200:29010423,29010532,110,110
fakechr4	TranscriptID=XM_010103643.1:GeneID=21391568:Strand="-"	29084036	29086035	2000	2	746	0.373	fakechr4-29085294-29085961:0.382190:29085294,29085961,668,668
fakechr4	TranscriptID=XM_010103650.1:GeneID=21391575:Strand="+"	29138183	29140182	2000	1	76	0.038	fakechr4-29139826-29139901:-0.233487:29139826,29139901,76,76
fakechr4	TranscriptID=XM_010103657.1:GeneID=21395211:Strand="-"	29256456	29258455	2000	2	178	0.089	fakechr4-29257990-29258108:-0.139000:29257990,29258108,119,119
fakechr4	TranscriptID=XM_010103660.1:GeneID=21395214:Strand="+"	29275828	29277827	2000	1	45	0.0225	fakechr4-29275869-29275913:-0.477955:29275869,29275913,45,45
fakechr4	TranscriptID=XM_010103666.1:GeneID=21395220:Strand="+"	29317166	29319165	2000	1	88	0.044	fakechr4-29317572-29317659:-0.313967:29317572,29317659,88,88
fakechr4	TranscriptID=XM_010103679.1:GeneID=21395233:Strand="+"	29512632	29514631	2000	1	66	0.033	fakechr4-29512919-29512984:0.498998:29512919,29512984,66,66
fakechr4	TranscriptID=XM_010103682.1:GeneID=21395236:Strand="-"	29528534	29530533	2000	1	387	0.1935	fakechr4-29528889-29529275:0.364849:29528889,29529275,387,387
fakechr4	TranscriptID=XM_010103694.1:GeneID=21399338:Strand="+"	29690922	29692921	2000	3	259	0.1295	fakechr4-29691396-29691608:-0.871924:29691396,29691608,213,213
fakechr4	TranscriptID=XM_010103693.1:GeneID=21399337:Strand="-"	29692798	29694797	2000	1	175	0.0875	fakechr4-29694192-29694366:0.662533:29694192,29694366,175,175
fakechr4	TranscriptID=XM_010103696.1:GeneID=21399340:Strand="+"	29698507	29700506	2000	1	86	0.043	fakechr4-29698411-29698592:-0.686939:29698411,29698592,182,86
fakechr4	TranscriptID=XM_010103712.1:GeneID=21399356:Strand="+"	29865761	29867760	2000	1	49	0.0245	fakechr4-29865785-29865833:-0.592817:29865785,29865833,49,49
fakechr4	TranscriptID=XM_010103751.1:GeneID=21399240:Strand="+"	30487266	30489265	2000	1	228	0.114	fakechr4-30489038-30489299:0.466819:30489038,30489299,262,228
fakechr4	TranscriptID=XM_010103756.1:GeneID=21399245:Strand="+"	30571974	30573973	2000	1	187	0.0935	fakechr4-30573228-30573414:-0.655074:30573228,30573414,187,187
fakechr4	TranscriptID=XM_010103762.1:GeneID=21383706:Strand="-"	30796705	30798704	2000	2	95	0.0475	fakechr4-30798592-30798653:-0.188329:30798592,30798653,62,62
fakechr4	TranscriptID=XM_010103766.1:GeneID=21392359:Strand="-"	30886803	30888802	2000	1	92	0.046	fakechr4-30888136-30888227:0.416572:30888136,30888227,92,92
fakechr4	TranscriptID=XM_010103776.1:GeneID=21392369:Strand="+"	30938853	30940852	2000	1	96	0.048	fakechr4-30939439-30939534:-0.231082:30939439,30939534,96,96
fakechr4	TranscriptID=XM_010103787.1:GeneID=21392380:Strand="+"	31058192	31060191	2000	1	88	0.044	fakechr4-31059213-31059300:-0.365660:31059213,31059300,88,88
fakechr4	TranscriptID=XM_010103792.1:GeneID=21385416:Strand="-"	31146136	31148135	2000	1	61	0.0305	fakechr4-31148014-31148074:-0.516226:31148014,31148074,61,61
fakechr4	TranscriptID=XM_010103807.1:GeneID=21388145:Strand="-"	31267216	31269215	2000	2	416	0.208	fakechr4-31267968-31268239:-0.723349:31267968,31268239,272,272
fakechr4	TranscriptID=XM_010103815.1:GeneID=21404210:Strand="+"	31362170	31364169	2000	1	6	0.003	fakechr4-31362523-31362528:-0.254000:31362523,31362528,6,6
fakechr4	TranscriptID=XM_010103826.1:GeneID=21404221:Strand="-"	31459371	31461370	2000	1	48	0.024	fakechr4-31460436-31460483:0.389333:31460436,31460483,48,48
fakechr4	TranscriptID=XM_010103839.1:GeneID=21404234:Strand="+"	31611866	31613865	2000	1	66	0.033	fakechr4-31611786-31611931:0.343002:31611786,31611931,146,66
fakechr4	TranscriptID=XM_010103848.1:GeneID=21404243:Strand="-"	31720769	31722768	2000	1	108	0.054	fakechr4-31722661-31722829:0.253724:31722661,31722829,169,108
fakechr4	TranscriptID=XM_010103850.1:GeneID=21404245:Strand="+"	31726321	31728320	2000	1	69	0.0345	fakechr4-31727354-31727422:-0.540933:31727354,31727422,69,69
fakechr4	TranscriptID=XM_010103870.1:GeneID=21404265:Strand="+"	31992110	31994109	2000	3	179	0.0895	fakechr4-31992468-31992598:0.475341:31992468,31992598,131,131
fakechr4	TranscriptID=XM_010103901.1:GeneID=21407223:Strand="-"	32335408	32337407	2000	1	46	0.023	fakechr4-32336609-32336654:-0.388000:32336609,32336654,46,46
fakechr4	TranscriptID=XM_010103907.1:GeneID=21407229:Strand="+"	32365749	32367748	2000	1	47	0.0235	fakechr4-32365700-32365795:-0.402667:32365700,32365795,96,47
fakechr4	TranscriptID=XM_010103911.1:GeneID=21407233:Strand="+"	32386168	32388167	2000	1	323	0.1615	fakechr4-32386623-32386945:0.365987:32386623,32386945,323,323
fakechr4	TranscriptID=XM_010103919.1:GeneID=21407241:Strand="-"	32448102	32450101	2000	1	63	0.0315	fakechr4-32447984-32448164:0.442056:32447984,32448164,181,63
fakechr4	TranscriptID=XM_010103924.1:GeneID=21407246:Strand="+"	32461932	32463931	2000	1	48	0.024	fakechr4-32462228-32462275:-0.307429:32462228,32462275,48,48
fakechr4	TranscriptID=XM_010103927.1:GeneID=21407249:Strand="-"	32479357	32481356	2000	1	78	0.039	fakechr4-32481279-32481578:0.480181:32481279,32481578,300,78
fakechr4	TranscriptID=XM_010103929.1:GeneID=21407251:Strand="+"	32493335	32495334	2000	1	189	0.0945	fakechr4-32495146-32495406:-0.571238:32495146,32495406,261,189
fakechr4	TranscriptID=XM_010103948.1:GeneID=21407270:Strand="-"	32649996	32651995	2000	1	201	0.1005	fakechr4-32651658-32651858:0.231321:32651658,32651858,201,201
fakechr4	TranscriptID=XM_010103950.1:GeneID=21407272:Strand="+"	32651750	32653749	2000	2	140	0.07	fakechr4-32651658-32651858:0.231321:32651658,32651858,201,109
fakechr4	TranscriptID=XM_010103954.1:GeneID=21407276:Strand="-"	32683708	32685707	2000	1	46	0.023	fakechr4-32685233-32685278:0.563833:32685233,32685278,46,46
fakechr4	TranscriptID=XM_010103966.1:GeneID=21407289:Strand="-"	32781646	32783645	2000	1	28	0.014	fakechr4-32783596-32783623:-0.352429:32783596,32783623,28,28
fakechr4	TranscriptID=XM_010103967.1:GeneID=21407290:Strand="-"	32783686	32785685	2000	2	387	0.1935	fakechr4-32784957-32785151:-0.257367:32784957,32785151,195,195
fakechr4	TranscriptID=XM_010103975.1:GeneID=21407298:Strand="+"	32829319	32831318	2000	1	124	0.062	fakechr4-32829680-32829803:-0.347584:32829680,32829803,124,124
fakechr4	TranscriptID=XM_010103982.1:GeneID=21407305:Strand="-"	32866881	32868880	2000	2	222	0.111	fakechr4-32868485-32868637:-0.639267:32868485,32868637,153,153
fakechr4	TranscriptID=XM_010103985.1:GeneID=21407308:Strand="-"	32879176	32881175	2000	2	132	0.066	fakechr4-32880231-32880304:-0.516730:32880231,32880304,74,74
fakechr4	TranscriptID=XM_010103991.1:GeneID=21407314:Strand="+"	32925890	32927889	2000	1	84	0.042	fakechr4-32927294-32927377:-0.128095:32927294,32927377,84,84
fakechr4	TranscriptID=XM_010103998.1:GeneID=21407321:Strand="+"	33039806	33041805	2000	1	43	0.0215	fakechr4-33041711-33041753:0.260430:33041711,33041753,43,43
fakechr4	TranscriptID=XM_010104000.1:GeneID=21407323:Strand="+"	33050215	33052214	2000	1	83	0.0415	fakechr4-33050214-33050297:-0.125852:33050214,33050297,84,83
fakechr4	TranscriptID=XM_010104011.1:GeneID=21398365:Strand="+"	33128746	33130745	2000	1	23	0.0115	fakechr4-33130723-33130794:0.407467:33130723,33130794,72,23
fakechr4	TranscriptID=XM_010104015.1:GeneID=21398369:Strand="+"	33150997	33152996	2000	1	17	0.0085	fakechr4-33151485-33151501:0.136489:33151485,33151501,17,17
fakechr4	TranscriptID=XM_010104020.1:GeneID=21398374:Strand="+"	33198965	33200964	2000	1	80	0.04	fakechr4-33199395-33199474:0.466200:33199395,33199474,80,80
fakechr4	TranscriptID=XM_010104026.1:GeneID=21398380:Strand="-"	33226567	33228566	2000	3	226	0.113	fakechr4-33228208-33228387:-0.208667:33228208,33228387,180,180
fakechr4	TranscriptID=XM_010104034.1:GeneID=21398388:Strand="-"	33331552	33333551	2000	1	202	0.101	fakechr4-33331994-33332195:-0.358333:33331994,33332195,202,202
fakechr4	TranscriptID=XM_010104049.1:GeneID=21398403:Strand="+"	33411841	33413840	2000	1	34	0.017	fakechr4-33412796-33412829:0.524600:33412796,33412829,34,34
fakechr4	TranscriptID=XM_010104055.1:GeneID=21398409:Strand="+"	33439344	33441343	2000	1	35	0.0175	fakechr4-33441309-33441393:-0.263961:33441309,33441393,85,35
fakechr4	TranscriptID=XM_010104056.1:GeneID=21398410:Strand="-"	33445954	33447953	2000	2	188	0.094	fakechr4-33447851-33448226:0.449473:33447851,33448226,376,103
fakechr4	TranscriptID=XM_010104057.1:GeneID=21398411:Strand="-"	33448092	33450091	2000	1	135	0.0675	fakechr4-33447851-33448226:0.449473:33447851,33448226,376,135
fakechr4	TranscriptID=XM_010104061.1:GeneID=21398415:Strand="-"	33476519	33478518	2000	1	21	0.0105	fakechr4-33477859-33477879:0.184867:33477859,33477879,21,21
fakechr4	TranscriptID=XM_010104076.1:GeneID=21385625:Strand="-"	33632750	33634749	2000	1	49	0.0245	fakechr4-33632727-33632798:0.588956:33632727,33632798,72,49
fakechr4	TranscriptID=XM_010104084.1:GeneID=21393987:Strand="-"	33680483	33682482	2000	1	128	0.064	fakechr4-33681189-33681316:0.698247:33681189,33681316,128,128
fakechr4	TranscriptID=XM_010104094.1:GeneID=21393997:Strand="+"	33800823	33802822	2000	3	191	0.0955	fakechr4-33802365-33802469:0.424714:33802365,33802469,105,105
fakechr4	TranscriptID=XM_010104095.1:GeneID=21393998:Strand="-"	33812701	33814700	2000	2	165	0.0825	fakechr4-33813823-33813914:0.373881:33813823,33813914,92,92
fakechr4	TranscriptID=XM_010104104.1:GeneID=21394007:Strand="+"	33861975	33863974	2000	1	115	0.0575	fakechr4-33861964-33862089:0.382301:33861964,33862089,126,115
fakechr4	TranscriptID=XM_010104127.1:GeneID=21385637:Strand="+"	34059156	34061155	2000	1	29	0.0145	fakechr4-34060475-34060503:0.617386:34060475,34060503,29,29
fakechr4	TranscriptID=XM_010104142.1:GeneID=21389567:Strand="-"	34216703	34218702	2000	2	186	0.093	fakechr4-34218174-34218325:0.576246:34218174,34218325,152,152
fakechr4	TranscriptID=XM_010104146.1:GeneID=21390373:Strand="+"	34301549	34303548	2000	1	46	0.023	fakechr4-34303362-34303407:0.211600:34303362,34303407,46,46
fakechr4	TranscriptID=XM_010104163.1:GeneID=21390390:Strand="+"	34514277	34516276	2000	1	230	0.115	fakechr4-34516047-34516327:-0.339300:34516047,34516327,281,230
fakechr4	TranscriptID=XM_010104164.1:GeneID=21390391:Strand="+"	34519037	34521036	2000	2	257	0.1285	fakechr4-34519507-34519681:-0.292733:34519507,34519681,175,175
fakechr4	TranscriptID=XM_010104192.1:GeneID=21397684:Strand="+"	34753744	34755743	2000	3	279	0.1395	fakechr4-34754804-34754911:-0.543279:34754804,34754911,108,108
fakechr4	TranscriptID=XM_010104193.1:GeneID=21397685:Strand="-"	34766294	34768293	2000	3	227	0.1135	fakechr4-34766236-34766394:0.227258:34766236,34766394,159,101
fakechr4	TranscriptID=XM_010104229.1:GeneID=21397721:Strand="+"	35051109	35053108	2000	3	191	0.0955	fakechr4-35051889-35052024:-0.255200:35051889,35052024,136,136
fakechr4	TranscriptID=XM_010104231.1:GeneID=21400984:Strand="+"	35081466	35083465	2000	1	138	0.069	fakechr4-35082447-35082584:0.288995:35082447,35082584,138,138
fakechr4	TranscriptID=XM_010104233.1:GeneID=21400986:Strand="+"	35097420	35099419	2000	1	263	0.1315	fakechr4-35097910-35098172:0.361667:35097910,35098172,263,263
fakechr4	TranscriptID=XM_010104236.1:GeneID=21400989:Strand="+"	35117071	35119070	2000	1	82	0.041	fakechr4-35117677-35117758:-0.267500:35117677,35117758,82,82
fakechr4	TranscriptID=XM_010104262.1:GeneID=21401015:Strand="-"	35556114	35558113	2000	1	177	0.0885	fakechr4-35557542-35557718:-0.441500:35557542,35557718,177,177
fakechr4	TranscriptID=XM_010104264.1:GeneID=21401017:Strand="-"	35578554	35580553	2000	1	36	0.018	fakechr4-35580176-35580211:-0.223800:35580176,35580211,36,36
fakechr4	TranscriptID=XM_010104278.1:GeneID=21387469:Strand="-"	35795421	35797420	2000	1	94	0.047	fakechr4-35796683-35796776:-0.118339:35796683,35796776,94,94
fakechr4	TranscriptID=XM_010104300.1:GeneID=21394957:Strand="+"	36095240	36097239	2000	1	210	0.105	fakechr4-36096732-36096941:0.153309:36096732,36096941,210,210
fakechr4	TranscriptID=XM_010104307.1:GeneID=21394964:Strand="-"	36174549	36176548	2000	3	148	0.074	fakechr4-36175398-36175481:0.168733:36175398,36175481,84,84
fakechr4	TranscriptID=XM_010104308.1:GeneID=21394965:Strand="-"	36179920	36181919	2000	2	140	0.07	fakechr4-36180859-36180964:-0.228533:36180859,36180964,106,106
fakechr4	TranscriptID=XM_010104330.1:GeneID=21394204:Strand="-"	36486606	36488605	2000	2	266	0.133	fakechr4-36488431-36488954:-0.211000:36488431,36488954,524,175
fakechr4	TranscriptID=XM_010104334.1:GeneID=21394208:Strand="-"	36568640	36570639	2000	1	188	0.094	fakechr4-36569217-36569404:0.331444:36569217,36569404,188,188
fakechr4	TranscriptID=XM_010104338.1:GeneID=21394212:Strand="+"	36610124	36612123	2000	1	245	0.1225	fakechr4-36610215-36610459:-0.181333:36610215,36610459,245,245
fakechr4	TranscriptID=XM_010104353.1:GeneID=21387826:Strand="-"	36797249	36799248	2000	1	131	0.0655	fakechr4-36798021-36798151:-0.113667:36798021,36798151,131,131
fakechr4	TranscriptID=XM_010104355.1:GeneID=21387828:Strand="-"	36811633	36813632	2000	1	84	0.042	fakechr4-36813549-36813649:-0.382141:36813549,36813649,101,84
fakechr4	TranscriptID=XM_010104358.1:GeneID=21387831:Strand="+"	36834525	36836524	2000	1	123	0.0615	fakechr4-36836402-36836530:0.408400:36836402,36836530,129,123
fakechr4	TranscriptID=XM_010104359.1:GeneID=21387832:Strand="-"	36845132	36847131	2000	1	81	0.0405	fakechr4-36846936-36847016:0.179200:36846936,36847016,81,81
fakechr4	TranscriptID=XM_010104367.1:GeneID=21387840:Strand="+"	36903184	36905183	2000	1	35	0.0175	fakechr4-36904887-36904921:0.727867:36904887,36904921,35,35
fakechr4	TranscriptID=XM_010104392.1:GeneID=21398585:Strand="-"	37150379	37152378	2000	1	190	0.095	fakechr4-37152189-37152526:-0.150842:37152189,37152526,338,190
fakechr4	TranscriptID=XM_010104400.1:GeneID=21398593:Strand="+"	37222935	37224934	2000	1	163	0.0815	fakechr4-37224772-37224944:0.305635:37224772,37224944,173,163
fakechr4	TranscriptID=XM_010104407.1:GeneID=21398600:Strand="-"	37286578	37288577	2000	1	300	0.15	fakechr4-37286852-37287151:-0.310523:37286852,37287151,300,300
fakechr4	TranscriptID=XM_010104413.1:GeneID=21398606:Strand="-"	37345539	37347538	2000	2	350	0.175	fakechr4-37346001-37346198:0.361533:37346001,37346198,198,198
fakechr4	TranscriptID=XM_010104414.1:GeneID=21398607:Strand="-"	37354903	37356902	2000	1	77	0.0385	fakechr4-37355698-37355774:-0.640412:37355698,37355774,77,77
fakechr4	TranscriptID=XM_010104415.1:GeneID=21398608:Strand="+"	37354920	37356919	2000	1	77	0.0385	fakechr4-37355698-37355774:-0.640412:37355698,37355774,77,77
fakechr4	TranscriptID=XM_010104416.1:GeneID=21398609:Strand="+"	37363989	37365988	2000	1	47	0.0235	fakechr4-37364510-37364556:0.419047:37364510,37364556,47,47
fakechr4	TranscriptID=XM_010104417.1:GeneID=21398610:Strand="-"	37370730	37372729	2000	1	31	0.0155	fakechr4-37372316-37372346:0.203500:37372316,37372346,31,31
fakechr4	TranscriptID=XM_010104422.1:GeneID=21398615:Strand="+"	37403342	37405341	2000	1	89	0.0445	fakechr4-37404703-37404791:0.735757:37404703,37404791,89,89
fakechr4	TranscriptID=XM_010104423.1:GeneID=21398616:Strand="+"	37410675	37412674	2000	2	166	0.083	fakechr4-37409572-37410786:-0.569879:37409572,37410786,1215,112
fakechr4	TranscriptID=XM_010104434.1:GeneID=21398627:Strand="+"	37533847	37535846	2000	3	536	0.268	fakechr4-37534172-37534585:0.384661:37534172,37534585,414,414
fakechr4	TranscriptID=XM_010104435.1:GeneID=21398628:Strand="+"	37535226	37537225	2000	2	122	0.061	fakechr4-37535457-37535518:0.164133:37535457,37535518,62,62
fakechr4	TranscriptID=XM_010104452.1:GeneID=21392716:Strand="-"	37746738	37748737	2000	1	31	0.0155	fakechr4-37748681-37748711:0.238917:37748681,37748711,31,31
fakechr4	TranscriptID=XM_010104493.1:GeneID=21390997:Strand="+"	38185615	38187614	2000	1	101	0.0505	fakechr4-38185896-38185996:0.353679:38185896,38185996,101,101
fakechr4	TranscriptID=XM_010104525.1:GeneID=21391241:Strand="-"	38523879	38525878	2000	1	129	0.0645	fakechr4-38525750-38526023:0.294407:38525750,38526023,274,129
fakechr4	TranscriptID=XM_010104559.1:GeneID=21386359:Strand="-"	38984520	38986519	2000	1	19	0.0095	fakechr4-38985931-38985949:0.119667:38985931,38985949,19,19
fakechr4	TranscriptID=XM_010104568.1:GeneID=21385579:Strand="-"	39035036	39037035	2000	1	95	0.0475	fakechr4-39036941-39037126:-0.204133:39036941,39037126,186,95
fakechr4	TranscriptID=XM_010104583.1:GeneID=21386244:Strand="-"	39159055	39161054	2000	1	651	0.3255	fakechr4-39160404-39161313:0.351571:39160404,39161313,910,651
fakechr4	TranscriptID=XM_010104631.1:GeneID=21401907:Strand="-"	39714800	39716799	2000	1	205	0.1025	fakechr4-39716092-39716296:-0.304445:39716092,39716296,205,205
fakechr4	TranscriptID=XM_010104635.1:GeneID=21401911:Strand="+"	39777764	39779763	2000	1	27	0.0135	fakechr4-39779410-39779436:0.406151:39779410,39779436,27,27
fakechr4	TranscriptID=XM_010104639.1:GeneID=21401915:Strand="-"	39820027	39822026	2000	1	63	0.0315	fakechr4-39821005-39821067:-0.233286:39821005,39821067,63,63
fakechr4	TranscriptID=XM_010104642.1:GeneID=21401918:Strand="+"	39890713	39892712	2000	1	72	0.036	fakechr4-39891397-39891468:0.187652:39891397,39891468,72,72
fakechr4	TranscriptID=XM_010104645.1:GeneID=21401921:Strand="+"	39932659	39934658	2000	1	119	0.0595	fakechr4-39932947-39933065:-0.114726:39932947,39933065,119,119
fakechr4	TranscriptID=XM_010104646.1:GeneID=21401922:Strand="+"	39937772	39939771	2000	1	31	0.0155	fakechr4-39939589-39939619:-0.337667:39939589,39939619,31,31
fakechr4	TranscriptID=XM_010104658.1:GeneID=21401934:Strand="-"	40041875	40043874	2000	1	64	0.032	fakechr4-40043811-40043903:0.260190:40043811,40043903,93,64
fakechr4	TranscriptID=XM_010104666.1:GeneID=21401942:Strand="+"	40103368	40105367	2000	1	143	0.0715	fakechr4-40103329-40103510:-0.280988:40103329,40103510,182,143
fakechr4	TranscriptID=XM_010104669.1:GeneID=21405648:Strand="+"	40136758	40138757	2000	1	18	0.009	fakechr4-40138562-40138579:-0.393587:40138562,40138579,18,18
fakechr4	TranscriptID=XM_010104670.1:GeneID=21405649:Strand="+"	40137391	40139390	2000	1	18	0.009	fakechr4-40138562-40138579:-0.393587:40138562,40138579,18,18
fakechr4	TranscriptID=XM_010104671.1:GeneID=21405650:Strand="-"	40203742	40205741	2000	1	37	0.0185	fakechr4-40204871-40204907:-0.395502:40204871,40204907,37,37
fakechr4	TranscriptID=XM_010104683.1:GeneID=21405662:Strand="-"	40425372	40427371	2000	3	269	0.1345	fakechr4-40425828-40425984:-0.313067:40425828,40425984,157,157
fakechr4	TranscriptID=XM_010104699.1:GeneID=21405678:Strand="+"	40572562	40574561	2000	1	34	0.017	fakechr4-40574378-40574411:0.178449:40574378,40574411,34,34
fakechr4	TranscriptID=XM_010104703.1:GeneID=21405682:Strand="-"	40669555	40671554	2000	1	147	0.0735	fakechr4-40670073-40670219:-0.281381:40670073,40670219,147,147
fakechr4	TranscriptID=XM_010104721.1:GeneID=21405700:Strand="-"	40948155	40950154	2000	1	48	0.024	fakechr4-40949770-40949817:-0.146743:40949770,40949817,48,48
fakechr4	TranscriptID=XM_010104727.1:GeneID=21389239:Strand="+"	41020859	41022858	2000	1	22	0.011	fakechr4-41022791-41022812:0.812600:41022791,41022812,22,22
fakechr4	TranscriptID=XM_010104743.1:GeneID=21389255:Strand="+"	41150641	41152640	2000	1	78	0.039	fakechr4-41151183-41151260:0.250375:41151183,41151260,78,78
fakechr4	TranscriptID=XM_010104749.1:GeneID=21385467:Strand="+"	41189853	41191852	2000	1	56	0.028	fakechr4-41190083-41190138:-0.462133:41190083,41190138,56,56
fakechr4	TranscriptID=XM_010104781.1:GeneID=21386865:Strand="-"	41439191	41441190	2000	1	41	0.0205	fakechr4-41439185-41439231:-0.977933:41439185,41439231,47,41
fakechr4	TranscriptID=XM_010104809.1:GeneID=21405765:Strand="-"	41877315	41879314	2000	2	151	0.0755	fakechr4-41877291-41877423:0.505296:41877291,41877423,133,109
fakechr4	TranscriptID=XM_010104810.1:GeneID=21405766:Strand="-"	41888628	41890627	2000	1	74	0.037	fakechr4-41889900-41889973:0.701417:41889900,41889973,74,74
fakechr4	TranscriptID=XM_010104817.1:GeneID=21405773:Strand="+"	41969187	41971186	2000	4	260	0.13	fakechr4-41971083-41971280:-0.789574:41971083,41971280,198,104
fakechr4	TranscriptID=XM_010104818.1:GeneID=21405774:Strand="-"	41985187	41987186	2000	1	171	0.0855	fakechr4-41986296-41986466:0.300667:41986296,41986466,171,171
fakechr4	TranscriptID=XM_010104825.1:GeneID=21405781:Strand="-"	42050975	42052974	2000	2	73	0.0365	fakechr4-42052749-42052789:-0.269467:42052749,42052789,41,41
fakechr4	TranscriptID=XM_010104836.1:GeneID=21405792:Strand="-"	42144269	42146268	2000	1	176	0.088	fakechr4-42144891-42145066:0.383524:42144891,42145066,176,176
fakechr4	TranscriptID=XM_010104859.1:GeneID=21405815:Strand="+"	42499759	42501758	2000	1	50	0.025	fakechr4-42500898-42500947:0.377933:42500898,42500947,50,50
fakechr4	TranscriptID=XM_010104871.1:GeneID=21405827:Strand="-"	42607770	42609769	2000	1	89	0.0445	fakechr4-42608971-42609059:-0.310182:42608971,42609059,89,89
fakechr4	TranscriptID=XM_010104872.1:GeneID=21405828:Strand="-"	42617721	42619720	2000	1	17	0.0085	fakechr4-42619490-42619506:-0.361200:42619490,42619506,17,17
fakechr4	TranscriptID=XM_010104878.1:GeneID=21390152:Strand="+"	42660344	42662343	2000	4	170	0.085	fakechr4-42659917-42660430:0.414235:42659917,42660430,514,87
fakechr4	TranscriptID=XM_010104884.1:GeneID=21390158:Strand="+"	42706342	42708341	2000	1	89	0.0445	fakechr4-42707498-42707586:-0.492602:42707498,42707586,89,89
fakechr4	TranscriptID=XM_010104887.1:GeneID=21390161:Strand="+"	42716321	42718320	2000	1	88	0.044	fakechr4-42716215-42716408:-0.399000:42716215,42716408,194,88
fakechr4	TranscriptID=XM_010104890.1:GeneID=21390164:Strand="-"	42735125	42737124	2000	2	99	0.0495	fakechr4-42736309-42736364:-0.332200:42736309,42736364,56,56
fakechr4	TranscriptID=XM_010104894.1:GeneID=21390168:Strand="+"	42754968	42756967	2000	1	230	0.115	fakechr4-42756411-42756640:0.144524:42756411,42756640,230,230
fakechr4	TranscriptID=XM_010104899.1:GeneID=21390173:Strand="-"	42798107	42800106	2000	2	112	0.056	fakechr4-42799234-42799304:-0.174067:42799234,42799304,71,71
fakechr4	TranscriptID=XM_010104903.1:GeneID=21390177:Strand="-"	42838381	42840380	2000	1	13	0.0065	fakechr4-42839765-42839777:-0.389333:42839765,42839777,13,13
fakechr4	TranscriptID=XM_010104908.1:GeneID=21386256:Strand="-"	42864385	42866384	2000	1	63	0.0315	fakechr4-42864408-42864470:-0.465861:42864408,42864470,63,63
fakechr4	TranscriptID=XM_010104927.1:GeneID=21390459:Strand="+"	43100579	43102578	2000	2	230	0.115	fakechr4-43101451-43101652:-0.494098:43101451,43101652,202,202
fakechr4	TranscriptID=XM_010104941.1:GeneID=21390473:Strand="+"	43156956	43158955	2000	1	81	0.0405	fakechr4-43157480-43157560:-0.438771:43157480,43157560,81,81
fakechr4	TranscriptID=XM_010104946.1:GeneID=21390478:Strand="-"	43193678	43195677	2000	3	548	0.274	fakechr4-43195154-43195474:-0.557733:43195154,43195474,321,321
fakechr4	TranscriptID=XM_010104948.1:GeneID=21390480:Strand="+"	43195350	43197349	2000	1	125	0.0625	fakechr4-43195154-43195474:-0.557733:43195154,43195474,321,125
fakechr4	TranscriptID=XM_010104951.1:GeneID=21390483:Strand="-"	43228034	43230033	2000	1	9	0.0045	fakechr4-43228002-43228042:-0.510038:43228002,43228042,41,9
fakechr4	TranscriptID=XM_010104967.1:GeneID=21391328:Strand="+"	43508503	43510502	2000	1	51	0.0255	fakechr4-43509671-43509721:0.475060:43509671,43509721,51,51
fakechr4	TranscriptID=XM_010104970.1:GeneID=21391331:Strand="-"	43539389	43541388	2000	1	230	0.115	fakechr4-43538960-43539618:0.922296:43538960,43539618,659,230
fakechr4	TranscriptID=XM_010104974.1:GeneID=21391335:Strand="-"	43564919	43566918	2000	1	357	0.1785	fakechr4-43566562-43567077:0.286042:43566562,43567077,516,357
fakechr4	TranscriptID=XM_010104975.1:GeneID=21391336:Strand="-"	43569855	43571854	2000	1	5	0.0025	fakechr4-43569542-43569859:-0.208748:43569542,43569859,318,5
fakechr4	TranscriptID=XM_010104991.1:GeneID=21397476:Strand="+"	43770459	43772458	2000	1	17	0.0085	fakechr4-43770708-43770724:0.437933:43770708,43770724,17,17
fakechr4	TranscriptID=XM_010104997.1:GeneID=21397482:Strand="-"	43840919	43842918	2000	1	46	0.023	fakechr4-43840866-43840964:-0.101897:43840866,43840964,99,46
fakechr4	TranscriptID=XM_010105003.1:GeneID=21397488:Strand="-"	43881131	43883130	2000	2	43	0.0215	fakechr4-43882527-43882560:-0.137067:43882527,43882560,34,34
fakechr4	TranscriptID=XM_010105011.1:GeneID=21397496:Strand="-"	43925231	43927230	2000	1	220	0.11	fakechr4-43925951-43926170:-0.224918:43925951,43926170,220,220
fakechr4	TranscriptID=XM_010105023.1:GeneID=21397508:Strand="-"	44050193	44052192	2000	1	223	0.1115	fakechr4-44050183-44050415:-0.294713:44050183,44050415,233,223
fakechr4	TranscriptID=XM_010105027.1:GeneID=21397512:Strand="+"	44082169	44084168	2000	1	90	0.045	fakechr4-44082144-44082258:-0.165867:44082144,44082258,115,90
fakechr4	TranscriptID=XM_010105063.1:GeneID=21399902:Strand="-"	44578165	44580164	2000	1	397	0.1985	fakechr4-44579768-44580320:0.345471:44579768,44580320,553,397
fakechr4	TranscriptID=XM_010105066.1:GeneID=21399905:Strand="+"	44740539	44742538	2000	1	173	0.0865	fakechr4-44741704-44741876:-0.410742:44741704,44741876,173,173
fakechr4	TranscriptID=XM_010105102.1:GeneID=21390871:Strand="-"	45289659	45291658	2000	1	68	0.034	fakechr4-45290547-45290614:-0.367933:45290547,45290614,68,68
fakechr4	TranscriptID=XM_010105107.1:GeneID=21390876:Strand="+"	45324297	45326296	2000	2	540	0.27	fakechr4-45324877-45325364:0.300481:45324877,45325364,488,488
fakechr4	TranscriptID=XM_010105123.1:GeneID=21393336:Strand="-"	45516156	45518155	2000	1	57	0.0285	fakechr4-45517897-45517953:-0.284767:45517897,45517953,57,57
fakechr4	TranscriptID=XM_010105124.1:GeneID=21393337:Strand="-"	45520239	45522238	2000	1	68	0.034	fakechr4-45521675-45521742:0.218029:45521675,45521742,68,68
fakechr4	TranscriptID=XM_010105128.1:GeneID=21393341:Strand="-"	45578698	45580697	2000	1	41	0.0205	fakechr4-45578482-45578738:-0.140812:45578482,45578738,257,41
fakechr4	TranscriptID=XM_010105140.1:GeneID=21393353:Strand="+"	45682488	45684487	2000	1	104	0.052	fakechr4-45682722-45682825:0.290488:45682722,45682825,104,104
fakechr4	TranscriptID=XM_010105144.1:GeneID=21393357:Strand="+"	45710398	45712397	2000	2	155	0.0775	fakechr4-45711644-45711762:0.386431:45711644,45711762,119,119
fakechr4	TranscriptID=XM_010105148.1:GeneID=21393361:Strand="+"	45757133	45759132	2000	1	57	0.0285	fakechr4-45759076-45759178:-0.233905:45759076,45759178,103,57
fakechr4	TranscriptID=XM_010105158.1:GeneID=21388440:Strand="-"	45886401	45888400	2000	1	32	0.016	fakechr4-45887827-45887858:-0.621000:45887827,45887858,32,32
fakechr4	TranscriptID=XM_010105160.1:GeneID=21388442:Strand="-"	45906186	45908185	2000	1	116	0.058	fakechr4-45907436-45907551:0.428444:45907436,45907551,116,116
fakechr4	TranscriptID=XM_010105165.1:GeneID=21397614:Strand="-"	46055385	46057384	2000	1	45	0.0225	fakechr4-46055690-46055734:0.463867:46055690,46055734,45,45
fakechr4	TranscriptID=XM_010105183.1:GeneID=21385651:Strand="+"	46632536	46634535	2000	1	26	0.013	fakechr4-46633953-46633978:0.368000:46633953,46633978,26,26
fakechr4	TranscriptID=XM_010105188.1:GeneID=21384692:Strand="-"	46722595	46724594	2000	2	299	0.1495	fakechr4-46722060-46722880:0.341838:46722060,46722880,821,286
fakechr4	TranscriptID=XM_010105217.1:GeneID=21400050:Strand="-"	47051792	47053791	2000	1	319	0.1595	fakechr4-47053114-47053432:-0.380219:47053114,47053432,319,319
fakechr4	TranscriptID=XM_010105227.1:GeneID=21400060:Strand="+"	47102635	47104634	2000	1	29	0.0145	fakechr4-47104272-47104300:-0.867267:47104272,47104300,29,29
fakechr4	TranscriptID=XM_010105225.1:GeneID=21400058:Strand="-"	47103219	47105218	2000	1	29	0.0145	fakechr4-47104272-47104300:-0.867267:47104272,47104300,29,29
fakechr4	TranscriptID=XM_010105226.1:GeneID=21400059:Strand="-"	47103689	47105688	2000	1	29	0.0145	fakechr4-47104272-47104300:-0.867267:47104272,47104300,29,29
fakechr4	TranscriptID=XM_010105229.1:GeneID=21400062:Strand="+"	47114737	47116736	2000	1	89	0.0445	fakechr4-47116648-47117501:-0.576736:47116648,47117501,854,89
fakechr4	TranscriptID=XM_010105234.1:GeneID=21400067:Strand="+"	47153959	47155958	2000	1	146	0.073	fakechr4-47155695-47155840:-0.603950:47155695,47155840,146,146
fakechr4	TranscriptID=XM_010105240.1:GeneID=21400073:Strand="+"	47209334	47211333	2000	1	56	0.028	fakechr4-47211278-47211483:0.411810:47211278,47211483,206,56
fakechr4	TranscriptID=XM_010105244.1:GeneID=21400077:Strand="-"	47221929	47223928	2000	2	827	0.4135	fakechr4-47223088-47223899:-0.393708:47223088,47223899,812,812
fakechr4	TranscriptID=XM_010105247.1:GeneID=21400080:Strand="-"	47269929	47271928	2000	1	207	0.1035	fakechr4-47270250-47270456:0.169926:47270250,47270456,207,207
fakechr4	TranscriptID=XM_010105263.1:GeneID=21405839:Strand="+"	47442449	47444448	2000	1	16	0.008	fakechr4-47442494-47442509:0.238997:47442494,47442509,16,16
fakechr4	TranscriptID=XM_010105264.1:GeneID=21405840:Strand="-"	47468938	47470937	2000	3	258	0.129	fakechr4-47469717-47469874:0.570532:47469717,47469874,158,158
fakechr4	TranscriptID=XM_010105266.1:GeneID=21405842:Strand="-"	47475222	47477221	2000	3	116	0.058	fakechr4-47475242-47475298:0.422388:47475242,47475298,57,57
fakechr4	TranscriptID=XM_010105277.1:GeneID=21405853:Strand="+"	47629068	47631067	2000	1	15	0.0075	fakechr4-47629889-47629903:0.418267:47629889,47629903,15,15
fakechr4	TranscriptID=XM_010105286.1:GeneID=21405862:Strand="+"	47742973	47744972	2000	1	499	0.2495	fakechr4-47744246-47744744:0.330444:47744246,47744744,499,499
fakechr4	TranscriptID=XM_010105287.1:GeneID=21405863:Strand="+"	47750302	47752301	2000	1	203	0.1015	fakechr4-47750451-47750653:-0.222381:47750451,47750653,203,203
fakechr4	TranscriptID=XM_010105302.1:GeneID=21405878:Strand="+"	47924636	47926635	2000	1	184	0.092	fakechr4-47925298-47925481:-0.170365:47925298,47925481,184,184
fakechr4	TranscriptID=XM_010105317.1:GeneID=21405893:Strand="+"	48128261	48130260	2000	3	271	0.1355	fakechr4-48128844-48128957:0.566394:48128844,48128957,114,114
fakechr4	TranscriptID=XM_010105318.1:GeneID=21405894:Strand="-"	48143532	48145531	2000	1	241	0.1205	fakechr4-48144243-48144483:0.256519:48144243,48144483,241,241
fakechr4	TranscriptID=XM_010105323.1:GeneID=21405899:Strand="+"	48184743	48186742	2000	1	19	0.0095	fakechr4-48186724-48186895:-0.220933:48186724,48186895,172,19
fakechr4	TranscriptID=XM_010105333.1:GeneID=21394495:Strand="+"	48318661	48320660	2000	1	20	0.01	fakechr4-48319336-48319355:0.280894:48319336,48319355,20,20
fakechr4	TranscriptID=XM_010105360.1:GeneID=21394522:Strand="-"	48541858	48543857	2000	1	82	0.041	fakechr4-48543353-48543434:0.825000:48543353,48543434,82,82
fakechr4	TranscriptID=XM_010105369.1:GeneID=21386426:Strand="+"	48692549	48694548	2000	1	184	0.092	fakechr4-48692393-48692732:-0.330276:48692393,48692732,340,184
fakechr4	TranscriptID=XM_010105368.1:GeneID=21386425:Strand="-"	48693655	48695654	2000	3	486	0.243	fakechr4-48694707-48695091:0.165456:48694707,48695091,385,385
fakechr4	TranscriptID=XM_010105375.1:GeneID=21394972:Strand="-"	48763996	48765995	2000	1	123	0.0615	fakechr4-48765160-48765282:0.507562:48765160,48765282,123,123
fakechr4	TranscriptID=XM_010105389.1:GeneID=21394986:Strand="+"	48855202	48857201	2000	1	29	0.0145	fakechr4-48856549-48856577:0.296105:48856549,48856577,29,29
fakechr4	TranscriptID=XM_010105403.1:GeneID=21385476:Strand="+"	49121502	49123501	2000	2	89	0.0445	fakechr4-49121645-49121710:-0.492845:49121645,49121710,66,66
fakechr4	TranscriptID=XM_010105409.1:GeneID=21399666:Strand="-"	49222363	49224362	2000	1	24	0.012	fakechr4-49223279-49223302:0.429299:49223279,49223302,24,24
fakechr4	TranscriptID=XM_010105425.1:GeneID=21399682:Strand="-"	49431061	49433060	2000	2	374	0.187	fakechr4-49432499-49432788:-0.158578:49432499,49432788,290,290
fakechr4	TranscriptID=XM_010105432.1:GeneID=21399689:Strand="-"	49587754	49589753	2000	1	58	0.029	fakechr4-49588703-49588760:-0.126750:49588703,49588760,58,58
fakechr4	TranscriptID=XM_010105456.1:GeneID=21397779:Strand="-"	49913870	49915869	2000	1	112	0.056	fakechr4-49915441-49915552:-0.197895:49915441,49915552,112,112
fakechr4	TranscriptID=XM_010105467.1:GeneID=21397790:Strand="-"	50037319	50039318	2000	1	104	0.052	fakechr4-50038945-50039048:-0.149783:50038945,50039048,104,104
fakechr4	TranscriptID=XM_010105468.1:GeneID=21397791:Strand="-"	50038554	50040553	2000	1	104	0.052	fakechr4-50038945-50039048:-0.149783:50038945,50039048,104,104
fakechr5	TranscriptID=XM_010105494.1:GeneID=21392007:Strand="+"	150577	152576	2000	1	83	0.0415	fakechr5-150624-150706:-0.377667:150624,150706,83,83
fakechr5	TranscriptID=XM_010105519.1:GeneID=21406871:Strand="+"	328556	330555	2000	1	494	0.247	fakechr5-328627-329120:0.415116:328627,329120,494,494
fakechr5	TranscriptID=XM_010105530.1:GeneID=21406882:Strand="-"	395871	397870	2000	3	399	0.1995	fakechr5-396414-396684:-0.360818:396414,396684,271,271
fakechr5	TranscriptID=XM_010105532.1:GeneID=21406884:Strand="-"	408270	410269	2000	1	95	0.0475	fakechr5-409750-409844:0.732933:409750,409844,95,95
fakechr5	TranscriptID=XM_010105538.1:GeneID=21406890:Strand="+"	490469	492468	2000	1	80	0.04	fakechr5-491219-491298:-0.718067:491219,491298,80,80
fakechr5	TranscriptID=XM_010105545.1:GeneID=21406897:Strand="-"	565250	567249	2000	1	59	0.0295	fakechr5-565365-565423:-0.296601:565365,565423,59,59
fakechr5	TranscriptID=XM_010105554.1:GeneID=21406906:Strand="-"	742647	744646	2000	1	187	0.0935	fakechr5-744197-744383:0.354435:744197,744383,187,187
fakechr5	TranscriptID=XM_010105560.1:GeneID=21406912:Strand="-"	771685	773684	2000	1	95	0.0475	fakechr5-773145-773239:-0.240130:773145,773239,95,95
fakechr5	TranscriptID=XM_010105576.1:GeneID=21406928:Strand="-"	911434	913433	2000	1	23	0.0115	fakechr5-911368-911456:0.373867:911368,911456,89,23
fakechr5	TranscriptID=XM_010105579.1:GeneID=21406931:Strand="+"	957078	959077	2000	1	84	0.042	fakechr5-957703-957786:-0.180067:957703,957786,84,84
fakechr5	TranscriptID=XM_010105583.1:GeneID=21406935:Strand="-"	997088	999087	2000	2	207	0.1035	fakechr5-998328-998456:0.180600:998328,998456,129,129
fakechr5	TranscriptID=XM_010105612.1:GeneID=21384216:Strand="+"	1317277	1319276	2000	1	54	0.027	fakechr5-1317467-1317520:0.349259:1317467,1317520,54,54
fakechr5	TranscriptID=XM_010105634.1:GeneID=21386935:Strand="-"	1825754	1827753	2000	1	144	0.072	fakechr5-1827427-1827570:-0.401620:1827427,1827570,144,144
fakechr5	TranscriptID=XM_010105641.1:GeneID=21386942:Strand="-"	1861463	1863462	2000	1	28	0.014	fakechr5-1861859-1861886:-0.148792:1861859,1861886,28,28
fakechr5	TranscriptID=XM_010105649.1:GeneID=21403111:Strand="+"	1977419	1979418	2000	1	91	0.0455	fakechr5-1977732-1977822:-0.284414:1977732,1977822,91,91
fakechr5	TranscriptID=XM_010105655.1:GeneID=21403117:Strand="-"	2037524	2039523	2000	2	61	0.0305	fakechr5-2039272-2039304:0.688954:2039272,2039304,33,33
fakechr5	TranscriptID=XM_010105669.1:GeneID=21403131:Strand="-"	2236461	2238460	2000	2	556	0.278	fakechr5-2237387-2237701:-0.440300:2237387,2237701,315,315
fakechr5	TranscriptID=XM_010105679.1:GeneID=21403141:Strand="-"	2334027	2336026	2000	1	85	0.0425	fakechr5-2335702-2335786:-0.242287:2335702,2335786,85,85
fakechr5	TranscriptID=XM_010105683.1:GeneID=21403145:Strand="+"	2359221	2361220	2000	1	417	0.2085	fakechr5-2359693-2360109:0.110526:2359693,2360109,417,417
fakechr5	TranscriptID=XM_010105684.1:GeneID=21403146:Strand="+"	2362467	2364466	2000	1	23	0.0115	fakechr5-2364314-2364336:0.359350:2364314,2364336,23,23
fakechr5	TranscriptID=XM_010105685.1:GeneID=21403147:Strand="+"	2364298	2366297	2000	1	23	0.0115	fakechr5-2364314-2364336:0.359350:2364314,2364336,23,23
fakechr5	TranscriptID=XM_010105687.1:GeneID=21403149:Strand="+"	2379492	2381491	2000	2	44	0.022	fakechr5-2380071-2380103:0.269333:2380071,2380103,33,33
fakechr5	TranscriptID=XM_010105701.1:GeneID=21403163:Strand="+"	2536206	2538205	2000	2	86	0.043	fakechr5-2537453-2537508:-0.403733:2537453,2537508,56,56
fakechr5	TranscriptID=XM_010105704.1:GeneID=21403166:Strand="+"	2548689	2550688	2000	1	127	0.0635	fakechr5-2549709-2549835:-0.460318:2549709,2549835,127,127
fakechr5	TranscriptID=XM_010105707.1:GeneID=21403169:Strand="-"	2587867	2589866	2000	1	27	0.0135	fakechr5-2588082-2588108:-0.336933:2588082,2588108,27,27
fakechr5	TranscriptID=XM_010105724.1:GeneID=21388963:Strand="-"	2758807	2760806	2000	3	178	0.089	fakechr5-2759973-2760058:0.589400:2759973,2760058,86,86
fakechr5	TranscriptID=XM_010105740.1:GeneID=21388979:Strand="+"	2886660	2888659	2000	1	22	0.011	fakechr5-2886436-2886681:-0.580667:2886436,2886681,246,22
fakechr5	TranscriptID=XM_010105755.1:GeneID=21391517:Strand="+"	3016568	3018567	2000	1	89	0.0445	fakechr5-3018368-3018456:0.400328:3018368,3018456,89,89
fakechr5	TranscriptID=XM_010105777.1:GeneID=21397411:Strand="-"	3421827	3423826	2000	1	108	0.054	fakechr5-3422425-3422532:-0.273889:3422425,3422532,108,108
fakechr5	TranscriptID=XM_010105784.1:GeneID=21397418:Strand="-"	3544227	3546226	2000	1	24	0.012	fakechr5-3546051-3546074:0.676833:3546051,3546074,24,24
fakechr5	TranscriptID=XM_010105841.1:GeneID=21397569:Strand="+"	4181380	4183379	2000	1	255	0.1275	fakechr5-4181756-4182010:-0.551272:4181756,4182010,255,255
fakechr5	TranscriptID=XM_010105857.1:GeneID=21385071:Strand="+"	4335338	4337337	2000	1	121	0.0605	fakechr5-4335726-4335846:-0.199095:4335726,4335846,121,121
fakechr5	TranscriptID=XM_010105858.1:GeneID=21385072:Strand="-"	4342952	4344951	2000	2	543	0.2715	fakechr5-4344540-4345869:-0.480110:4344540,4345869,1330,412
fakechr5	TranscriptID=XM_010105863.1:GeneID=21390418:Strand="+"	4430942	4432941	2000	1	114	0.057	fakechr5-4431229-4431342:0.604000:4431229,4431342,114,114
fakechr5	TranscriptID=XM_010105864.1:GeneID=21390419:Strand="-"	4445704	4447703	2000	1	42	0.021	fakechr5-4446211-4446252:0.476917:4446211,4446252,42,42
fakechr5	TranscriptID=XM_010105873.1:GeneID=21390428:Strand="+"	4485156	4487155	2000	1	123	0.0615	fakechr5-4485742-4485864:-0.364677:4485742,4485864,123,123
fakechr5	TranscriptID=XM_010105883.1:GeneID=21390438:Strand="-"	4548347	4550346	2000	1	58	0.029	fakechr5-4548787-4548844:-0.483222:4548787,4548844,58,58
fakechr5	TranscriptID=XM_010105890.1:GeneID=21390445:Strand="-"	4586844	4588843	2000	1	16	0.008	fakechr5-4587083-4587098:0.359833:4587083,4587098,16,16
fakechr5	TranscriptID=XM_010105896.1:GeneID=21390451:Strand="+"	4598596	4600595	2000	3	98	0.049	fakechr5-4600053-4600088:-0.286667:4600053,4600088,36,36
fakechr5	TranscriptID=XM_010105907.1:GeneID=21385980:Strand="+"	4717084	4719083	2000	1	29	0.0145	fakechr5-4718623-4718651:0.479460:4718623,4718651,29,29
fakechr5	TranscriptID=XM_010105941.1:GeneID=21399434:Strand="+"	5143424	5145423	2000	1	220	0.11	fakechr5-5144962-5145181:0.394600:5144962,5145181,220,220
fakechr5	TranscriptID=XM_010105956.1:GeneID=21399449:Strand="+"	5305837	5307836	2000	1	64	0.032	fakechr5-5306180-5306243:-0.540000:5306180,5306243,64,64
fakechr5	TranscriptID=XM_010105968.1:GeneID=21385165:Strand="-"	5469376	5471375	2000	1	235	0.1175	fakechr5-5469370-5469610:0.345800:5469370,5469610,241,235
fakechr5	TranscriptID=XM_010105969.1:GeneID=21388842:Strand="-"	5476244	5478243	2000	2	204	0.102	fakechr5-5477671-5477797:0.185172:5477671,5477797,127,127
fakechr5	TranscriptID=XM_010105976.1:GeneID=21388849:Strand="-"	5553337	5555336	2000	2	271	0.1355	fakechr5-5554695-5554885:0.555938:5554695,5554885,191,191
fakechr5	TranscriptID=XM_010105983.1:GeneID=21388856:Strand="+"	5603318	5605317	2000	1	116	0.058	fakechr5-5604493-5604608:-0.214384:5604493,5604608,116,116
fakechr5	TranscriptID=XM_010105993.1:GeneID=21406015:Strand="-"	5673932	5675931	2000	1	61	0.0305	fakechr5-5674719-5674779:0.759823:5674719,5674779,61,61
fakechr5	TranscriptID=XM_010105999.1:GeneID=21406021:Strand="+"	5783612	5785611	2000	1	87	0.0435	fakechr5-5784553-5784639:0.773295:5784553,5784639,87,87
fakechr5	TranscriptID=XM_010106000.1:GeneID=21406022:Strand="-"	5789082	5791081	2000	1	58	0.029	fakechr5-5790401-5790458:-0.644142:5790401,5790458,58,58
fakechr5	TranscriptID=XM_010106024.1:GeneID=21406046:Strand="+"	6009940	6011939	2000	2	115	0.0575	fakechr5-6010927-6011027:-0.197983:6010927,6011027,101,101
fakechr5	TranscriptID=XM_010106035.1:GeneID=21406057:Strand="+"	6100580	6102579	2000	2	289	0.1445	fakechr5-6102045-6102217:-0.238185:6102045,6102217,173,173
fakechr5	TranscriptID=XM_010106036.1:GeneID=21406058:Strand="+"	6101933	6103932	2000	3	475	0.2375	fakechr5-6102464-6102645:0.188133:6102464,6102645,182,182
fakechr5	TranscriptID=XM_010106040.1:GeneID=21406062:Strand="+"	6126657	6128656	2000	1	67	0.0335	fakechr5-6127073-6127139:-0.400600:6127073,6127139,67,67
fakechr5	TranscriptID=XM_010106047.1:GeneID=21406069:Strand="+"	6194767	6196766	2000	2	177	0.0885	fakechr5-6195324-6195426:-0.231643:6195324,6195426,103,103
fakechr5	TranscriptID=XM_010106080.1:GeneID=21389279:Strand="-"	6639093	6641092	2000	1	220	0.11	fakechr5-6640483-6640702:0.252383:6640483,6640702,220,220
fakechr5	TranscriptID=XM_010106089.1:GeneID=21393638:Strand="+"	6728791	6730790	2000	5	565	0.2825	fakechr5-6728823-6729151:0.231800:6728823,6729151,329,329
fakechr5	TranscriptID=XM_010106116.1:GeneID=21393665:Strand="-"	7039474	7041473	2000	1	7	0.0035	fakechr5-7041467-7041523:-0.760000:7041467,7041523,57,7
fakechr5	TranscriptID=XM_010106164.1:GeneID=21399137:Strand="-"	7534434	7536433	2000	2	249	0.1245	fakechr5-7535903-7536095:-0.836718:7535903,7536095,193,193
fakechr5	TranscriptID=XM_010106201.1:GeneID=21408173:Strand="-"	7906146	7908145	2000	1	14	0.007	fakechr5-7906879-7906892:0.441054:7906879,7906892,14,14
fakechr5	TranscriptID=XM_010106214.1:GeneID=21408186:Strand="+"	8068877	8070876	2000	2	315	0.1575	fakechr5-8070073-8070337:0.407667:8070073,8070337,265,265
fakechr5	TranscriptID=XM_010106264.1:GeneID=21408236:Strand="-"	8712451	8714450	2000	1	40	0.02	fakechr5-8714340-8714379:0.326680:8714340,8714379,40,40
fakechr5	TranscriptID=XM_010106278.1:GeneID=21408250:Strand="-"	8831185	8833184	2000	2	119	0.0595	fakechr5-8832226-8832330:-0.393321:8832226,8832330,105,105
fakechr5	TranscriptID=XM_010106305.1:GeneID=21388522:Strand="+"	9108081	9110080	2000	1	300	0.15	fakechr5-9108302-9108601:0.411517:9108302,9108601,300,300
fakechr5	TranscriptID=XM_010106315.1:GeneID=21388532:Strand="-"	9193977	9195976	2000	1	22	0.011	fakechr5-9193970-9193998:-0.289846:9193970,9193998,29,22
fakechr5	TranscriptID=XM_010106329.1:GeneID=21404843:Strand="-"	9356108	9358107	2000	1	27	0.0135	fakechr5-9357198-9357224:0.276731:9357198,9357224,27,27
fakechr5	TranscriptID=XM_010106336.1:GeneID=21404850:Strand="-"	9445097	9447096	2000	1	126	0.063	fakechr5-9446279-9446404:0.324200:9446279,9446404,126,126
fakechr5	TranscriptID=XM_010106343.1:GeneID=21404857:Strand="+"	9502307	9504306	2000	1	42	0.021	fakechr5-9504265-9504521:-0.359059:9504265,9504521,257,42
fakechr5	TranscriptID=XM_010106358.1:GeneID=21404872:Strand="+"	9615190	9617189	2000	1	71	0.0355	fakechr5-9616614-9616684:-0.223973:9616614,9616684,71,71
fakechr5	TranscriptID=XM_010106376.1:GeneID=21404890:Strand="-"	9733882	9735881	2000	1	65	0.0325	fakechr5-9733818-9733946:-0.275762:9733818,9733946,129,65
fakechr5	TranscriptID=XM_010106383.1:GeneID=21404897:Strand="+"	9844282	9846281	2000	2	498	0.249	fakechr5-9844728-9845214:-0.322601:9844728,9845214,487,487
fakechr5	TranscriptID=XM_010106389.1:GeneID=21404903:Strand="+"	9868865	9870864	2000	1	35	0.0175	fakechr5-9869089-9869123:-0.598933:9869089,9869123,35,35
fakechr5	TranscriptID=XM_010106405.1:GeneID=21384438:Strand="+"	9987700	9989699	2000	2	226	0.113	fakechr5-9989366-9989575:0.382902:9989366,9989575,210,210
fakechr5	TranscriptID=XM_010106420.1:GeneID=21386405:Strand="-"	10144750	10146749	2000	1	17	0.0085	fakechr5-10146660-10146676:-0.194999:10146660,10146676,17,17
fakechr5	TranscriptID=XM_010106428.1:GeneID=21404275:Strand="-"	10210263	10212262	2000	1	42	0.021	fakechr5-10211728-10211769:-0.310467:10211728,10211769,42,42
fakechr5	TranscriptID=XM_010106443.1:GeneID=21404290:Strand="-"	10521694	10523693	2000	1	102	0.051	fakechr5-10522929-10523030:-0.130264:10522929,10523030,102,102
fakechr5	TranscriptID=XM_010106450.1:GeneID=21404297:Strand="-"	10571020	10573019	2000	1	64	0.032	fakechr5-10572248-10572311:0.341187:10572248,10572311,64,64
fakechr5	TranscriptID=XM_010106451.1:GeneID=21404298:Strand="-"	10571604	10573603	2000	1	64	0.032	fakechr5-10572248-10572311:0.341187:10572248,10572311,64,64
fakechr5	TranscriptID=XM_010106457.1:GeneID=21404304:Strand="+"	10727764	10729763	2000	1	99	0.0495	fakechr5-10725138-10727862:0.373758:10725138,10727862,2725,99
fakechr5	TranscriptID=XM_010106474.1:GeneID=21401789:Strand="+"	10975390	10977389	2000	1	263	0.1315	fakechr5-10976548-10976810:-0.214500:10976548,10976810,263,263
fakechr5	TranscriptID=XM_010106481.1:GeneID=21401796:Strand="-"	11071054	11073053	2000	1	31	0.0155	fakechr5-11071747-11071777:0.527400:11071747,11071777,31,31
fakechr5	TranscriptID=XM_010106490.1:GeneID=21401805:Strand="+"	11274700	11276699	2000	1	28	0.014	fakechr5-11276632-11276659:-0.392725:11276632,11276659,28,28
fakechr5	TranscriptID=XM_010106498.1:GeneID=21401813:Strand="+"	11344479	11346478	2000	1	56	0.028	fakechr5-11346273-11346328:-0.333434:11346273,11346328,56,56
fakechr5	TranscriptID=XM_010106497.1:GeneID=21401812:Strand="-"	11344993	11346992	2000	2	287	0.1435	fakechr5-11346559-11346789:-0.344556:11346559,11346789,231,231
fakechr5	TranscriptID=XM_010106508.1:GeneID=21401823:Strand="-"	11475057	11477056	2000	2	89	0.0445	fakechr5-11476561-11476617:-0.375222:11476561,11476617,57,57
fakechr5	TranscriptID=XM_010106514.1:GeneID=21406766:Strand="+"	11615955	11617954	2000	1	29	0.0145	fakechr5-11616605-11616633:0.394280:11616605,11616633,29,29
fakechr5	TranscriptID=XM_010106517.1:GeneID=21406769:Strand="-"	11664959	11666958	2000	1	95	0.0475	fakechr5-11666233-11666327:-0.226267:11666233,11666327,95,95
fakechr5	TranscriptID=XM_010106531.1:GeneID=21406783:Strand="+"	11780821	11782820	2000	1	13	0.0065	fakechr5-11780710-11780833:-0.235933:11780710,11780833,124,13
fakechr5	TranscriptID=XM_010106567.1:GeneID=21406819:Strand="+"	12085951	12087950	2000	1	93	0.0465	fakechr5-12087483-12087575:0.178054:12087483,12087575,93,93
fakechr5	TranscriptID=XM_010106569.1:GeneID=21406821:Strand="+"	12095135	12097134	2000	1	110	0.055	fakechr5-12095122-12095244:-0.602148:12095122,12095244,123,110
fakechr5	TranscriptID=XM_010106574.1:GeneID=21406826:Strand="-"	12161383	12163382	2000	1	17	0.0085	fakechr5-12161357-12161399:-0.221389:12161357,12161399,43,17
fakechr5	TranscriptID=XM_010106576.1:GeneID=21406828:Strand="-"	12178664	12180663	2000	1	458	0.229	fakechr5-12180020-12180477:-0.438898:12180020,12180477,458,458
fakechr5	TranscriptID=XM_010106577.1:GeneID=21406829:Strand="-"	12178906	12180905	2000	1	458	0.229	fakechr5-12180020-12180477:-0.438898:12180020,12180477,458,458
fakechr5	TranscriptID=XM_010106579.1:GeneID=21406831:Strand="-"	12191210	12193209	2000	1	23	0.0115	fakechr5-12192746-12192768:0.289067:12192746,12192768,23,23
fakechr5	TranscriptID=XM_010106581.1:GeneID=21406833:Strand="-"	12203914	12205913	2000	1	263	0.1315	fakechr5-12204682-12204944:0.438441:12204682,12204944,263,263
fakechr5	TranscriptID=XM_010106651.1:GeneID=21385884:Strand="+"	13035413	13037412	2000	3	266	0.133	fakechr5-13035879-13035999:-0.435200:13035879,13035999,121,121
fakechr5	TranscriptID=XM_010106656.1:GeneID=21385889:Strand="+"	13059248	13061247	2000	1	62	0.031	fakechr5-13059284-13059345:0.244000:13059284,13059345,62,62
fakechr5	TranscriptID=XM_010106657.1:GeneID=21385890:Strand="+"	13069941	13071940	2000	1	39	0.0195	fakechr5-13071897-13071935:-0.322800:13071897,13071935,39,39
fakechr5	TranscriptID=XM_010106667.1:GeneID=21395284:Strand="-"	13224928	13226927	2000	3	523	0.2615	fakechr5-13226381-13226679:0.288267:13226381,13226679,299,299
fakechr5	TranscriptID=XM_010106676.1:GeneID=21395293:Strand="-"	13283174	13285173	2000	2	137	0.0685	fakechr5-13285051-13285135:0.459800:13285051,13285135,85,85
fakechr5	TranscriptID=XM_010106691.1:GeneID=21395308:Strand="+"	13437224	13439223	2000	1	116	0.058	fakechr5-13438480-13438595:-0.182175:13438480,13438595,116,116
fakechr5	TranscriptID=XM_010106731.1:GeneID=21391839:Strand="-"	13814243	13816242	2000	1	139	0.0695	fakechr5-13815260-13815398:-0.279969:13815260,13815398,139,139
fakechr5	TranscriptID=XM_010106749.1:GeneID=21385093:Strand="-"	14140678	14142677	2000	1	112	0.056	fakechr5-14141897-14142008:0.511867:14141897,14142008,112,112
fakechr5	TranscriptID=XM_010106778.1:GeneID=21395646:Strand="+"	14504444	14506443	2000	2	81	0.0405	fakechr5-14504706-14504755:0.360000:14504706,14504755,50,50
fakechr5	TranscriptID=XM_010106779.1:GeneID=21395647:Strand="+"	14504731	14506730	2000	1	25	0.0125	fakechr5-14504706-14504755:0.360000:14504706,14504755,50,25
fakechr5	TranscriptID=XM_010106788.1:GeneID=21384911:Strand="+"	14743263	14745262	2000	1	162	0.081	fakechr5-14743454-14743615:0.277310:14743454,14743615,162,162
fakechr5	TranscriptID=XM_010106802.1:GeneID=21399163:Strand="-"	15073342	15075341	2000	1	16	0.008	fakechr5-15075315-15075330:0.485000:15075315,15075330,16,16
fakechr5	TranscriptID=XM_010106803.1:GeneID=21399164:Strand="-"	15077243	15079242	2000	1	21	0.0105	fakechr5-15078560-15078580:0.404867:15078560,15078580,21,21
fakechr5	TranscriptID=XM_010106806.1:GeneID=21399167:Strand="-"	15122814	15124813	2000	1	31	0.0155	fakechr5-15124364-15124394:0.417067:15124364,15124394,31,31
fakechr5	TranscriptID=XM_010106817.1:GeneID=21399178:Strand="+"	15288391	15290390	2000	1	38	0.019	fakechr5-15288440-15288477:0.725916:15288440,15288477,38,38
fakechr5	TranscriptID=XM_010106851.1:GeneID=21387413:Strand="-"	15768053	15770052	2000	1	14	0.007	fakechr5-15769833-15769846:-0.263800:15769833,15769846,14,14
fakechr5	TranscriptID=XM_010106858.1:GeneID=21386206:Strand="-"	15912496	15914495	2000	1	27	0.0135	fakechr5-15913957-15913983:0.329667:15913957,15913983,27,27
fakechr5	TranscriptID=XM_010106869.1:GeneID=21390324:Strand="-"	16054047	16056046	2000	1	72	0.036	fakechr5-16055326-16055397:0.432263:16055326,16055397,72,72
fakechr5	TranscriptID=XM_010106870.1:GeneID=21390325:Strand="-"	16057798	16059797	2000	2	361	0.1805	fakechr5-16059047-16059387:0.413748:16059047,16059387,341,341
fakechr5	TranscriptID=XM_010106886.1:GeneID=21394296:Strand="+"	16243006	16245005	2000	2	905	0.4525	fakechr5-16243166-16243884:-0.333629:16243166,16243884,719,719
fakechr5	TranscriptID=XM_010106893.1:GeneID=21394303:Strand="+"	16310935	16312934	2000	2	85	0.0425	fakechr5-16312259-16312314:-0.472768:16312259,16312314,56,56
fakechr5	TranscriptID=XM_010106894.1:GeneID=21394304:Strand="-"	16329129	16331128	2000	1	156	0.078	fakechr5-16329895-16330050:0.356976:16329895,16330050,156,156
fakechr5	TranscriptID=XM_010106900.1:GeneID=21394310:Strand="-"	16420038	16422037	2000	1	21	0.0105	fakechr5-16421342-16421362:0.825469:16421342,16421362,21,21
fakechr5	TranscriptID=XM_010106936.1:GeneID=21385763:Strand="+"	17460581	17462580	2000	1	38	0.019	fakechr5-17460569-17460618:-0.298533:17460569,17460618,50,38
fakechr5	TranscriptID=XM_010106945.1:GeneID=21385844:Strand="+"	17767838	17769837	2000	3	445	0.2225	fakechr5-17768377-17768640:0.326288:17768377,17768640,264,264
fakechr5	TranscriptID=XM_010106974.1:GeneID=21402359:Strand="+"	18149338	18151337	2000	1	123	0.0615	fakechr5-18150240-18150362:0.163111:18150240,18150362,123,123
fakechr5	TranscriptID=XM_010106983.1:GeneID=21402369:Strand="-"	18442287	18444286	2000	1	68	0.034	fakechr5-18443421-18443488:-0.169750:18443421,18443488,68,68
fakechr5	TranscriptID=XM_010106988.1:GeneID=21384243:Strand="+"	18516877	18518876	2000	1	55	0.0275	fakechr5-18518749-18518803:-0.106697:18518749,18518803,55,55
fakechr5	TranscriptID=XM_010106987.1:GeneID=21384242:Strand="-"	18518797	18520796	2000	1	7	0.0035	fakechr5-18518749-18518803:-0.106697:18518749,18518803,55,7
fakechr5	TranscriptID=XM_010106997.1:GeneID=21385783:Strand="-"	18651085	18653084	2000	1	54	0.027	fakechr5-18653031-18653123:-0.369963:18653031,18653123,93,54
fakechr5	TranscriptID=XM_010107000.1:GeneID=21385786:Strand="-"	18668727	18670726	2000	1	101	0.0505	fakechr5-18670616-18670716:-0.152494:18670616,18670716,101,101
fakechr5	TranscriptID=XM_010107003.1:GeneID=21385789:Strand="+"	18679320	18681319	2000	1	30	0.015	fakechr5-18679380-18679409:0.659145:18679380,18679409,30,30
fakechr5	TranscriptID=XM_010107015.1:GeneID=21385351:Strand="+"	18801574	18803573	2000	1	277	0.1385	fakechr5-18801564-18801850:0.517498:18801564,18801850,287,277
fakechr5	TranscriptID=XM_010107016.1:GeneID=21385352:Strand="+"	18805261	18807260	2000	1	40	0.02	fakechr5-18805221-18805300:-0.188248:18805221,18805300,80,40
fakechr5	TranscriptID=XM_010107019.1:GeneID=21385355:Strand="-"	18824646	18826645	2000	1	265	0.1325	fakechr5-18825204-18825468:-0.143675:18825204,18825468,265,265
fakechr5	TranscriptID=XM_010107034.1:GeneID=21399060:Strand="-"	19198666	19200665	2000	3	616	0.308	fakechr5-19200030-19200554:0.428296:19200030,19200554,525,525
fakechr5	TranscriptID=XM_010107036.1:GeneID=21399062:Strand="+"	19204522	19206521	2000	7	221	0.1105	fakechr5-19205749-19205818:0.195537:19205749,19205818,70,70
fakechr5	TranscriptID=XM_010107035.1:GeneID=21399061:Strand="-"	19205789	19207788	2000	1	30	0.015	fakechr5-19205749-19205818:0.195537:19205749,19205818,70,30
fakechr5	TranscriptID=XM_010107053.1:GeneID=21392107:Strand="+"	19613715	19615714	2000	1	85	0.0425	fakechr5-19614757-19614841:0.478194:19614757,19614841,85,85
fakechr5	TranscriptID=XM_010107054.1:GeneID=21392108:Strand="+"	19647983	19649982	2000	1	35	0.0175	fakechr5-19649902-19649936:0.313591:19649902,19649936,35,35
fakechr5	TranscriptID=XM_010107055.1:GeneID=21392109:Strand="-"	19656613	19658612	2000	2	105	0.0525	fakechr5-19657761-19657840:0.455600:19657761,19657840,80,80
fakechr5	TranscriptID=XM_010107071.1:GeneID=21402021:Strand="+"	20145581	20147580	2000	1	36	0.018	fakechr5-20146887-20146922:0.519310:20146887,20146922,36,36
fakechr5	TranscriptID=XM_010107085.1:GeneID=21385264:Strand="+"	20408299	20410298	2000	1	132	0.066	fakechr5-20408872-20409003:-0.250417:20408872,20409003,132,132
fakechr5	TranscriptID=XM_010107086.1:GeneID=21385265:Strand="+"	20426686	20428685	2000	1	217	0.1085	fakechr5-20427975-20428191:-0.470023:20427975,20428191,217,217
fakechr5	TranscriptID=XM_010107092.1:GeneID=21385012:Strand="-"	20514502	20516501	2000	3	104	0.052	fakechr5-20516445-20516496:0.367867:20516445,20516496,52,52
fakechr5	TranscriptID=XM_010107116.1:GeneID=21384536:Strand="+"	20994309	20996308	2000	1	23	0.0115	fakechr5-20994648-20994670:0.150656:20994648,20994670,23,23
fakechr5	TranscriptID=XM_010107158.1:GeneID=21391287:Strand="+"	21815494	21817493	2000	1	10	0.005	fakechr5-21816890-21816899:-0.170306:21816890,21816899,10,10
fakechr5	TranscriptID=XM_010107162.1:GeneID=21393543:Strand="-"	21860969	21862968	2000	1	228	0.114	fakechr5-21862318-21862545:-0.373973:21862318,21862545,228,228
fakechr5	TranscriptID=XM_010107179.1:GeneID=21393560:Strand="-"	22083739	22085738	2000	1	132	0.066	fakechr5-22085294-22085425:0.399922:22085294,22085425,132,132
fakechr5	TranscriptID=XM_010107206.1:GeneID=21386178:Strand="-"	22451496	22453495	2000	1	129	0.0645	fakechr5-22451947-22452075:-0.208474:22451947,22452075,129,129
fakechr5	TranscriptID=XM_010107208.1:GeneID=21386180:Strand="-"	22462915	22464914	2000	1	54	0.027	fakechr5-22464629-22464682:0.267563:22464629,22464682,54,54
fakechr5	TranscriptID=XM_010107210.1:GeneID=21386182:Strand="+"	22465040	22467039	2000	1	203	0.1015	fakechr5-22465304-22465506:0.629773:22465304,22465506,203,203
fakechr5	TranscriptID=XM_010107215.1:GeneID=21402206:Strand="-"	22520292	22522291	2000	1	67	0.0335	fakechr5-22521746-22521812:-0.452879:22521746,22521812,67,67
fakechr5	TranscriptID=XM_010107275.1:GeneID=21395134:Strand="+"	23261282	23263281	2000	1	71	0.0355	fakechr5-23263211-23263397:-0.793608:23263211,23263397,187,71
fakechr5	TranscriptID=XM_010107282.1:GeneID=21395141:Strand="-"	23376376	23378375	2000	1	29	0.0145	fakechr5-23376747-23376775:-0.721733:23376747,23376775,29,29
fakechr5	TranscriptID=XM_010107291.1:GeneID=21387479:Strand="+"	23577710	23579709	2000	1	17	0.0085	fakechr5-23579662-23579678:-0.346267:23579662,23579678,17,17
fakechr5	TranscriptID=XM_010107296.1:GeneID=21387484:Strand="+"	23619114	23621113	2000	1	61	0.0305	fakechr5-23619198-23619258:-0.401133:23619198,23619258,61,61
fakechr5	TranscriptID=XM_010107310.1:GeneID=21395537:Strand="-"	23889831	23891830	2000	1	112	0.056	fakechr5-23890208-23890319:-0.650000:23890208,23890319,112,112
fakechr5	TranscriptID=XM_010107322.1:GeneID=21384082:Strand="-"	24295077	24297076	2000	1	44	0.022	fakechr5-24296306-24296349:-0.175667:24296306,24296349,44,44
fakechr5	TranscriptID=XM_010107335.1:GeneID=21388503:Strand="+"	24443129	24445128	2000	1	91	0.0455	fakechr5-24444249-24444339:-0.443077:24444249,24444339,91,91
fakechr5	TranscriptID=XM_010107338.1:GeneID=21388506:Strand="-"	24469393	24471392	2000	1	59	0.0295	fakechr5-24470720-24470778:-0.537440:24470720,24470778,59,59
fakechr5	TranscriptID=XM_010107359.1:GeneID=21394108:Strand="+"	24906764	24908763	2000	1	161	0.0805	fakechr5-24906809-24906969:-0.360778:24906809,24906969,161,161
fakechr5	TranscriptID=XM_010107363.1:GeneID=21394112:Strand="+"	24968445	24970444	2000	2	312	0.156	fakechr5-24968512-24968717:0.354610:24968512,24968717,206,206
fakechr5	TranscriptID=XM_010107362.1:GeneID=21394111:Strand="-"	24970391	24972390	2000	1	273	0.1365	fakechr5-24971817-24972089:0.541564:24971817,24972089,273,273
fakechr5	TranscriptID=XM_010107374.1:GeneID=21394551:Strand="-"	25146886	25148885	2000	1	54	0.027	fakechr5-25148006-25148059:0.448712:25148006,25148059,54,54
fakechr5	TranscriptID=XM_010107379.1:GeneID=21394556:Strand="-"	25209948	25211947	2000	2	145	0.0725	fakechr5-25211308-25211421:-0.394369:25211308,25211421,114,114
fakechr5	TranscriptID=XM_010107389.1:GeneID=21394566:Strand="-"	25281861	25283860	2000	1	54	0.027	fakechr5-25283807-25283912:0.254262:25283807,25283912,106,54
fakechr5	TranscriptID=XM_010107392.1:GeneID=21394569:Strand="+"	25299566	25301565	2000	2	348	0.174	fakechr5-25300008-25300298:-0.437059:25300008,25300298,291,291
fakechr5	TranscriptID=XM_010107393.1:GeneID=21394570:Strand="+"	25315392	25317391	2000	2	224	0.112	fakechr5-25316194-25316402:0.109863:25316194,25316402,209,209
fakechr5	TranscriptID=XM_010107443.1:GeneID=21397382:Strand="-"	25840587	25842586	2000	1	27	0.0135	fakechr5-25841394-25841420:0.406292:25841394,25841420,27,27
fakechr5	TranscriptID=XM_010107447.1:GeneID=21397386:Strand="+"	25885646	25887645	2000	1	174	0.087	fakechr5-25887472-25887672:0.466870:25887472,25887672,201,174
fakechr5	TranscriptID=XM_010107451.1:GeneID=21397390:Strand="+"	25905460	25907459	2000	1	164	0.082	fakechr5-25905287-25905623:0.447887:25905287,25905623,337,164
fakechr5	TranscriptID=XM_010107452.1:GeneID=21397391:Strand="+"	25909361	25911360	2000	1	23	0.0115	fakechr5-25909647-25909669:0.484733:25909647,25909669,23,23
fakechr5	TranscriptID=XM_010107454.1:GeneID=21397393:Strand="+"	25925806	25927805	2000	1	32	0.016	fakechr5-25925808-25925839:-0.254400:25925808,25925839,32,32
fakechr5	TranscriptID=XM_010107477.1:GeneID=21388919:Strand="-"	26278218	26280217	2000	1	110	0.055	fakechr5-26278685-26278794:-0.197400:26278685,26278794,110,110
fakechr5	TranscriptID=XM_010107478.1:GeneID=21388920:Strand="-"	26281189	26283188	2000	1	177	0.0885	fakechr5-26280917-26281365:-0.421474:26280917,26281365,449,177
fakechr5	TranscriptID=XM_010107492.1:GeneID=21388934:Strand="-"	26385323	26387322	2000	1	370	0.185	fakechr5-26385092-26385692:-0.227667:26385092,26385692,601,370
fakechr5	TranscriptID=XM_010107511.1:GeneID=21389797:Strand="+"	26596509	26598508	2000	1	21	0.0105	fakechr5-26598118-26598138:-0.243849:26598118,26598138,21,21
fakechr5	TranscriptID=XM_010107522.1:GeneID=21388200:Strand="+"	26798525	26800524	2000	1	98	0.049	fakechr5-26800427-26800541:0.385274:26800427,26800541,115,98
fakechr5	TranscriptID=XM_010107525.1:GeneID=21388203:Strand="-"	26873706	26875705	2000	2	259	0.1295	fakechr5-26875157-26875316:-0.302436:26875157,26875316,160,160
fakechr5	TranscriptID=XM_010107541.1:GeneID=21386020:Strand="-"	26989546	26991545	2000	1	130	0.065	fakechr5-26991019-26991148:0.378570:26991019,26991148,130,130
fakechr5	TranscriptID=XM_010107563.1:GeneID=21404375:Strand="-"	27173549	27175548	2000	1	8	0.004	fakechr5-27173502-27173556:0.325667:27173502,27173556,55,8
fakechr5	TranscriptID=XM_010107579.1:GeneID=21404391:Strand="+"	27369089	27371088	2000	2	333	0.1665	fakechr5-27369909-27370214:-0.510719:27369909,27370214,306,306
fakechr5	TranscriptID=XM_010107578.1:GeneID=21404390:Strand="-"	27370745	27372744	2000	1	58	0.029	fakechr5-27371926-27371983:0.553923:27371926,27371983,58,58
fakechr5	TranscriptID=XM_010107580.1:GeneID=21404392:Strand="-"	27386395	27388394	2000	1	5	0.0025	fakechr5-27386347-27386399:-0.301095:27386347,27386399,53,5
fakechr5	TranscriptID=XM_010107589.1:GeneID=21404401:Strand="-"	27456578	27458577	2000	3	228	0.114	fakechr5-27456828-27456931:0.354267:27456828,27456931,104,104
fakechr5	TranscriptID=XM_010107625.1:GeneID=21400278:Strand="+"	27923416	27925415	2000	3	77	0.0385	fakechr5-27923784-27923820:0.403667:27923784,27923820,37,37
fakechr5	TranscriptID=XM_010107630.1:GeneID=21400283:Strand="+"	27989590	27991589	2000	1	58	0.029	fakechr5-27990338-27990395:-0.419293:27990338,27990395,58,58
fakechr5	TranscriptID=XM_010107638.1:GeneID=21400291:Strand="-"	28066737	28068736	2000	1	148	0.074	fakechr5-28067009-28067156:-0.569744:28067009,28067156,148,148
fakechr5	TranscriptID=XM_010107645.1:GeneID=21400298:Strand="+"	28118133	28120132	2000	2	100	0.05	fakechr5-28119908-28119986:-0.266333:28119908,28119986,79,79
fakechr5	TranscriptID=XM_010107647.1:GeneID=21400300:Strand="+"	28143110	28145109	2000	1	374	0.187	fakechr5-28143091-28143483:-0.173774:28143091,28143483,393,374
fakechr5	TranscriptID=XM_010107661.1:GeneID=21400314:Strand="-"	28314274	28316273	2000	1	299	0.1495	fakechr5-28315474-28315772:-0.224693:28315474,28315772,299,299
fakechr5	TranscriptID=XM_010107669.1:GeneID=21400322:Strand="-"	28382876	28384875	2000	2	195	0.0975	fakechr5-28384718-28385024:-0.128117:28384718,28385024,307,158
fakechr5	TranscriptID=XM_010107670.1:GeneID=21400323:Strand="-"	28386112	28388111	2000	2	153	0.0765	fakechr5-28385826-28386211:0.201384:28385826,28386211,386,100
fakechr5	TranscriptID=XM_010107671.1:GeneID=21400324:Strand="-"	28405415	28407414	2000	1	35	0.0175	fakechr5-28405465-28405499:0.431246:28405465,28405499,35,35
fakechr5	TranscriptID=XM_010107679.1:GeneID=21391010:Strand="-"	28670483	28672482	2000	1	8	0.004	fakechr5-28672144-28672151:-0.547200:28672144,28672151,8,8
fakechr5	TranscriptID=XM_010107689.1:GeneID=21389432:Strand="+"	28872922	28874921	2000	1	223	0.1115	fakechr5-28874047-28874269:-0.421399:28874047,28874269,223,223
fakechr5	TranscriptID=XM_010107711.1:GeneID=21404053:Strand="+"	29182391	29184390	2000	1	138	0.069	fakechr5-29183153-29183290:0.978428:29183153,29183290,138,138
fakechr5	TranscriptID=XM_010107720.1:GeneID=21404062:Strand="+"	29239784	29241783	2000	1	36	0.018	fakechr5-29240564-29240599:-0.439800:29240564,29240599,36,36
fakechr5	TranscriptID=XM_010107792.1:GeneID=21384194:Strand="+"	29813584	29815583	2000	1	149	0.0745	fakechr5-29815435-29815626:-0.439810:29815435,29815626,192,149
fakechr5	TranscriptID=XM_010107790.1:GeneID=21384075:Strand="-"	29813666	29815665	2000	1	192	0.096	fakechr5-29815435-29815626:-0.439810:29815435,29815626,192,192
fakechr5	TranscriptID=XM_010107806.1:GeneID=21389322:Strand="-"	30004533	30006532	2000	1	106	0.053	fakechr5-30004432-30004638:-0.340909:30004432,30004638,207,106
fakechr5	TranscriptID=XM_010107808.1:GeneID=21386657:Strand="-"	30020295	30022294	2000	1	25	0.0125	fakechr5-30022193-30022217:-0.233667:30022193,30022217,25,25
fakechr5	TranscriptID=XM_010107810.1:GeneID=21386659:Strand="+"	30023987	30025986	2000	1	38	0.019	fakechr5-30024788-30024825:-0.432133:30024788,30024825,38,38
fakechr5	TranscriptID=XM_010107812.1:GeneID=21386661:Strand="+"	30049805	30051804	2000	1	74	0.037	fakechr5-30050639-30050712:0.199000:30050639,30050712,74,74
fakechr5	TranscriptID=XM_010107816.1:GeneID=21386665:Strand="-"	30070205	30072204	2000	2	899	0.4495	fakechr5-30070868-30071704:0.926056:30070868,30071704,837,837
fakechr5	TranscriptID=XM_010107823.1:GeneID=21386056:Strand="-"	30137998	30139997	2000	2	120	0.06	fakechr5-30139186-30139270:-0.278095:30139186,30139270,85,85
fakechr5	TranscriptID=XM_010107826.1:GeneID=21386059:Strand="-"	30173458	30175457	2000	1	160	0.08	fakechr5-30173812-30173971:-0.165032:30173812,30173971,160,160
fakechr5	TranscriptID=XM_010107830.1:GeneID=21387162:Strand="+"	30217750	30219749	2000	1	92	0.046	fakechr5-30218610-30218701:-0.639535:30218610,30218701,92,92
fakechr5	TranscriptID=XM_010107833.1:GeneID=21387165:Strand="-"	30263926	30265925	2000	1	17	0.0085	fakechr5-30263880-30263942:-0.510467:30263880,30263942,63,17
fakechr5	TranscriptID=XM_010107846.1:GeneID=21395891:Strand="+"	30444644	30446643	2000	1	136	0.068	fakechr5-30444741-30444876:-0.217613:30444741,30444876,136,136
fakechr5	TranscriptID=XM_010107849.1:GeneID=21395894:Strand="-"	30539677	30541676	2000	1	163	0.0815	fakechr5-30539926-30540088:-0.775504:30539926,30540088,163,163
fakechr5	TranscriptID=XM_010107851.1:GeneID=21395896:Strand="-"	30548443	30550442	2000	1	26	0.013	fakechr5-30550070-30550095:0.106651:30550070,30550095,26,26
fakechr5	TranscriptID=XM_010107852.1:GeneID=21395897:Strand="+"	30553618	30555617	2000	1	99	0.0495	fakechr5-30555240-30555338:0.736762:30555240,30555338,99,99
fakechr5	TranscriptID=XM_010107855.1:GeneID=21395900:Strand="+"	30559020	30561019	2000	1	93	0.0465	fakechr5-30560428-30560520:0.245268:30560428,30560520,93,93
fakechr5	TranscriptID=XM_010107859.1:GeneID=21395904:Strand="+"	30593512	30595511	2000	1	184	0.092	fakechr5-30595328-30595584:0.646513:30595328,30595584,257,184
fakechr5	TranscriptID=XM_010107865.1:GeneID=21395910:Strand="-"	30686234	30688233	2000	1	84	0.042	fakechr5-30687144-30687227:0.276143:30687144,30687227,84,84
fakechr5	TranscriptID=XM_010107869.1:GeneID=21395914:Strand="-"	30759099	30761098	2000	2	188	0.094	fakechr5-30760571-30760726:0.271619:30760571,30760726,156,156
fakechr5	TranscriptID=XM_010107870.1:GeneID=21395915:Strand="+"	30776469	30778468	2000	1	648	0.324	fakechr5-30776378-30777116:-0.373055:30776378,30777116,739,648
fakechr5	TranscriptID=XM_010107872.1:GeneID=21395917:Strand="+"	30786797	30788796	2000	1	31	0.0155	fakechr5-30787459-30787489:-0.534535:30787459,30787489,31,31
fakechr5	TranscriptID=XM_010107879.1:GeneID=21392928:Strand="+"	30912268	30914267	2000	1	104	0.052	fakechr5-30914164-30914350:0.286279:30914164,30914350,187,104
fakechr5	TranscriptID=XM_010107886.1:GeneID=21392935:Strand="+"	31076723	31078722	2000	1	64	0.032	fakechr5-31078659-31078735:0.275818:31078659,31078735,77,64
fakechr5	TranscriptID=XM_010107892.1:GeneID=21392941:Strand="+"	31128215	31130214	2000	1	89	0.0445	fakechr5-31128535-31128623:-0.686390:31128535,31128623,89,89
fakechr5	TranscriptID=XM_010107896.1:GeneID=21392945:Strand="+"	31156419	31158418	2000	1	189	0.0945	fakechr5-31157604-31157792:0.212085:31157604,31157792,189,189
fakechr5	TranscriptID=XM_010107915.1:GeneID=21386822:Strand="-"	31342393	31344392	2000	1	74	0.037	fakechr5-31342830-31342903:0.148467:31342830,31342903,74,74
fakechr5	TranscriptID=XM_010107921.1:GeneID=21386920:Strand="-"	31441799	31443798	2000	1	92	0.046	fakechr5-31441699-31441890:-0.506200:31441699,31441890,192,92
fakechr5	TranscriptID=XM_010107926.1:GeneID=21386925:Strand="-"	31464681	31466680	2000	1	33	0.0165	fakechr5-31466314-31466346:0.723667:31466314,31466346,33,33
fakechr5	TranscriptID=XM_010107937.1:GeneID=21388584:Strand="-"	31597403	31599402	2000	2	100	0.05	fakechr5-31598559-31598612:0.309762:31598559,31598612,54,54
fakechr5	TranscriptID=XM_010107939.1:GeneID=21388586:Strand="+"	31601997	31603996	2000	1	27	0.0135	fakechr5-31602038-31602064:0.344933:31602038,31602064,27,27
fakechr5	TranscriptID=XM_010107940.1:GeneID=21388587:Strand="-"	31607666	31609665	2000	1	38	0.019	fakechr5-31607505-31607703:0.371086:31607505,31607703,199,38
fakechr5	TranscriptID=XM_010107941.1:GeneID=21388588:Strand="-"	31610692	31612691	2000	1	98	0.049	fakechr5-31612305-31612402:0.311711:31612305,31612402,98,98
fakechr5	TranscriptID=XM_010107948.1:GeneID=21388595:Strand="-"	31674934	31676933	2000	1	8	0.004	fakechr5-31674906-31674941:0.422708:31674906,31674941,36,8
fakechr5	TranscriptID=XM_010107958.1:GeneID=21385952:Strand="-"	31888722	31890721	2000	1	70	0.035	fakechr5-31889943-31890012:0.157867:31889943,31890012,70,70
fakechr5	TranscriptID=XM_010107985.1:GeneID=21402720:Strand="+"	32216988	32218987	2000	1	34	0.017	fakechr5-32218935-32218968:-0.206933:32218935,32218968,34,34
fakechr5	TranscriptID=XM_010108022.1:GeneID=21388214:Strand="+"	32672367	32674366	2000	1	355	0.1775	fakechr5-32672590-32672944:0.215226:32672590,32672944,355,355
fakechr5	TranscriptID=XM_010108030.1:GeneID=21388222:Strand="-"	32762135	32764134	2000	2	132	0.066	fakechr5-32764005-32764119:0.849222:32764005,32764119,115,115
fakechr5	TranscriptID=XM_010108032.1:GeneID=21388224:Strand="+"	32762404	32764403	2000	2	132	0.066	fakechr5-32764005-32764119:0.849222:32764005,32764119,115,115
fakechr5	TranscriptID=XM_010108033.1:GeneID=21388225:Strand="+"	32762730	32764729	2000	2	132	0.066	fakechr5-32764005-32764119:0.849222:32764005,32764119,115,115
fakechr5	TranscriptID=XM_010108048.1:GeneID=21396878:Strand="+"	33223711	33225710	2000	2	137	0.0685	fakechr5-33225529-33225657:0.516200:33225529,33225657,129,129
fakechr5	TranscriptID=XM_010108049.1:GeneID=21396879:Strand="+"	33226685	33228684	2000	2	323	0.1615	fakechr5-33227319-33227490:0.227716:33227319,33227490,172,172
fakechr5	TranscriptID=XM_010108085.1:GeneID=21389637:Strand="+"	33950974	33952973	2000	1	38	0.019	fakechr5-33950940-33951011:-0.306600:33950940,33951011,72,38
fakechr5	TranscriptID=XM_010108091.1:GeneID=21384705:Strand="-"	34026797	34028796	2000	5	250	0.125	fakechr5-34027992-34028103:-0.197735:34027992,34028103,112,112
fakechr5	TranscriptID=XM_010108092.1:GeneID=21384706:Strand="-"	34034724	34036723	2000	1	46	0.023	fakechr5-34036001-34036046:0.463667:34036001,34036046,46,46
fakechr5	TranscriptID=XM_010108097.1:GeneID=21391965:Strand="+"	34065395	34067394	2000	1	45	0.0225	fakechr5-34065773-34065817:-0.188788:34065773,34065817,45,45
fakechr5	TranscriptID=XM_010108098.1:GeneID=21391966:Strand="-"	34086030	34088029	2000	1	31	0.0155	fakechr5-34086179-34086209:-0.445733:34086179,34086209,31,31
fakechr5	TranscriptID=XM_010108138.1:GeneID=21407904:Strand="+"	34403246	34405245	2000	2	158	0.079	fakechr5-34403230-34403375:-0.482867:34403230,34403375,146,130
fakechr5	TranscriptID=XM_010108140.1:GeneID=21407906:Strand="-"	34444148	34446147	2000	1	182	0.091	fakechr5-34445646-34445827:0.511933:34445646,34445827,182,182
fakechr5	TranscriptID=XM_010108173.1:GeneID=21407939:Strand="-"	34746461	34748460	2000	1	24	0.012	fakechr5-34748425-34748448:-0.305328:34748425,34748448,24,24
fakechr5	TranscriptID=XM_010108203.1:GeneID=21407969:Strand="-"	34931920	34933919	2000	2	105	0.0525	fakechr5-34933559-34933634:-0.384067:34933559,34933634,76,76
fakechr5	TranscriptID=XM_010108213.1:GeneID=21407979:Strand="+"	35004791	35006790	2000	3	426	0.213	fakechr5-35005768-35005977:0.221867:35005768,35005977,210,210
fakechr5	TranscriptID=XM_010108222.1:GeneID=21407988:Strand="-"	35066777	35068776	2000	2	107	0.0535	fakechr5-35068151-35068227:-0.232067:35068151,35068227,77,77
fakechr5	TranscriptID=XM_010108229.1:GeneID=21407995:Strand="+"	35157643	35159642	2000	1	18	0.009	fakechr5-35157984-35158001:-0.497359:35157984,35158001,18,18
fakechr5	TranscriptID=XM_010108233.1:GeneID=21407999:Strand="+"	35190293	35192292	2000	1	65	0.0325	fakechr5-35190044-35190357:0.203231:35190044,35190357,314,65
fakechr5	TranscriptID=XM_010108242.1:GeneID=21408008:Strand="-"	35237669	35239668	2000	1	83	0.0415	fakechr5-35237866-35237948:-0.104037:35237866,35237948,83,83
fakechr5	TranscriptID=XM_010108245.1:GeneID=21408011:Strand="+"	35284365	35286364	2000	1	106	0.053	fakechr5-35286070-35286175:0.814857:35286070,35286175,106,106
fakechr5	TranscriptID=XM_010108248.1:GeneID=21408014:Strand="+"	35299296	35301295	2000	1	211	0.1055	fakechr5-35300389-35300599:-0.107551:35300389,35300599,211,211
fakechr5	TranscriptID=XM_010108253.1:GeneID=21408019:Strand="-"	35411124	35413123	2000	1	58	0.029	fakechr5-35413026-35413083:-0.198600:35413026,35413083,58,58
fakechr5	TranscriptID=XM_010108254.1:GeneID=21408020:Strand="-"	35416648	35418647	2000	1	71	0.0355	fakechr5-35418257-35418327:0.371928:35418257,35418327,71,71
fakechr5	TranscriptID=XM_010108264.1:GeneID=21408030:Strand="+"	35473082	35475081	2000	2	142	0.071	fakechr5-35473742-35473850:-0.308914:35473742,35473850,109,109
fakechr5	TranscriptID=XM_010108265.1:GeneID=21408031:Strand="+"	35494131	35496130	2000	1	58	0.029	fakechr5-35494205-35494262:0.151618:35494205,35494262,58,58
fakechr5	TranscriptID=XM_010108266.1:GeneID=21408032:Strand="-"	35500149	35502148	2000	1	89	0.0445	fakechr5-35500124-35500237:0.496239:35500124,35500237,114,89
fakechr5	TranscriptID=XM_010108268.1:GeneID=21384135:Strand="-"	35510038	35512037	2000	1	325	0.1625	fakechr5-35511259-35511583:-0.217111:35511259,35511583,325,325
fakechr5	TranscriptID=XM_010108278.1:GeneID=21386623:Strand="-"	35619802	35621801	2000	3	141	0.0705	fakechr5-35620279-35620336:0.323542:35620279,35620336,58,58
fakechr5	TranscriptID=XM_010108279.1:GeneID=21386624:Strand="-"	35625470	35627469	2000	1	228	0.114	fakechr5-35626941-35627168:0.387800:35626941,35627168,228,228
fakechr5	TranscriptID=XM_010108282.1:GeneID=21386627:Strand="+"	35645996	35647995	2000	2	214	0.107	fakechr5-35647856-35647966:-0.530695:35647856,35647966,111,111
fakechr5	TranscriptID=XM_010108293.1:GeneID=21386118:Strand="+"	35774790	35776789	2000	2	210	0.105	fakechr5-35775623-35775769:0.829056:35775623,35775769,147,147
fakechr5	TranscriptID=XM_010108295.1:GeneID=21386120:Strand="+"	35790695	35792694	2000	2	255	0.1275	fakechr5-35792521-35792743:0.253867:35792521,35792743,223,174
fakechr5	TranscriptID=XM_010108294.1:GeneID=21386119:Strand="-"	35792502	35794501	2000	4	404	0.202	fakechr5-35792521-35792743:0.253867:35792521,35792743,223,223
fakechr5	TranscriptID=XM_010108296.1:GeneID=21386121:Strand="-"	35794689	35796688	2000	2	68	0.034	fakechr5-35794988-35795041:0.178000:35794988,35795041,54,54
fakechr5	TranscriptID=XM_010108297.1:GeneID=21386122:Strand="+"	35804228	35806227	2000	1	106	0.053	fakechr5-35804944-35805049:0.533874:35804944,35805049,106,106
fakechr5	TranscriptID=XM_010108310.1:GeneID=21388330:Strand="-"	35998692	36000691	2000	1	132	0.066	fakechr5-35999773-35999904:-0.297077:35999773,35999904,132,132
fakechr5	TranscriptID=XM_010108333.1:GeneID=21398340:Strand="+"	36296051	36298050	2000	1	55	0.0275	fakechr5-36297996-36298127:0.457653:36297996,36298127,132,55
fakechr5	TranscriptID=XM_010108338.1:GeneID=21398345:Strand="+"	36352389	36354388	2000	1	139	0.0695	fakechr5-36353945-36354083:-0.446286:36353945,36354083,139,139
fakechr5	TranscriptID=XM_010108339.1:GeneID=21398346:Strand="+"	36357013	36359012	2000	1	213	0.1065	fakechr5-36358800-36359034:0.619564:36358800,36359034,235,213
fakechr5	TranscriptID=XM_010108349.1:GeneID=21398356:Strand="+"	36436246	36438245	2000	1	25	0.0125	fakechr5-36438221-36438352:0.343519:36438221,36438352,132,25
fakechr5	TranscriptID=XM_010108357.1:GeneID=21388031:Strand="-"	36593731	36595730	2000	1	25	0.0125	fakechr5-36595666-36595690:0.888429:36595666,36595690,25,25
fakechr5	TranscriptID=XM_010108361.1:GeneID=21388035:Strand="+"	36628899	36630898	2000	1	92	0.046	fakechr5-36630464-36630555:-0.331467:36630464,36630555,92,92
fakechr5	TranscriptID=XM_010108364.1:GeneID=21388038:Strand="+"	36656555	36658554	2000	1	185	0.0925	fakechr5-36657139-36657323:0.212313:36657139,36657323,185,185
fakechr5	TranscriptID=XM_010108362.1:GeneID=21388036:Strand="-"	36657223	36659222	2000	1	101	0.0505	fakechr5-36657139-36657323:0.212313:36657139,36657323,185,101
fakechr5	TranscriptID=XM_010108368.1:GeneID=21388042:Strand="+"	36680341	36682340	2000	2	105	0.0525	fakechr5-36680531-36680599:0.330664:36680531,36680599,69,69
fakechr5	TranscriptID=XM_010108381.1:GeneID=21388115:Strand="-"	36848998	36850997	2000	1	53	0.0265	fakechr5-36849514-36849566:0.300065:36849514,36849566,53,53
fakechr5	TranscriptID=XM_010108383.1:GeneID=21388117:Strand="+"	36910373	36912372	2000	4	455	0.2275	fakechr5-36910592-36910861:0.386111:36910592,36910861,270,270
fakechr5	TranscriptID=XM_010108391.1:GeneID=21390305:Strand="-"	37046612	37048611	2000	1	167	0.0835	fakechr5-37046950-37047116:-0.231096:37046950,37047116,167,167
fakechr5	TranscriptID=XM_010108406.1:GeneID=21386343:Strand="-"	37296592	37298591	2000	1	59	0.0295	fakechr5-37298133-37298191:0.710391:37298133,37298191,59,59
fakechr5	TranscriptID=XM_010108417.1:GeneID=21388376:Strand="+"	37479092	37481091	2000	2	170	0.085	fakechr5-37480312-37480411:-0.453267:37480312,37480411,100,100
fakechr5	TranscriptID=XM_010108420.1:GeneID=21388379:Strand="-"	37501249	37503248	2000	1	88	0.044	fakechr5-37502569-37502656:0.827022:37502569,37502656,88,88
fakechr5	TranscriptID=XM_010108421.1:GeneID=21388380:Strand="+"	37502521	37504520	2000	1	88	0.044	fakechr5-37502569-37502656:0.827022:37502569,37502656,88,88
fakechr5	TranscriptID=XM_010108442.1:GeneID=21403647:Strand="+"	37774310	37776309	2000	2	205	0.1025	fakechr5-37774755-37774918:-0.290332:37774755,37774918,164,164
fakechr5	TranscriptID=XM_010108454.1:GeneID=21403659:Strand="+"	37959408	37961407	2000	1	275	0.1375	fakechr5-37959906-37960180:-0.181778:37959906,37960180,275,275
fakechr5	TranscriptID=XM_010108459.1:GeneID=21403664:Strand="-"	38024432	38026431	2000	1	81	0.0405	fakechr5-38025249-38025329:-0.151389:38025249,38025329,81,81
fakechr5	TranscriptID=XM_010108463.1:GeneID=21403668:Strand="+"	38089780	38091779	2000	2	121	0.0605	fakechr5-38090672-38090764:0.292467:38090672,38090764,93,93
fakechr5	TranscriptID=XM_010108464.1:GeneID=21403669:Strand="+"	38090578	38092577	2000	2	121	0.0605	fakechr5-38090672-38090764:0.292467:38090672,38090764,93,93
fakechr5	TranscriptID=XM_010108465.1:GeneID=21403670:Strand="+"	38092175	38094174	2000	1	283	0.1415	fakechr5-38093843-38094125:0.400128:38093843,38094125,283,283
fakechr5	TranscriptID=XM_010108466.1:GeneID=21403671:Strand="+"	38095102	38097101	2000	2	269	0.1345	fakechr5-38095303-38095474:0.315469:38095303,38095474,172,172
fakechr5	TranscriptID=XM_010108470.1:GeneID=21403675:Strand="-"	38172547	38174546	2000	1	66	0.033	fakechr5-38174481-38174765:0.407201:38174481,38174765,285,66
fakechr5	TranscriptID=XM_010108475.1:GeneID=21403680:Strand="-"	38268860	38270859	2000	2	96	0.048	fakechr5-38269520-38269577:0.350886:38269520,38269577,58,58
fakechr5	TranscriptID=XM_010108476.1:GeneID=21403681:Strand="-"	38276652	38278651	2000	1	123	0.0615	fakechr5-38277137-38277259:0.238111:38277137,38277259,123,123
fakechr5	TranscriptID=XM_010108477.1:GeneID=21403682:Strand="-"	38323313	38325312	2000	1	66	0.033	fakechr5-38323754-38323819:0.375249:38323754,38323819,66,66
fakechr5	TranscriptID=XM_010108483.1:GeneID=21392568:Strand="+"	38389150	38391149	2000	2	52	0.026	fakechr5-38391121-38391409:-0.290585:38391121,38391409,289,29
fakechr5	TranscriptID=XM_010108482.1:GeneID=21392567:Strand="-"	38390083	38392082	2000	3	447	0.2235	fakechr5-38391121-38391409:-0.290585:38391121,38391409,289,289
fakechr5	TranscriptID=XM_010108557.1:GeneID=21387969:Strand="-"	39288940	39290939	2000	1	98	0.049	fakechr5-39290842-39290997:-0.245267:39290842,39290997,156,98
fakechr5	TranscriptID=XM_010108558.1:GeneID=21387970:Strand="-"	39305752	39307751	2000	2	85	0.0425	fakechr5-39307224-39307267:0.234200:39307224,39307267,44,44
fakechr5	TranscriptID=XM_010108562.1:GeneID=21387974:Strand="+"	39383144	39385143	2000	1	16	0.008	fakechr5-39384539-39384554:-0.262067:39384539,39384554,16,16
fakechr5	TranscriptID=XM_010108587.1:GeneID=21396171:Strand="-"	39934818	39936817	2000	1	12	0.006	fakechr5-39936806-39936834:0.304067:39936806,39936834,29,12
fakechr5	TranscriptID=XM_010108610.1:GeneID=21396194:Strand="+"	40180246	40182245	2000	1	946	0.473	fakechr5-40179315-40181191:0.310238:40179315,40181191,1877,946
fakechr5	TranscriptID=XM_010108629.1:GeneID=21391579:Strand="-"	40371903	40373902	2000	1	49	0.0245	fakechr5-40373668-40373716:0.384400:40373668,40373716,49,49
fakechr5	TranscriptID=XM_010108632.1:GeneID=21391582:Strand="+"	40378565	40380564	2000	1	78	0.039	fakechr5-40380487-40380585:0.613067:40380487,40380585,99,78
fakechr5	TranscriptID=XM_010108631.1:GeneID=21391581:Strand="-"	40379329	40381328	2000	1	99	0.0495	fakechr5-40380487-40380585:0.613067:40380487,40380585,99,99
fakechr5	TranscriptID=XM_010108633.1:GeneID=21391583:Strand="+"	40382289	40384288	2000	1	92	0.046	fakechr5-40382437-40382528:0.290667:40382437,40382528,92,92
fakechr5	TranscriptID=XM_010108635.1:GeneID=21391585:Strand="+"	40386225	40388224	2000	1	92	0.046	fakechr5-40386476-40386567:-0.270020:40386476,40386567,92,92
fakechr5	TranscriptID=XM_010108645.1:GeneID=21391596:Strand="-"	40518111	40520110	2000	1	106	0.053	fakechr5-40519730-40519835:0.427279:40519730,40519835,106,106
fakechr5	TranscriptID=XM_010108649.1:GeneID=21391600:Strand="+"	40545055	40547054	2000	2	367	0.1835	fakechr5-40546777-40547205:0.389238:40546777,40547205,429,278
fakechr5	TranscriptID=XM_010108661.1:GeneID=21399917:Strand="-"	40648781	40650780	2000	2	135	0.0675	fakechr5-40650445-40650555:0.461333:40650445,40650555,111,111
fakechr5	TranscriptID=XM_010108662.1:GeneID=21399918:Strand="-"	40652520	40654519	2000	1	39	0.0195	fakechr5-40654330-40654368:-0.362600:40654330,40654368,39,39
fakechr5	TranscriptID=XM_010108670.1:GeneID=21399926:Strand="-"	40745310	40747309	2000	1	83	0.0415	fakechr5-40746886-40746968:0.256400:40746886,40746968,83,83
fakechr5	TranscriptID=XM_010108676.1:GeneID=21399932:Strand="+"	40807775	40809774	2000	1	13	0.0065	fakechr5-40809610-40809622:-0.294807:40809610,40809622,13,13
fakechr5	TranscriptID=XM_010108696.1:GeneID=21399952:Strand="+"	41005046	41007045	2000	2	157	0.0785	fakechr5-41006187-41006318:0.436469:41006187,41006318,132,132
fakechr5	TranscriptID=XM_010108719.1:GeneID=21395957:Strand="+"	41627202	41629201	2000	1	10	0.005	fakechr5-41627025-41627211:0.836887:41627025,41627211,187,10
fakechr5	TranscriptID=XM_010108736.1:GeneID=21395974:Strand="+"	41891859	41893858	2000	1	106	0.053	fakechr5-41893285-41893390:-0.169833:41893285,41893390,106,106
fakechr5	TranscriptID=XM_010108737.1:GeneID=21395975:Strand="+"	41892419	41894418	2000	1	106	0.053	fakechr5-41893285-41893390:-0.169833:41893285,41893390,106,106
fakechr5	TranscriptID=XM_010108743.1:GeneID=21387117:Strand="+"	41949247	41951246	2000	1	59	0.0295	fakechr5-41949660-41949718:0.174538:41949660,41949718,59,59
fakechr5	TranscriptID=XM_010108760.1:GeneID=21386042:Strand="+"	42106764	42108763	2000	1	15	0.0075	fakechr5-42107836-42107850:0.875941:42107836,42107850,15,15
fakechr5	TranscriptID=XM_010108768.1:GeneID=21384996:Strand="-"	42210194	42212193	2000	2	210	0.105	fakechr5-42211530-42211686:0.533202:42211530,42211686,157,157
fakechr5	TranscriptID=XM_010108771.1:GeneID=21402490:Strand="+"	42225780	42227779	2000	1	118	0.059	fakechr5-42226586-42226703:0.616667:42226586,42226703,118,118
fakechr5	TranscriptID=XM_010108779.1:GeneID=21402498:Strand="+"	42298623	42300622	2000	2	106	0.053	fakechr5-42299685-42299744:0.201185:42299685,42299744,60,60
fakechr5	TranscriptID=XM_010108780.1:GeneID=21402499:Strand="+"	42301989	42303988	2000	1	55	0.0275	fakechr5-42302603-42302657:-0.438123:42302603,42302657,55,55
fakechr5	TranscriptID=XM_010108785.1:GeneID=21402504:Strand="-"	42342440	42344439	2000	1	30	0.015	fakechr5-42344410-42344507:0.248733:42344410,42344507,98,30
fakechr5	TranscriptID=XM_010108793.1:GeneID=21402512:Strand="+"	42402704	42404703	2000	2	214	0.107	fakechr5-42403607-42403810:0.316116:42403607,42403810,204,204
fakechr5	TranscriptID=XM_010108794.1:GeneID=21402513:Strand="-"	42411079	42413078	2000	2	51	0.0255	fakechr5-42412987-42413021:0.118709:42412987,42413021,35,35
fakechr5	TranscriptID=XM_010108817.1:GeneID=21402536:Strand="+"	42575136	42577135	2000	3	145	0.0725	fakechr5-42576206-42576258:0.378340:42576206,42576258,53,53
fakechr5	TranscriptID=XM_010108821.1:GeneID=21402540:Strand="+"	42595485	42597484	2000	1	261	0.1305	fakechr5-42597061-42597321:-0.129026:42597061,42597321,261,261
fakechr5	TranscriptID=XM_010108848.1:GeneID=21402567:Strand="-"	42830533	42832532	2000	1	14	0.007	fakechr5-42830538-42830551:-0.282733:42830538,42830551,14,14
fakechr5	TranscriptID=XM_010108864.1:GeneID=21390054:Strand="+"	43120041	43122040	2000	1	14	0.007	fakechr5-43121724-43121737:-0.264467:43121724,43121737,14,14
fakechr5	TranscriptID=XM_010108877.1:GeneID=21390067:Strand="-"	43239494	43241493	2000	4	311	0.1555	fakechr5-43240419-43240541:0.354667:43240419,43240541,123,123
fakechr5	TranscriptID=XM_010108892.1:GeneID=21404559:Strand="-"	43405012	43407011	2000	1	175	0.0875	fakechr5-43406121-43406295:0.434478:43406121,43406295,175,175
fakechr5	TranscriptID=XM_010108893.1:GeneID=21404560:Strand="+"	43407668	43409667	2000	1	211	0.1055	fakechr5-43409334-43409544:0.537884:43409334,43409544,211,211
fakechr5	TranscriptID=XM_010108894.1:GeneID=21404561:Strand="+"	43409114	43411113	2000	1	211	0.1055	fakechr5-43409334-43409544:0.537884:43409334,43409544,211,211
fakechr5	TranscriptID=XM_010108906.1:GeneID=21404573:Strand="+"	43515267	43517266	2000	1	145	0.0725	fakechr5-43515722-43515866:0.331067:43515722,43515866,145,145
fakechr5	TranscriptID=XM_010108907.1:GeneID=21404574:Strand="-"	43522840	43524839	2000	2	205	0.1025	fakechr5-43523400-43523531:0.655046:43523400,43523531,132,132
fakechr5	TranscriptID=XM_010108920.1:GeneID=21404587:Strand="+"	43703167	43705166	2000	1	92	0.046	fakechr5-43704384-43704475:0.466106:43704384,43704475,92,92
fakechr5	TranscriptID=XM_010108932.1:GeneID=21404599:Strand="+"	43895108	43897107	2000	1	22	0.011	fakechr5-43895286-43895307:-0.371625:43895286,43895307,22,22
fakechr5	TranscriptID=XM_010108939.1:GeneID=21404606:Strand="-"	44013345	44015344	2000	1	86	0.043	fakechr5-44014594-44014679:0.236664:44014594,44014679,86,86
fakechr5	TranscriptID=XM_010108941.1:GeneID=21404608:Strand="-"	44019362	44021361	2000	1	67	0.0335	fakechr5-44020003-44020069:-0.246800:44020003,44020069,67,67
fakechr5	TranscriptID=XM_010108957.1:GeneID=21391211:Strand="+"	44266369	44268368	2000	3	176	0.088	fakechr5-44267389-44267478:-0.279933:44267389,44267478,90,90
fakechr5	TranscriptID=XM_010108958.1:GeneID=21391212:Strand="+"	44276176	44278175	2000	1	363	0.1815	fakechr5-44277502-44277864:-0.373237:44277502,44277864,363,363
fakechr5	TranscriptID=XM_010108959.1:GeneID=21391213:Strand="+"	44279091	44281090	2000	1	119	0.0595	fakechr5-44279227-44279345:-0.576357:44279227,44279345,119,119
fakechr5	TranscriptID=XM_010108961.1:GeneID=21391215:Strand="+"	44289283	44291282	2000	1	52	0.026	fakechr5-44291007-44291058:0.134000:44291007,44291058,52,52
fakechr5	TranscriptID=XM_010108970.1:GeneID=21391224:Strand="-"	44360362	44362361	2000	1	43	0.0215	fakechr5-44362319-44362364:0.382233:44362319,44362364,46,43
fakechr5	TranscriptID=XM_010108987.1:GeneID=21391905:Strand="-"	44542637	44544636	2000	1	55	0.0275	fakechr5-44544128-44544182:-0.472800:44544128,44544182,55,55
fakechr5	TranscriptID=XM_010109012.1:GeneID=21392781:Strand="+"	44840489	44842488	2000	1	311	0.1555	fakechr5-44842175-44842485:0.655945:44842175,44842485,311,311
fakechr5	TranscriptID=XM_010109024.1:GeneID=21392793:Strand="-"	44912100	44914099	2000	2	70	0.035	fakechr5-44913598-44913637:-0.309296:44913598,44913637,40,40
fakechr5	TranscriptID=XM_010109027.1:GeneID=21392796:Strand="+"	44923152	44925151	2000	2	237	0.1185	fakechr5-44923574-44923744:-0.394147:44923574,44923744,171,171
fakechr5	TranscriptID=XM_010109036.1:GeneID=21392805:Strand="-"	45003510	45005509	2000	1	57	0.0285	fakechr5-45003448-45003566:-0.509325:45003448,45003566,119,57
fakechr5	TranscriptID=XM_010109047.1:GeneID=21384777:Strand="-"	45359928	45361927	2000	1	162	0.081	fakechr5-45361766-45362074:0.411889:45361766,45362074,309,162
fakechr5	TranscriptID=XM_010109051.1:GeneID=21390283:Strand="-"	45426292	45428291	2000	2	58	0.029	fakechr5-45427870-45427902:0.760067:45427870,45427902,33,33
fakechr5	TranscriptID=XM_010109056.1:GeneID=21390288:Strand="-"	45471170	45473169	2000	1	36	0.018	fakechr5-45471146-45471205:-0.410245:45471146,45471205,60,36
fakechr5	TranscriptID=XM_010109072.1:GeneID=21387176:Strand="+"	45645707	45647706	2000	1	24	0.012	fakechr5-45647624-45647647:0.142576:45647624,45647647,24,24
fakechr5	TranscriptID=XM_010109107.1:GeneID=21398832:Strand="-"	45961580	45963579	2000	1	127	0.0635	fakechr5-45963172-45963298:-0.454870:45963172,45963298,127,127
fakechr5	TranscriptID=XM_010109112.1:GeneID=21398837:Strand="+"	45982165	45984164	2000	1	261	0.1305	fakechr5-45982184-45982444:0.508420:45982184,45982444,261,261
fakechr5	TranscriptID=XM_010109125.1:GeneID=21398850:Strand="-"	46099835	46101834	2000	1	57	0.0285	fakechr5-46101112-46101168:-0.500600:46101112,46101168,57,57
fakechr5	TranscriptID=XM_010109143.1:GeneID=21398868:Strand="+"	46228624	46230623	2000	1	55	0.0275	fakechr5-46229638-46229692:0.706467:46229638,46229692,55,55
fakechr5	TranscriptID=XM_010109150.1:GeneID=21385700:Strand="-"	46263253	46265252	2000	1	133	0.0665	fakechr5-46263122-46263385:0.648600:46263122,46263385,264,133
fakechr5	TranscriptID=XM_010109185.1:GeneID=21407082:Strand="-"	46914526	46916525	2000	1	34	0.017	fakechr5-46915984-46916017:-0.326875:46915984,46916017,34,34
fakechr5	TranscriptID=XM_010109187.1:GeneID=21407084:Strand="-"	46918252	46920251	2000	1	54	0.027	fakechr5-46919251-46919304:0.339633:46919251,46919304,54,54
fakechr5	TranscriptID=XM_010109188.1:GeneID=21407085:Strand="-"	46918547	46920546	2000	1	54	0.027	fakechr5-46919251-46919304:0.339633:46919251,46919304,54,54
fakechr5	TranscriptID=XM_010109191.1:GeneID=21407088:Strand="+"	46928402	46930401	2000	2	617	0.3085	fakechr5-46928451-46928803:0.827122:46928451,46928803,353,353
fakechr5	TranscriptID=XM_010109212.1:GeneID=21407109:Strand="-"	47132412	47134411	2000	1	63	0.0315	fakechr5-47133460-47133522:0.484000:47133460,47133522,63,63
fakechr5	TranscriptID=XM_010109241.1:GeneID=21407138:Strand="+"	47432449	47434448	2000	2	42	0.021	fakechr5-47434417-47434514:-0.302929:47434417,47434514,98,32
fakechr5	TranscriptID=XM_010109254.1:GeneID=21407151:Strand="-"	47546317	47548316	2000	1	164	0.082	fakechr5-47544396-47546480:0.145667:47544396,47546480,2085,164
fakechr5	TranscriptID=XM_010109257.1:GeneID=21407154:Strand="+"	47554956	47556955	2000	1	646	0.323	fakechr5-47556310-47557346:-0.361556:47556310,47557346,1037,646
fakechr5	TranscriptID=XM_010109275.1:GeneID=21407172:Strand="+"	47706952	47708951	2000	1	133	0.0665	fakechr5-47707703-47707835:-0.356133:47707703,47707835,133,133
fakechr5	TranscriptID=XM_010109283.1:GeneID=21407180:Strand="+"	47731583	47733582	2000	3	373	0.1865	fakechr5-47731829-47732098:-0.459069:47731829,47732098,270,270
fakechr5	TranscriptID=XM_010109284.1:GeneID=21407181:Strand="+"	47736067	47738066	2000	1	170	0.085	fakechr5-47736611-47736780:-0.301367:47736611,47736780,170,170
fakechr5	TranscriptID=XM_010109289.1:GeneID=21407186:Strand="+"	47769457	47771456	2000	3	246	0.123	fakechr5-47769541-47769710:0.306333:47769541,47769710,170,170
fakechr5	TranscriptID=XM_010109290.1:GeneID=21407187:Strand="+"	47771295	47773294	2000	1	114	0.057	fakechr5-47771406-47771519:0.403200:47771406,47771519,114,114
fakechr5	TranscriptID=XM_010109293.1:GeneID=21407190:Strand="+"	47785457	47787456	2000	1	52	0.026	fakechr5-47785598-47785649:0.445350:47785598,47785649,52,52
fakechr5	TranscriptID=XM_010109294.1:GeneID=21407191:Strand="-"	47795030	47797029	2000	1	172	0.086	fakechr5-47793852-47795201:0.264542:47793852,47795201,1350,172
fakechr5	TranscriptID=XM_010109323.1:GeneID=21387940:Strand="-"	48143854	48145853	2000	1	31	0.0155	fakechr5-48145008-48145038:-0.657667:48145008,48145038,31,31
fakechr5	TranscriptID=XM_010109379.1:GeneID=21391093:Strand="-"	48677645	48679644	2000	1	134	0.067	fakechr5-48677894-48678027:0.171276:48677894,48678027,134,134
fakechr5	TranscriptID=XM_010109386.1:GeneID=21391100:Strand="-"	48742322	48744321	2000	1	160	0.08	fakechr5-48743176-48743335:0.327600:48743176,48743335,160,160
[truncated: 3,026 more rows]
