# Supplementary material for: Whole genome bisulfite sequencing methylome analysis of mulberry (Morus alba) reveals epigenome modifications in response to drought stress
Source: Sci Rep. 2020 May 15;10:8013. doi: 10.1038/s41598-020-64975-5 (PMC7228953; doi:10.1038/s41598-020-64975-5)
Supplement: Supplementary file 1 — Supplementary Information. [file 41598_2020_64975_MOESM1_ESM.zip › Supplementary information_Revised/Table S7. The DEGs between CK and DS.xls]

GeneID	length	CK Readnum	DS Readnum	log2Ratio(DS/CK)	Up-Down-Regulation(DS/CK)	p-value	q-value(Storey et al. 2003)
21383675	954.00	5482208.23	18586045.07	1.47801972721423	Up	0	0
21405076	426.00	1313453.36	4246986.01	1.40970333204548	Up	0	0
21397779	549.00	353935	80488	-2.42000987435884	Down	0	0
21409993	636.00	172376	4916	-5.41530124747757	Down	0	0
21384461	912.00	126865	385608	1.32046982264327	Up	0	0
21407207	1104.00	79969	182	-9.06272963886365	Down	0	0
21391210	2004.00	59493	3727	-4.28000425761207	Down	0	0
21385373	462.00	79547.41	251490.61	1.37724661896422	Up	0	0
21393656	1299.00	19507	116457	2.29436248083475	Up	0	0
21386411	798.00	86741.22	20083.55	-2.39407448189741	Down	0	0
21398757	744.00	56467	192	-8.48352891632319	Down	0	0
21404719	3015.00	49405	5665	-3.40788024721159	Down	0	0
21406387	1344.00	54595	10694	-2.63533830049995	Down	0	0
21403404	999.00	55204.13	11434.93	-2.55469972173681	Down	0	0
21397798	2799.00	53337	13332	-2.28361451077683	Down	0	0
21389501	1035.00	42	47027	9.84551320567108	Up	0	0
21409623	1521.00	13118	69002	2.11171934618093	Up	0	0
21406734	1308.00	29282	2790	-3.6750481200167	Down	0	0
21386410	798.00	102059.78	50893.45	-1.287233591009	Down	0	0
21404980	435.00	29447	67	-9.06311490400437	Down	0	0
21390892	1758.00	39302	11026	-2.11706427585312	Down	0	0
21402930	798.00	53089	20325	-1.66852866657373	Down	0	0
21387408	1437.00	19347	1057	-4.47743364572993	Down	0	0
21408353	765.00	992	23382	4.27554335431925	Up	0	0
21395353	1815.00	18500	1056	-4.41421458311665	Down	0	0
21395828	1461.00	18824.88	114.95	-7.63886144430817	Down	0	0
21395857	1092.00	63282	28873	-1.415445232324	Down	0	0
21408968	1062.00	20489	1946	-3.67963700986931	Down	0	0
21410015	1077.00	6085	37307	2.33274613190138	Up	0	0
21410024	2286.00	19582	1902	-3.64731002244008	Down	0	0
21398445	1353.00	3212	29035	2.89287818388867	Up	0	0
21394577	1302.00	35974	11512	-1.92718713869006	Down	0	0
21394115	450.00	16918	1286	-4.00096753145524	Down	0	0
21394984	1002.00	72307	38672	-1.18621699440073	Down	0	0
21409482	1458.00	28943	7479	-2.23566823137555	Down	0	0
21402353	1119.00	30115	84372	1.20291098921024	Up	0	0
21410425	471.00	15728	920	-4.37892860758027	Down	0	0
21384980	2124.00	37233	12825	-1.82099409047974	Down	0	0
21387859	2040.00	14770	138	-7.02522880105805	Down	0	0
21389925	1344.00	24335	5522	-2.42314103376186	Down	0	0
21385781	366.00	3990.52	27884.62	2.52144989876496	Up	0	0
21406889	2337.00	13551	186	-6.4703239402347	Down	0	0
21390866	3552.00	16125	44	-8.80095097363211	Down	0	0
21394060	990.00	18194	26	-9.73410647185155	Down	0	0
21407849	1182.00	24588	6130	-2.28736646333832	Down	0	0
21409309	3036.00	14625	1221	-3.86567257144215	Down	0	0
21399752	447.00	15435	1574	-3.57706908917906	Down	0	0
21399875	489.00	5294.31	30244.4	2.23078241089029	Up	0	0
21388315	1440.00	12549	373	-5.35562401529402	Down	0	0
21392842	3609.00	12741	133	-6.86527951075143	Down	0	0
21395351	1782.00	13391	905	-4.17057315061721	Down	0	0
21397290	975.00	3766	25297	2.46449034696921	Up	0	0
21396310	681.00	43655	19945	-1.41349083031343	Down	0	0
21394117	447.00	18108.63	3207.03	-2.78073870160362	Down	0	0
21401284	876.00	11710	238	-5.9040067442647	Down	0	0
21399569	3249.00	26860	8438	-1.95385736427952	Down	0	0
21408831	972.00	2	40050.17	14.0061496937855	Up	0	0
21395233	1497.00	11589	108	-7.02895201297368	Down	0	0
21384455	1236.00	35267.86	14552.69	-1.56043923652437	Down	0	0
21401979	1776.00	10963	269	-5.63226371171651	Down	0	0
21393677	2298.00	10988.82	368.64	-5.18105109538425	Down	0	0
21401843	1014.00	147	13166	6.20148608539806	Up	0	0
21407712	1356.00	975	15383	3.69641980454198	Up	0	0
21388063	1977.00	11941	907	-4.00204835147855	Down	0	0
21391826	1608.00	5456	27682	2.05966157852126	Up	0	0
21402472	1455.00	9759	37244	1.64883174605142	Up	0	0
21399160	3066.00	18433	4161	-2.43065974967378	Down	0	0
21389087	3243.00	29405	11187	-1.67760933973856	Down	0	0
21385608	864.00	20879	5769	-2.13903049933556	Down	0	0
21390976	1215.00	32295	13499	-1.54182933539179	Down	0	0
21396312	957.00	37457.37	17331.56	-1.39521914297386	Down	0	0
21404611	3072.00	13084	1674	-3.2498032837165	Down	0	0
21401394	5856.00	42622	21427	-1.27553947205845	Down	0	0
21393462	5865.00	5454.67	26723.41	2.00916923703147	Up	0	0
21389320	1260.00	9688	273	-5.43259706095854	Down	0	0
21399955	1326.00	3865	22614	2.26530482938924	Up	0	0
21397242	2316.00	11121.19	933.11	-3.85849124717361	Down	0	0
21401893	1233.00	9639	204	-5.84561347640514	Down	0	0
21389210	852.00	22927	7438	-1.90743198961479	Down	0	0
21399263	453.00	1315	15264	3.25362731964178	Up	0	0
21399261	453.00	1315	15264	3.25362731964178	Up	0	0
21408071	1278.00	6266	27933	1.87298280016381	Up	0	0
21398261	555.00	11019	37489	1.48310298889567	Up	0	0
21398866	1641.00	10.61	16507.96	10.3201504239311	Up	0	0
21384116	1116.00	8925	240	-5.50011691037937	Down	0	0
21385844	1398.00	8995.57	297.49	-5.20167267347273	Down	0	0
21387889	843.00	23010	8016	-1.80467762210031	Down	0	0
21401943	1440.00	20166	6203	-1.98425797064147	Down	0	0
21405908	1743.00	9634	638	-4.19987764700617	Down	0	0
21389951	2556.00	10831	29	-8.82826888624088	Down	0	0
21408215	3093.00	6362	27320	1.81903415445388	Up	0	0
21385041	4524.00	5000	24028	1.98134551679296	Up	0	0
21387935	1548.00	819.51	12514.61	3.64933691598709	Up	0	0
21394448	747.00	8479.97	259	-5.31640621006508	Down	0	0
21399466	4917.00	5564	24956	1.88182133736725	Up	0	0
21396490	795.00	47342	27474	-1.0684247364847	Down	0	0
21410046	2583.00	8303	120	-6.39589743951973	Down	0	0
21396435	642.00	135.06	9796.21	5.89718028116504	Up	0	0
21405268	1275.00	9220	755	-3.89358925328832	Down	0	0
21391739	849.00	14766	3519	-2.35241269661372	Down	0	0
21407006	1644.00	8906	633	-4.09787125919863	Down	0	0
21391355	411.00	9436.29	33	-8.44298097425211	Down	0	0
21385703	2565.00	1302	13416	3.08178218821465	Up	0	0
21396311	1062.00	24968.04	10185.82	-1.57689149801609	Down	0	0
21396535	1509.00	29262	13365	-1.41393959281065	Down	0	0
21388114	1194.00	8182	79	-6.97782812589501	Down	0	0
21387348	2157.00	9709	1046	-3.49781091031833	Down	0	0
21390529	1887.00	8904	40	-8.08168083463866	Down	0	0
21390203	981.00	9061	768	-3.84386311547242	Down	0	0
21407673	963.00	8103	363	-4.76378573941844	Down	0	0
21398194	375.00	1298	13198	3.06258598223073	Up	0	0
21386721	1386.00	8020	333	-4.87337920645509	Down	0	0
21391502	1305.00	2698	17135	2.3836128862742	Up	0	0
21403872	1443.00	12118	2252	-2.71124393033078	Down	0	0
21392700	2298.00	20762.48	7620.3	-1.72943012992825	Down	0	0
21406872	774.00	29913	14375	-1.34058170294278	Down	0	0
21399695	2217.00	7562	111	-6.37350731982119	Down	0	0
21387477	1008.00	1062	12058	3.22176391104955	Up	0	0
21408544	1668.00	20059	7258	-1.74997677541656	Down	0	0
21403439	2340.00	674	10697	3.70494279215789	Up	0	0
21398684	1488.00	9339	1065	-3.4157856992612	Down	0	0
21403535	447.00	10215.52	1474.06	-3.0762665414788	Down	0	0
21398154	411.00	9642	18	-9.348562765138	Down	0	0
21398387	1476.00	8773	854	-3.64413334578233	Down	0	0
21410363	1593.00	7415	272	-5.05213918827572	Down	0	0
21397447	498.00	28205	13339	-1.36367147471211	Down	0	0
21407011	864.00	30209	14895	-1.30352135632619	Down	0	0
21391181	2832.00	7272	108	-6.3566200342147	Down	0	0
21406521	1389.00	1198	12022	3.04360605974877	Up	0	0
21386560	1437.00	25312	11363	-1.4388487791545	Down	0	0
21401067	1557.00	783	10649	3.48219078984214	Up	0	0
21410270	1518.00	78	8702	6.51835803049422	Up	0	0
21408539	1350.00	8103.18	681.38	-3.85532773351702	Down	0	0
21384898	1074.00	7256	322	-4.77741291459797	Down	0	0
21394524	1518.00	9320	1223	-3.21327660319832	Down	0	0
21394322	1356.00	15646	4762	-1.99952539654317	Down	0	0
21386752	1131.00	9053.23	1164.23	-3.24242756044932	Down	0	0
21398238	657.00	24814	11204	-1.43051147909958	Down	0	0
21401195	1254.00	7500	491	-4.21646671813998	Down	0	0
21387372	1227.00	19651	7504	-1.67224204942886	Down	0	0
21397345	1365.00	6822	202	-5.36113860904567	Down	0	0
21386728	4272.00	4160.74	19360.93	1.93486515787122	Up	0	0
21392173	1431.00	21008	8584	-1.57458789232043	Down	0	0
21394504	762.00	7001	342	-4.63886382858944	Down	0	0
21408017	1239.00	1021	11015	3.14804367152638	Up	0	0
21405492	2433.00	30595	15922	-1.22564538376325	Down	0	0
21395753	417.00	7609	32	-8.17686219926898	Down	0	0
21387593	768.00	12124	2887	-2.35359379673241	Down	0	0
21399108	1578.00	8758	1159	-3.20109193563024	Down	0	0
21397247	1170.00	11226	2421	-2.49654003214707	Down	0	0
21396309	639.00	27461	13640	-1.29291157040723	Down	0	0
21410112	1956.00	30164	15805	-1.21581777172594	Down	0	0
21407518	939.00	7625	27	-8.42500517224557	Down	0	0
21394444	2325.00	2081	13760	2.44176054767006	Up	0	0
21394477	1476.00	2623.29	15163.55	2.24778728715842	Up	0	0
21408417	2298.00	16641	5821	-1.79877426078266	Down	0	0
21409948	1575.00	1474	12002	2.74209535324239	Up	0	0
21387179	3183.00	6329.42	151.42	-5.66881667727812	Down	0	0
21395497	2499.00	8043	18	-9.08696405544547	Down	0	0
21392759	2232.00	7054	587	-3.87038021950026	Down	0	0
21392868	2304.00	6512	369	-4.42477903038992	Down	0	0
21404890	1944.00	25672	12790	-1.28855048269687	Down	0	0
21402074	1272.00	8265	1179	-3.09282215338398	Down	0	0
21394514	2937.00	8930	1504	-2.85322666051501	Down	0	0
21385827	1929.00	2723	14766	2.15563912395146	Up	0	0
21386831	1626.00	8171	1184	-3.07021462324249	Down	0	0
21391019	1038.00	6608.12	32.47	-7.95235974291675	Down	0	0
21390327	1050.00	15544.24	5515.9	-1.77808292632381	Down	0	0
21408272	2241.00	28022	14891	-1.19549033950517	Down	0	0
21400400	1539.00	14536.54	4872.14	-1.86042747624802	Down	0	0
21403338	1419.00	6057	60	-6.94086815262818	Down	0	0
21385893	1863.00	5853	161	-5.46741473739963	Down	0	0
21396862	870.00	3040	15383	2.055822604848	Up	0	0
21409479	1416.00	13313	4153	-1.96398098535888	Down	0	0
21394141	1866.00	6712	588	-3.79622570778752	Down	0	0
21401795	1422.00	9213	1781	-2.65435454877948	Down	0	0
21398440	462.00	5947	59	-6.93867436319843	Down	0	0
21394859	1263.00	4781.29	19226.63	1.72426304298502	Up	0	0
21389526	360.00	6686	594	-3.7759795710007	Down	0	0
21400186	927.00	680	8787	3.40839299027876	Up	0	0
21387255	4674.00	6406	483	-4.01269975612297	Down	0	0
21392234	1314.00	5889	270	-4.73036241332056	Down	0	0
21408971	1011.00	259	7244	4.52239149107955	Up	0	0
21401705	795.00	22231	10651	-1.34495500923688	Down	0	0
21389588	1257.00	15752	5905	-1.6988971038011	Down	0	0
21409460	2544.00	9029.98	1762.76	-2.64025777963519	Down	0	0
21393615	2346.00	5874	49	-7.18878875839371	Down	0	0
21396577	981.00	10084	2375	-2.36943965693693	Down	0	0
21384711	2001.00	14267	4975	-1.80328462475469	Down	0	0
21393411	978.00	3472	15932	1.91471747973564	Up	0	0
21385590	2022.00	5746	291	-4.58683798680831	Down	0	0
21406320	4080.00	5538	71	-6.56877327104631	Down	0	0
21394384	951.00	590	8144	3.50357964964243	Up	0	0
21409050	963.00	14990	5554	-1.71577235320044	Down	0	0
21407957	777.00	5679	291	-4.56991690570064	Down	0	0
21396296	1008.00	11125	3142	-2.10742130251835	Down	0	0
21396313	699.00	17839	7700	-1.49547544569942	Down	0	0
21398417	987.00	614.41	8020.43	3.4230349315571	Up	0	0
21401539	1608.00	431	7355	3.80959451486903	Up	0	0
21405077	603.00	29011.54	16719.41	-1.07847399333658	Down	0	0
21394363	1401.00	7800	1360	-2.80323852468333	Down	0	0
21386408	444.00	6248.67	18	-8.72277948700384	Down	0	0
21400405	993.00	14968	5798	-1.65162527736345	Down	0	0
21405857	1779.00	5301	50	-7.01156368768211	Down	0	0
21399651	1533.00	2354	12668	2.14463149480568	Up	0	0
21402696	2952.00	5218	51	-6.96022693903002	Down	0	0
21391358	1830.00	5117.62	218.77	-4.83135725914485	Down	0	0
21393851	690.00	7476	1291	-2.81714862062203	Down	0	0
21397148	2616.00	9411	2372	-2.27161507220282	Down	0	0
21393969	1896.00	196	6174	4.69390887131585	Up	0	0
21409392	1311.00	7506	1359	-2.74886988630365	Down	0	0
21390064	3531.00	5566	459	-3.88344590210186	Down	0	0
21396239	1026.00	7140	1183	-2.87684505276074	Down	0	0
21388032	2538.00	12291	4214	-1.82771113156822	Down	0	0
21403967	2196.00	4996.57	251	-4.59854984936611	Down	0	0
21400376	1512.00	5659	535	-3.68630739297832	Down	0	0
21397339	1224.00	10530	3148	-2.02536904258966	Down	0	0
21404911	792.00	5615	522	-3.71053536290214	Down	0	0
21407691	957.00	4301	16608	1.66576326022917	Up	0	0
21404904	2535.00	6606	21303	1.40583668570734	Up	0	0
21403123	3348.00	5018	335	-4.1882505222481	Down	0	0
21392435	606.00	74	5566	5.94960077551859	Up	0	0
21410654	2325.00	10683	3398	-1.93593013608406	Down	0	0
21397640	957.00	60	5548	6.24749042453102	Up	0	0
21403566	2451.00	9073	2423	-2.188156306142	Down	0	0
21403040	6288.00	15845	7024	-1.4570339619183	Down	0	0
21385040	1560.00	1369	9391	2.49478529256302	Up	0	0
21407351	1818.00	83	5402	5.74086744097798	Up	0	0
21389769	1914.00	4503	162	-5.08019181164128	Down	0	0
21406279	936.00	4443	82	-6.04313747357598	Down	0	0
21387900	723.00	515.89	6776.58	3.43205091973971	Up	0	0
21390237	1824.00	13140	5179	-1.62659086426291	Down	0	0
21395244	957.00	11127	3810	-1.82957282302755	Down	0	0
21384316	1101.00	6834	1256	-2.7272648357217	Down	0	0
21398802	1887.00	4718.2	293.02	-4.29253658264853	Down	0	0
21392751	690.00	5034	427	-3.84276829372455	Down	0	0
21404290	1002.00	10664	3534	-1.87674579272142	Down	0	0
21397882	813.00	1166	8640	2.60609247166627	Up	0	0
21395013	1614.00	1609	9811	2.32486481441867	Up	0	0
21392445	2361.00	12221	4612	-1.68926897455868	Down	0	0
21403957	2715.00	2776	12579	1.89656671080522	Up	0	0
21405858	630.00	4511	37	-7.21314925727447	Down	0	0
21391052	1752.00	10183	3305	-1.90681152982813	Down	0	0
21395223	555.00	4319	162	-5.02000265050646	Down	0	0
21400503	2016.00	14998	6675	-1.45130143882851	Down	0	0
21390765	1098.00	11811	4413	-1.70367051808827	Down	0	0
21403327	810.00	5849	864	-3.04245782376125	Down	0	0
21408454	852.00	4747	16673	1.5290547070815	Up	0	0
21404141	792.00	4175	81	-5.97108153154822	Down	0	0
21408877	435.00	19731	10467	-1.19798712492412	Down	0	0
21406799	756.00	56	5059	6.2139105495656	Up	0	0
21384617	1623.00	7253	1622	-2.44417508153627	Down	0	0
21408146	1392.00	6757.17	1360.5	-2.59565324716019	Down	0	0
21405557	2895.00	10456	3632	-1.80886599068858	Down	0	0
21402218	1776.00	18391	9522	-1.23303444576919	Down	0	0
21387952	606.00	20199	10998	-1.16041373113507	Down	0	0
21404737	2466.00	8365	2323	-2.13174743830097	Down	0	0
21410346	1914.00	7486	1814	-2.3283916445555	Down	0	0
21397330	1860.00	604	6587	3.163630043277	Up	0	0
21390996	1107.00	5018	557	-3.45473429025321	Down	0	0
21400395	1002.00	4462	323	-4.07145549573428	Down	0	0
21403588	510.00	11532	4410	-1.67016323323409	Down	0	0
21388294	1284.00	18885	10001	-1.20046757367105	Down	0	0
21383880	900.00	8566	2478	-2.0728165419345	Down	0	0
21408859	2100.00	6328	1209	-2.67130640740773	Down	0	0
21402023	3321.00	9709	3221	-1.87518510118246	Down	0	0
21409373	1182.00	5830	967	-2.87527914079508	Down	0	0
21389779	1821.00	13621	5974	-1.47243453363035	Down	0	0
21387505	1548.00	20415	11327	-1.13323481138898	Down	0	0
21389605	789.00	13464	5870	-1.4810457255166	Down	0	0
21386143	708.00	7	6475	9.56993850321961	Up	0	0
21396518	3081.00	26	5048	7.31768542465739	Up	0	0
21389419	2064.00	2585	11579	1.87990342504663	Up	0	0
21385194	2649.00	6849.58	20238.03	1.27961037733781	Up	0	0
21399103	3264.00	16045	7892	-1.30703198062968	Down	0	0
21399048	2673.00	4585	429	-3.70124323316694	Down	0	0
21399902	558.00	1839	9780	2.12754193324359	Up	0	0
21398766	885.00	103	4726	5.23653233460657	Up	0	0
21409977	972.00	16446	8254	-1.27794244272396	Down	0	0
21391104	1320.00	3941	40	-6.90578899143454	Down	0	0
21394740	1773.00	5505	877	-2.93346486819106	Down	0	0
21388561	1719.00	20	5070	7.70247088481928	Up	0	0
21396087	1659.00	9480	3208	-1.84658396951477	Down	0	0
21394845	2850.00	1192	8017	2.46630718625007	Up	0	0
21400619	3258.00	7316	1865	-2.25525049679018	Down	0	0
21396565	1449.00	698	6602	2.95823314482882	Up	0	0
21395352	1761.00	10799	4111	-1.67670749849939	Down	0	0
21396137	2313.00	5965	1134	-2.67847254982443	Down	0	0
21389489	1347.00	4494	14	-8.60980053930637	Down	0	0
21401197	648.00	4033	26	-7.56056902444885	Down	0	0
21394408	1680.00	527	5983	3.22162314383368	Up	0	0
21405408	414.00	3863	188	-4.64428816273836	Down	0	0
21391647	1194.00	9792.31	3496.79	-1.76898912557554	Down	0	0
21384535	1857.00	3818	180	-4.69011934325833	Down	0	0
21403822	1635.00	1241	7970	2.39970555656341	Up	0	0
21388944	417.00	8380	2612	-1.96516639922435	Down	0	0
21390920	870.00	3638	107	-5.3708338934344	Down	0	0
21394395	1515.00	3616	71	-5.95380289509457	Down	0	0
21405777	903.00	115	4476	4.99913321784795	Up	0	0
21402907	1524.00	2239	10369	1.92797927996514	Up	0	0
21391138	2820.00	3604	109	-5.33057002322068	Down	0	0
21391076	1959.00	15993	8219	-1.24377686210829	Down	0	0
21392443	1029.00	20	4704	7.59437319776494	Up	0	0
21402776	2088.00	5973	1259	-2.52954849090671	Down	0	0
21391367	2319.00	3656	173	-4.68479317960541	Down	0	0
21401188	5313.00	3595	40	-6.77321901262336	Down	0	0
21395863	2904.00	3683	190	-4.56018112575286	Down	0	0
21395875	2112.00	949	6974	2.59413531957153	Up	0	0
21407570	2433.00	136.81	4396.99	4.72289960762739	Up	0	0
21410245	1221.00	3479	92	-5.52426605974694	Down	0	0
21395293	1500.00	4511	9	-9.25267762146111	Down	0	0
21385656	1383.00	3540	43	-6.64663994245233	Down	0	0
21396694	1128.00	15044	7608	-1.26697011236381	Down	0	0
21403531	1101.00	7837	2403	-1.98883590073388	Down	0	0
21403326	429.00	6951	2	-12.04637588177	Down	0	0
21401368	411.00	3502.88	135	-4.98088130562006	Down	0	0
21395078	1380.00	5694	1175	-2.56015278847397	Down	0	0
21391567	993.00	8158	2665	-1.89745102633005	Down	0	0
21395769	1815.00	3470	38	-6.7961634862061	Down	0	0
21409611	1983.00	3893	329	-3.84809390779611	Down	0	0
21385302	2124.00	3677	22	-7.66825289475006	Down	0	0
21405189	1479.00	6001	1371	-2.41334541092636	Down	0	0
21396713	216.00	15100	7795	-1.23729867369872	Down	0	0
21395356	1779.00	30	4177	6.83798978037021	Up	0	0
21402739	1500.00	163	4278	4.4306215607499	Up	0	0
21398099	1704.00	8044	2658	-1.88094302921324	Down	0	0
21390941	1143.00	8030	2661	-1.87680252956652	Down	0	0
21401543	2301.00	5640.25	1226.64	-2.48441826035457	Down	0	0
21396972	1077.00	6460	1694	-2.21447134243315	Down	0	0
21398110	2058.00	198	4341	4.17108403498921	Up	0	0
21401904	960.00	10785	4609	-1.50987155589523	Down	0	0
21392313	402.00	14644.73	7588.33	-1.2318983222575	Down	0	0
21401389	1155.00	11661	5274	-1.42809308937986	Down	0	0
21399180	2469.00	4063	13651	1.4650183173525	Up	0	0
21388790	1980.00	1356.04	7686.8	2.21961234459813	Up	0	0
21399822	1506.00	4689	768	-2.89347311518373	Down	0	0
21408359	3480.00	15328	8183	-1.18883876133098	Down	0	0
21400515	756.00	10427	4400	-1.5281197564726	Down	0	0
21407996	2481.00	11082	4901	-1.4604412724779	Down	0	0
21400788	543.00	7063	2133	-2.01076818300745	Down	0	0
21386788	1005.00	2360	9972	1.79572497105823	Up	0	0
21392864	1563.00	4938	924	-2.70133313191079	Down	0	0
21389029	825.00	7079	2162	-1.99455010454185	Down	0	0
21387783	1485.00	8769	3289	-1.69813437387587	Down	0	0
21399031	1404.00	13542	6856	-1.26537286198456	Down	0	0
21407558	4002.00	18458.16	10912.59	-1.04163624509004	Down	0	0
21410476	1530.00	8680	3243	-1.7037370710601	Down	0	0
21403413	582.00	8991	3458	-1.66191476777651	Down	0	0
21395019	837.00	5929.37	1500.25	-2.26604694781099	Down	0	0
21394469	1140.00	230	4255	3.92608231344489	Up	0	0
21385845	1257.00	5455.99	1241.94	-2.41861657584568	Down	0	0
21393417	1581.00	5093	1044.97	-2.56842524479038	Down	0	0
21404978	528.00	11496	5336	-1.39067244745682	Down	0	0
21402424	1353.00	3071	46	-6.34430189310293	Down	0	0
21406167	762.00	7264	2348.04	-1.91267826914598	Down	0	0
21406533	483.00	8004	2843	-1.77667812041228	Down	0	0
21409447	3126.00	3121	135	-4.81434809705245	Down	0	0
21404030	408.00	6109	1660	-2.16312405103002	Down	0	0
21401801	792.00	8949.5	3526.35	-1.62700246157976	Down	0	0
21406790	2859.00	3030	42	-6.45615570776562	Down	0	0
21393435	423.00	136	3839	4.53568095141255	Up	0	0
21397566	858.00	1780	8420	1.95857193991593	Up	0	0
21401431	3045.00	4958	1018	-2.56739176219509	Down	0	0
21385495	2178.00	353.74	4568.32	3.40753138984612	Up	0	0
21400682	1032.00	13109	6742	-1.24268015572343	Down	0	0
21387888	2895.00	4222	671	-2.93691295933104	Down	0	0
21388823	1068.00	225	4072	3.89436960267459	Up	0	0
21387607	642.00	5249.26	1216	-2.39334188054755	Down	0	0
21392046	492.00	3195	11371	1.54810024628903	Up	0	0
21400546	1476.00	4894	1029	-2.53314217136948	Down	0	0
21409793	3750.00	4403	774	-2.79145242497655	Down	0	0
21399129	1347.00	5090	1145	-2.43568911016281	Down	0	0
21401772	1905.00	3469	344	-3.61741042276835	Down	0	0
21401367	411.00	2871.08	72	-5.60082386587763	Down	0	0
21388343	1722.00	9669	4166	-1.49807490192412	Down	0	0
21400382	750.00	2863	50	-6.12282681740869	Down	0	0
21398428	1692.00	7079	2382	-1.85474321441238	Down	0	0
21394959	2664.00	2854	48	-6.17717817093867	Down	0	0
21384832	2481.00	2832	65	-5.72860878923861	Down	0	0
21385437	312.00	3253.09	269	-3.87950371082706	Down	0	0
21399019	1056.00	718	5519	2.65898008418458	Up	0	0
21399975	1617.00	3328	303	-3.74063678685221	Down	0	0
21403899	1395.00	1613.93	7792.41	1.98812052822557	Up	0	0
21395128	669.00	1986	8632	1.83645818977558	Up	0	0
21401382	1170.00	5424	1386	-2.25180097318319	Down	0	0
21394503	1785.00	3383.44	340.38	-3.59664368207007	Down	0	0
21402492	2871.00	2795	50	-6.08814743013989	Down	0	0
21387279	2499.00	2869	122	-4.83896596738984	Down	0	0
21392925	966.00	706	5415	2.65585019704044	Up	0	0
21405390	756.00	17591	10693	-1.00154188199269	Down	0	0
21388822	1107.00	2222	9077	1.74698568848703	Up	0	0
21401654	1050.00	7803	2946	-1.68864252181236	Down	0	0
21404027	1332.00	3290	317	-3.65890389066726	Down	0	0
21385818	1833.00	7194	2535	-1.78817946442874	Down	0	0
21396768	1311.00	298	4105	3.50062693401894	Up	0	0
21384299	585.00	6853	2331	-1.8391577347165	Down	0	0
21388717	621.00	8510	3475	-1.57551720625916	Down	0	0
21409304	1473.00	3273	10	-8.63784084434146	Down	0	0
21395995	804.00	3785	557	-3.04791511971713	Down	0	0
21408817	1506.00	6604	2185	-1.87907789270936	Down	0	0
21407609	1875.00	2907	178	-4.3129529773539	Down	0	0
21395816	2220.00	3741.41	548.67	-3.05294252367459	Down	0	0
21399459	744.00	9328	4101	-1.46896309705734	Down	0	0
21395751	2400.00	3875.29	615.08	-2.93882935695917	Down	0	0
21398379	1167.00	9751	4423	-1.42389598994427	Down	0	0
21407990	1179.00	4411	891	-2.59097947575436	Down	0	0
21393188	2997.00	3714	542	-3.05998011076562	Down	0	0
21390756	714.00	3073	10727	1.52015593245586	Up	0	0
21402701	1599.00	4780	1104	-2.39764149827401	Down	0	0
21387973	1233.00	7034.76	2512.31	-1.76885776422532	Down	0	0
21389482	2805.00	6667	2268	-1.83898813901886	Down	0	0
21396839	2583.00	43	3211	5.93917114283961	Up	0	0
21408669	3138.00	3229	340	-3.53085184166034	Down	0	0
21400588	1029.00	1456	7140	2.0105426665337	Up	0	0
21403120	2199.00	15103	8804	-1.0619751510769	Down	0	0
21409612	615.00	1016	6041	2.28851593228033	Up	0	0
21392960	3018.00	2642	37	-6.44133243780194	Down	0	0
21402436	1344.00	2908	211	-4.06808341739647	Down	0	0
21400418	2229.00	21	3300.27	7.01267986802692	Up	0	0
21397544	2439.00	2727.42	138.39	-4.58409632923412	Down	0	0
21395313	1941.00	4019.01	729	-2.746220499598	Down	0	0
21404745	1464.00	2633	34	-6.55840001697979	Down	0	0
21410007	639.00	2585	54	-5.86443211522289	Down	0	0
21394500	2853.00	6614.28	2284.11	-1.81732304127214	Down	0	0
21401444	1020.00	2814	10046	1.55255589425123	Up	0	0
21397298	1698.00	10666	5242	-1.30820102653864	Down	0	0
21408223	1626.00	10121	4821	-1.35331855912504	Down	0	0
21405709	1584.00	7532	2920	-1.65043568303091	Down	0	0
21399956	726.00	1231	6518	2.12122753807004	Up	0	0
21408625	2364.00	2682	24	-7.08750207336738	Down	0	0
21401957	2367.00	8608	3701	-1.50113399444047	Down	0	0
21390618	2181.00	4609	13502	1.26727639907301	Up	0	0
21404276	1614.00	431	4308	3.03788742327104	Up	0	0
21397348	2586.00	80	3134	5.00849031740115	Up	0	0
21394621	1815.00	1480	7059	1.97049559324508	Up	0	0
21409345	783.00	8532	3683	-1.4953736206249	Down	0	0
21385435	447.00	5048.86	1344.89	-2.19184054756313	Down	0	0
21403674	2283.00	1185	6323	2.13235110820431	Up	0	0
21390193	2568.00	3111	10516	1.4737646948996	Up	0	0
21404944	774.00	3611	574	-2.93664683045702	Down	0	0
21393666	1815.00	3102	338	-3.48147458693797	Down	0	0
21396384	549.00	3645	4	-10.1150741513984	Down	0	0
21390722	495.00	5934	1920	-1.91126966805581	Down	0	0
21391518	4122.00	2481	65	-5.53770925904804	Down	0	0
21389725	1683.00	4322	12824	1.28570430111097	Up	0	0
21396439	2892.00	2762	14	-7.90751373438451	Down	0	0
21406388	1068.00	4389	998	-2.42015160170645	Down	0	0
21395938	774.00	6090	2037	-1.86336730001187	Down	0	0
21407908	1959.00	217	3526	3.73889447469164	Up	0	0
21391592	1605.00	5916	1926	-1.90238540143967	Down	0	0
21389107	1842.00	5197	1477	-2.09838028508718	Down	0	0
21410392	1803.00	2949	9	-8.63945615780349	Down	0	0
21386253	1461.00	5925.92	1962.35	-1.87782782210693	Down	0	0
21392942	543.00	7782	3246	-1.54484903260895	Down	0	0
21390495	2085.00	4448.44	1073.62	-2.33418709358679	Down	0	0
21406334	3324.00	7991.2	3420.22	-1.50769408709748	Down	0	0
21389161	423.00	4775	1269	-2.19517971615343	Down	0	0
21409375	1281.00	3503	577	-2.88531881634065	Down	0	0
21401054	474.00	632	4701	2.61160016483257	Up	0	0
21404033	2286.00	3501	584	-2.86709783973255	Down	0	0
21400469	1356.00	4681	1228	-2.21387725652584	Down	0	0
21401528	537.00	299	3694	3.34359542460027	Up	0	0
21390555	1476.00	3581	630	-2.79030983711731	Down	0	0
21401789	930.00	317	3739	3.2767266735347	Up	0	0
21409767	2031.00	2372	34	-6.40779650547973	Down	0	0
21388005	636.00	9295	4449	-1.34634481881512	Down	0	0
21388197	588.00	2646	205	-3.9734882989573	Down	0	0
21410473	1530.00	2984	9983	1.45885483848063	Up	0	0
21392376	1086.00	2716	236	-3.80799576706696	Down	0	0
21399421	1260.00	3803	755	-2.61596044160221	Down	0	0
21397643	1764.00	4410	1101	-2.28533523906458	Down	0	0
21388680	2814.00	6620.51	16645.36	1.04673475868918	Up	0	0
21407753	954.00	398	3949	3.02727597973263	Up	0	0
21395383	492.00	52	2816	5.47562084831214	Up	0	0
21407161	2142.00	2999	373	-3.29060503879757	Down	0	0
21392107	1593.00	6219	2258	-1.74500818324163	Down	0	0
21390458	3855.00	5248	1623	-1.97647577225418	Down	0	0
21390077	1425.00	6684	2582	-1.65559378493806	Down	0	0
21388471	1896.00	3535	642	-2.74443606475852	Down	0	0
21386070	2859.00	2380	22	-7.04068529174207	Down	0	0
21387090	1335.00	11113	5974	-1.17885024018014	Down	0	0
21409975	369.00	6953	2785	-1.60332931414876	Down	0	0
21396322	2082.00	13483	7953	-1.04494151150628	Down	0	0
21388048	2238.00	4838	1394	-2.07855126029557	Down	0	0
21408902	1035.00	3711	756	-2.57872091366052	Down	0	0
21401068	1500.00	2484	178	-4.08608707943815	Down	0	0
21398267	1725.00	5358	1739	-1.90680770071986	Down	0	0
21400711	1980.00	10597	5617	-1.19915524123553	Down	0	0
21399757	3552.00	2765	9363	1.47632032533423	Up	0	0
21406217	1599.00	32	2719	6.1254893838407	Up	0	0
21387478	945.00	5657	1946	-1.82289651304673	Down	0	0
21392447	5445.00	8767	4191	-1.34815977868121	Down	0	0
21400883	3231.00	9000.45	4387.32	-1.32002824986091	Down	0	0
21391357	411.00	2823.75	6	-9.16180520174335	Down	0	0
21404130	972.00	8206	3789	-1.39823306656789	Down	0	0
21396560	1488.00	2624	8	-8.64092305680215	Down	0	0
21393749	486.00	6339	2452	-1.65366734114938	Down	0	0
21396121	1191.00	3233	547	-2.84663182151759	Down	0	0
21393228	2598.00	4336	1157	-2.18934694443045	Down	0	0
21388279	759.00	2189	78	-5.09402507250276	Down	0	0
21392626	915.00	1563	6700	1.81647226504877	Up	0	0
21403903	1398.00	2205.15	22.51	-6.89753798013128	Down	0	0
21402154	1647.00	366.65	3640.5	3.0282901125351	Up	0	0
21384564	1731.00	2238	18.98	-7.16495728591407	Down	0	0
21407114	1608.00	6270.51	2441.64	-1.64410333650821	Down	0	0
21383691	666.00	1305	6082	1.93712495738949	Up	0	0
21388202	1527.00	5539	1947	-1.79174370662709	Down	0	0
21400787	1023.00	7410.09	3271.06	-1.46310389466674	Down	0	0
21393698	1986.00	4498	1286	-2.08976407063393	Down	0	0
21399544	1869.00	7667.62	3472.44	-1.42620012614391	Down	0	0
21402506	1623.00	3377	655	-2.64954641976673	Down	0	0
21408878	504.00	4370	1228	-2.11469377120185	Down	0	0
21388968	1272.00	322	3445	3.13600033729297	Up	0	0
21400489	834.00	6183	15354	1.02886459031613	Up	0	0
21388512	3096.00	2128.34	91.83	-4.81799033458593	Down	0	0
21410117	1005.00	1060.95	5414.65	2.06814036651192	Up	0	0
21402944	819.00	2260	13	-7.72503839134552	Down	0	0
21407571	1374.00	2066	33	-6.25160147169067	Down	0	0
21393043	2595.00	2	3995	10.6806087356313	Up	0	0
21398901	459.00	2765	376	-3.1618459656285	Down	0	0
21386539	1074.00	4400	1270	-2.07604607893656	Down	0	0
21402967	780.00	2417	227	-3.69582432265873	Down	0	0
21403874	1605.00	2091	87	-4.87040490292492	Down	0	0
21405338	450.00	7770.26	3637.08	-1.37855326633708	Down	0	0
21384903	1212.00	58.61	2497	5.12953412152018	Up	0	0
21407122	891.00	8651	4335	-1.28020596740014	Down	0	0
21393557	2307.00	2680	354	-3.2037827874462	Down	0	0
21394945	2745.00	2154	129	-4.34494633130502	Down	0	0
21409471	405.00	44	2434	5.50631078189237	Up	0	0
21391415	411.00	4072	1109	-2.15984924809805	Down	0	0
21403736	2160.00	2093	18	-7.14480264699746	Down	0	0
21390674	3126.00	5340	1927	-1.75385422246326	Down	0	0
21396476	1518.00	2122	123	-4.39206548775959	Down	0	0
21410273	1044.00	423.54	3630.77	2.81633435757522	Up	0	0
21406662	1752.00	2416.32	8223.11	1.48350154822093	Up	0	0
21410070	1203.00	2023	82.54	-4.89863012351004	Down	0	0
21395000	852.00	7173.44	3252.27	-1.42458914340533	Down	0	0
21394377	303.00	564	4018	2.54933944415043	Up	0	0
21396689	1503.00	4060	1123	-2.137492851856	Down	0	0
21408222	2004.00	546	3960	2.57515652186306	Up	0	0
21407787	3036.00	2968.85	516.92	-2.80526232837315	Down	0	0
21393286	1485.00	2219	173	-3.96443677674435	Down	0	0
21385542	1053.00	6075.4	14897.22	1.01062077644537	Up	0	0
21395338	969.00	4049	1127	-2.1284491796883	Down	0	0
21407710	2337.00	7893	3832	-1.32584724033493	Down	0	0
21408951	1965.00	2884	3	-10.1922640007037	Down	0	0
21390186	738.00	2529	5	-9.26579427895994	Down	0	0
21396343	417.00	2302	216	-3.69715566815283	Down	0	0
21395623	879.00	2715	404	-3.03189605212399	Down	0	0
21409046	1437.00	2841	8996	1.37951377740421	Up	0	0
21402995	732.00	5194	1880	-1.74948440429747	Down	0	0
21388322	1569.00	2051	116	-4.42750183353635	Down	0	0
21386877	1404.00	5262	1927.58	-1.73219156339674	Down	0	0
21406818	882.00	2565	8425	1.4323468082781	Up	0	0
21398897	1092.00	1238	5626	1.90072718591637	Up	0	0
21390484	3066.00	179.07	2782.59	3.67446173388491	Up	0	0
21384055	2067.00	2265.5	210	-3.71473931003133	Down	0	0
21395979	2067.00	2265.5	210	-3.71473931003133	Down	0	0
21402237	1023.00	2705	8689	1.40019050340925	Up	0	0
21405499	660.00	6375	2726	-1.50901083201244	Down	0	0
21395275	1470.00	200	2836	3.54241457528073	Up	0	0
21393300	930.00	2489.32	315	-3.26569901793759	Down	0	0
21399781	2874.00	5281	1962	-1.71185715203626	Down	0	0
21398272	366.00	2062	132	-4.24880555019372	Down	0	0
21394348	603.00	1163	5416	1.93600558991771	Up	0	0
21401043	510.00	2971	553	-2.70896827178477	Down	0	0
21396333	417.00	1783	6782	1.64403302921637	Up	0	0
21400911	1821.00	6750	3023	-1.44227757538191	Down	0	0
21395903	1197.00	5218	1927	-1.72051142470579	Down	0	0
21385671	426.00	1903	29	-6.31944990333051	Down	0	0
21395371	444.00	11682	7027	-1.01667753840168	Down	0	0
21391072	3294.00	3050.74	599.21	-2.6313966776032	Down	0	0
21387867	1071.00	7676	3737	-1.3218451999987	Down	0	0
21396401	1344.00	709	4279	2.31004509419991	Up	0	0
21407924	1341.00	4235	11454	1.15204658172147	Up	0	0
21394584	2487.00	1864	56	-5.34020227478074	Down	0	0
21391909	981.00	5927	2465	-1.5490854630864	Down	0	0
21401153	1398.00	1845	39	-5.84737393426957	Down	0	0
21391540	1527.00	3037	614	-2.58970739998135	Down	0	0
21408444	1455.00	2439	318	-3.22256213969589	Down	0	0
21410413	2586.00	2857	8851	1.34796837391682	Up	0	0
21402400	1314.00	9147	4970	-1.16342385146532	Down	0	0
21402509	3099.00	2942	568	-2.65620546393421	Down	0	0
21408629	339.00	4051.99	1208	-2.029381211204	Down	0	0
21397505	978.00	362.33	3272.26	2.89154016380305	Up	0	0
21399370	846.00	4664	1603	-1.82416441523001	Down	0	0
21397452	1098.00	5244	1997	-1.67620440496185	Down	0	0
21390377	1521.00	2028	144	-4.09928798774509	Down	0	0
21390421	1689.00	5481	2174	-1.6174582465054	Down	0	0
21385791	2145.00	1976	12	-7.64677578304759	Down	0	0
21384121	546.00	2065	9	-8.12537211704856	Down	0	0
21408615	2526.00	4446.16	1482.06	-1.86832706329713	Down	0	0
21390400	4110.00	3414.49	847.03	-2.29455618812168	Down	0	0
21389735	1620.00	3512	904	-2.24126921930423	Down	0	0
21393499	2517.00	3951	1170	-2.03908036869097	Down	0	0
21386240	1644.00	5684	2337	-1.56561987264402	Down	0	0
21392259	3129.00	1851.93	18	-6.96825990346125	Down	0	0
21408944	978.00	2062	7176	1.51576450536709	Up	0	0
21392769	921.00	251	2858	3.22587559496098	Up	0	0
21398205	1842.00	7709	3896	-1.26792110278882	Down	0	0
21408302	1980.00	3493	911	-2.22231473577688	Down	0	0
21392249	2994.00	2124	206	-3.649438575805	Down	0	0
21406564	1725.00	9588	5427	-1.1044460524908	Down	0	0
21393155	1089.00	2043	175	-3.82863342908496	Down	0	0
21409003	1086.00	4991	1883	-1.68966695607133	Down	0	0
21401960	1506.00	185	2621	3.54114912562804	Up	0	0
21389432	1179.00	1944.36	136.22	-4.11865596973965	Down	0	0
21406223	1458.00	330	3083	2.94042590767729	Up	0	0
21403875	432.00	4292	1422	-1.87709966332117	Down	0	0
21401603	1260.00	1862	104	-4.44556869160177	Down	0	0
21392400	1599.00	1632	6237	1.65084014942397	Up	0	0
21394551	1440.00	1761.72	55.68	-5.26705267766888	Down	0	0
21399776	1620.00	1933.15	136.08	-4.11179768670122	Down	0	0
21398105	1920.00	428	3355	2.68725901250234	Up	0	0
21399602	1308.00	5744	2438	-1.5197286753869	Down	0	0
21394509	1455.00	397	3256	2.75251873493923	Up	0	0
21406561	834.00	7018	3405	-1.3267762016868	Down	0	0
21385635	1521.00	1765.85	67.91	-4.98396600820246	Down	0	0
21384720	984.00	4250	1411	-1.87411590549923	Down	0	0
21399424	1470.00	3754.01	1101.99	-2.05169241319209	Down	0	0
21390434	1782.00	2181	5	-9.05221701193745	Down	0	0
21410389	1827.00	2553.31	431.18	-2.84937759335889	Down	0	0
21408204	1329.00	2317	319	-3.14400076728402	Down	0	0
21396546	882.00	917	4574	2.03509167463255	Up	0	0
21397116	1962.00	48	2095	5.16440097568149	Up	0	0
21400713	3597.00	1792	93	-4.55156716313364	Down	0	0
21405559	2511.00	2135.63	240.55	-3.43362406799001	Down	0	0
21405948	2658.00	2210	274	-3.29516962350233	Down	0	0
21388295	498.00	6817	3298	-1.33091663645186	Down	0	0
21400663	1497.00	1753.23	17	-6.97170776613326	Down	0	0
21394396	2145.00	90.19	2210.27	4.33174027270553	Up	0	0
21385458	1008.00	1820	12	-7.52813128654897	Down	0	0
21410253	2436.00	3329	879	-2.20452485218092	Down	0	0
21388462	2859.00	6326.36	2942.49	-1.38770919429234	Down	0	0
21395621	1671.00	2185	275	-3.27350080816	Down	0	0
21392721	1536.00	1905	154	-3.91215979386985	Down	0	0
21399565	1683.00	2320	340	-3.0538892060613	Down	0	0
21407786	1227.00	4906	1912	-1.64283576276092	Down	0	0
21409410	3756.00	1687	63	-5.02633538697171	Down	0	0
21402933	2388.00	5751	2539	-1.46292349492587	Down	0	0
21406000	2055.00	2998	705	-2.37167627284577	Down	0	0
21393511	3495.00	2875	637	-2.45756773064686	Down	0	0
21388285	1113.00	7682	4048	-1.20764372602082	Down	0	0
21398076	1536.00	2639	515	-2.64071806543975	Down	0	0
21407704	1569.00	3060	748	-2.31579252987644	Down	0	0
21398899	1413.00	2212	305	-3.14184128996852	Down	0	0
21398912	402.00	3780	1185	-1.95687022750688	Down	0	0
21398039	1296.00	3495	1009	-2.07573733334051	Down	0	0
21401965	657.00	1711	14	-7.21664017461587	Down	0	0
21390401	603.00	8	2181	7.80740300245669	Up	0	0
21397478	1716.00	3707	1147	-1.9757577759874	Down	0	0
21410282	2631.00	1296	5311	1.75154675902414	Up	0	0
21406975	1401.00	1987	212	-3.51182675487054	Down	0	0
21398410	330.00	4386	1609	-1.73011253813421	Down	0	0
21404927	1155.00	1896	177	-3.70450875099933	Down	0	0
21401778	663.00	5328.88	2276.99	-1.51007544236807	Down	0	0
21389878	1383.00	4185	1476	-1.78690595356138	Down	0	0
21387659	264.00	6320	3024	-1.34683747102746	Down	0	0
21390282	483.00	1209	5079	1.78735917718361	Up	0	0
21406130	5655.00	4471.7	11291.26	1.05294012613012	Up	0	0
21409226	1269.00	4745	1879	-1.61981407267248	Down	0	0
21388239	1146.00	1765.27	8.66	-7.95467717407059	Down	0	0
21388455	1263.00	3713	1185	-1.93106930825318	Down	0	0
21389325	885.00	1749	125	-4.08990134144363	Down	0	0
21387208	792.00	104	2133	4.07485748001542	Up	0	0
21397608	1539.00	1861	173	-3.71060516460649	Down	0	0
21392761	936.00	803	4112	2.0729973194925	Up	0	0
21406136	1635.00	4857	11927	1.01272276371688	Up	0	0
21394898	657.00	3853	1278	-1.87546540189662	Down	0	0
21405708	1536.00	4260	1557	-1.73545553821823	Down	0	0
21395928	951.00	2381	421	-2.783046534388	Down	0	0
21404267	819.00	2263	363	-2.92356618345521	Down	0	0
21410120	438.00	2990	754	-2.27088010800087	Down	0	0
21398155	1110.00	1599.96	17.06	-6.83464543258835	Down	0	0
21409676	2898.00	5509	2458	-1.44767659937649	Down	0	0
21402486	1044.00	3542	9561	1.14922625556303	Up	0	0
21398199	1704.00	3	2500	9.41937882664423	Up	0	0
21396533	1293.00	6450	3184	-1.30182987683839	Down	0	0
21387979	2823.00	3165.49	865.71	-2.15384416061175	Down	0	0
21396868	2310.00	3868	1310	-1.84539203523609	Down	0	0
21388457	2859.00	6382.64	3136.51	-1.30836416761547	Down	0	0
21405137	1035.00	1920	6483	1.47218420978808	Up	0	0
21406914	225.00	1577	64.11	-4.90386049336833	Down	0	0
21386706	876.00	4518	1756	-1.64676247804179	Down	0	0
21384378	648.00	2848	686	-2.33703971697765	Down	0	0
21394182	2340.00	4542	1778	-1.63644343406118	Down	0	0
21385127	1254.00	3662	1185	-1.91111578419578	Down	0	0
21393972	1320.00	1536	47	-5.31374470122758	Down	0	0
21386896	1740.00	2135	318	-3.03050845140756	Down	0	0
21385639	1350.00	1521	32	-5.85417548990856	Down	0	0
21405941	1080.00	2273	387	-2.8375632648575	Down	0	0
21407513	1164.00	1549	19	-6.63256496753005	Down	0	0
21406490	1605.00	15.58	1885.23	6.63553044870221	Up	0	0
21391864	375.00	1643	102	-4.29306247516264	Down	0	0
21387715	1071.00	95	2035	4.1375864186386	Up	0	0
21402865	576.00	4227.91	1576.67	-1.70643498548295	Down	0	0
21395824	2763.00	7509	4077	-1.16448388710501	Down	0	0
21407230	1380.00	1645	10	-7.64531482591931	Down	0	0
21390405	1143.00	1587	82	-4.55790546040116	Down	0	0
21386895	666.00	277	2626	2.96153798265963	Up	0	0
21408576	1218.00	2099	310	-3.04273309820198	Down	0	0
21405500	669.00	6838	3551	-1.22872011459649	Down	0	0
21397649	5730.00	4656	11413	1.01014405007464	Up	0	0
21400556	1527.00	1390	5321	1.65324146838802	Up	0	0
21402596	2907.00	5027	2164	-1.49936824205262	Down	0	0
21403269	1368.00	160.5	2236.45	3.51719424992743	Up	0	0
21408356	1200.00	9405	5703	-1.00507796322491	Down	0	0
21398256	1500.00	1544.85	74.01	-4.66697378944972	Down	0	0
21398696	1128.00	1572.46	88.93	-4.42758037482327	Down	0	0
21395229	1545.00	53.11	1844.66	4.83485653744501	Up	0	0
21386011	912.00	222.58	2415.11	3.15632197842495	Up	0	0
21386742	1836.00	8010	4548	-1.09994104058789	Down	0	0
21402603	474.00	9	1914	7.44907906085965	Up	0	0
21392589	1827.00	6850	3604	-1.20987602910578	Down	0	0
21405913	903.00	4364	1716	-1.62997260100813	Down	0	0
21405919	924.00	199	2329	3.26549925148315	Up	0	0
21397204	1044.00	2057	6618	1.40248244560354	Up	0	0
21394511	1794.00	1459	32	-5.79413522010196	Down	0	0
21386756	642.00	394	2911	2.60187625248233	Up	0	0
21384584	1641.00	1457.07	5390.58	1.60399926759285	Up	0	0
21396851	1878.00	5054	2230	-1.46375300632117	Down	0	0
21386730	2523.00	693.36	3673.11	2.12195453461188	Up	0	0
21391565	4527.00	6865	3646	-1.19631621117939	Down	0	0
21398040	2556.00	3407	1090	-1.92754486461612	Down	0	0
21393514	2610.00	2624.95	619.65	-2.36613552876774	Down	0	0
21397503	978.00	98.98	1958.63	4.02319298274055	Up	0	0
21388851	2307.00	2296	443	-2.65711509030473	Down	0	0
21409810	1494.00	1433	28	-5.96083902438861	Down	0	0
21391077	1329.00	6936	3718	-1.18294818048642	Down	0	0
21398928	495.00	4716	2000	-1.52093477050174	Down	0	0
21390862	492.00	1474	64	-4.80889186127913	Down	0	0
21410536	435.00	4757	2031	-1.51123283785037	Down	0	0
21391045	501.00	4046	1526	-1.69011240990782	Down	0	0
21390060	1599.00	1434	23	-6.24563840482896	Down	0	0
21390809	663.00	2408	508	-2.5283060421716	Down	0	0
21398806	1623.00	745	3765	2.0539664820257	Up	0	0
21398759	2028.00	2654.51	646.03	-2.32214356184071	Down	0	0
21404889	882.00	5678	2737	-1.3361584665435	Down	0	0
21391337	1518.00	1422	43	-5.33081204710138	Down	0	0
21403152	390.00	294	2568	2.84338609010187	Up	0	0
21394323	2175.00	1452.22	60.9	-4.85904504076037	Down	0	0
21403162	2298.00	7796	4452	-1.09165155009999	Down	0	0
21392327	1284.00	5379	2512	-1.38187257688197	Down	0	0
21396192	1443.00	14	1756	6.68735115529369	Up	0	0
21408286	1254.00	7067	3851	-1.15923583805178	Down	0	0
21410428	1341.00	2094	352	-2.85598516047758	Down	0	0
21390151	1998.00	2669	666	-2.28607627525477	Down	0	0
21391791	1428.00	3223.56	1002.33	-1.96866831935474	Down	0	0
21404421	891.00	4273	1711	-1.60378060937576	Down	0	0
21398638	621.00	7439	4174	-1.11704914936305	Down	0	0
21394063	591.00	5515	2633	-1.35002441661675	Down	0	0
21397624	513.00	1629	143	-3.79327060393119	Down	0	0
21390608	960.00	2211	6803	1.33810101177164	Up	0	0
21401634	2070.00	2461	552	-2.43987553786406	Down	0	0
21409547	1191.00	1410.41	20.25	-6.40541994267388	Down	0	0
21385969	1140.00	51	1745	4.81321492694146	Up	0	0
21400836	1293.00	3275	1044	-1.93274424692635	Down	0	0
21404430	2457.00	0	3779.16	12.600478832399	Up	0	0
21385253	387.00	3974	1512	-1.67750478521266	Down	0	0
21406946	1260.00	1386	34	-5.63261975307094	Down	0	0
21392653	1077.00	1894	6162	1.4185912993869	Up	0	0
21387230	1683.00	4907	2190	-1.44728145376376	Down	0	0
21401643	1389.00	8192	4843	-1.04168576458244	Down	0	0
21399114	1260.00	1794	225	-3.27855403588629	Down	0	0
21409328	1023.00	1382	43	-5.28964819787022	Down	0	0
21397583	1173.00	2635	7553	1.23587577283698	Up	0	0
21385806	1104.00	1370.46	27	-5.94892805511649	Down	0	0
21386765	6162.00	5035.89	2302.37	-1.41249812357279	Down	0	0
21393825	867.00	3731	1364	-1.73508976797667	Down	0	0
21407713	1536.00	128	1982	3.66937019500242	Up	0	0
21386562	1206.00	8239	4907	-1.03099902321189	Down	0	0
21388188	1314.00	4239	10377	1.00822249585492	Up	0	0
21403625	1260.00	2741	742	-2.16858228838904	Down	0	0
21409470	1848.00	5259	2492	-1.36085548064076	Down	0	0
21404986	885.00	1439	82	-4.41666992430628	Down	0	0
21397394	1752.00	4393	1847	-1.53339368529439	Down	0	0
21396855	1089.00	2661	7555	1.22209219284591	Up	0	0
21394091	873.00	3723	1377	-1.71830810890061	Down	0	0
21410553	1047.00	1608	155	-3.65829833808876	Down	0	0
21390148	3516.00	6730	3667	-1.15937729097008	Down	0	0
21386165	684.00	2912	850	-2.0598466613577	Down	0	0
21400113	936.00	4344	1817	-1.54083673575431	Down	0	0
21409242	1356.00	1343	37	-5.46516127598256	Down	0	0
21407785	1056.00	1647	174	-3.52605239606169	Down	0	0
21388252	2670.00	3083	960	-1.96659963068272	Down	0	0
21392008	546.00	6559	3537	-1.17432070819994	Down	0	0
21390617	4197.00	2107	399	-2.68410071477902	Down	0	0
21397775	519.00	6005	3105	-1.23494202966922	Down	0	0
21403056	2511.00	1428	87	-4.32020782036444	Down	0	0
21404051	2625.00	1322	27	-5.89699001152829	Down	0	0
21404840	615.00	5493	2705	-1.30533674998838	Down	0	0
21397360	1791.00	3522	1261	-1.76519768568705	Down	0	0
21404201	1671.00	1435	91	-4.26241143354842	Down	0	0
21399066	1563.00	2223	467	-2.53438454550139	Down	0	0
21388185	1647.00	3549.35	1283.36	-1.75099997433147	Down	0	0
21388499	363.00	3295	1116	-1.84531249025029	Down	0	0
21402586	777.00	3147	1021	-1.90736536460469	Down	0	0
21395806	2493.00	2152	433	-2.59661020001396	Down	0	0
21410414	1482.00	1655	193	-3.38352951661056	Down	0	0
21388323	1812.00	1029.45	4237.15	1.75784938997592	Up	0	0
21402420	1668.00	623.87	3301.61	2.12048131953095	Up	0	0
21407299	636.00	3728	1422	-1.67385144721893	Down	0	0
21399158	4452.00	5826	3003	-1.23947227876726	Down	0	0
21406650	1977.00	4359.42	1878	-1.49831019328061	Down	0	0
21387961	459.00	3991	1612	-1.59126958716737	Down	0	0
21410370	1707.00	3196	8410	1.11246734003047	Up	0	0
21386044	1053.00	1449	7	-7.97685800968339	Down	0	0
21391353	1299.00	1309	17	-6.55015759287897	Down	0	0
21393397	4905.00	73.37	1703.46	4.25376292344648	Up	0	0
21398676	1143.00	1290	23	-6.09296444643767	Down	0	0
21406228	3153.00	2897	882	-1.99908017589695	Down	0	0
21388450	954.00	38	1584	5.09805805445196	Up	0	0
21405760	1599.00	4129	1721	-1.54591637332004	Down	0	0
21404249	1632.00	73	1696	4.25472484349912	Up	0	0
21409374	1644.00	1437	7	-7.9648604765838	Down	0	0
21385116	831.00	5794	3006	-1.2300857275381	Down	0	0
21386923	1251.00	2897.45	893.16	-1.981164270789	Down	0	0
21384975	1170.00	2427	609	-2.27803102742887	Down	0	0
21392052	1557.00	4505	2011	-1.44698507657961	Down	0	0
21385497	3861.00	1430.14	111.59	-3.96324778240696	Down	0	0
21409376	1080.00	328	2482	2.63636434332821	Up	0	0
21402156	987.00	1403.84	100.9	-4.08175148920958	Down	0	0
21409570	1626.00	1943	350	-2.75623012593708	Down	0	0
21390149	1026.00	3257	1135	-1.80422247440169	Down	0	0
21410335	1428.00	1556	4	-8.88699739717026	Down	0	0
21403926	1908.00	1967	366	-2.70945245617855	Down	0	0
21405993	1503.00	5325	2656	-1.2868974308377	Down	0	0
21405034	978.00	1253	26	-5.87410203336483	Down	0	0
21385076	471.00	3316	1180	-1.77402819943061	Down	0	0
21403963	1332.00	104	1771	3.80653772642676	Up	0	0
21398459	1461.00	1250	27	-5.81619592957004	Down	0	0
21396404	1626.00	3238	1130	-1.80215126518408	Down	0	0
21394768	2388.00	1370	8	-7.70333123003195	Down	0	0
21391817	408.00	1951	361	-2.71751408790592	Down	0	0
21396853	1077.00	2	2114	9.76238860919862	Up	0	0
21395754	1695.00	4851	2299	-1.3606467656607	Down	0	0
21403922	699.00	3497	1311	-1.69882116266003	Down	0	0
21407928	1134.00	1427.67	118.14	-3.8784641749238	Down	0	0
21394144	1413.00	1815	296	-2.89967151943823	Down	0	0
21389395	1275.00	1669	227	-3.16159080425575	Down	0	0
21399179	1818.00	6673	3772	-1.10637688002199	Down	0	0
21392869	960.00	1728	256	-3.03825855434753	Down	0	0
21391796	1152.00	3553	8906	1.04236887092762	Up	0	0
21390994	1161.00	2131	466	-2.47649978531249	Down	0	0
21390590	3363.00	1525.89	165.79	-3.48559312040682	Down	0	0
21391835	570.00	3759	1508	-1.60108353895842	Down	0	0
21390350	792.00	3917	1621	-1.55623608961727	Down	0	0
21397017	1182.00	681	3339	2.01031833786698	Up	0	0
21402453	924.00	1874.27	335.31	-2.76613243455806	Down	0	0
21409192	1083.00	288	2316	2.72412348436286	Up	0	0
21387741	537.00	1377	106	-3.98276344175583	Down	0	0
21406247	7494.00	0	3162.78	12.3436064393142	Up	0	0
21398675	369.00	3288	1190	-1.74961977767044	Down	0	0
21396564	1182.00	4426	2006	-1.42505289737289	Down	0	0
21388740	801.00	1255	4590	1.58743573727897	Up	0	0
21410228	2805.00	5884	3149	-1.18527454130348	Down	0	0
21403112	1029.00	2667	789	-2.04049167172153	Down	0	0
21387813	747.00	3602	8956	1.03068529476226	Up	0	0
21393254	1914.00	3093.94	1063.91	-1.82344015821794	Down	0	0
21405599	1164.00	4043	1732	-1.50635832572903	Down	0	0
21391111	1665.00	243	2167	2.87329988230383	Up	0	0
21390362	3792.00	1614.45	216.4	-3.18264140885299	Down	0	0
21396246	2139.00	1219	17	-6.44739062155394	Down	0	0
21386755	720.00	1673	245	-3.05495484321985	Down	0	0
21397086	1083.00	3459	1323	-1.66991300427831	Down	0	0
21385817	1038.00	2428	654	-2.17577693294166	Down	0	0
21405571	930.00	1383	116	-3.85897549820699	Down	0	0
21398282	1335.00	1250	60	-4.66419283612499	Down	0	0
21385349	2898.00	1809	314	-2.80972699591368	Down	0	0
21397169	2082.00	628	3171	2.05273036102815	Up	0	0
21397179	1203.00	211.87	2061.65	2.99917715233605	Up	0	0
21407327	870.00	3884	1634	-1.53250626945757	Down	0	0
21404024	585.00	5567	2929	-1.20986294217053	Down	0	0
21395522	1770.00	1716	2	-10.0282048896836	Down	0	0
21393744	1539.00	1412.26	134.31	-3.67773813921157	Down	0	0
21397437	1101.00	1423	139	-3.63914992598704	Down	0	0
21405969	1326.00	1994	417	-2.5409171731376	Down	0	0
21400439	3042.00	1298.93	4624.91	1.54873055379678	Up	0	0
21388550	906.00	6364	3594	-1.10771447900517	Down	0	0
21399136	1857.00	424	2637	2.3533903491173	Up	0	0
21410700	2415.00	2124.81	492.69	-2.39195279870155	Down	0	0
21409893	1008.00	3610	1454	-1.595342620039	Down	4.73477348670175e-308	1.31996395798151e-307
21389365	1407.00	1434	4	-8.76920036088597	Down	1.12862893514812e-307	3.14447287457093e-307
21397636	909.00	1528	191	-3.28337105218406	Down	1.13365792696278e-307	3.15654998723588e-307
21408908	747.00	1964	409	-2.54699323355701	Down	3.6801790807261e-307	1.024079628385e-306
21400772	1104.00	162.49	1874.52	3.24472732692308	Up	5.74774942712824e-307	1.59746500978453e-306
21402298	1296.00	3272	8280	1.05608696726087	Up	1.02530129029216e-306	2.84612803568511e-306
21388310	960.00	2995	7789	1.09551106286443	Up	2.93197271476085e-306	8.11901976116217e-306
21403612	1704.00	2755	881	-1.92820944672217	Down	5.07496438562289e-306	1.40361503799829e-305
21397056	1122.00	533	2896	2.15848311213996	Up	8.21870909317064e-306	2.27171859597014e-305
21409931	2574.00	106.29	1680.08	3.69908110254551	Up	1.74376118912437e-305	4.80529318033618e-305
21410290	2346.00	1157.98	28.4	-5.63294664832801	Down	5.22733110001239e-304	1.43788443496047e-303
21405301	3123.00	6003	3328	-1.13439928666987	Down	6.54750108336686e-304	1.79993532580776e-303
21407258	825.00	556	2938	2.11830655564871	Up	5.14858429258914e-303	1.41025148658032e-302
21400062	2619.00	364.23	2446.4	2.46436759895237	Up	6.86995032717255e-303	1.88061887794879e-302
21386916	933.00	5588	2994	-1.18362885153511	Down	8.77489693094326e-303	2.40064438478697e-302
21401210	723.00	8	1483	7.25093183027057	Up	1.44287981631598e-302	3.94269936770804e-302
21400479	837.00	1151	27	-5.69715566815283	Down	2.58795501401467e-302	7.0589149583353e-302
21385493	1035.00	2104	498	-2.36228810940829	Down	8.2088853255734e-302	2.2336985678255e-301
21409359	3051.00	4888	2440	-1.28573418955255	Down	1.16781110927195e-301	3.17390181886895e-301
21407693	351.00	25	1398	5.52192140341665	Up	3.45480392386955e-301	9.37273237894522e-301
21386181	849.00	5805	3182	-1.15073328360595	Down	1.00219056630509e-300	2.71727801252893e-300
21408037	1446.00	3938	1720	-1.47842559849616	Down	1.40252293776874e-300	3.80044842380361e-300
21392057	1116.00	4332	2016	-1.38690865629248	Down	2.30141594884974e-300	6.22877529065574e-300
21395194	2589.00	165	1853	3.20595389959739	Up	2.73500264055199e-300	7.39787286192466e-300
21410571	789.00	2407	683	-2.10064971036847	Down	5.76630605722056e-299	1.55417326485428e-298
21398718	3846.00	308	2271	2.59895439782792	Up	1.67394647827878e-298	4.50638969685247e-298
21385894	732.00	3020	1080	-1.76688828934567	Down	6.26007619418296e-298	1.68426235356088e-297
21402456	1704.00	1147	41	-5.0894687235818	Down	7.98965859079548e-297	2.1457943153974e-296
21394030	765.00	5998	3365	-1.11724606955512	Down	2.35562948733972e-296	6.31163631979964e-296
21393078	507.00	998	3905	1.68483977550802	Up	3.87675998478175e-296	1.03751016899189e-295
21407701	1098.00	1150	14	-6.6434342759582	Down	6.27198726433726e-296	1.67556947107161e-295
21387599	621.00	1303	111	-3.83657655440209	Down	8.23496255353217e-296	2.19868901966766e-295
21401892	3033.00	1154.1	47.05	-4.8998007544733	Down	1.24229123626268e-295	3.31295750308676e-295
21406757	1794.00	1181	10	-7.16723620669386	Down	5.27953334973786e-295	1.40383560803663e-294
21393447	1800.00	2530.74	770.71	-1.99867033421486	Down	7.99072191333683e-295	2.12350278181144e-294
21410087	1746.00	6582	3866	-1.05105544109718	Down	1.63792432794219e-294	4.34763721283422e-294
21409088	1038.00	49	1432	4.58573488096498	Up	2.26759029360431e-294	6.01197674179541e-294
21408757	1272.00	5858	3261	-1.12846480431497	Down	3.78121082050844e-294	1.00133045146481e-293
21388941	360.00	2965	1057	-1.77142778023475	Down	1.40578772424237e-293	3.72060370281268e-293
21393238	384.00	3444.81	1392.29	-1.59033572348358	Down	9.94927487435235e-293	2.63014571245154e-292
21385777	4911.00	3631.45	1528.17	-1.53211172477042	Down	3.0003566829659e-292	7.90861827962713e-292
21407026	1302.00	810	3469	1.81515497533033	Up	6.87870841146766e-292	1.81105395638564e-291
21404447	933.00	3111	1163	-1.70289835024523	Down	1.60774136754231e-291	4.23047638481629e-291
21394423	1224.00	2749	921	-1.86100489760568	Down	3.003003627835e-291	7.89271789910051e-291
21386708	2283.00	6757	4041	-1.02504155578246	Down	3.36945091288089e-290	8.84051159201919e-290
21404496	1209.00	4053	1849	-1.41561600282671	Down	5.97715827780749e-290	1.56733737504914e-289
21395254	2874.00	2051	498	-2.32548089659584	Down	7.2389339216873e-289	1.89601477935432e-288
21408190	711.00	1034	3933	1.64402294844391	Up	4.3241671924416e-288	1.13192977972456e-287
21399396	2139.00	1441	184	-3.2526637163018	Down	6.12890498417504e-288	1.60342977243028e-287
21393954	1263.00	1405	168	-3.34740804451359	Down	9.791730901923e-288	2.55874524236756e-287
21385202	2190.00	3886.08	1733.52	-1.44798217183722	Down	1.22393852688177e-287	3.19652173168809e-287
21409869	906.00	1180	72	-4.31801719499096	Down	2.97948538431e-287	7.77249943393012e-287
21410061	1008.00	1904	420	-2.46394329782588	Down	5.89680155686705e-287	1.53651890606969e-286
21408208	1440.00	1505	4880	1.41374660861912	Up	2.60281260134493e-286	6.77046191125862e-286
21386303	1044.00	2066	515	-2.28756696897854	Down	2.55064363102357e-285	6.62717688683939e-285
21403273	2811.00	2151	569	-2.20187801930054	Down	1.5699654614518e-283	4.06984000135719e-283
21392916	636.00	1075.55	23.22	-5.81693386385643	Down	1.1473984736119e-282	2.97102689382967e-282
21396752	753.00	1194	85	-4.09556723731117	Down	1.77559865464383e-282	4.5924323061271e-282
21403322	1038.00	402	2442	2.31942474162441	Up	8.93007819248803e-282	2.30575273519505e-281
21399704	1557.00	3358	1372	-1.57469280094828	Down	2.26601289115278e-281	5.8409114498048e-281
21403382	1896.00	3872.35	1750.46	-1.42884631288174	Down	5.27517933146288e-281	1.35896835959322e-280
21403814	1902.00	2657.16	893.83	-1.85518378157588	Down	2.09017772922513e-280	5.37548658272754e-280
21387687	1365.00	3502	1482	-1.52400468831179	Down	9.8169520456549e-280	2.52043171155492e-279
21401773	1194.00	4931	2580	-1.21788023937457	Down	1.06992729957291e-279	2.74541105494028e-279
21392918	636.00	1095.45	46.78	-4.83285901667485	Down	1.60860281343636e-279	4.12298766298814e-279
21401521	906.00	1466	210	-3.08679492265175	Down	1.70596426612637e-279	4.37007005908882e-279
21400402	2157.00	27	1302	5.3082551788181	Up	2.6671071673713e-279	6.82832733202466e-279
21394132	594.00	2546	825	-1.90913744695224	Down	2.8739000820354e-279	7.35361796753951e-279
21385391	1020.00	2047.91	519.23	-2.26307771974965	Down	3.32611211408924e-279	8.50593293511275e-279
21393077	675.00	112	1584	3.53863064583794	Up	7.81338055878376e-279	1.99588632291556e-278
21395160	2292.00	229	1952	2.80816249728188	Up	9.78003004248253e-279	2.49685370044719e-278
21397353	795.00	2272	660	-2.06679595744293	Down	1.45858272585838e-276	3.71127674391164e-276
21397558	1602.00	1582	274	-2.81287285369633	Down	1.981259649751e-275	5.02432740597037e-275
21404394	1554.00	1046	22	-5.85460656979371	Down	6.39903088820904e-275	1.61823409038048e-274
21392622	987.00	1329	3	-9.07453394073908	Down	6.41301154184034e-275	1.62086813715768e-274
21402592	765.00	58	1378	4.28700812539265	Up	1.02277955028058e-274	2.58360643622134e-274
21396140	1329.00	1218.17	107.25	-3.78903697991665	Down	2.21907907940373e-274	5.59931395621803e-274
21392337	3093.00	1146	78	-4.16036016207872	Down	1.26801791659355e-273	3.18892122184929e-273
21403095	1266.00	1463	219	-3.02329804672138	Down	1.45022771918811e-273	3.64514208788343e-273
21395699	3666.00	2850	7261	1.0658352814002	Up	2.87204921021924e-273	7.21489689042167e-273
21386066	2175.00	4090	1954	-1.34904142804479	Down	4.63630770155409e-272	1.16340489007843e-271
21390687	1128.00	110	1547	3.53052671574031	Up	6.844709399453e-272	1.71472789047818e-271
21407182	1437.00	2698	950	-1.78926198191402	Down	4.91615994302178e-271	1.22955780732154e-270
21392455	1974.00	1831	417	-2.41788355453674	Down	3.88889460543045e-270	9.71564442786146e-270
21398966	2316.00	1746	1	-11.0532088958135	Down	5.87429837257951e-270	1.46677291854982e-269
21404885	270.00	1158	89	-3.9850571592069	Down	1.33463588440554e-269	3.32701524129198e-269
21403595	1851.00	2780	7106	1.07058175353629	Up	2.0782995995298e-269	5.17800078535147e-269
21397732	936.00	2162.64	613.39	-2.10128802993979	Down	6.16462945824896e-269	1.53505178469882e-268
21407992	540.00	1989	511	-2.24401913208019	Down	1.78367356284969e-268	4.43423286751054e-268
21389442	3204.00	5578	3171	-1.09818110910854	Down	3.01278388813289e-268	7.48572239169432e-268
21400722	408.00	2822	1046	-1.71520618853439	Down	2.58837875265589e-267	6.42420193181767e-267
21408338	2016.00	3512	1540	-1.47273354613716	Down	8.9887274019455e-267	2.22851573782083e-266
21410291	1161.00	1154	5	-8.13387046594218	Down	8.69614924261332e-266	2.15363020899174e-265
21410047	1413.00	2270	689	-2.00348746165805	Down	1.69495384768804e-265	4.19532439800624e-265
21385344	1749.00	1010	25	-5.6196544400485	Down	2.10194744185767e-265	5.19705065802012e-265
21390395	1293.00	1833	429	-2.37852828522441	Down	2.47778670894961e-265	6.12298115587457e-265
21400038	1254.00	1025.56	38	-5.03763972201728	Down	5.76184117483565e-265	1.42229107154242e-264
21402566	1296.00	5434	3071	-1.10667710543016	Down	1.24883617250251e-264	3.07936649182563e-264
21398189	1872.00	2565.87	882.42	-1.82328173519356	Down	1.43245497862488e-264	3.53021728886215e-264
21387034	1974.00	1047	50	-4.67156058934015	Down	4.29490642762724e-264	1.05731316004599e-263
21409758	1584.00	3043	1211	-1.61266652100433	Down	4.65067201326029e-264	1.14427542809888e-263
21406751	1005.00	4596.2	2390.99	-1.22620453308458	Down	1.20714427970747e-263	2.9685139653956e-263
21384375	1236.00	402	2349	2.2634082546492	Up	2.59230633708587e-263	6.36790725623378e-263
21394537	1560.00	4647	2434	-1.21634152898106	Down	3.44060026789401e-263	8.44714722030396e-263
21404923	1182.00	1522	268	-2.78903450522984	Down	9.00652516378686e-263	2.20884053615356e-262
21392623	2328.00	1453	234	-2.9178253202335	Down	1.40826399259806e-262	3.45003046494393e-262
21391860	1605.00	1323	4358	1.43648208265317	Up	4.37402800575487e-262	1.06926522307611e-261
21394758	414.00	3124	1276	-1.57513717656117	Down	5.08583570257318e-262	1.2426040933803e-261
21391728	1464.00	4652	2445	-1.21138768381769	Down	8.60193993572295e-262	2.1005525743865e-261
21406385	1560.00	3897	1853	-1.35587210232584	Down	2.55110010567054e-261	6.2196434870491e-261
21388284	2127.00	1570	4829	1.3375888522096	Up	1.3535479487206e-260	3.29821401248646e-260
21401626	4131.00	1265.19	149.78	-3.36180821031629	Down	3.03893094300392e-260	7.40105003235402e-260
21401280	786.00	2714	996	-1.72957412553484	Down	3.62326259611891e-260	8.81941472987982e-260
21395298	1074.00	711	3065	1.82459455677466	Up	5.70079322648643e-260	1.38541003267418e-259
21406200	1449.00	1486	4662	1.36614383640621	Up	7.34708250879334e-260	1.78358563762029e-259
21404046	522.00	987	23	-5.70671537058345	Down	1.47888504182217e-259	3.58632770373405e-259
21404984	1824.00	2973	1180	-1.6165036558425	Down	6.5341999117993e-259	1.58118419337734e-258
21402401	1455.00	1935	503	-2.22707431341031	Down	7.53471740336561e-259	1.82232547298397e-258
21392584	615.00	1191	121	-3.58246551277358	Down	9.7583629370628e-258	2.35511921020749e-257
21406287	1392.00	4030	1975	-1.31229823764757	Down	4.90322931584049e-257	1.18148206018016e-256
21396058	3468.00	1342.91	191.56	-3.09286542693242	Down	1.13389972946669e-256	2.72935181819275e-256
21396388	1548.00	1271	159	-3.28223641190467	Down	3.27772862022089e-256	7.87298105073374e-256
21409705	1293.00	1338.13	2	-9.66937361818032	Down	6.90270747756099e-256	1.65625454027377e-255
21407359	2007.00	2433	823	-1.84714303670087	Down	1.9653977470669e-255	4.70094493272729e-255
21395441	2295.00	1060	69	-4.22469514485646	Down	2.28581326822222e-255	5.46158614143197e-255
21401187	2007.00	1081	78	-4.07611964105647	Down	3.04675172865892e-255	7.27590381160463e-255
21398914	1185.00	4186	2107	-1.27375304962247	Down	6.21293297236098e-255	1.48136746497355e-254
21403045	2679.00	1463	254	-2.80940041955039	Down	1.49160754144014e-254	3.55275671434608e-254
21407507	819.00	39	1224	4.68861457164634	Up	4.10537941634892e-254	9.7578729079559e-254
21391650	3051.00	1285	169	-3.21004425998312	Down	4.6499349883505e-254	1.1046425664429e-253
21393742	474.00	1114.76	95.08	-3.83481848014295	Down	2.60872037176887e-253	6.18115140713717e-253
21393277	1959.00	2545	905	-1.77504701117655	Down	5.26722304024077e-253	1.24737577956494e-252
21401413	1206.00	3623	1680	-1.39209462497123	Down	5.66229783526214e-253	1.3402387528928e-252
21394553	612.00	4438	2318	-1.2204001533746	Down	9.20870794202239e-253	2.17852296716296e-252
21407917	1995.00	2928	1171	-1.60554552996689	Down	1.47743128708737e-252	3.49337199450052e-252
21408871	1611.00	3456	1558	-1.43277903628586	Down	4.72587488600169e-252	1.11568800490609e-251
21403691	234.00	102	1432.84	3.52886540862431	Up	6.79910462582572e-252	1.60347252007665e-251
21410010	795.00	1043	3726	1.55351746423781	Up	9.60787698487105e-252	2.26470705550962e-251
21392085	6012.00	2365	791	-1.86346163593803	Down	2.60966778691595e-251	6.14815407583054e-251
21387736	1725.00	4852	2662	-1.14944003139268	Down	2.9421770802963e-251	6.92792792833371e-251
21394778	1185.00	1319	190	-3.07874429310466	Down	4.45413592970286e-251	1.04772773217266e-250
21389060	2064.00	2486.3	871.95	-1.79505412202268	Down	4.83021607456999e-251	1.13501713076769e-250
21406857	717.00	4459	2344	-1.21111868207572	Down	6.23387697399401e-251	1.46258555987166e-250
21387734	2136.00	1596.68	332.41	-2.54741056598588	Down	3.67014971808053e-250	8.59313000477639e-250
21394087	1332.00	711	3007	1.79703235077052	Up	7.31700051478807e-250	1.71228917784923e-249
21400143	1371.00	28	1172	5.10403088018058	Up	1.02082833650006e-249	2.38643680317236e-249
21409704	297.00	705	2987	1.79963102284057	Up	1.05194350640859e-248	2.45665003189798e-248
21396108	1779.00	1089	92	-3.84859733484396	Down	4.28070644373613e-248	9.98666390333279e-248
21409056	1746.00	967.16	41	-4.84342981588663	Down	3.2895850167311e-247	7.66656235524931e-247
21400758	2574.00	3045	1276	-1.53818495121289	Down	8.13713677867387e-247	1.89446331442955e-246
21405531	1524.00	5737	3431	-1.02503844427838	Down	1.03345824568524e-246	2.40483454684563e-246
21385596	585.00	2077	621	-2.02520709480823	Down	1.63773121207979e-246	3.80706772197915e-246
21408946	981.00	799	3177	1.70802662960145	Up	5.44476121269343e-246	1.26439560422807e-245
21409818	2880.00	1538	310	-2.59408643487165	Down	6.61167411633087e-246	1.53459518168264e-245
21395083	2253.00	1327	203	-2.99198779036908	Down	6.83837991556502e-246	1.58640467283296e-245
21392020	2220.00	5736.12	3438.53	-1.0216543251433	Down	2.39179546485757e-245	5.53731693332663e-245
21404970	1494.00	30.85	1160.42	4.94986171412836	Up	2.43662404561166e-245	5.63823012682321e-245
21385912	2262.00	1151	123	-3.50952866497705	Down	2.88902480558193e-245	6.68166325498331e-245
21385889	534.00	767	3098	1.73066760910257	Up	2.30266804939861e-244	5.31473892535742e-244
21384909	1125.00	57	1242	4.16218839187168	Up	5.90355991504547e-244	1.36189673213973e-243
21397111	1830.00	2244	735	-1.89362757306913	Down	9.72817998649536e-244	2.24192633615783e-243
21396495	1743.00	627.99	2784.45	1.86520784320395	Up	1.71624841924033e-243	3.94521512841104e-243
21410063	1431.00	1843	487	-2.20343344573244	Down	1.89240939375463e-243	4.34796588443556e-243
21396503	588.00	2702.85	1045.66	-1.65343867056424	Down	2.91972138900674e-243	6.70491147076214e-243
21388006	1866.00	180.48	1643.78	2.9037352945745	Up	4.51198542411238e-243	1.03509655860104e-242
21392024	2106.00	1633.71	368.51	-2.43174729109824	Down	7.51626007511344e-243	1.72343898089255e-242
21395748	1041.00	2840	1144	-1.59517492979772	Down	9.12983135021787e-243	2.09236725189872e-242
21410657	705.00	2647	1009	-1.67480307257311	Down	1.24001472578262e-242	2.83899367740281e-242
21403828	546.00	1186	143	-3.33538800995168	Down	1.71901732319432e-242	3.93368167824126e-242
21395014	441.00	2157	683	-1.94243974505443	Down	2.12518874458361e-242	4.86069033498729e-242
21400953	1713.00	929	31	-5.18870952817984	Down	7.89094630500418e-242	1.80389448948061e-241
21396622	1986.00	0	2157.2	11.7915731714391	Up	1.06331029489312e-241	2.42709911251332e-241
21400621	2313.00	3059	1307	-1.51017201794683	Down	2.21577635325614e-241	5.04756840398095e-241
21400192	2094.00	2024	603	-2.03035043497829	Down	4.62929916509959e-241	1.05297795844572e-240
21410115	1410.00	2033	610	-2.02010011957855	Down	1.4951046194199e-240	3.39566108076361e-240
21401025	1401.00	2560.91	957.38	-1.70286403119998	Down	2.40647136240139e-240	5.46281603314524e-240
21409103	1710.00	1792.27	465.48	-2.22836795673648	Down	4.40076170738186e-240	9.97999452154651e-240
21394160	1194.00	170	1597	2.94838660908947	Up	9.18069427008857e-240	2.078876277207e-239
21408270	1338.00	989	63	-4.25591783944326	Down	2.49093225707137e-239	5.63485423658875e-239
21389504	2244.00	936	40	-4.83180767688011	Down	3.95671971248495e-239	8.94622966143171e-239
21409530	2472.00	3077	1329	-1.49455439124144	Down	4.07603739607497e-239	9.21142902758093e-239
21407973	1821.00	577	2643	1.91216214881202	Up	5.04478703641285e-239	1.13893830117538e-238
21391751	1212.00	3244	1453	-1.4421101687685	Down	5.10031440298723e-239	1.15090300727417e-238
21390623	1944.00	5548	3316	-1.02589483301192	Down	5.58913231049413e-239	1.26058080494646e-238
21401992	897.00	1054	92	-3.80146824776427	Down	3.21057407115979e-238	7.23758408961071e-238
21401637	4695.00	3803.45	1885.11	-1.29603098160912	Down	4.18101621676473e-238	9.42057728858054e-238
21387909	897.00	3543	1684	-1.35645037923598	Down	6.28025767634495e-238	1.41435350457134e-237
21402041	900.00	2613.38	1001.9	-1.66654944817789	Down	6.44583740388901e-238	1.45092446480186e-237
21384828	2901.00	1066	98	-3.72665293082803	Down	1.25009672770685e-237	2.80695478922369e-237
21391159	948.00	727	2970	1.74706460958447	Up	1.95305894239096e-237	4.38105220630561e-237
21408107	732.00	2796	1135	-1.58404311538122	Down	1.20423437638832e-236	2.69598780858323e-236
21395052	2391.00	1083	107	-3.62272159339124	Down	1.61359306616095e-236	3.6088885236848e-236
21392915	3690.00	11	1103	6.36441440477002	Up	3.30281974612695e-236	7.38330400368256e-236
21391685	975.00	912.46	34	-5.02952571677586	Down	6.9516846074359e-236	1.55172893373529e-235
21396915	1761.00	1565	347	-2.45652614142578	Down	1.94634902302077e-235	4.34030573308625e-235
21406362	1971.00	1269	194	-2.99293456383804	Down	2.62017839672734e-235	5.84006285039262e-235
21407143	1425.00	2660.13	1044.34	-1.63227632521011	Down	4.07568054069366e-235	9.07530490325143e-235
21404832	1626.00	44.99	1155.06	4.3988485655654	Up	1.50688794336107e-233	3.33740441061257e-233
21395092	1095.00	1028	4	-8.28899560137794	Down	2.81348198767867e-233	6.22514024055901e-233
21402752	1668.00	578	2612	1.89264244686169	Up	4.78702759728045e-233	1.05815299703913e-232
21404777	1575.00	3054	1337	-1.47507164888756	Down	8.35565508364781e-233	1.84518954198436e-232
21403912	1317.00	1624	386	-2.35624993210116	Down	9.5167219740829e-233	2.10056917588596e-232
21403526	2214.00	2928	1245	-1.51714086351266	Down	1.07396216731339e-232	2.3693423530504e-232
21393826	732.00	1139	138	-3.32839862711401	Down	1.47822413301055e-232	3.25805106561933e-232
21407804	678.00	2456	913	-1.71099484757002	Down	4.00590435697393e-232	8.816314734962e-232
21399986	2403.00	1296	213	-2.88851143484285	Down	4.0741803699909e-232	8.96224066952388e-232
21405363	657.00	975	69	-4.10410500404287	Down	2.46501039701849e-231	5.40935932606899e-231
21404236	1533.00	1848	521	-2.10998053132161	Down	2.56140516866094e-231	5.61818202985519e-231
21400823	1572.00	970	67	-4.13912279880078	Down	2.86559390041357e-231	6.28235854738156e-231
21409854	1167.00	3836.05	1944.76	-1.2634004517954	Down	7.24325051889084e-231	1.58567374914634e-230
21386689	2853.00	4703	2651	-1.11041571417479	Down	1.47641090061366e-230	3.22590808983893e-230
21403716	2334.00	985.81	75.47	-3.99070548856248	Down	4.98064720304543e-230	1.08773194145582e-229
21402234	2046.00	2634	1047	-1.61436495550977	Down	3.38139010897998e-229	7.36698279717623e-229
21389273	1509.00	4097	2162	-1.20557242192971	Down	4.44519119009316e-229	9.67539784251515e-229
21406520	1464.00	2417.65	899.23	-1.71021438234262	Down	2.18571290129896e-228	4.74153176357029e-228
21401857	516.00	3629	1794	-1.29976321874414	Down	2.75125869874467e-228	5.96554086516155e-228
21385363	1275.00	3672	1828	-1.2896710405398	Down	3.23682156807775e-228	7.01503920104376e-228
21406524	699.00	866	17	-5.95413142566045	Down	8.39557778526351e-228	1.81867450198279e-227
21388986	1131.00	1944	590	-2.00361241154064	Down	1.08123518185373e-227	2.34108779422833e-227
21407324	1380.00	161	1514	2.94986155968705	Up	1.59807252520133e-227	3.45849585415287e-227
21403041	1677.00	2537	985	-1.64829894190426	Down	1.84577158419949e-227	3.99265762784759e-227
21404672	2715.00	1672.04	426.21	-2.25534406540064	Down	2.0679274305361e-227	4.47108419564258e-227
21384724	1302.00	3972.83	2071.49	-1.22286925725854	Down	3.30982351009106e-227	7.14600468294101e-227
21405423	1905.00	3434	1648	-1.34254484900298	Down	4.29725809873426e-227	9.27350114592579e-227
21409512	2778.00	4166	2228	-1.18628465888468	Down	4.48706752138708e-227	9.67851717651063e-227
21384803	1971.00	3804	1943	-1.25260239745928	Down	6.25289242442721e-226	1.34554518624599e-225
21404681	3981.00	2.69	1248.23	8.57469085069661	Up	1.19042174187461e-225	2.56042874429404e-225
21402614	3441.00	4306	2350	-1.15705861489894	Down	1.43050739196044e-225	3.07536424922492e-225
21395529	1806.00	966	74	-3.98979706539089	Down	2.03527734527666e-225	4.37345600378496e-225
21409153	2430.00	4432.77	2460.66	-1.13253423235888	Down	2.2043682360887e-224	4.72340942333663e-224
21399785	1188.00	674	2777	1.75933562845292	Up	2.67887455619082e-224	5.73745391301574e-224
21405005	1602.00	1958	609	-1.96823768388143	Down	4.53601941860542e-224	9.71040222191241e-224
21405688	3342.00	1062.29	3584.31	1.47114669785942	Up	1.06672564271522e-223	2.28142555411867e-223
21395919	2064.00	1817.71	5020.17	1.18224311906849	Up	1.1899799851387e-223	2.54383532447069e-223
21407016	2607.00	2369	882	-1.70879868986677	Down	1.4165638206101e-223	3.02678343734078e-223
21386299	1053.00	1322	243	-2.72706501008598	Down	2.84883467422366e-223	6.08426907085622e-223
21407266	1293.00	3498	1715	-1.31169276504554	Down	3.16350854582227e-223	6.75314749761268e-223
21393141	2703.00	1718	464	-2.17190437819495	Down	4.3209414457104e-223	9.21526879827053e-223
21398862	600.00	1977	5304	1.14039685219932	Up	4.4082544899076e-223	9.39707363350801e-223
21393880	603.00	3453	1682	-1.32104368078231	Down	8.67028155240742e-223	1.84478392376438e-222
21399105	1449.00	2599	1046	-1.59644483440932	Down	1.34367712135894e-222	2.85494651178063e-222
21397739	510.00	1258	212	-2.85236680450015	Down	1.4521248751471e-222	3.08392725067476e-222
21387597	1674.00	2295.58	835.33	-1.74181160546372	Down	1.51240281934782e-222	3.21044207601766e-222
21399778	1113.00	847	23	-5.48602725545925	Down	1.63273956711334e-222	3.46426872574695e-222
21386313	1593.00	3638	1828	-1.27625052477748	Down	1.65529131683365e-222	3.51047983502331e-222
21406141	1935.00	4550.36	2569.22	-1.10802130807165	Down	2.25637525453832e-222	4.78300526053679e-222
21392018	1608.00	5303	3209	-1.008056011043	Down	4.54149898952883e-222	9.62246480058965e-222
21402993	3159.00	4162	2251	-1.17008196046524	Down	5.420341023486e-222	1.14791939489575e-221
21387519	1914.00	874.7	40.17	-4.72796897951876	Down	5.83627467471835e-222	1.23543036909283e-221
21401630	897.00	1472.69	326.79	-2.455389086624	Down	1.47336097808249e-221	3.11303299104476e-221
21396800	1512.00	3593	1798	-1.28216696667178	Down	2.35713311007233e-221	4.97571201454017e-221
21406514	2265.00	1815	4995	1.1771440776126	Up	4.97885881863244e-221	1.050020750898e-220
21393558	2331.00	1357	266	-2.63429362210173	Down	7.2549004930917e-221	1.52931920311294e-220
21393415	564.00	1531	363	-2.3598038816881	Down	6.28299847659764e-220	1.32077020077787e-219
21410202	2124.00	1578	390	-2.29992222844791	Down	7.73735463374587e-220	1.625743675412e-219
21396896	477.00	924	65	-4.11275228057167	Down	1.3131037975101e-219	2.75776962272623e-219
21399335	1743.00	1664.47	0	-11.9842182047763	Down	1.68635753525592e-219	3.54003888180167e-219
21397402	1110.00	1074	130	-3.32978151714102	Down	1.7547546365387e-219	3.6819197127355e-219
21385566	678.00	3463	1707	-1.30393038135355	Down	5.16580637381634e-219	1.08241852604236e-218
21391993	1554.00	8	1037	6.73482912662916	Up	7.1441103230522e-219	1.49556453661542e-218
21390008	1935.00	1254	217	-2.81414145254162	Down	7.25821545498739e-219	1.51875232677452e-218
21389362	1365.00	2010.85	658.43	-1.89407454375936	Down	1.05667913208508e-218	2.21004144392571e-218
21404756	477.00	1245	213	-2.83059145891367	Down	1.35210920322064e-218	2.82533340713995e-218
21395595	2037.00	2171	5613	1.08704128116273	Up	1.49372482322407e-218	3.11838368585645e-218
21400815	7848.00	3992.64	2131.28	-1.1889939063901	Down	1.70299107772819e-218	3.55362804966931e-218
21395500	858.00	2836	1234	-1.48388619027416	Down	3.04091253439326e-218	6.3367417680273e-218
21399852	1584.00	3710	1906	-1.24424211978229	Down	4.0387069252865e-218	8.41211943624664e-218
21401620	1296.00	1601.34	408.01	-2.25597429166945	Down	5.87096478023013e-218	1.22117004968162e-217
21408963	1935.00	265	1763	2.45059715768555	Up	1.74615025983136e-217	3.62538659761169e-217
21386967	2415.00	261.24	1752.34	2.46246395218447	Up	2.2555053493314e-217	4.67864548307352e-217
21388129	1395.00	702	2796	1.71045037288681	Up	3.58093053812939e-217	7.42461762418552e-217
21408271	1578.00	4929	2919	-1.03919182235303	Down	4.77289510144084e-217	9.89149858389636e-217
21398592	2313.00	758.69	2915.4	1.65874035875105	Up	8.12712259590865e-217	1.6827565980828e-216
21404709	1143.00	471	2273	1.987427667021	Up	1.51713883030179e-216	3.13844457035617e-216
21395145	2673.00	2463	6106	1.02643990952375	Up	1.68749043812394e-216	3.48767065041946e-216
21390670	1656.00	2665.7	1120.91	-1.53321503363879	Down	2.55387447273743e-215	5.25441172593866e-215
21407002	1368.00	90	1232	3.49156239218116	Up	4.20576245038587e-215	8.64522784219473e-215
21389998	3885.00	211.16	1602.16	2.64023870152609	Up	7.55657008908314e-215	1.55260195185615e-214
21396505	1029.00	87	1220	3.52635088441746	Up	1.1295139016409e-214	2.31969448899695e-214
21403361	792.00	1225	211	-2.82083789736681	Down	2.28000899205543e-214	4.68036427869512e-214
21403969	1716.00	1818.34	550.15	-2.0080961050535	Down	9.98947213336854e-214	2.04692563183708e-213
21410617	1134.00	4303	2412	-1.11848398523229	Down	1.39288718855685e-213	2.851571149661e-213
21387210	1017.00	1534	381	-2.29280663219368	Down	5.59853683302159e-213	1.14460749062083e-212
21390342	1386.00	1333	270	-2.58701652022221	Down	8.91106117458241e-213	1.82102637773286e-212
21389771	1275.00	92	1228	3.4551618371291	Up	1.20127164957393e-212	2.45376458783046e-212
21400181	780.00	2928	1328	-1.42403145912118	Down	6.34691487478565e-212	1.29412026307798e-211
21405308	2013.00	1142	175	-2.98950687571458	Down	9.72881228804956e-212	1.98012898987275e-211
21401360	2046.00	916	4	-8.12257484028101	Down	1.20017703530836e-211	2.4416567582047e-211
21391122	1701.00	3670	1906	-1.2286029960047	Down	1.38349290776364e-211	2.81208070094078e-211
21389899	1368.00	1404	311	-2.45792750235802	Down	1.43160184607947e-211	2.90856647759655e-211
21385368	1968.00	2999	1383	-1.40005141790231	Down	1.43823163347756e-211	2.92073106566373e-211
21387466	573.00	5032	3041	-1.00995715803255	Down	1.77335806287815e-211	3.59808487910236e-211
21402063	1683.00	2286	866	-1.68375752567182	Down	2.08824601399053e-211	4.23320416115171e-211
21395082	3033.00	273	1753	2.39948208765562	Up	4.31390227590964e-211	8.73327986277951e-211
21395036	1539.00	4158	2307	-1.13324280635945	Down	8.17319871582516e-211	1.65168173735417e-210
21397973	1464.00	1181	196	-2.87445445746601	Down	1.09934453536694e-210	2.22062463676169e-210
21409045	1536.00	202	1556	2.66204381005033	Up	1.45314049306976e-210	2.93267029381645e-210
21385232	447.00	3127	1488	-1.35477574500107	Down	7.59244561220348e-210	1.53023954545656e-209
21403900	1416.00	960	3288	1.4927329358891	Up	7.91142321384034e-210	1.59382224890717e-209
21389729	1359.00	2152	782	-1.74380861743333	Down	4.33517776919133e-209	8.71812668261356e-209
21401809	879.00	962	97	-3.59335129376698	Down	4.61456135570993e-209	9.27586994876159e-209
21399624	1776.00	855	52	-4.32271194381623	Down	7.7789098879403e-209	1.56297133631178e-208
21392896	828.00	490.7	2276.67	1.93064096138124	Up	8.03720472449709e-209	1.61415574133585e-208
21404037	963.00	1746.46	519.39	-2.03291450989114	Down	1.24237563493586e-208	2.49292863916517e-208
21396767	2028.00	3	1111	8.24930954848387	Up	3.04107752630893e-208	6.09679045063346e-208
21399633	2148.00	1351.57	4039.19	1.29605872525747	Up	4.81061570730844e-208	9.63588558512893e-208
21408685	2547.00	2833	1273	-1.43746923466081	Down	5.27545799516162e-208	1.05623331602583e-207
21405851	1314.00	836	3022	1.57055776089988	Up	7.97551795653332e-208	1.59542461499943e-207
21392360	861.00	3578	1851	-1.2342195443654	Down	8.35408206592567e-208	1.67041777887977e-207
21397156	777.00	1614	441	-2.15516106990432	Down	1.02862263713951e-207	2.05585037536197e-207
21390596	312.00	943.32	91.22	-3.65369623250567	Down	1.41907378889166e-207	2.83124518071974e-207
21395579	1593.00	398	2047	2.0792997142957	Up	7.25365835036407e-207	1.44403534561556e-206
21384557	1266.00	717	2766	1.66438508026453	Up	8.42144123081713e-207	1.67578016117241e-206
21389277	1635.00	1450.03	348	-2.34229458979177	Down	1.35353944626311e-206	2.69222602246238e-206
21402709	981.00	593	2495	1.78956475349456	Up	1.68095371781836e-206	3.34053912583619e-206
21397542	783.00	791	26	-5.21046521851576	Down	2.17464995178414e-206	4.31976770920195e-206
21386797	336.00	1317	275	-2.54312287402856	Down	2.50482419663257e-206	4.9734595994066e-206
21394291	1965.00	1499	377	-2.27473500686326	Down	3.31783695748527e-206	6.58486352060164e-206
21396500	588.00	2443.15	997.34	-1.57595617627171	Down	1.57564063925192e-205	3.11898298342524e-205
21389855	1617.00	1013	126	-3.29050958748528	Down	4.5180949312842e-205	8.93191008726753e-205
21407858	1623.00	4177	2356	-1.1094986565164	Down	9.81803719231281e-205	1.93926062906839e-204
21394558	2901.00	80.16	1152	3.56174334583776	Up	2.2308321578223e-204	4.39679410341835e-204
21397396	741.00	848.53	55.95	-4.20612668339976	Down	2.31031743516629e-204	4.54950922006992e-204
21408358	561.00	2473	1024	-1.555417576574	Down	4.08549253525874e-204	8.03824617776233e-204
21402565	2259.00	3155	1536	-1.32183284133282	Down	6.28993619897097e-204	1.23701577318837e-203
21407788	1170.00	840	54	-4.24272906768672	Down	2.91786800500955e-203	5.71866272964705e-203
21386441	726.00	1531.34	4339.2	1.21926339464237	Up	3.51078464380576e-203	6.877741937602e-203
21398550	2010.00	1055	149	-3.10722981531645	Down	5.89352360961944e-203	1.15406332315706e-202
21404838	933.00	1712	514	-2.01921348939133	Down	8.68359971579465e-203	1.69894961301648e-202
21401024	1557.00	2023	716	-1.78183587947809	Down	1.33738919712486e-202	2.61548166828714e-202
21409634	366.00	3098	1498	-1.33167057251488	Down	1.47545048675152e-202	2.88424239675271e-202
21405261	930.00	3576	1876	-1.21405796085201	Down	2.01409202530615e-202	3.93380801408737e-202
21397574	2847.00	2735	1223	-1.4444874813366	Down	2.43917881349345e-202	4.7620173943224e-202
21390056	2001.00	1458.1	363.67	-2.28675889425053	Down	6.60757714858041e-202	1.28889279474127e-201
21401744	1023.00	23	945	5.07723751086736	Up	1.6379759900976e-201	3.1909757707839e-201
21400066	1404.00	782	9	-6.7244708480491	Down	3.79100230530101e-201	7.372696706514e-201
21409532	1662.00	781.09	31.57	-4.9122336768786	Down	6.38633624650725e-201	1.24147616457589e-200
21388789	468.00	1606	455	-2.10290449461532	Down	1.87526688152494e-200	3.63921422999275e-200
21409264	876.00	2470	1036	-1.53685809096955	Down	2.35348025549561e-200	4.56530480391908e-200
21384012	981.00	4371	2545	-1.06366877400668	Down	4.13124468731818e-200	8.00699832016203e-200
21393018	546.00	3	1058	8.17879035920881	Up	7.67508151739869e-200	1.48628375531529e-199
21407791	867.00	1123	189	-2.85427084036359	Down	4.87784719308465e-199	9.43793877584418e-199
21388358	1977.00	1392	333	-2.34693618096153	Down	7.1411104685496e-199	1.38052813146794e-198
21406706	3183.00	2091	775	-1.71529589861204	Down	1.24597245875244e-198	2.40463953658016e-198
21398906	906.00	1019	3331	1.42543025032447	Up	1.5920853357394e-198	3.07000701804545e-198
21395565	588.00	2006	718	-1.76563690897319	Down	2.04562004992557e-198	3.93954269460844e-198
21393897	825.00	851	66	-3.97199225451157	Down	2.74969124077897e-198	5.29323120078376e-198
21399403	459.00	2455	1033	-1.53225382252106	Down	2.76667626416401e-198	5.32367395357619e-198
21391831	1266.00	1275	270	-2.52283698687945	Down	4.7981138618701e-198	9.22478454580816e-198
21400258	1926.00	788	40	-4.58349477675308	Down	8.33510069059182e-198	1.60181714257135e-197
21405864	1566.00	982	124	-3.26875395611188	Down	9.78153189295002e-198	1.87820072598164e-197
21385420	1446.00	1940	677	-1.80219996568356	Down	2.07125167637158e-197	3.97543483595819e-197
21384876	2502.00	4315	2514	-1.06274696182987	Down	2.68891733887593e-197	5.15007512032242e-197
21391113	3669.00	1009.43	1.66	-9.53151296418567	Down	3.1132924657946e-197	5.96036881136621e-197
21394267	1212.00	1420.55	353.88	-2.28848853071218	Down	6.14079105046091e-197	1.17317875532924e-196
21403082	837.00	2032	741	-1.7387260066504	Down	9.44137295450137e-197	1.80298695685765e-196
21393299	498.00	1010	139	-3.14456955709971	Down	1.663646356623e-196	3.17301108274691e-196
21389369	1875.00	3548	1884	-1.19657809687234	Down	2.40923986259306e-196	4.58927886434243e-196
21392365	465.00	62	1054	3.80409178906627	Up	3.32839025116357e-196	6.33748209968894e-196
21408892	1827.00	3659	1975	-1.17296781457132	Down	3.5503663253964e-196	6.7573099938464e-196
21408701	486.00	934	105	-3.4364042742276	Down	3.84851197286412e-196	7.32169726554423e-196
21390811	666.00	1126.15	196.09	-2.80518218589435	Down	3.95859381217101e-196	7.52797541653768e-196
21405451	1773.00	2266	906	-1.60593595795834	Down	5.3352731397905e-196	1.01417361955723e-195
21388788	1791.00	3638	1959	-1.17639919756796	Down	5.81117608015032e-196	1.10417564372303e-195
21399995	957.00	1528	420	-2.14655436255369	Down	8.7836023140409e-196	1.66826617841895e-195
21388753	735.00	1055	162	-2.98654833289399	Down	1.39433801633191e-195	2.6460502144562e-195
21393915	858.00	1557.61	439.71	-2.10808085543518	Down	4.44991546712665e-195	8.43409211283419e-195
21403224	945.00	3	1028	8.13729099628866	Up	4.80993707043517e-195	9.11265607255258e-195
21386077	1305.00	4507	2692	-1.02686009228911	Down	7.91427186153429e-195	1.4975247905328e-194
21387143	993.00	2494	1075	-1.49749585753691	Down	9.07683288432673e-195	1.71607429367929e-194
21400213	753.00	3269	1668.65	-1.25353904871494	Down	1.12781417021091e-194	2.13136951972564e-194
21402231	996.00	91	1145	3.36996619060155	Up	1.89122742925228e-194	3.57260082811841e-194
21410093	2271.00	736.91	16.45	-5.76869999453126	Down	2.39121534343602e-194	4.51334690506979e-194
21385819	1047.00	974	3212	1.43810716325091	Up	4.79830891451132e-194	9.0453989795185e-194
21391267	1083.00	16	896	5.52398386987354	Up	8.3396960127725e-194	1.57083215129124e-193
21386450	1371.00	773	40	-4.55576756122155	Down	1.35193968004124e-193	2.54435210532483e-193
21400656	1179.00	796	5	-7.59806757784035	Down	3.35437701602853e-193	6.29990370204183e-193
21403686	1755.00	868	81	-3.70507228174392	Down	4.32361303311113e-193	8.11386119526032e-193
21409349	1122.00	1879	650	-1.8148244956883	Down	4.32378570351234e-193	8.11386119526032e-193
21387630	1698.00	2781	1297	-1.38379631727905	Down	6.27860998231207e-193	1.17676444075567e-192
21402558	1134.00	1316.23	304.95	-2.3931380409599	Down	1.74028903471135e-192	3.25769705923828e-192
21389739	2076.00	993	3237	1.42142069049673	Up	3.58209702622571e-192	6.6999137688007e-192
21397254	5181.00	4041.92	2316.73	-1.08632190237645	Down	1.36993983537915e-191	2.55916181640288e-191
21394756	1425.00	1398	355	-2.26084448316746	Down	4.83701603088584e-191	9.02482572962818e-191
21410669	1008.00	1391	351	-2.26995053642174	Down	5.13294057940232e-191	9.57302873032037e-191
21390940	1476.00	1267	281	-2.45614554110395	Down	5.67950211524896e-191	1.05836937869801e-190
21395159	2262.00	1	1275.85	10.0338719557996	Up	8.62173399334087e-191	1.60533541485494e-190
21394347	903.00	3695	2035	-1.14391662206397	Down	2.20212192990828e-190	4.09189253504688e-190
21409560	924.00	726.57	11	-6.32889742157593	Down	5.44177970602706e-190	1.00910722975835e-189
21390993	777.00	0	1559	11.3230341605137	Up	6.36905774797423e-190	1.18009631731276e-189
21391810	1236.00	1357.99	0	-11.6906281927149	Down	5.80602853859559e-189	1.07227935503068e-188
21409689	2484.00	17	874.32	5.40118369725481	Up	1.02164816559035e-188	1.88528704354027e-188
21388359	1965.00	1778	4673	1.11072266085097	Up	1.06457837240327e-188	1.96371086112069e-188
21407133	501.00	1361	340	-2.28443146755036	Down	2.27225046204696e-188	4.18458060005943e-188
21390605	879.00	2115	827	-1.6380694810201	Down	2.62814030357593e-188	4.836070549474e-188
21386413	3480.00	745	36	-4.65454266609128	Down	2.89497560036925e-188	5.32492221554716e-188
21386241	726.00	1826	630	-1.81863408378101	Down	3.08745854585707e-188	5.67667258038329e-188
21410289	2523.00	881.02	94.55	-3.5033964589766	Down	5.66306686470172e-188	1.04038315775735e-187
21404848	951.00	175	1372	2.68748260215642	Up	8.50897666987294e-188	1.56258452648012e-187
21409360	579.00	196	1430	2.58371853536648	Up	1.53660451310646e-187	2.82067419014535e-187
21402737	1059.00	928	3076	1.44548774065019	Up	2.46689370403766e-187	4.52288538724902e-187
21407494	1056.00	2804	1339	-1.34970144087038	Down	2.56418265532534e-187	4.69936329843293e-187
21396921	975.00	2616	1197	-1.41131044073864	Down	4.82876793153904e-187	8.84252794893991e-187
21389610	930.00	3369	1787	-1.19815184626433	Down	6.28817014445851e-187	1.15103762385359e-186
21398442	2001.00	2140	850	-1.61544710244751	Down	8.80002081641898e-187	1.60888403074332e-186
21385923	1845.00	1078.55	190.03	-2.78816501182322	Down	9.1556388009466e-187	1.67322791640424e-186
21399312	1029.00	1556	461	-2.03837445674092	Down	9.53989097239279e-187	1.74275100390033e-186
21397157	744.00	1487	419	-2.11075355053713	Down	1.26227070295458e-186	2.30499497097455e-186
21395734	1815.00	947.17	126.65	-3.18614736191065	Down	1.38201104336108e-186	2.52263613675645e-186
21392591	3519.00	2762	1311	-1.35841668622036	Down	2.38300239449996e-186	4.34280926427001e-186
21394993	1812.00	2923	1436	-1.30876513216707	Down	3.08105016077919e-186	5.610441693888e-186
21405366	786.00	1702	556	-1.89744530114652	Down	7.18136871033598e-186	1.30716863298204e-185
21392495	1161.00	704.16	17.63	-5.60316994925843	Down	1.20659492634559e-185	2.19451378361013e-185
21398969	1200.00	3727	2088	-1.11926415934303	Down	1.7788073372729e-185	3.23264812192404e-185
21394594	1302.00	296	1682	2.22313757244213	Up	4.40871615322052e-185	8.00241804553803e-185
21400484	861.00	351	1817	2.08864443174549	Up	6.69500412184534e-185	1.21426462120285e-184
21398139	3318.00	2575	1176	-1.41405542430564	Down	1.11633790054359e-184	2.02226830391097e-184
21392729	441.00	2311.13	982.29	-1.51774854797922	Down	3.21899533674802e-184	5.82199597724571e-184
21395397	2235.00	1415	382	-2.17252856186756	Down	3.53391687910442e-184	6.38903353587228e-184
21408768	714.00	753	46	-4.31631515079898	Down	4.91764184101586e-184	8.88363091028508e-184
21405149	2235.00	2591	1191	-1.40470665450004	Down	5.57422771893176e-184	1.00617463748081e-183
21398965	543.00	1862	668	-1.76230411726881	Down	7.63241575729312e-184	1.37659440674732e-183
21392222	1134.00	1303	318	-2.31810946546784	Down	1.34684487959462e-183	2.42630311503907e-183
21394185	804.00	726	35	-4.65791377323485	Down	1.44361422180281e-183	2.59960040678142e-183
21398985	3024.00	768	54	-4.11344605074175	Down	6.68543931589125e-183	1.20150686540579e-182
21398911	1281.00	1679	550	-1.89346975870907	Down	7.08072745919568e-183	1.27204524878228e-182
21394941	1806.00	1809	636	-1.79146478952095	Down	9.98029821403327e-183	1.7915344153127e-182
21396781	1533.00	1275.04	304.31	-2.35029991110572	Down	1.21011897129538e-182	2.17053569686212e-182
21387970	3327.00	1262.53	297.86	-2.36698242115624	Down	2.25290874640517e-182	4.0345743861129e-182
21394632	2691.00	692	18	-5.54807427837848	Down	2.35639264916079e-182	4.21823498683533e-182
21390505	705.00	1812	641	-1.78255774561156	Down	8.72092607241478e-182	1.55808678875819e-181
21385457	579.00	2413	1067	-1.46063879157539	Down	1.00109109927322e-181	1.78785390572369e-181
21400139	1908.00	1506	444	-2.04546124050589	Down	1.2896927740608e-181	2.30146126438746e-181
21409110	1089.00	1418	391	-2.14198807211623	Down	2.34039250193656e-181	4.17152707119206e-181
21399929	2421.00	3832	2199	-1.08462100906528	Down	2.73212038383472e-181	4.86783656146461e-181
21386776	1143.00	885	2950	1.45359454198214	Up	3.06770827256254e-181	5.46147552043837e-181
21402892	687.00	1188	259	-2.48088188529828	Down	3.0881099815094e-181	5.49564513258995e-181
21387965	432.00	2756	1329	-1.33560583561218	Down	3.09180837527007e-181	5.50007417664121e-181
21386745	4356.00	704.72	29	-4.88629640526374	Down	3.41679654854859e-181	6.07582446837518e-181
21393699	1254.00	1193	3544	1.28741350867573	Up	6.32683026383735e-181	1.12373276756595e-180
21398223	1452.00	235.94	1505.21	2.39010179585077	Up	9.99174355059877e-181	1.77190357688503e-180
21407144	624.00	311	1697	2.164629027228	Up	1.04077930465116e-180	1.84496488759997e-180
21403423	1236.00	1031	178	-2.81746623858578	Down	1.56895179727152e-180	2.77907686700704e-180
21388489	2538.00	29.2	871.03	4.61531108255519	Up	2.39867241986155e-180	4.24379742657027e-180
21402155	1212.00	713.73	34.71	-4.64532619603347	Down	2.59500985022625e-180	4.58937727557053e-180
21400931	1425.00	385	1872	1.99827903181708	Up	5.65977423504328e-180	1.00017535357997e-179
21393440	933.00	503	2140	1.80560943929892	Up	1.39262457582822e-179	2.45908560996744e-179
21387757	990.00	2238	947	-1.52414475769207	Down	1.49852247956826e-179	2.64505209741933e-179
21398922	402.00	379	1855	2.00777838115301	Up	1.87639773291768e-179	3.31075701433056e-179
21406295	378.00	2906.58	1455.52	-1.2811590063155	Down	3.02359824770957e-179	5.32869920526544e-179
21387509	2280.00	1590	4258	1.13777813209651	Up	7.62383647779267e-179	1.34256141519116e-178
21388187	2775.00	206	1412	2.4936527939039	Up	4.54614322994845e-178	7.99030785777643e-178
21399748	582.00	1405	392	-2.12501562317715	Down	6.10431252065765e-178	1.07248027843263e-177
21389262	1353.00	887	114	-3.24327133232039	Down	1.32002484043877e-177	2.31649580334869e-177
21390431	1143.00	2935	1487	-1.26432690812906	Down	2.50546580200377e-177	4.39003460796483e-177
21403012	1857.00	1921	730	-1.67926020208221	Down	2.56210385254545e-177	4.48754553315121e-177
21400826	2121.00	1892.79	711	-1.69596394398172	Down	3.5202211703979e-177	6.16094923811384e-177
21402281	993.00	719	2587	1.56384532606138	Up	4.11222324173635e-177	7.19151121715553e-177
21405434	1485.00	1626	533	-1.89249087149991	Down	4.77959660411207e-177	8.35540909476096e-177
21385484	447.00	1	1158	9.89404848580517	Up	6.89985972383966e-177	1.20480318910664e-176
21400644	840.00	2252	968	-1.5014989269897	Down	9.27691357386312e-177	1.61800293951388e-176
21388943	1719.00	4039	2401	-1.03373379465673	Down	1.02629609511023e-176	1.78929486783377e-176
21400977	5499.00	804.41	2758.18	1.49434263694246	Up	1.24924510127185e-176	2.17716028181076e-176
21390927	1944.00	1029	185	-2.75901685856172	Down	2.29186390272251e-176	3.9896286934762e-176
21396175	1620.00	2477	1137	-1.40673266653818	Down	2.34860179053407e-176	4.08683218343761e-176
21388963	609.00	2479	1139	-1.40536157656268	Down	3.07037533372343e-176	5.33871333818496e-176
21400381	1188.00	693	32	-4.72008259432128	Down	3.51699597639596e-176	6.11295162000375e-176
21393214	876.00	832	92	-3.46024881426814	Down	6.52267381386917e-176	1.13198636668114e-175
21408281	3762.00	2704	1313	-1.32559928757336	Down	7.82698291670911e-176	1.35782622327117e-175
21385914	1815.00	819	2778	1.47874019015632	Up	3.63936870368649e-175	6.30396183467853e-175
21396725	5535.00	3695.22	2119.01	-1.08564091587321	Down	3.71695845982051e-175	6.43345787397703e-175
21409814	639.00	2516	1172	-1.3855304046411	Down	4.53170739218325e-175	7.83769033933719e-175
21400591	1443.00	1610	4261	1.12076031099218	Up	9.87719865880859e-175	1.70504107195019e-174
21394370	1914.00	1488	452	-2.00235090087691	Down	1.2493844340581e-174	2.15428316631297e-174
21407795	513.00	2878	1455	-1.26741849112872	Down	1.40047665220273e-174	2.41389240666999e-174
21405960	2745.00	2924	1493	-1.25310019800196	Down	2.98037932798157e-174	5.13121211629979e-174
21409299	1977.00	741.1	55.59	-4.02014199006705	Down	3.22072979447514e-174	5.54291609329795e-174
21406986	1314.00	1114	234	-2.53453984994069	Down	3.42828250493084e-174	5.8978845372483e-174
21405016	1365.00	706	5	-7.42496733056788	Down	5.79593875800334e-174	9.9560409320203e-174
21393799	1125.00	826	2	-8.97336902360351	Down	8.04942991572153e-174	1.38217797915711e-173
21393816	2979.00	2576	1224	-1.35690008760603	Down	1.20530471799747e-173	2.06808226092538e-173
21398913	753.00	1198	282	-2.37023189257406	Down	1.95825493560402e-173	3.35620752400527e-173
21384982	702.00	1522	478	-1.95425688770686	Down	5.06903089422702e-173	8.67788107839046e-173
21383803	1059.00	2795	1398	-1.28285497453918	Down	8.54470000248847e-173	1.46225155548723e-172
21388927	2166.00	2271	999	-1.46814217509854	Down	1.88625982822366e-172	3.22552197597026e-172
21403620	1002.00	3748	2180	-1.06516387017896	Down	2.84822507834589e-172	4.86500265637421e-172
21391861	453.00	3686	2132	-1.0732196850556	Down	1.59448691298973e-171	2.71738992352115e-171
21391225	1080.00	3798	2228	-1.05286172499353	Down	2.66004977042921e-171	4.52657932571301e-171
21388893	1068.00	747	3	-8.24337298425215	Down	6.93148091725672e-171	1.17775986248531e-170
21410329	1938.00	2657	1301	-1.31354831795678	Down	2.00920192763364e-170	3.41010459081175e-170
21408702	1080.00	1604	539	-1.85668801588648	Down	2.76822936428225e-170	4.69310341774139e-170
21405244	672.00	2890	1488	-1.24106601846408	Down	1.07680127677006e-169	1.82283089305735e-169
21405014	1749.00	538	2158	1.72064573474733	Up	1.75189492137915e-169	2.96233437560619e-169
21400260	942.00	1230.65	310.26	-2.27124195042304	Down	2.38209643755208e-169	4.02646461159888e-169
21402730	1128.00	666	2427	1.58220897389581	Up	4.24678265326585e-169	7.15971796772569e-169
21409922	1404.00	200	1350	2.4715164499794	Up	1.22362487814283e-168	2.05987345455087e-168
21409789	753.00	3873	2312	-1.02768115571173	Down	6.27978692557004e-168	1.05597843171519e-167
21410351	1272.00	3710	2174	-1.05443829866492	Down	8.74381486515454e-168	1.46923067874502e-167
21401570	750.00	2603	1271	-1.31758233358322	Down	8.75477082012332e-168	1.47052818477369e-167
21387001	1203.00	2183	953	-1.47913506326491	Down	1.11887222638236e-167	1.87727557444856e-167
21390777	807.00	2181	952	-1.47932734351687	Down	1.47412067373122e-167	2.47240917307244e-167
21394315	1689.00	913	2913	1.39044788397206	Up	1.55159354830614e-167	2.60138784535482e-167
21405446	1398.00	22	791	4.88473121365143	Up	2.98267451930585e-167	4.99704025010972e-167
21393490	966.00	910	143	-2.95322245049173	Down	3.54784504176648e-167	5.93952485757505e-167
21401601	1239.00	1083	3233	1.29446921233369	Up	1.28111004646171e-166	2.13686660659724e-166
21408645	882.00	2453	1161	-1.3625503138761	Down	1.71129432347589e-166	2.8533588823278e-166
21391473	1377.00	1213	307	-2.2656400419344	Down	1.86187398134576e-166	3.10329272851221e-166
21408319	771.00	2681	1339	-1.28498631084231	Down	2.96979494679787e-166	4.94630216796599e-166
21388108	1290.00	3757	2225	-1.03914683208471	Down	6.43279488989504e-166	1.07062119281388e-165
21385738	654.00	1174	286	-2.32071640851573	Down	7.62514972764596e-166	1.26813851410286e-165
21384861	969.00	550	2162	1.69149194713856	Up	8.37685392030287e-166	1.39264504482216e-165
21392224	540.00	69	946	3.49380086437716	Up	9.87013138902568e-166	1.6397021395992e-165
21400964	1737.00	2388	1115	-1.3821301786412	Down	1.17759581368935e-165	1.95488425022186e-165
21406248	1419.00	1058	3177	1.3029544104154	Up	2.05271843355093e-165	3.40515725950469e-165
21395738	1101.00	626	12	-5.98842739839553	Down	3.50991699356142e-165	5.81818953895113e-165
21396165	2169.00	853.9	1.32	-9.62075643848378	Down	3.80999443888063e-165	6.31330922563616e-165
21394251	1860.00	53	887	3.7814987875538	Up	8.881618986848e-165	1.47118272430637e-164
21389345	1497.00	3154	1727	-1.15228562944565	Down	1.06851013506802e-164	1.76927336596476e-164
21395460	594.00	623	13	-5.86601968706697	Down	1.39775965576815e-164	2.3136127474339e-164
21392637	1512.00	305.3	1598.45	2.10500307004511	Up	1.63184639364775e-164	2.70009705077482e-164
21403915	1920.00	1537	513	-1.86645748626778	Down	2.08600224935214e-164	3.45030000966825e-164
21403826	693.00	2020.48	847.19	-1.53731165769614	Down	2.45046730809691e-164	4.05166048573925e-164
21384734	1392.00	3689	2177	-1.04425943369068	Down	2.98557323947345e-164	4.93462285450498e-164
21392331	840.00	949	168	-2.78131790642641	Down	3.63777992420304e-164	6.00823674933224e-164
21408494	1605.00	774.87	85.38	-3.4653552741152	Down	3.64421944644253e-164	6.01668690289961e-164
21395149	1569.00	1244	3515	1.21516715164523	Up	4.07227913824605e-164	6.7209824772925e-164
21401592	1722.00	1449	461	-1.93558999131166	Down	9.19878684758964e-163	1.51324533490188e-162
21390407	1287.00	713	61	-3.83039198106507	Down	1.20800103057501e-162	1.98650195128712e-162
21405914	2562.00	1743	658	-1.68878413257451	Down	2.34491685555708e-162	3.85332035039359e-162
21407679	993.00	1541	522	-1.84511620212897	Down	2.61266400908763e-162	4.29174889220169e-162
21390944	1602.00	265.19	1486.77	2.20371215149315	Up	4.26039895017383e-162	6.99338321385e-162
21386025	7998.00	3306	1870	-1.10541950670138	Down	1.61020010886612e-161	2.63645764513637e-161
21406296	249.00	1262	349	-2.13778402095696	Down	3.08656894108114e-161	5.05196772284722e-161
21389807	447.00	79	958	3.31673004537501	Up	6.91330893160635e-161	1.13113448893982e-160
21387013	987.00	920	2879	1.362490970435	Up	1.27167975747426e-160	2.07918721610798e-160
21407698	1485.00	626	27	-4.81850239695321	Down	1.78003266566719e-160	2.90824903521296e-160
21387031	705.00	2858	1509	-1.2047841627532	Down	2.90679171867968e-160	4.74575748701541e-160
21404346	894.00	880	141	-2.92517941330993	Down	3.03485896036777e-160	4.95306728350675e-160
21408879	2268.00	631	30	-4.6779766515581	Down	4.48589810446997e-160	7.31599604335361e-160
21409001	1041.00	3199	1789	-1.12183865724783	Down	4.49047798975506e-160	7.320839482808e-160
21391813	933.00	1970	827	-1.53560744735653	Down	5.02929334208748e-160	8.19633293045076e-160
21395317	693.00	3598	2126	-1.04242464190444	Down	8.54617107498223e-160	1.39128939028818e-159
21398831	1404.00	2628	1329	-1.26699522323022	Down	1.64444050738783e-159	2.67518105869493e-159
21408875	1050.00	2600	1307	-1.27562353430445	Down	1.72286528505154e-159	2.80176031824071e-159
21396849	936.00	656	4	-7.64092305680215	Down	5.13220394558445e-159	8.32822792049698e-159
21407559	1434.00	656	4	-7.64092305680215	Down	5.13220394558445e-159	8.32822792049698e-159
21386267	438.00	4	778	7.32025529280213	Up	6.06795985770048e-159	9.8396922755619e-159
21387810	1599.00	2771	1446	-1.22171021071436	Down	7.27827543119409e-159	1.17981101838457e-158
21406587	684.00	72	926	3.40157232963386	Up	7.40570457321409e-159	1.20003950574858e-158
21402378	2067.00	2156.98	970	-1.43632719934161	Down	1.12807016269422e-158	1.82405371283738e-158
21396946	2790.00	2782	1456	-1.21748311652761	Down	1.25275706200144e-158	2.02422877108865e-158
21406274	2478.00	1902.86	784.1	-1.56243090868721	Down	1.47941865778453e-158	2.38962371256695e-158
21398777	2385.00	3542	2086	-1.04719610641621	Down	1.66436767138137e-158	2.68645302736851e-158
21393334	1662.00	633	34	-4.50196990036207	Down	4.17660522588096e-158	6.72950693414075e-158
21398934	1788.00	1615	587	-1.7434728086553	Down	2.18536671674091e-157	3.51367627465179e-157
21401568	675.00	606	23	-5.0029830796	Down	3.83667950787913e-157	6.15997713743189e-157
21392230	3108.00	2137.47	961.99	-1.43518142148899	Down	4.52024233556585e-157	7.25490902409388e-157
21408104	2526.00	617	29	-4.69451673620591	Down	8.9763118687366e-157	1.43814398374174e-156
21392188	1899.00	113.55	1047.71	2.92246877924063	Up	1.15547245630573e-156	1.85059349695168e-156
21401517	552.00	2304.79	1092.29	-1.36065041956588	Down	3.15427549459543e-156	5.04830069399559e-156
21401557	1713.00	2278	1072	-1.3708338934344	Down	3.51951418997667e-156	5.63086964841749e-156
21398449	1653.00	724	2	-8.78321693926727	Down	4.02414798843504e-156	6.4359685129461e-156
21397388	2463.00	1995	861	-1.49567465589693	Down	6.22613276480532e-156	9.95418280242574e-156
21405740	1617.00	610	28	-4.72868156257671	Down	1.99937676780106e-155	3.19542918561134e-155
21407508	1479.00	1044	237	-2.42253379985569	Down	2.8992446354397e-155	4.63035428733369e-155
21409589	867.00	1290	382	-2.03909757445893	Down	3.04408148005121e-155	4.85825885015502e-155
21387893	690.00	1592	579	-1.74257613473848	Down	4.59145358844007e-155	7.32267582343005e-155
21388297	2058.00	796	110	-3.13863595920305	Down	4.83852795460623e-155	7.71401644165797e-155
21384786	2451.00	2455.53	1214.6	-1.29892422639379	Down	5.54047640200989e-155	8.82693579258965e-155
21391660	1461.00	37	787	4.12739540769447	Up	1.2743038368324e-154	2.02805429245737e-154
21386091	1215.00	13	713	5.49394749611873	Up	1.44509499037459e-154	2.29906366543668e-154
21399458	1887.00	2375	1154	-1.32465534164425	Down	1.60933480828595e-154	2.5594642995577e-154
21405260	2700.00	1717	667	-1.64750242500161	Down	1.6686231870279e-154	2.65282784812355e-154
21393011	1341.00	737	84	-3.41657443850037	Down	1.73921034062652e-154	2.76408298730299e-154
21387417	348.00	722	78	-3.49382386020899	Down	4.35592723785538e-154	6.91551344196914e-154
21384787	1101.00	629.53	4	-7.58150237259561	Down	1.9615695280289e-153	3.1066143263316e-153
21406774	1590.00	846	137	-2.90985282234349	Down	2.41482997246712e-153	3.82179826074189e-153
21408863	366.00	1577	575	-1.73891985114284	Down	3.5313021677035e-153	5.58682340726122e-153
21399328	729.00	3056	1710	-1.12101927044655	Down	7.84944689562975e-153	1.24012394414851e-152
21410366	1014.00	214	1309	2.32941134336003	Up	8.81501771452226e-153	1.39218949163433e-152
21391979	3756.00	0	1165.63	10.9035231463368	Up	1.09711627952241e-152	1.73211609987198e-152
21397776	375.00	2468	1236	-1.28103470342911	Down	1.74643198159855e-152	2.75342497006686e-152
21396847	750.00	2417	1196	-1.29837113575154	Down	1.74968832412981e-152	2.75760274733974e-152
21409697	501.00	1115	284	-2.25645192748705	Down	1.99016437340043e-152	3.13551907817803e-152
21399118	1494.00	1385.12	450.47	-1.9038790868613	Down	2.51112740131136e-152	3.95492989884513e-152
21398958	1926.00	806.63	120	-3.0322437094786	Down	3.46150229153952e-152	5.4498463902122e-152
21396099	1566.00	1740	692	-1.61361441528343	Down	5.24728280300246e-152	8.25283583731252e-152
21409868	1215.00	1937	834	-1.49907571734265	Down	5.82285411820523e-152	9.15491777303775e-152
21401665	1347.00	2969	1643	-1.13701566522065	Down	6.46227053677158e-152	1.01567211358083e-151
21388100	1239.00	1042	3049	1.26560982054718	Up	6.71226850297835e-152	1.05459964497283e-151
21408901	717.00	2864	1557	-1.16263360036928	Down	7.22813841738168e-152	1.13525838791433e-151
21405911	1224.00	955	196	-2.56801813099197	Down	8.49540233107272e-152	1.33383534227158e-151
21402220	3414.00	964	201	-2.5452086972351	Down	1.02987861021679e-151	1.61642057530484e-151
21390245	2031.00	1337	3588	1.14080937264184	Up	1.1618844366341e-151	1.82297780082586e-151
21389336	3099.00	127	1064	2.78322669654496	Up	1.67602427041871e-151	2.62874775510226e-151
21384630	363.00	1472	511	-1.80975352730346	Down	3.88720342337782e-151	6.08845442570441e-151
21393860	1986.00	602	5	-7.1950626340564	Down	4.06627798612878e-151	6.36455077346338e-151
21388833	975.00	37	770	4.09589021776925	Up	1.14232838924788e-150	1.78613135604649e-150
21386318	1725.00	759	2496	1.43407509126272	Up	1.28232837411362e-150	2.00434444886486e-150
21406128	528.00	1707.4	674	-1.62435164004857	Down	1.31462739983376e-150	2.05412334134785e-150
21401792	2712.00	2048	922	-1.43474811175473	Down	1.63077024229102e-150	2.54635079906648e-150
21395745	3207.00	751	2479	1.43950240638839	Up	1.90700692645431e-150	2.97665575844706e-150
21397287	969.00	121	1041	2.82152006384076	Up	2.42665348585064e-150	3.78647457528651e-150
21404034	675.00	1606	605	-1.69183589753942	Down	3.9271510229809e-150	6.12150206856728e-150
21395494	2436.00	922	182	-2.62419935241471	Down	4.17025101148208e-150	6.49820990266059e-150
21403698	1512.00	800	2573	1.40200849977501	Up	4.58524653151187e-150	7.13997459346397e-150
21410088	1263.00	1090.29	275.38	-2.26858728253049	Down	4.67502341770413e-150	7.27727958752961e-150
21396745	1170.00	796.5	119	-3.02608384040143	Down	5.14365819318752e-150	8.00129186535193e-150
21391827	1170.00	796.5	119	-3.02608384040143	Down	5.14365819318752e-150	8.00129186535193e-150
21403997	489.00	1305	406	-1.96786922645613	Down	5.41004593004112e-150	8.41279702275778e-150
21398465	615.00	570	18	-5.26826415979386	Down	1.33901269676629e-149	2.08078496018149e-149
21390737	1017.00	569	9	-6.26573089304833	Down	1.67748717557745e-149	2.60409404141937e-149
21398587	1503.00	2829	1541	-1.15979636706553	Down	1.84867716281241e-149	2.86788732598032e-149
21390320	960.00	44	789	3.8810788191921	Up	2.38489207110471e-149	3.69594455115198e-149
21392962	1065.00	1456	506	-1.80817211768845	Down	2.43988715269563e-149	3.77988390782129e-149
21394947	2229.00	949	198	-2.54427870912557	Down	2.52446945153199e-149	3.90958712023944e-149
21390205	1794.00	1035	246	-2.35627159923151	Down	4.37991835199069e-149	6.77846019480297e-149
21403956	831.00	2887	1591	-1.143008324089	Down	5.19415620438809e-149	8.03585787083946e-149
21408542	621.00	983	218	-2.45623433374772	Down	1.24714742402833e-148	1.9268342559676e-148
21390780	5073.00	766.19	2496.76	1.42091199576675	Up	1.29317122649346e-148	1.99726206823491e-148
21404144	6285.00	283	1460.26	2.08398025417281	Up	1.39887164517625e-148	2.15977940183994e-148
21383825	888.00	681	2	-8.69488204019614	Down	1.74437864838853e-148	2.69139507373201e-148
21406065	711.00	0	1122	10.8484859084247	Up	2.37272154356975e-148	3.65713998643656e-148
21396090	1671.00	959.93	206.85	-2.49771530009593	Down	5.93367710335006e-148	9.13335304095325e-148
21409269	2034.00	632	49	-3.97244195624596	Down	8.49321851176449e-148	1.30642563841729e-147
21410631	1830.00	2624	1383	-1.20733761565165	Down	8.54669242099997e-148	1.31420639792795e-147
21410094	888.00	2292	1121	-1.31519181813554	Down	1.42775335037698e-147	2.19320033593799e-147
21408278	1023.00	880.69	2709.2	1.33778965900909	Up	3.8312811227039e-147	5.87538254811888e-147
21404778	1263.00	1408	482	-1.8299133345914	Down	7.81413199830027e-147	1.19630280402146e-146
21404903	1353.00	587	2123	1.57130091061126	Up	1.0387300816568e-146	1.58917136410168e-146
21397627	765.00	1	912	9.54951896198068	Up	1.36958749090517e-146	2.09183667476754e-146
21408927	2514.00	2204	1058	-1.3421556486412	Down	2.00060923956892e-146	3.05255032795965e-146
21407980	1152.00	2887	1605	-1.13036886241038	Down	2.07608428758074e-146	3.16664830538023e-146
21398693	1161.00	1135	311	-2.15107686423174	Down	2.46266184859222e-146	3.75377602204572e-146
21404616	822.00	961	0	-11.1917636729578	Down	3.75181004346606e-146	5.71496181581162e-146
21392218	1050.00	552	11	-5.93246389032494	Down	5.52695912939314e-146	8.41051300658253e-146
21385698	3348.00	3059	1751	-1.08825207530871	Down	6.57382605709444e-146	9.99686545296522e-146
21395299	5427.00	235.11	1326.14	2.2124542280053	Up	1.67318417514627e-145	2.54187306064346e-145
21395739	1380.00	693	79	-3.41630184614418	Down	2.24849333868427e-145	3.41473209189971e-145
21409641	627.00	980	2884	1.27384645805419	Up	3.1333704292805e-145	4.75539676852454e-145
21386333	1731.00	1932	858	-1.45441659352029	Down	5.42275736180269e-145	8.22167932415065e-145
21408649	1644.00	2938.41	1656.5	-1.11026855973698	Down	8.60713893480369e-145	1.3040962459682e-144
21399860	1764.00	765.66	113.84	-3.03306737447548	Down	1.347904173544e-144	2.04089429963685e-144
21385816	1749.00	554	20	-5.07518512334589	Down	2.38821284740133e-144	3.6136441265659e-144
21392338	1767.00	619	49	-3.94245680728312	Down	4.0360145578715e-144	6.10289815889198e-144
21400935	2292.00	546.42	15.73	-5.40179076626493	Down	4.96372583564681e-144	7.5032044559224e-144
21408119	1185.00	1536	3877	1.05239146684596	Up	6.64315834547886e-144	1.00351746578259e-143
21398782	855.00	385	1672	1.83527344431456	Up	6.95248025106886e-144	1.04954635139722e-143
21404248	879.00	625	2183	1.52101298325728	Up	7.02909325204965e-144	1.06075967143786e-143
21407294	1389.00	2430	1247	-1.24586590084754	Down	7.29524141513297e-144	1.10055879067667e-143
21409365	1092.00	545	15	-5.46659287623983	Down	7.37319415524611e-144	1.11194979857936e-143
21386769	1701.00	859	162	-2.6900353704379	Down	9.99796564976158e-144	1.50629221559898e-143
21407767	1128.00	522	1968	1.63123745658529	Up	1.33304420418003e-143	2.00703263760588e-143
21386043	903.00	643	60	-3.70515538390349	Down	1.4309268278553e-143	2.1536916671414e-143
21391124	582.00	1218	370	-2.00228800957408	Down	2.63199302612098e-143	3.95748952689429e-143
21386331	954.00	2931	1659	-1.10445013391774	Down	3.15647901114496e-143	4.74297471047306e-143
21394093	999.00	112	981	2.84738335197757	Up	4.26479515967623e-143	6.39566645543916e-143
21384265	1191.00	1078.2	286.13	-2.19725319326988	Down	8.6222509611933e-143	1.2917509535286e-142
21385452	1014.00	579	4	-7.4607905901733	Down	1.21198568208144e-142	1.81455244209691e-142
21398679	1464.00	2327	1172	-1.27286969316717	Down	1.75516142103496e-142	2.62605121157894e-142
21410636	921.00	1303	427	-1.89290016113171	Down	2.53741593651652e-142	3.7952020890167e-142
21402630	1386.00	1700	701	-1.56141944919851	Down	9.77158149451959e-142	1.45817359948399e-141
21384205	732.00	1528	580	-1.68089079020488	Down	1.19266228278212e-141	1.77859426510098e-141
21385024	1731.00	736.18	105.02	-3.09276550757556	Down	1.22641644524196e-141	1.82833154714845e-141
21386836	2592.00	3125.88	1832.01	-1.05420606930493	Down	1.23084457938973e-141	1.83433155292552e-141
21391981	2766.00	0	1054	10.7582880994532	Up	1.68868570192493e-141	2.51500497665216e-141
21399016	363.00	2013	934	-1.39122376939574	Down	2.42951159635712e-141	3.61715209484503e-141
21392598	3936.00	510.61	1929.38	1.63447256693616	Up	3.22442857622412e-141	4.79751386268672e-141
21394321	948.00	161	1109	2.50075571986303	Up	9.67906770719451e-141	1.43828630841171e-140
21385272	2148.00	538.94	18.91	-5.11627445097171	Down	9.67943362122138e-141	1.43828630841171e-140
21385842	1074.00	148	1073	2.57460994294351	Up	1.0950524050711e-140	1.62662858742879e-140
21400019	1428.00	270	1387	2.07756542308871	Up	1.11328077687196e-140	1.65316556551831e-140
21403405	1278.00	3322	2006	-1.01110151953426	Down	1.45023237619919e-140	2.15211593081404e-140
21394640	1728.00	3090	1808	-1.05658321256061	Down	1.52741370009784e-140	2.26517290420764e-140
21384840	636.00	269	1383	2.07875202640981	Up	2.21536877562319e-140	3.28434734709175e-140
21408855	450.00	2618	1420	-1.16594521973726	Down	1.27983779269417e-139	1.89245968779224e-139
21399943	1260.00	1005	252	-2.27907091475044	Down	3.06159923806849e-139	4.52415704230827e-139
21406437	3564.00	837.12	159.73	-2.67317019736518	Down	3.43875340267753e-139	5.07983077096044e-139
21394527	1392.00	1939	888	-1.41005227394075	Down	5.58511108471874e-139	8.23711477661121e-139
21403098	708.00	534	20	-5.02213888898426	Down	7.53153138353474e-139	1.1104160937429e-138
21386284	1911.00	2238.52	1119.44	-1.28313905583983	Down	7.66102245377046e-139	1.12914156268374e-138
21391469	996.00	1952	899	-1.4019310842325	Down	1.06725816015866e-138	1.5714805827587e-138
21392585	1251.00	938.3	215.95	-2.40272300093263	Down	1.9392534157955e-138	2.85267559608087e-138
21384694	2949.00	2102	1015	-1.3336539940737	Down	2.10211104015578e-138	3.09124192355746e-138
21390010	1344.00	526.53	17	-5.23628013446315	Down	3.39728416793048e-138	4.99100550284463e-138
21410239	972.00	2631	1439	-1.15391570860966	Down	4.97548600433908e-138	7.3048471068024e-138
21391214	1683.00	3052	1792	-1.05155537696099	Down	8.92144352091665e-138	1.30812784746493e-137
21409287	789.00	621	2	-8.56182051040455	Down	1.23321777972767e-137	1.80765193680626e-137
21398455	1488.00	520	13	-5.60529914707143	Down	1.25264900303469e-137	1.83554251592541e-137
21385853	495.00	2731	1525	-1.12399112361174	Down	2.281369107296e-137	3.33865182026849e-137
21385474	1440.00	1969	918	-1.38426810467181	Down	2.91614516330899e-137	4.26349322127591e-137
21394550	903.00	3022	1770	-1.05512535237853	Down	3.45200289290287e-137	5.04369004423228e-137
21385652	1872.00	2024.75	961.18	-1.35823630404237	Down	4.01314882735572e-137	5.85792816462731e-137
21400371	1875.00	1086	306	-2.11079159729577	Down	7.52592955179328e-137	1.09713886754638e-136
21403360	477.00	557	34	-4.31744172827376	Down	1.11458078686615e-136	1.62380775278461e-136
21402350	1149.00	2133	1047	-1.30999357559383	Down	1.19932172358863e-136	1.74670526104348e-136
21402210	363.00	101	918	2.90076780847795	Up	1.60478585053263e-136	2.33423695093062e-136
21391223	1743.00	518	16	-5.30017933987062	Down	2.8450161593468e-136	4.13556470256754e-136
21408819	333.00	63	797	3.37778493830649	Up	3.14662596476781e-136	4.57252812733329e-136
21390334	585.00	514	10	-5.96706750649058	Down	5.03521164904478e-136	7.30992302493435e-136
21390655	1362.00	661	80	-3.32994941880439	Down	7.08681787104578e-136	1.02752416553313e-135
21409230	1131.00	807	2488	1.34097485466876	Up	8.82261947560864e-136	1.27838432201932e-135
21390332	708.00	2049	986	-1.3386314848174	Down	9.9648631321066e-136	1.44343372844044e-135
21385090	1614.00	584	2047	1.52609977595933	Up	1.07181238504628e-135	1.5520508638843e-135
21410314	1566.00	1009	263	-2.22316252199812	Down	1.12609426114819e-135	1.62909792691743e-135
21388417	1095.00	1169	361	-1.97857523982855	Down	1.60336772594723e-135	2.31661157190651e-135
21405134	1311.00	584.84	47.76	-3.89753829793576	Down	2.70261944460764e-135	3.89989864946801e-135
21402002	777.00	567	3	-7.84561347640514	Down	2.75362485560462e-135	3.97223918405646e-135
21407113	2310.00	1217.28	392.48	-1.91634106448703	Down	2.85552452761161e-135	4.1179280196504e-135
21407803	4458.00	1431	537	-1.69740073092532	Down	1.32031215488132e-134	1.89979336101224e-134
21401227	2310.00	1278.26	434.21	-1.84108750745797	Down	1.38530693677153e-134	1.99142357367841e-134
21403099	1023.00	1914	888	-1.39133030031998	Down	1.67027513106293e-134	2.39955731266795e-134
21400697	1029.00	615	62	-3.59361734202379	Down	2.13456377977634e-134	3.06559692774464e-134
21408351	1206.00	127	984	2.67045876638301	Up	2.32980271870317e-134	3.34282572273592e-134
21393642	2106.00	1301	3384	1.09573755421809	Up	2.85746565810125e-134	4.09733623497958e-134
21397648	2865.00	1665	704	-1.52524589550539	Down	3.06812023295536e-134	4.39800807946133e-134
21401178	2277.00	1855	845	-1.41776699252268	Down	3.95375685311893e-134	5.66395588522882e-134
21396207	1209.00	528	1921	1.57987663212301	Up	5.55202617165623e-134	7.94854866871683e-134
21393617	630.00	590	52	-3.78750247829218	Down	6.38482030589625e-134	9.13506439158771e-134
21398388	1986.00	2399	1272.44	-1.19820658003174	Down	1.0592967095354e-133	1.51415655486554e-133
21389081	1971.00	505.25	14	-5.4568697365062	Down	1.73289167286972e-133	2.47543543262617e-133
21397124	1128.00	586	51	-3.80570256463482	Down	1.85811954522768e-133	2.65182406209143e-133
21386277	1644.00	325	1477	1.90078715066491	Up	1.99325236874227e-133	2.84200342166157e-133
21387236	1437.00	508	17	-5.18459289770589	Down	3.775904705749e-133	5.3719391111844e-133
21392982	1839.00	1511	598	-1.62065732315079	Down	4.38132536960042e-133	6.22936636700351e-133
21400465	1797.00	1833.56	834.12	-1.419691672773	Down	7.18923840791567e-133	1.02152672803566e-132
21392609	711.00	512	20	-4.9614429572967	Down	8.80651104976316e-133	1.25054517124729e-132
21400662	2436.00	3150	1907	-1.00741803714595	Down	1.33288092699287e-132	1.89213117642624e-132
21401430	1650.00	0	967.41	10.6346125884154	Up	1.36543567867407e-132	1.93774027585906e-132
21388126	2613.00	1179	378	-1.92447663094275	Down	8.22166636818775e-132	1.16277503519666e-131
21409371	1515.00	38	692	3.90332966200908	Up	1.02226354025199e-131	1.44531882198586e-131
21405841	993.00	2095	1041	-1.29235122747136	Down	1.68455040269426e-131	2.37799048121587e-131
21408646	1689.00	834.05	0	-10.9873611155446	Down	1.96144454186663e-131	2.76800789244365e-131
21391227	630.00	1760	785	-1.44818192192973	Down	1.9908436002194e-131	2.8068826189678e-131
21404303	1863.00	1372.84	507.87	-1.71800338484069	Down	2.14061741001206e-131	3.0171125898352e-131
21396387	1866.00	1734.57	767.02	-1.46061301361194	Down	3.37065338709942e-131	4.74785444142518e-131
21392251	993.00	2902.77	1704.53	-1.05142732585884	Down	4.12328181310537e-131	5.80439985994675e-131
21403282	6570.00	353.04	1526.49	1.82894352879121	Up	6.2967821179698e-131	8.85858059630961e-131
21394974	522.00	497	8	-6.24047309374635	Down	6.32439748518504e-131	8.89467900159762e-131
21406787	1614.00	497	1836	1.60187724966746	Up	1.07625222451604e-130	1.51224576170357e-130
21404776	402.00	1680	729	-1.48784156552325	Down	1.26776216231354e-130	1.77913786301076e-130
21391895	447.00	2157	1094	-1.26278449055196	Down	1.29954673059647e-130	1.82318062435614e-130
21403270	1338.00	1	788	9.33868076727231	Up	1.56161613182218e-130	2.19017139759786e-130
21401836	567.00	1958.06	939.03	-1.34355287094498	Down	1.62883635940449e-130	2.28374354793515e-130
21406789	684.00	36.46	680.74	3.93934636571045	Up	2.32735064067818e-130	3.25909002932604e-130
21383843	438.00	2556	1419	-1.13238429907051	Down	3.21447402223351e-130	4.49998148227341e-130
21386159	2730.00	1952	936	-1.34374367016355	Down	3.81704026577824e-130	5.34023301246415e-130
21392595	3999.00	1228.07	3219.73	1.10717586307954	Up	5.55031319992396e-130	7.7627812473508e-130
21405179	1281.00	1056	306	-2.07037732884987	Down	6.24405254799296e-130	8.7303738067129e-130
21395814	801.00	594	60	-3.59079957737631	Down	8.43361356318463e-130	1.17845492447147e-129
21398778	1491.00	2945.67	1749.18	-1.03528811020179	Down	9.68123290080507e-130	1.35195768453814e-129
21386541	549.00	537	36	-4.18222432872716	Down	1.10468241656646e-129	1.54218512402703e-129
21398479	822.00	948	242	-2.25325106380773	Down	1.1193187745372e-129	1.5621384969976e-129
21400361	1959.00	1319.54	477.68	-1.74928975784396	Down	1.4925804491911e-129	2.0811518848341e-129
21406513	507.00	556	1950	1.5269462837294	Up	1.82723129137511e-129	2.54698503981789e-129
21409035	933.00	1977	962	-1.32257512414323	Down	1.17947548979862e-128	1.6395520295573e-128
21389966	936.00	2.58	646.26	7.6852287712982	Up	1.27384249816351e-128	1.76964663790996e-128
21385370	225.00	2288.26	1209.48	-1.20323512454073	Down	1.85696681313948e-128	2.57894626973306e-128
21408789	723.00	4	611	6.97165751763467	Up	3.73285139871697e-128	5.17152884696667e-128
21396957	516.00	2193	1135	-1.23358456667938	Down	4.73606426836482e-128	6.55739379691405e-128
21397901	438.00	2567	1440	-1.11738553642981	Down	4.90425071025894e-128	6.78819198450785e-128
21400164	1380.00	883.13	208.95	-2.36283911707199	Down	6.44833761731738e-128	8.92271529114707e-128
21388765	1344.00	542.97	41.23	-4.00247717476482	Down	7.62756602198868e-128	1.05480211862354e-127
21405990	909.00	1282	458	-1.76834781070586	Down	8.34926923401919e-128	1.15425408192699e-127
21401196	621.00	2225	1162	-1.22056631952066	Down	9.01434466292405e-128	1.24544084282863e-127
21399647	651.00	879	207	-2.36960344982814	Down	9.43776140988288e-128	1.30314904514766e-127
21390396	780.00	1431	561	-1.63432204830194	Down	1.19242801219973e-127	1.64548367401797e-127
21408418	1572.00	1138	3040	1.1341997138403	Up	1.2595692445781e-127	1.73760745641994e-127
21385343	645.00	618	75	-3.32601538959256	Down	4.84152732578946e-127	6.66686989896277e-127
21398917	639.00	822	177	-2.49876008578275	Down	4.84299172511311e-127	6.66686989896277e-127
21399534	1263.00	750	139	-2.7151767648438	Down	5.67002126245131e-127	7.80299764204032e-127
21388142	978.00	518.36	32.29	-4.28816610098534	Down	6.65927203458717e-127	9.15884552126203e-127
21385251	660.00	4	604	6.95503368714101	Up	7.84050006586792e-127	1.07769306647421e-126
21400001	948.00	1445	574	-1.61531790289642	Down	9.15678552662527e-127	1.25823888256941e-126
21402885	1335.00	1145	371	-1.90922755854757	Down	9.8008360682761e-127	1.34633134845408e-126
21409897	1686.00	1037	303	-2.05839724752434	Down	1.0728109020241e-126	1.47326483972499e-126
21406208	1578.00	2817	1658	-1.04808660906324	Down	1.20590356749686e-126	1.65553771412107e-126
21409683	825.00	1252	442	-1.78548733972525	Down	1.63834210982344e-126	2.24718014004504e-126
21395590	1020.00	1233	431	-1.7997840774978	Down	5.60127247827248e-126	7.6643121689987e-126
21410086	429.00	1903	917	-1.33665297486303	Down	6.45180393552699e-126	8.82279804530943e-126
21385600	1317.00	516	33	-4.25020418824887	Down	9.25229629768774e-126	1.26486482180037e-125
21391043	546.00	173	1067	2.34134518100364	Up	1.17397338444392e-125	1.60347163827484e-125
21403949	1197.00	304.37	1385.38	1.90301262667465	Up	1.81592824953393e-125	2.47954091003838e-125
21406861	2352.00	477	7	-6.37386158613197	Down	2.98485979412509e-125	4.07075689785614e-125
21390323	963.00	1779	826	-1.39022387603178	Down	5.22386635389608e-125	7.10939114161222e-125
21404350	2694.00	2615	1497	-1.08810777725995	Down	5.40089310616579e-125	7.34591725492398e-125
21385375	1059.00	265.65	1290.8	1.99729581282981	Up	1.20479224234831e-124	1.63329988320899e-124
21409625	10305.00	0	889.9	10.5141283639958	Up	1.98866755697582e-124	2.69196253727466e-124
21390755	777.00	631	2067	1.42845542625883	Up	2.37776817966543e-124	3.21579702108526e-124
21389187	1299.00	1788	837	-1.37841826081704	Down	4.87852780874336e-124	6.59597110458498e-124
21392650	1527.00	1281	3264	1.06599952944578	Up	5.33632929093954e-124	7.21279286837517e-124
21384639	1548.00	2510	1415	-1.11025636330295	Down	5.70492236883603e-124	7.7087062615876e-124
21406191	1551.00	557	53	-3.6769841149609	Down	5.80004940608662e-124	7.83491714620049e-124
21404139	1173.00	2802	1662	-1.03690762584454	Down	8.03493989617323e-124	1.08474429935193e-123
21393835	1095.00	466	11	-5.68812557820105	Down	1.27706461145675e-123	1.72254646124264e-123
21399537	747.00	612	78	-3.25535667601447	Down	1.45881026218973e-123	1.96652420092124e-123
21393688	2361.00	1357.06	524.51	-1.65481337679756	Down	2.67385530731733e-123	3.60124187197882e-123
21408909	600.00	2901	1750	-1.01256642566237	Down	2.71516197665375e-123	3.65471002676835e-123
21399916	1824.00	1754	815	-1.38914783551036	Down	3.88507562716085e-123	5.22481759523184e-123
21407459	2658.00	1300	486	-1.7028544564941	Down	5.18213522321636e-123	6.96298105907021e-123
21396166	1059.00	945	257	-2.16191702209862	Down	6.22827554736164e-123	8.36368545187526e-123
21400605	1242.00	250	1243	2.03045524420633	Up	1.1575668064697e-122	1.55307104450569e-122
21397487	933.00	557	55	-3.62354485599944	Down	1.17178829965798e-122	1.57168781393145e-122
21398452	1431.00	1235	443	-1.76250349010109	Down	1.23066755023365e-122	1.65017417619191e-122
21405367	1173.00	489	27	-4.46217420497283	Down	4.06200540526891e-122	5.43703059620311e-122
21386067	2109.00	1414.91	3478.82	1.01451669261929	Up	6.82144264985133e-122	9.12518955032204e-122
21386368	381.00	461	8	-6.1319939926134	Down	6.89226209041174e-122	9.21721448577492e-122
21407148	1452.00	1988	1002	-1.27180630055114	Down	7.36639970793926e-122	9.84839537001282e-122
21400451	1041.00	229.69	1189.66	2.0894183112026	Up	8.14166832775297e-122	1.08784816629078e-121
21394450	2889.00	51.06	693.27	3.47978083682831	Up	1.30269726106482e-121	1.74008625073272e-121
21398178	939.00	1520	647	-1.5156047585225	Down	1.3390927412609e-121	1.78817643142346e-121
21409320	543.00	569	1924	1.4742371892794	Up	2.15661846546103e-121	2.87733587217716e-121
21393118	1626.00	147	977	2.44917135494796	Up	2.37768232246972e-121	3.17041618754414e-121
21391750	465.00	1113	2945	1.1204429891918	Up	2.47545819322019e-121	3.2988563200248e-121
21385782	1071.00	701	125	-2.7708574015326	Down	2.53710665296137e-121	3.38001994274918e-121
21402052	1728.00	16	570.92	4.87377374011541	Up	3.40565061828845e-121	4.53048670835791e-121
21387308	1068.00	2248	1214	-1.17224466614931	Down	3.45446929190972e-121	4.59408538287955e-121
21408153	909.00	1011	302	-2.026533594762	Down	3.83579655758641e-121	5.09673891097538e-121
21399740	549.00	501	34	-4.16457500412893	Down	7.63146160618952e-121	1.01342308849947e-120
21398821	915.00	969	277.03	-2.08982550145007	Down	8.39545435300666e-121	1.11455230834015e-120
21404529	1332.00	877.57	222.81	-2.26107127565096	Down	1.08629128108743e-120	1.44128217708307e-120
21406235	777.00	644	98	-2.99957808618347	Down	1.12941793890475e-120	1.49762824853998e-120
21399256	516.00	1	713.95	9.19630817924295	Up	1.21576857942422e-120	1.61166072273272e-120
21384118	1032.00	761	158	-2.55134294751051	Down	1.66485815409268e-120	2.2057017369608e-120
21409999	2328.00	703	128	-2.7407519312566	Down	2.64420661090134e-120	3.50217956890515e-120
21404076	672.00	1259	467	-1.71415488019342	Down	2.72357118866783e-120	3.60624532379101e-120
21404193	654.00	1020	310	-2.00160008376868	Down	2.78825701905962e-120	3.69082020625047e-120
21391512	483.00	687	120	-2.80064674539365	Down	3.0670895937545e-120	4.05754885053936e-120
21403538	1803.00	1999	1019	-1.25549547276288	Down	4.0745495429032e-120	5.38721432443285e-120
21398104	2019.00	988	291	-2.04686294086046	Down	6.036766169325e-120	7.97230964099695e-120
21388141	654.00	468.67	21.48	-4.73087760327718	Down	6.720836294254e-120	8.87313320075414e-120
21407188	2781.00	1126.5	379.95	-1.8513368828732	Down	9.96367083536408e-120	1.31468263098989e-119
21395511	1314.00	612	1996	1.42213711046054	Up	2.32210513978707e-119	3.05509678212319e-119
21389519	636.00	786	2331	1.2849767346862	Up	2.41660272990386e-119	3.17850361016187e-119
21392393	1083.00	899	2541	1.21563230235484	Up	2.88554896811486e-119	3.79420058475966e-119
21387029	1023.00	589	75	-3.25667618551864	Down	4.92053414677274e-119	6.46252168381087e-119
21392892	1545.00	998	300	-2.01744836702544	Down	6.32251649660526e-119	8.29906019548185e-119
21391069	924.00	1955	990	-1.26503922941181	Down	6.83363138500439e-119	8.96478373431242e-119
21387718	999.00	2044	1061	-1.22934159220692	Down	7.52294722469488e-119	9.86622465855954e-119
21394430	1401.00	821	2393	1.25999521757663	Up	7.82293059368839e-119	1.02566896608941e-118
21406782	1161.00	743	152	-2.57266193927907	Down	8.89401101266704e-119	1.16576279242295e-118
21406860	312.00	828	199	-2.34023338913974	Down	1.01985380285304e-118	1.33636555060572e-118
21395372	258.00	2697	1603	-1.03395214826512	Down	1.04493095193629e-118	1.36843667155218e-118
21404183	969.00	2100	1107	-1.207105157956	Down	1.21120175213869e-118	1.58481476371352e-118
21400946	1710.00	1796	867	-1.33405450370338	Down	1.34207702471598e-118	1.75555524508912e-118
21399813	1539.00	2083	1096	-1.20978609326418	Down	4.17882792149327e-118	5.45528997300078e-118
21386015	1473.00	592	78	-3.20742219895076	Down	4.60146005798681e-118	6.00529487318077e-118
21400573	2271.00	2795	1691	-1.00834267550463	Down	4.67728580674346e-118	6.10250231438322e-118
21403319	1215.00	831	203	-2.31673980176923	Down	9.71534254597679e-118	1.2650296638807e-117
21404881	1143.00	892	239	-2.18340414412362	Down	1.45010790972449e-117	1.88655715981254e-117
21398981	2163.00	688.11	125.78	-2.73510772142369	Down	1.51117142197902e-117	1.96543703311654e-117
21409674	798.00	678	121	-2.76964927804581	Down	2.35781447420473e-117	3.06395592570768e-117
21392875	1470.00	1019	318	-1.96342643306552	Down	3.25022203368697e-117	4.22121765799719e-117
21401135	1545.00	608	87	-3.08835506977892	Down	3.59848440586289e-117	4.67085423715008e-117
21393997	1575.00	2607	1536	-1.04658341899846	Down	4.4249094800787e-117	5.74191977265443e-117
21391832	603.00	489	1734	1.54282647608554	Up	4.44893333683631e-117	5.77144688040801e-117
21406224	705.00	723	145	-2.60131379912025	Down	4.96246095861155e-117	6.43395714718154e-117
21406494	987.00	759	2263	1.29269374166736	Up	5.52715448207418e-117	7.16405390983079e-117
21402474	921.00	176.95	1032.37	2.26117540431529	Up	9.85662991969563e-117	1.2764812739575e-116
21393070	429.00	1759	847	-1.33769266032383	Down	1.12553794378914e-116	1.45721106395439e-116
21401689	813.00	726	2197	1.31412236424346	Up	1.6526178040292e-116	2.13839286598223e-116
21398978	345.00	42	640	3.64623961992454	Up	1.93312211617196e-116	2.49921574348015e-116
21390418	1275.00	16	550	4.81991675622796	Up	2.03565660411892e-116	2.62953334139005e-116
21404393	498.00	678	123	-2.74599800998117	Down	2.51877810096418e-116	3.25175175987427e-116
21396685	1329.00	46	653	3.54400617330535	Up	2.74898000475735e-116	3.54793589741162e-116
21404851	2760.00	1218.2	452.47	-1.71222801587062	Down	2.82111987220516e-116	3.64000908211437e-116
21394877	822.00	499	40	-3.92433896263396	Down	3.12466258747788e-116	4.02937461792031e-116
21410167	960.00	1560	698	-1.44361813972402	Down	3.55229353297599e-116	4.57822461002674e-116
21406747	1221.00	6	535	6.19506152838329	Up	3.68012544690562e-116	4.74163141382627e-116
21400683	891.00	2216	1215	-1.15037261974011	Down	5.23239237102888e-116	6.73400590957742e-116
21393738	1431.00	464	26	-4.44091232917055	Down	9.99421978703642e-116	1.28442246884418e-115
21392619	1203.00	582.07	77.54	-3.19155107470378	Down	1.2992198900708e-115	1.66924054463955e-115
21401277	1797.00	621	96	-2.97685800968339	Down	1.34397048918897e-115	1.7257609301809e-115
21407770	1353.00	711	142	-2.6073296822988	Down	2.08086510802217e-115	2.66972815521391e-115
21395154	582.00	1386	574	-1.55517566764559	Down	2.93121170137931e-115	3.7596530845524e-115
21388170	2316.00	2082	1110	-1.19078144424601	Down	3.56441165807042e-115	4.57052354986697e-115
21388232	282.00	1676	790	-1.36846864281895	Down	3.89668388622951e-115	4.99517622094699e-115
21386275	4134.00	888.21	243.57	-2.14993541580522	Down	7.11622189724943e-115	9.11204039319403e-115
21400686	822.00	2502	1460	-1.06048447258251	Down	7.46921498918263e-115	9.56134149451366e-115
21384593	1146.00	2347	1330	-1.10276264831868	Down	8.33530691294642e-115	1.06670225918201e-114
21403756	801.00	443.22	18.27	-4.88384549659106	Down	1.09506616224175e-114	1.40061115578168e-114
21395232	651.00	708	142	-2.60122948276238	Down	1.2215403390374e-114	1.56149563643694e-114
21392072	585.00	2342	1327	-1.10294375731509	Down	1.35332334843624e-114	1.72946770908328e-114
21388111	1770.00	1249	480	-1.6630382181835	Down	1.97896120759773e-114	2.52615615328804e-114
21393722	1641.00	1986	1037	-1.22082078089921	Down	2.69536163223052e-114	3.43968004186742e-114
21390088	675.00	1727.86	833.66	-1.33482636012933	Down	2.83750560294696e-114	3.61904530961187e-114
21389865	1521.00	1140	406	-1.77285324405099	Down	2.90803098114689e-114	3.70795553065776e-114
21398768	1611.00	432	7	-6.23090363228993	Down	4.33942307943122e-114	5.52998528413955e-114
21407000	2997.00	240	1173	2.00572565023593	Up	4.58244214145432e-114	5.83640742015493e-114
21389636	375.00	1212	456	-1.69365502149227	Down	5.85468293496861e-114	7.45261621530907e-114
21409936	1305.00	2377.62	1361.11	-1.08810554388544	Down	7.95106647102288e-114	1.01070233924899e-113
21396856	1197.00	326	1368	1.78575330847076	Up	8.30619566090727e-114	1.05554960544542e-113
21400594	1368.00	548	65	-3.35903532211614	Down	8.41680366407989e-114	1.06930679132309e-113
21387978	1455.00	5	527	6.43636000456579	Up	1.20541653825165e-113	1.53098503593103e-113
21388391	1443.00	851	2409.28	1.21799998022452	Up	1.58025830633047e-113	2.00594641323545e-113
21386640	2052.00	686.11	0	-10.705667135751	Down	1.89183471400351e-113	2.40011480618584e-113
21399583	2592.00	2600	1552	-1.02775411791275	Down	2.10824355315554e-113	2.67392023498588e-113
21401607	2898.00	481	1693.68	1.53268146964547	Up	2.55790097627428e-113	3.24241931510592e-113
21402212	882.00	1363	568	-1.54619377948459	Down	1.93648055105746e-112	2.44923846661184e-112
21397929	948.00	486	2	-8.20818355578984	Down	2.79856957118742e-112	3.53664750013454e-112
21407041	2955.00	499	46	-3.72270510146431	Down	3.10899266437976e-112	3.92784803996621e-112
21384214	1812.00	30	580	3.98964744222235	Up	3.11434629629669e-112	3.9335187790599e-112
21384606	1857.00	1377	579	-1.53326435832979	Down	3.29712700486859e-112	4.16322019810966e-112
21396522	1002.00	1742	855	-1.31011935100967	Down	5.60590172798897e-112	7.07061252208972e-112
21402160	6252.00	2446.53	1430.14	-1.0579516428116	Down	6.40210273705235e-112	8.07260576271302e-112
21398413	1638.00	422	12	-5.41950774017009	Down	9.87092536290654e-112	1.24327583635751e-111
21407221	1707.00	997	2660	1.13238978380629	Up	1.22732571618713e-111	1.54500154939622e-111
21396478	1227.00	1824	921	-1.26920372025747	Down	1.28419367830803e-111	1.61614153921897e-111
21391344	669.00	1006	326	-1.90905748775851	Down	1.41312357351903e-111	1.7779060995778e-111
21384245	1509.00	1456.89	640.15	-1.46978110320786	Down	1.57189071726432e-111	1.97711018996873e-111
21406001	585.00	1158.98	428	-1.72054402106051	Down	1.83887390601325e-111	2.31227963992178e-111
21387262	2016.00	2034.35	1090.84	-1.18249945287768	Down	2.30619562566629e-111	2.89910845232962e-111
21393691	1098.00	789	194	-2.30733970001039	Down	2.36189617809308e-111	2.96748851735642e-111
21392054	1308.00	1199	456	-1.67809698143355	Down	2.55227569602069e-111	3.2057956940983e-111
21397577	1566.00	1614	760	-1.3699403071309	Down	3.96743341878206e-111	4.98193376416071e-111
21391152	2058.00	1374	581	-1.52514298759764	Down	4.10980140995564e-111	5.15785738381866e-111
21406810	939.00	951	2573	1.15256315868917	Up	4.24971901372154e-111	5.33198419980371e-111
21404053	2247.00	1390	593	-1.51235192524893	Down	5.06710206474753e-111	6.35402148943435e-111
21390825	1221.00	2374	1375	-1.07125936852659	Down	7.38827689520618e-111	9.25961035345972e-111
21406311	1098.00	180	1010	2.20491542912542	Up	7.87551794077067e-111	9.86482367394585e-111
21384725	1008.00	17	528	4.67356022592405	Up	1.21111393836292e-110	1.51536379255318e-110
21385198	1038.00	1734	855	-1.30347862563264	Down	1.29271003132499e-110	1.61701307116819e-110
21388529	1122.00	778	2252	1.24999371490997	Up	1.3892005081297e-110	1.73675460577407e-110
21394445	3603.00	1652.74	793.51	-1.34191052831566	Down	2.87613392958144e-110	3.59075679380229e-110
21392190	1680.00	2120	1167	-1.14463075592728	Down	3.39353538014535e-110	4.2343898496804e-110
21394224	501.00	659	0	-10.6475057071921	Down	4.84936747972593e-110	6.04597238551562e-110
21389964	1329.00	675	2053	1.32140316798634	Up	6.44854575833943e-110	8.03094736954957e-110
21407018	1611.00	1687	822	-1.32062072678995	Down	7.9569844230161e-110	9.90140424167537e-110
21386595	621.00	1617	768	-1.35751251493657	Down	8.08007918507328e-110	1.00518283195152e-109
21388926	819.00	2494	1483	-1.0333139195591	Down	8.23783128325175e-110	1.02452729417041e-109
21409558	702.00	2215.3	1247.98	-1.11127832270793	Down	8.33049759234981e-110	1.03548561228039e-109
21409904	870.00	2132	1179	-1.13801477196348	Down	8.42658264902179e-110	1.04714277873394e-109
21409420	2280.00	648.39	120.65	-2.70940497723653	Down	8.5554103195685e-110	1.06286127676778e-109
21395929	954.00	1218	475	-1.64188576687209	Down	1.18469411514361e-109	1.47017012392592e-109
21405698	894.00	18	527	4.58836309801084	Up	1.18756385331496e-109	1.47332927403523e-109
21386594	2730.00	1034	350	-1.84618041066667	Down	1.19485879284907e-109	1.48197524786219e-109
21386384	1107.00	412	9	-5.79994657792497	Down	1.5261566270307e-109	1.89184959651872e-109
21404347	1254.00	1202	3003	1.0375965266619	Up	2.16937900395996e-109	2.68700128987198e-109
21402590	5388.00	867.8	2408.58	1.18937729979531	Up	2.24570522660328e-109	2.78078174693909e-109
21410368	1218.00	721	2136	1.28346943026267	Up	2.50498188087267e-109	3.10099086835372e-109
21404926	2361.00	1977	1055	-1.18944092431872	Down	2.84307862866828e-109	3.51857283682732e-109
21406651	1023.00	761	183	-2.33942385740357	Down	3.16351503025763e-109	3.9130124195024e-109
21408903	1341.00	1104	398	-1.75527088841858	Down	3.19812663934362e-109	3.95474835339905e-109
21385092	2496.00	1021.3	343.33	-1.85610993273874	Down	4.18934114757327e-109	5.17765091610776e-109
21398743	402.00	1356	576	-1.5185875138781	Down	5.30853815953097e-109	6.55553267232228e-109
21404279	840.00	1877	977	-1.22536923504655	Down	9.37802368646539e-109	1.15683873335622e-108
21389228	1032.00	1441	640	-1.45429757747145	Down	1.23595974740296e-108	1.52422126435427e-108
21405844	2166.00	1400	611	-1.47955359419766	Down	2.6985584389149e-108	3.32523457917241e-108
21384180	1305.00	49.05	627.23	3.39329847052084	Up	4.94255303326817e-108	6.0821023200612e-108
21392934	1233.00	518	61	-3.36944200230773	Down	5.9543111972572e-108	7.32118614174798e-108
21409357	3417.00	406	10	-5.62677887448188	Down	6.52877892169347e-108	8.02535880314401e-108
21386158	618.00	2116	1176	-1.13082261946173	Down	6.60539873769651e-108	8.11734756662009e-108
21389687	1074.00	546	74	-3.16667482747497	Down	8.00294973310619e-108	9.83213495077021e-108
21399365	1899.00	406.32	11.47	-5.43005013478504	Down	1.11839896417327e-107	1.37291169647988e-107
21395982	1530.00	409	6	-6.37436558440466	Down	1.12620924076112e-107	1.38212620426928e-107
21387319	1446.00	2487	1490	-1.02246522905145	Down	1.17053241484325e-107	1.43613364485706e-107
21397042	3918.00	534	1762	1.4389312250488	Up	1.91765755512359e-107	2.34961620227343e-107
21385295	1158.00	1434	640	-1.44727226599861	Down	2.38312245485264e-107	2.91757001038265e-107
21404578	918.00	1893	997	-1.20838005348957	Down	2.56539225582733e-107	3.13902591333903e-107
21405753	1053.00	978	321	-1.890632220014	Down	3.7920149405736e-107	4.63618426088934e-107
21400401	1998.00	403	10	-5.61607898582467	Down	4.05645465313111e-107	4.95815971442302e-107
21394284	1761.00	1288	534	-1.55359199861113	Down	4.31449761629977e-107	5.27072905263252e-107
21402098	1482.00	834	231	-2.13552558421267	Down	4.33112244257895e-107	5.28961729904834e-107
21393730	1530.00	0	728	10.2244235880146	Up	1.03948329075261e-106	1.26714264658902e-106
21401042	2199.00	1349	580	-1.5011365951174	Down	1.20185691424773e-106	1.46390064858861e-106
21388490	2619.00	69.61	686.73	3.01900545729304	Up	1.27668444902642e-106	1.55462655453318e-106
21387058	1266.00	663	135	-2.57942051524582	Down	1.67358209031562e-106	2.03684029896191e-106
21407720	597.00	1285	535	-1.5475286149768	Down	3.00653299514612e-106	3.65520045408773e-106
21400643	2085.00	2003	1092	-1.15856061707692	Down	3.19787183975204e-106	3.88574322378053e-106
21409363	1227.00	120	830	2.5067058784417	Up	4.12721098133989e-106	5.01230692875301e-106
21395666	1218.00	872.1	256.85	-2.0469385506945	Down	4.13335511121578e-106	5.01842829825986e-106
21383930	1455.00	726	170.5	-2.37356886115564	Down	4.6141153746684e-106	5.59914331098267e-106
21408583	1455.00	726	170.5	-2.37356886115564	Down	4.6141153746684e-106	5.59914331098267e-106
21386551	1713.00	2271	1316	-1.07053926915571	Down	5.10168963657699e-106	6.18915385984161e-106
21394878	3585.00	1432	644	-1.4362699513337	Down	5.27617103045658e-106	6.39741352473586e-106
21388605	1371.00	1296	544	-1.53575821381835	Down	5.6993320447976e-106	6.90865844908798e-106
21408311	1053.00	1455	663	-1.41730942986712	Down	1.39720072522387e-105	1.69051431814167e-105
21391986	1614.00	1712	862	-1.27329397949611	Down	2.11241495869687e-105	2.55519315468724e-105
21391468	1113.00	323	1312	1.7387905977401	Up	2.49613983838791e-105	3.01854666081606e-105
21391410	609.00	1636	804	-1.30827639394689	Down	4.65968295778692e-105	5.62441781504497e-105
21410241	756.00	31	552	3.87095709420723	Up	6.60732918353854e-105	7.96895585397171e-105
21385394	993.00	744	184	-2.29896790723508	Down	1.15484941749111e-104	1.39099391612479e-104
21395614	615.00	1027	361	-1.79173649161509	Down	1.26842696834588e-104	1.52698689240522e-104
21394378	537.00	964	2543	1.11605535827608	Up	2.18088328156497e-104	2.62335732975472e-104
21394086	1005.00	425	1521	1.55611435451537	Up	3.27077977705566e-104	3.92918291425488e-104
21405217	1050.00	1914	1030	-1.17731754459951	Down	3.56855457733661e-104	4.28576703888118e-104
21401340	1029.00	1704	862	-1.2665366133208	Down	4.56440595125697e-104	5.47742556554597e-104
21389961	600.00	1844	974	-1.20421603053106	Down	4.96179971030924e-104	5.95273907002683e-104
21392877	1716.00	508.96	63.45	-3.28723125999511	Down	6.02674595684164e-104	7.22846242163712e-104
21398772	1446.00	795	216	-2.16329460019231	Down	8.22147260624697e-104	9.85561201226345e-104
21409619	2550.00	229.49	1091.38	1.96627926403157	Up	1.39558022530251e-103	1.66989066640127e-103
21385260	603.00	4	483	6.63250832665171	Up	1.64440268733732e-103	1.96710315561716e-103
21389737	1575.00	442	35	-3.94199059463053	Down	1.81391838784523e-103	2.16931419262272e-103
21402992	2301.00	1468	682	-1.3893793760031	Down	2.1006930882553e-103	2.5116152303455e-103
21407008	960.00	1432	655	-1.41183573302351	Down	2.38580862104944e-103	2.85175309876128e-103
21398458	1176.00	573	95	-2.87590677261002	Down	2.62444703669923e-103	3.13617276150534e-103
21408044	1173.00	880.9	2385.29	1.15374346698851	Up	2.66293441767136e-103	3.18132848235838e-103
21406444	2391.00	940.6	309	-1.88934554625031	Down	4.94897577813925e-103	5.90153992841159e-103
21395487	846.00	1332	582	-1.47787407634704	Down	5.853990830672e-103	6.9789192925379e-103
21388612	2688.00	1633	812	-1.29134421056058	Down	8.20686351046207e-103	9.77880242324223e-103
21408952	606.00	26	525	4.05236284222833	Up	1.00554658245649e-102	1.19720731785356e-102
21409063	1737.00	1363	606	-1.45276691551632	Down	1.06121183534501e-102	1.2631518102415e-102
21409311	1626.00	451	40	-3.77842658055208	Down	1.14467983859476e-102	1.36214651229388e-102
21406327	3210.00	1078	402	-1.70646082375764	Down	1.22122037498945e-102	1.45284801923245e-102
21408648	1614.00	756	196	-2.23090363228993	Down	1.40793748691391e-102	1.67454144634397e-102
21385661	1488.00	294.42	1232.49	1.78225730658263	Up	1.87049477746133e-102	2.22294317557806e-102
21398106	849.00	388.28	12.82	-5.20400028217851	Down	2.61480093324738e-102	3.10587182495674e-102
21395305	2094.00	529	76	-3.08256745085451	Down	5.02780147161434e-102	5.95493239590047e-102
21397597	1083.00	1025	369	-1.75730224051648	Down	1.049254894193e-101	1.24144489230792e-101
21393877	1230.00	593.17	0	-10.4956728762556	Down	1.3504887524372e-101	1.59619377231893e-101
21387600	597.00	84	705	2.78579097232333	Up	3.79958966343839e-101	4.47923538671728e-101
21408147	918.00	162	915	2.21440687810272	Up	4.10559020673978e-101	4.83871677524375e-101
21386048	2364.00	2370	1430	-1.01224296430393	Down	4.96113060088055e-101	5.84097325006862e-101
21406219	933.00	381	11	-5.39758662104009	Down	5.13918838471116e-101	6.04904278633828e-101
21391788	846.00	40	566	3.53935909576046	Up	5.92190420595068e-101	6.96852860255573e-101
21391524	2382.00	877.31	2358.82	1.1435356611928	Up	9.26940153582549e-101	1.08935590683332e-100
21393930	534.00	1156	463	-1.60342835142451	Down	9.56639363544189e-101	1.12338785745893e-100
21406401	1479.00	790	221	-2.1211773358571	Down	1.06633499235785e-100	1.25188083504322e-100
21408699	1140.00	1023	371	-1.74668610530859	Down	1.12815035625826e-100	1.32376869001564e-100
21383890	510.00	593.5	110.5	-2.70857271243454	Down	1.24267372213615e-100	1.45702209218238e-100
21394014	510.00	593.5	110.5	-2.70857271243454	Down	1.24267372213615e-100	1.45702209218238e-100
21398842	3825.00	605	117	-2.65379766476262	Down	2.28571419627645e-100	2.67583623981406e-100
21388813	1434.00	514	72	-3.11907059993563	Down	2.98002657299667e-100	3.48775476248336e-100
21394549	465.00	874	276	-1.9463360649065	Down	1.12152468118287e-99	1.30990939969996e-99
21393850	993.00	900	293	-1.90239538897885	Down	1.44485958488262e-99	1.68668898256151e-99
21406902	2310.00	1630.2	825.13	-1.2657266832519	Down	1.51393593748297e-99	1.7668731736486e-99
21394711	1554.00	198	995	2.04582504316734	Up	1.58268153567481e-99	1.84663029762424e-99
21395650	615.00	1041.62	387.59	-1.7095968529008	Down	1.71154624723212e-99	1.99647387070059e-99
21401073	1248.00	0	664.55	10.0928628879398	Up	1.76134792794497e-99	2.05403927994064e-99
21394839	2937.00	719	182	-2.26542437242467	Down	1.83166585696295e-99	2.13549456212044e-99
21404375	1422.00	717	2056	1.23642418830791	Up	1.91563680399101e-99	2.23282172345188e-99
21407805	690.00	375	11	-5.37468621893001	Down	2.12056483607384e-99	2.47041451893837e-99
21396286	3087.00	1749.17	921.17	-1.20850222992029	Down	2.51241209145827e-99	2.9243311984329e-99
21408564	1509.00	1680	866	-1.23939335512346	Down	2.85758457281166e-99	3.32476814129729e-99
21401260	927.00	455	47	-3.55850493559248	Down	3.25127695187312e-99	3.78088993449512e-99
21385676	2697.00	2	495	7.66791366278291	Up	4.03438274879711e-99	4.69035926023528e-99
21396507	654.00	2265	1352	-1.02778695083548	Down	4.7827130174856e-99	5.558944049566e-99
21399710	1032.00	1932	1072	-1.13316124056207	Down	5.1577039730887e-99	5.99173252132263e-99
21387956	2196.00	2231	1325	-1.03506920609028	Down	1.05130217094821e-98	1.21943405978043e-98
21397922	2010.00	1624.53	825.09	-1.26077003737252	Down	1.3002829373695e-98	1.50746452654009e-98
21393395	1665.00	389	1411	1.57550487542701	Up	1.52541355229843e-98	1.76666470261142e-98
21406887	684.00	389	20	-4.56506930228289	Down	1.68837974357155e-98	1.95490680598948e-98
21400554	1965.00	1297	574	-1.45942688976008	Down	1.76622853509314e-98	2.04452414915803e-98
21385710	1272.00	1385	640	-1.39711321823325	Down	1.77706420028391e-98	2.05654357482599e-98
21405849	912.00	2347	1426	-1.00221491226335	Down	1.80762738074953e-98	2.0913811415774e-98
21385723	1956.00	1987	1121	-1.10917664662831	Down	2.14822852648673e-98	2.48481615715512e-98
21388335	1434.00	517	77	-3.0306049818041	Down	3.33981914740561e-98	3.86016102510597e-98
21395926	1416.00	476	58	-3.32020782036444	Down	3.70159519939617e-98	4.27721433216576e-98
21392974	2067.00	1172	2853	1.00013612497541	Up	5.03254942650809e-98	5.80775990222151e-98
21404979	1419.00	1723	907	-1.20911929788049	Down	6.02281799193852e-98	6.94528047635014e-98
21395502	2235.00	412	1454	1.53593997455231	Up	7.41579833164971e-98	8.54727604360409e-98
21398630	1812.00	1728.19	912.08	-1.20540061447917	Down	9.09084485770221e-98	1.04725862715035e-97
21391786	972.00	1228	526	-1.50654690826194	Down	9.18874048040224e-98	1.05826801114357e-97
21404118	2157.00	848	265	-1.9614429572967	Down	9.60713017301842e-98	1.10594994410188e-97
21385051	1020.00	412	2	-7.96987157936728	Down	1.01558319699034e-97	1.16875990360332e-97
21387384	1143.00	536	1700	1.38185878838323	Up	1.08216174698262e-97	1.24506512668969e-97
21389043	1245.00	1063.2	408.74	-1.66252872191071	Down	1.17793355326367e-97	1.35491111420777e-97
21403824	1488.00	882.59	2343.55	1.12550921671499	Up	1.20743148972806e-97	1.3884896918414e-97
21392262	1548.00	1985	1124	-1.10386802399346	Down	1.49152142490037e-97	1.71431269037111e-97
21396366	1224.00	371	13	-5.11820671066377	Down	1.6626057308318e-97	1.91046924042064e-97
21400104	939.00	563	1749	1.35195240965736	Up	3.23463010734871e-97	3.71216250841235e-97
21410348	1122.00	834	258	-1.97604737020547	Down	4.35333145501987e-97	4.99349840921439e-97
21407035	1065.00	1341	613	-1.41272131039776	Down	5.39820007631238e-97	6.18577530383608e-97
21408363	741.00	686	169	-2.30455638207469	Down	6.22184551024002e-97	7.12599549329965e-97
21409398	816.00	2115	1239	-1.05485252805077	Down	1.45953675658686e-96	1.66911203166814e-96
21386093	552.00	567	105	-2.71633045946017	Down	1.64079355720574e-96	1.87592373319063e-96
21391778	1545.00	1179	496	-1.53252274477695	Down	2.75661766613919e-96	3.14927285502102e-96
21398974	2469.00	530.32	87	-2.8911469040866	Down	2.96667761150303e-96	3.38670114492104e-96
21389239	3078.00	0	635.8	10.0290581540665	Up	3.81824375169985e-96	4.35445935254265e-96
21393786	1410.00	940.94	330.58	-1.79247433853504	Down	4.51646026387507e-96	5.14814753248995e-96
21391038	591.00	1880	1045	-1.13060077178082	Down	4.66101743309747e-96	5.3102604998644e-96
21395517	417.00	392	25	-4.25422470652455	Down	4.68811045654886e-96	5.33978941062228e-96
21404966	1281.00	876	288	-1.88823311034293	Down	5.15767837672384e-96	5.87315920459899e-96
21409241	939.00	18	468	4.41706866595703	Up	5.24889881414773e-96	5.97553737377044e-96
21407115	2178.00	1029.42	391.17	-1.67933513435523	Down	6.00399763243796e-96	6.82833075163923e-96
21395231	1392.00	40.89	546.3	3.45650240287493	Up	9.68188704236226e-96	1.10056791336401e-95
21409873	1632.00	1617	833	-1.24030233029218	Down	9.96318974908328e-96	1.13226133480453e-95
21398280	1809.00	996	369	-1.71589597819175	Down	1.05341733257265e-95	1.19625349007571e-95
21390231	2025.00	1324	606	-1.41088447551833	Down	1.32353953609063e-95	1.50262712822333e-95
21410435	1002.00	685	172	-2.27706647532986	Down	1.97485246743976e-95	2.24094986926201e-95
21387204	2013.00	1327.71	609.73	-1.40606868162073	Down	2.20590773234601e-95	2.50251366137828e-95
21389112	1041.00	731	200	-2.15324245836178	Down	4.58212596147444e-95	5.18917480609934e-95
21405755	1137.00	396	1403	1.54157162135622	Up	5.45423252734791e-95	6.17528167146175e-95
21408431	2049.00	1778	968	-1.16054742373924	Down	9.24242726232274e-95	1.04486649202008e-94
21395040	2319.00	1155	485	-1.53520725141299	Down	1.32846849377964e-94	1.50035598602424e-94
21385472	282.00	1	528	8.76102306717439	Up	1.37818633059605e-94	1.55612018206321e-94
21409356	1656.00	454.14	54	-3.35547685266448	Down	1.46570980352051e-94	1.65453271028936e-94
21397122	3195.00	168.65	897.64	2.12873359519699	Up	1.47407679613272e-94	1.66356459679638e-94
21393013	1284.00	470.74	61.62	-3.21683091247335	Down	1.6108440447885e-94	1.81746173756556e-94
21395473	1764.00	1331	616	-1.39487936740105	Down	1.73358658873298e-94	1.95546283933214e-94
21395958	2682.00	1110.43	453.51	-1.57528323442294	Down	1.91030590200671e-94	2.15373131303695e-94
21404913	2316.00	843.03	271.61	-1.91741842691952	Down	2.35853445512453e-94	2.65841732177224e-94
21389683	1314.00	222.13	1023.23	1.92028326018353	Up	2.74179923157696e-94	3.0896475345609e-94
21407531	933.00	1123	464	-1.55853226945709	Down	4.78471044002718e-94	5.38506713669181e-94
21395489	2067.00	766	224	-2.05721671205142	Down	4.98585375963137e-94	5.60867214024552e-94
21401790	687.00	278	1147	1.76133755110825	Up	5.7949179982639e-94	6.51718996769244e-94
21407590	624.00	366	17	-4.71160804921777	Down	6.35674359942291e-94	7.14727305668218e-94
21385434	1263.00	658	1905	1.25026045646138	Up	7.12509655342784e-94	8.00721891812079e-94
21409200	1221.00	84	671	2.71448048123736	Up	7.83081851809157e-94	8.79596478879596e-94
21404363	813.00	342.87	1285.2	1.62288824991204	Up	8.81829807271709e-94	9.90025949968723e-94
21399739	558.00	700	185	-2.20320070350008	Down	1.06445193672446e-93	1.19446504945447e-93
21400440	3336.00	1053.79	2611.56	1.02595340314641	Up	1.14550687667315e-93	1.28510295959619e-93
21402206	1755.00	1467.3	725.14	-1.30020345996097	Down	1.52899342715619e-93	1.71278714186092e-93
21394934	2778.00	1349	634	-1.37270665499293	Down	1.75829119304003e-93	1.96916266969907e-93
21394661	2052.00	1615	843	-1.22130068082327	Down	2.30603426822529e-93	2.58068953815461e-93
21407755	513.00	475	1551	1.42382821563372	Up	2.39686847324783e-93	2.68168233133211e-93
21408788	1392.00	755	2078	1.17727605250771	Up	3.91242779615386e-93	4.37195288140842e-93
21406380	2340.00	1768	969	-1.15092075616042	Down	5.12492011286027e-93	5.72123144258005e-93
21399050	882.00	1298	598	-1.4014440459851	Down	7.75188266071091e-93	8.64960756768416e-93
21406484	606.00	1.67	470.59	7.85510769862462	Up	8.38161062231247e-93	9.34996817840245e-93
21388313	1707.00	583.29	121.32	-2.54876698972069	Down	1.02278201101179e-92	1.14066783760948e-92
21401898	1119.00	947	346	-1.73596344001572	Down	1.48281518764126e-92	1.65210352441029e-92
21391179	1410.00	74	634	2.81551461232639	Up	3.90706811320866e-92	4.34142381528907e-92
21388195	642.00	889.06	308.96	-1.80823176829628	Down	5.86160769503234e-92	6.50530422647181e-92
21398850	423.00	361	18	-4.60930107762892	Down	6.66202713166282e-92	7.39181807839426e-92
21408727	1134.00	391	1371	1.52661700628781	Up	1.41902719084184e-91	1.57140669495686e-91
21386918	1785.00	581	123	-2.52325090024935	Down	2.40277671600822e-91	2.65755808115385e-91
21408136	2070.00	12	428	4.87313343349593	Up	2.4416682798079e-91	2.6986042544667e-91
[truncated: 14,011 more rows]
