# Supplementary material for: Whole genome bisulfite sequencing methylome analysis of mulberry (Morus alba) reveals epigenome modifications in response to drought stress
Source: Sci Rep. 2020 May 15;10:8013. doi: 10.1038/s41598-020-64975-5 (PMC7228953; doi:10.1038/s41598-020-64975-5)
Supplement: Supplementary file 1 — Supplementary Information. [file 41598_2020_64975_MOESM1_ESM.zip › Supplementary information_Revised/Table S8. The DMEGs (mCpG. DMR-mRNA).xlsx]

## Sheet: CK vs DS_DMEGs.list
	CG	CHG	CHH		CG+CHG+CHH
	GeneID	GeneID	GeneID		GeneID
	21409993	21406889	21406889		21384260
	21407207	21402472	21410046		21384311
	21391210	21387935	21405492		21384383
	21404719	21405492	21392443		21384584
	21406387	21410112	21385845		21384657
	21397798	21387179	21409793		21384786
	21406734	21384711	21393666		21384893
	21390892	21387900	21388202		21384924
	21402930	21392445	21396689		21385024
	21387408	21403957	21385542		21385445
	21410015	21410346	21399776		21385542
	21410024	21388294	21400713		21385845
	21394577	21396087	21399565		21386066
	21394984	21402776	21402933		21386226
	21409482	21395875	21406130		21386849
	21402353	21388790	21386706		21387202
	21406889	21408359	21406490		21387387
	21390866	21400515	21384584		21387509
	21407849	21394503	21396851		21387556
	21409309	21397298	21398759		21387717
	21392842	21403674	21399158		21387721
	21397290	21393666	21405571		21387915
	21399569	21391592	21395522		21388028
	21408831	21398267	21405969		21388202
	21401979	21399757	21400062		21388205
	21393677	21388202	21408037		21388213
	21388063	21385542	21392622		21388254
	21391826	21392249	21386066		21388489
	21402472	21399776	21392584		21388490
	21399160	21399424	21392085		21388492
	21389087	21400713	21405531		21388584
	21390976	21406130	21410115		21388907
	21404611	21396868	21391685		21389168
	21401394	21407513	21399785		21389278
	21393462	21402603	21405688		21389436
	21399955	21392589	21393141		21390048
	21401893	21396851	21408271		21390135
	21385844	21398759	21390940		21390157
	21387889	21403162	21388489		21390160
	21405908	21408286	21387509		21390332
	21385041	21404430	21384786		21390545
	21387935	21386765	21406774		21390566
	21399466	21388188	21398958		21390780
	21410046	21399158	21390780		21390930
	21385703	21385116	21385024		21390934
	21396535	21405571	21390332		21390940
	21388114	21395522	21403099		21390953
	21387348	21405301	21386277		21391131
	21390529	21400062	21401430		21391180
	21407673	21408037	21385782		21391395
	21392700	21394030	21388141		21391685
	21399695	21385777	21404183		21392027
	21408544	21404447	21397929		21392085
	21403439	21400402	21407221		21392351
	21391181	21386066	21389687		21392443
	21406521	21408338	21388490		21392459
	21386560	21409758	21400554		21392670
	21401067	21401626	21400440		21393141
	21410270	21395441	21406484		21393308
	21408539	21396622	21393658		21393319
	21384898	21410115	21410659		21393452
	21394524	21401637	21397276		21393517
	21394322	21399785	21402511		21393658
	21386728	21393141	21397562		21393666
	21392173	21392018	21384599		21393734
	21405492	21400815	21393734		21393967
	21387593	21399852	21401318		21394417
	21399108	21408271	21401531		21394419
	21397247	21389998	21394432		21394432
	21410112	21391122	21390953		21394548
	21394444	21407858	21404859		21394610
	21394477	21386441	21405865		21394754
	21408417	21409264	21408742		21394995
	21409948	21384876	21409474		21395522
	21387179	21388788	21388091		21395691
	21395497	21397254	21400340		21395693
	21404890	21409560	21391395		21395841
	21394514	21399312	21388254		21396051
	21385827	21402892	21403280		21396279
	21386831	21388489	21408943		21396502
	21391019	21403012	21400921		21396509
	21390327	21385484	21402832		21396630
	21408272	21408281	21408103		21396775
	21385893	21396725	21395693		21396851
	21409479	21394370	21393914		21397066
	21394859	21388893	21391131		21397077
	21387255	21394315	21395136		21397276
	21389588	21393490	21404017		21397456
	21409460	21406248	21396279		21397562
	21393615	21395149	21405504		21397720
	21384711	21406274	21395450		21397863
	21385590	21384786	21408693		21397906
	21406320	21405260	21384311		21398602
	21398417	21406774	21409538		21398639
	21401539	21396847	21400641		21398759
	21394363	21398958	21396368		21398936
	21399651	21406128	21401477		21398958
	21391358	21390780	21390160		21399073
	21393851	21404144	21407288		21399158
	21397148	21404903	21393739		21399565
	21393969	21385698	21404458		21399776
	21390064	21386769	21391180		21399785
	21396239	21394093	21400527		21399994
	21388032	21398679	21397077		21400062
	21403967	21385024	21404003		21400340
	21400376	21386836	21396509		21400355
	21397339	21392598	21404038		21400440
	21404904	21406437	21407158		21400554
	21403123	21392585	21390930		21400641
	21410654	21403282	21407631		21400713
	21397640	21404776	21389428		21400726
	21403566	21386159	21387721		21400727
	21403040	21393835	21387202		21400844
	21385040	21393688	21388205		21400905
	21389769	21398981	21387556		21401017
	21387900	21400686	21388028		21401318
	21395244	21388111	21398602		21401430
	21398802	21386640	21389436		21401477
	21404290	21399583	21408935		21401530
	21395013	21402160	21387591		21401754
	21392445	21406001	21395841		21401758
	21403957	21388529	21399998		21401914
	21391052	21408903	21386849		21402329
	21400503	21385092	21403122		21402452
	21390765	21386551	21388492		21402511
	21408454	21406902	21397456		21402680
	21384617	21404375	21399859		21402832
	21405557	21400104	21408829		21402933
	21402218	21389239	21397906		21402936
	21404737	21385434	21385445		21403065
	21410346	21400440	21400355		21403099
	21400395	21388195	21385359		21403122
	21388294	21393658	21394599		21403823
	21408859	21390675	21405714		21404003
	21402023	21408617	21410471		21404013
	21389779	21388079	21400726		21404017
	21387505	21390530	21409679		21404038
	21389605	21405011	21390048		21404157
	21386143	21401695	21396502		21404168
	21396518	21392813	21407844		21404183
	21389419	21399030	21388412		21404458
	21385194	21398309	21402936		21404595
	21399103	21410170	21388584		21404859
	21399048	21404120	21386226		21404873
	21394740	21407967	21405804		21405139
	21388561	21398582	21397863		21405452
	21396087	21397399	21390135		21405492
	21394845	21404510	21403517		21405504
	21400619	21393964	21397720		21405531
	21396565	21393734	21392351		21405571
	21394408	21392706	21388791		21405688
	21384535	21386205	21405139		21405714
	21403822	21394432	21394610		21405804
	21402907	21409773	21406542		21405865
	21391138	21403993	21391226		21405906
	21391076	21396537	21406458		21405969
	21392443	21405383	21387717		21406130
	21402776	21404859	21410504		21406458
	21391367	21391380	21396630		21406542
	21401188	21400794	21388677		21406774
	21395863	21397716	21400272		21406863
	21395875	21400880	21400844		21406889
	21407570	21405690	21404595		21407158
	21410245	21409347	21399994		21407221
	21385656	21391811	21409442		21407288
	21403531	21405865	21394419		21407631
	21395078	21385834	21407855		21407829
	21391567	21409174	21389168		21407844
	21409611	21400155	21404157		21407855
	21398099	21401985	21387387		21408037
	21390941	21406244	21389278		21408103
	21396972	21406313	21401914		21408271
	21401389	21409474	21388213		21408592
	21399180	21386120	21406372		21408693
	21388790	21388259	21393517		21408829
	21399822	21395241	21405906		21408943
	21408359	21399755	21407831		21409070
	21400515	21388254	21407743		21409442
	21407996	21393693	21389745		21409474
	21386788	21393307	21401017		21409538
	21392864	21405043	21402329		21409679
	21399031	21409019	21403786		21409793
	21407558	21400756	21384260		21409821
	21410476	21401207	21407840		21410046
	21395019	21395108	21396051		21410115
	21394469	21384932	21398936		21410471
	21385845	21401343	21384657		21410504
	21393417	21404436	21394548		21383687
	21402424	21404011	21392670		21383814
	21406167	21397334	21402680		21383863
	21409447	21399818	21404873		21383874
	21397566	21389431	21410694		21383882
	21400682	21390778	21384924		21383948
	21387888	21392257	21384893		21384006
	21388823	21403943	21390157		21384012
	21387607	21408943	21404168		21384025
	21409793	21388619	21393967		21384028
	21399129	21388928	21384383		21384060
	21401772	21388937	21394417		21384099
	21394959	21391212	21401530		21384106
	21384832	21401076	21405452		21384115
	21401382	21402832	21400721		21384118
	21394503	21402313	21402452		21384129
	21402492	21408103	21400905		21384139
	21387279	21385280	21396482		21384156
	21401654	21395825	21407829		21384188
	21404027	21389959	21397066		21384214
	21385818	21398490	21401754		21384224
	21388717	21404017	21393308		21384268
	21409304	21409466	21396775		21384304
	21408817	21408693	21394995		21384369
	21395816	21395950	21400727		21384374
	21398379	21388194	21399216		21384392
	21393188	21409538	21390934		21384434
	21390756	21400641	21395691		21384481
	21402701	21389703	21392027		21384497
	21387973	21397919	21408592		21384506
	21389482	21401477	21387915		21384532
	21408669	21404458	21401758		21384535
	21400588	21400704	21394754		21384544
	21409612	21408691	21398639		21384579
	21400418	21393853	21393319		21384586
	21397544	21388879	21404743		21384597
	21395313	21386354	21410674		21384601
	21394500	21403605	21393452		21384606
	21397298	21388641	21399073		21384614
	21408223	21407061	21404013		21384617
	21408625	21389411	21392459		21384639
	21401957	21407158	21388907		21384640
	21390618	21387124	21387954		21384643
	21397348	21388632	21390681		21384670
	21394621	21398991	21409821		21384680
	21409345	21401330	21403823		21384681
	21403674	21407631	21390545		21384692
	21390193	21393659	21406863		21384694
	21404944	21404019	21409070		21384695
	21393666	21408906	21390566		21384711
	21390722	21385784	21403065		21384720
	21391518	21387202			21384724
	21389725	21402700			21384728
	21396439	21384156			21384733
	21407908	21395118			21384734
	21391592	21393814			21384750
	21389107	21394169			21384751
	21386253	21399413			21384787
	21392942	21410188			21384803
	21406334	21388053			21384809
	21389161	21392806			21384828
	21404033	21408254			21384832
	21400469	21408284			21384843
	21409767	21388028			21384844
	21388197	21390163			21384848
	21397643	21390292			21384853
	21388680	21392488			21384876
	21392107	21406056			21384898
	21390458	21404559			21384902
	21387090	21388106			21384903
	21396322	21402020			21384909
	21388048	21405153			21384932
	21401068	21385350			21384937
	21398267	21391891			21384974
	21400711	21392961			21384975
	21399757	21389949			21384979
	21387478	21386053			21384982
	21392447	21403443			21384989
	21400883	21401856			21384999
	21404130	21400814			21385009
	21396560	21405771			21385010
	21393749	21394426			21385040
	21393228	21407467			21385041
	21402154	21403122			21385058
	21407114	21388492			21385059
	21388202	21393053			21385061
	21400787	21408792			21385073
	21393698	21397906			21385076
	21399544	21388776			21385082
	21402506	21385445			21385092
	21388968	21400355			21385116
	21388512	21404420			21385120
	21410117	21405714			21385126
	21398901	21384579			21385127
	21402967	21395433			21385130
	21384903	21410471			21385176
	21407122	21402296			21385178
	21394945	21405887			21385192
	21390674	21400726			21385194
	21406662	21398180			21385197
	21408222	21401165			21385198
	21407787	21405522			21385201
	21385542	21393320			21385203
	21395338	21406123			21385230
	21390186	21395393			21385244
	21388322	21385574			21385252
	21398897	21407354			21385280
	21390484	21394400			21385308
	21402237	21392044			21385317
	21399781	21390048			21385340
	21401043	21386990			21385344
	21395903	21391298			21385349
	21391072	21403563			21385350
	21407924	21395302			21385368
	21394584	21396502			21385375
	21391540	21407844			21385391
	21408444	21391030			21385392
	21410413	21408604			21385395
	21402400	21386226			21385414
	21402509	21387670			21385420
	21390421	21394019			21385422
	21408615	21405028			21385424
	21390400	21405556			21385434
	21393499	21405084			21385457
	21386240	21408036			21385466
	21392259	21396510			21385468
	21408944	21405606			21385474
	21392769	21397720			21385484
	21398205	21400614			21385493
	21408302	21407146			21385497
	21392249	21403713			21385522
	21406564	21402517			21385523
	21409003	21385340			21385552
	21401603	21408414			21385566
	21392400	21392351			21385572
	21394551	21405139			21385574
	21399776	21388659			21385579
	21399602	21394610			21385580
	21385635	21392015			21385588
	21384720	21404708			21385590
	21399424	21393542			21385596
	21390434	21406458			21385600
	21400713	21387717			21385601
	21405559	21396630			21385623
	21405948	21400844			21385626
	21388295	21404595			21385635
	21394396	21405623			21385639
	21388462	21392658			21385642
	21399565	21409442			21385643
	21407786	21396224			21385652
	21409410	21407466			21385656
	21402933	21395993			21385661
	21406000	21393753			21385673
	21398076	21394539			21385676
	21407704	21389168			21385681
	21397478	21404157			21385690
	21410282	21405586			21385695
	21401778	21387387			21385698
	21406130	21384692			21385703
	21409226	21402815			21385707
	21388455	21402011			21385723
	21397608	21389278			21385729
	21406136	21403552			21385738
	21398155	21388213			21385741
	21409676	21407580			21385750
	21398199	21404096			21385758
	21396533	21397792			21385759
	21387979	21409453			21385762
	21396868	21398547			21385777
	21388457	21388767			21385784
	21394182	21391170			21385801
	21385127	21389506			21385816
	21393972	21386471			21385817
	21386896	21391235			21385818
	21385639	21405906			21385819
	21407513	21406323			21385827
	21387715	21389312			21385833
	21402865	21388845			21385834
	21395824	21405123			21385844
	21407230	21406716			21385846
	21397649	21395617			21385851
	21402596	21401017			21385893
	21386742	21402627			21385894
	21392589	21394791			21385900
	21394511	21396079			21385912
	21384584	21399890			21385914
	21396851	21410672			21385918
	21386730	21409986			21385923
	21391565	21398476			21385943
	21398040	21391807			21385979
	21393514	21410478			21385981
	21388851	21400855			21385986
	21409810	21406548			21386000
	21391077	21388798			21386015
	21398806	21384260			21386019
	21398759	21406465			21386024
	21404889	21384586			21386025
	21391337	21389606			21386026
	21394323	21409196			21386041
	21403162	21398695			21386048
	21396192	21391450			21386053
	21408286	21408471			21386056
	21390151	21396726			21386069
	21391791	21387939			21386071
	21404421	21389110			21386077
	21394063	21404251			21386093
	21401634	21387847			21386096
	21400836	21387378			21386107
	21404430	21401706			21386120
	21406946	21388449			21386125
	21387230	21389299			21386143
	21401643	21398092			21386159
	21409328	21402680			21386162
	21397583	21404873			21386172
	21386765	21410044			21386181
	21393825	21406703			21386205
	21407713	21408962			21386217
	21386562	21401872			21386230
	21388188	21408964			21386238
	21397394	21393248			21386240
	21396855	21395600			21386241
	21394091	21410037			21386253
	21390148	21392082			21386273
	21409242	21398640			21386275
	21407785	21399420			21386282
	21388252	21410461			21386284
	21390617	21399082			21386300
	21403056	21391910			21386311
	21404201	21388302			21386312
	21399066	21389455			21386313
	21388185	21408189			21386318
	21395806	21387437			21386324
	21410414	21392946			21386331
	21388323	21393034			21386333
	21402420	21394168			21386354
	21399158	21388716			21386375
	21406650	21394417			21386390
	21387961	21401530			21386403
	21393397	21403431			21386406
	21398676	21410519			21386413
	21406228	21397028			21386424
	21405760	21393506			21386439
	21404249	21392413			21386440
	21409374	21387168			21386441
	21386923	21399949			21386450
	21384975	21405452			21386451
	21392052	21384670			21386457
	21385497	21387062			21386468
	21390149	21402651			21386469
	21410335	21384115			21386471
	21385076	21399586			21386472
	21403963	21394074			21386483
	21396404	21393240			21386551
	21394768	21397135			21386559
	21391817	21404480			21386560
	21395754	21409254			21386562
	21407928	21402452			21386587
	21389395	21395171			21386608
	21390994	21400905			21386618
	21390590	21392279			21386619
	21391835	21395577			21386622
	21397017	21388198			21386628
	21409192	21405667			21386640
	21406247	21400118			21386689
	21410228	21396632			21386701
	21403112	21410033			21386708
	21387813	21400720			21386722
	21393254	21404835			21386728
	21405599	21403330			21386730
	21390362	21402641			21386742
	21385817	21387146			21386765
	21405571	21407829			21386769
	21398282	21405419			21386771
	21385349	21398666			21386776
	21397169	21388273			21386788
	21397179	21399361			21386792
	21404024	21391563			21386794
	21397437	21394247			21386797
	21405969	21396775			21386831
	21400439	21405206			21386836
	21388550	21387603			21386848
	21399136	21400727			21386859
	21410700	21404575			21386890
	21402298	21394656			21386891
	21403612	21405773			21386894
	21409931	21398851			21386896
	21410290	21387879			21386918
	21405301	21409227			21386920
	21400062	21385058			21386923
	21385493	21390607			21386948
	21409359	21395028			21386953
	21386181	21390901			21386967
	21408037	21391089			21386973
	21392057	21399546			21386986
	21398718	21405147			21386990
	21385894	21387915			21386995
	21402456	21408342			21387001
	21394030	21400210			21387005
	21407701	21405782			21387030
	21401892	21409827			21387034
	21406757	21398855			21387058
	21410087	21398639			21387061
	21408757	21385759			21387062
	21385777	21393452			21387090
	21407026	21410556			21387095
	21404447	21394871			21387111
	21394423	21401506			21387112
	21386708	21389820			21387116
	21404496	21391242			21387122
	21395254	21387733			21387124
	21408190	21399073			21387132
	21408208	21396380			21387135
	21403273	21398088			21387144
	21399704	21404013			21387146
	21403382	21410561			21387164
	21403814	21397223			21387165
	21401773	21392459			21387168
	21400402	21409743			21387175
	21394132	21385061			21387179
	21385391	21407594			21387192
	21397558	21403568			21387204
	21392337	21398084			21387207
	21395699	21393571			21387209
	21386066	21388907			21387210
	21407182	21404623			21387230
	21392455	21393170			21387236
	21403595	21409407			21387238
	21397732	21408187			21387239
	21389442	21409593			21387245
	21408338	21403823			21387251
	21410291	21386403			21387255
	21410047	21409521			21387262
	21385344	21409938			21387264
	21402566	21409126			21387279
	21398189	21409070			21387315
	21387034	21397946			21387331
	21409758	21400837			21387347
	21406751	21390566			21387348
	21394537	21393243			21387359
	21392623				21387378
	21391860				21387381
	21394758				21387382
	21391728				21387384
	21406385				21387385
	21388284				21387404
	21401626				21387408
	21395298				21387410
	21406200				21387417
	21402401				21387437
	21406287				21387443
	21396058				21387478
	21407359				21387480
	21401187				21387505
	21391650				21387519
	21401413				21387522
	21410010				21387529
	21392085				21387558
	21387736				21387563
	21394778				21387583
	21389060				21387593
	21406857				21387597
	21387734				21387601
	21394087				21387603
	21400143				21387607
	21396108				21387613
	21409056				21387616
	21400758				21387629
	21405531				21387630
	21385596				21387670
	21409818				21387671
	21395083				21387703
	21392020				21387715
	21385912				21387733
	21384909				21387734
	21396495				21387736
	21410063				21387773
	21388006				21387779
	21395748				21387810
	21400953				21387813
	21396622				21387827
	21400621				21387836
	21410115				21387847
	21401025				21387849
	21409103				21387864
	21409530				21387866
	21407973				21387869
	21391751				21387870
	21390623				21387879
	21401637				21387888
	21402041				21387889
	21384828				21387900
	21408107				21387935
	21392915				21387939
	21391685				21387956
	21407143				21387960
	21402752				21387961
	21404777				21387964
	21403912				21387970
	21403526				21387971
	21399986				21387973
	21404236				21387976
	21400823				21387979
	21386689				21387980
	21402234				21387981
	21389273				21388006
	21406524				21388008
	21388986				21388021
	21403041				21388032
	21404672				21388048
	21384724				21388053
	21405423				21388063
	21409512				21388069
	21384803				21388075
	21402614				21388079
	21409153				21388100
	21399785				21388106
	21405005				21388111
	21405688				21388114
	21395919				21388116
	21407016				21388125
	21393141				21388126
	21399105				21388129
	21397739				21388146
	21387597				21388158
	21386313				21388160
	21406141				21388165
	21392018				21388177
	21402993				21388183
	21387519				21388185
	21393558				21388188
	21410202				21388194
	21399335				21388195
	21397402				21388197
	21385566				21388198
	21390008				21388232
	21389362				21388233
	21395595				21388245
	21400815				21388252
	21395500				21388259
	21399852				21388273
	21401620				21388284
	21408963				21388294
	21386967				21388295
	21388129				21388297
	21408271				21388302
	21398592				21388319
	21404709				21388322
	21395145				21388323
	21390670				21388351
	21389998				21388358
	21396505				21388359
	21403969				21388374
	21410617				21388389
	21387210				21388391
	21400181				21388393
	21405308				21388416
	21401360				21388421
	21389899				21388429
	21385368				21388441
	21395082				21388449
	21395036				21388455
	21389729				21388457
	21399624				21388462
	21396767				21388467
	21399633				21388481
	21408685				21388484
	21392360				21388491
	21397156				21388500
	21395579				21388508
	21389277				21388512
	21386797				21388520
	21394291				21388521
	21389855				21388522
	21407858				21388529
	21394558				21388532
	21408358				21388543
	21402565				21388547
	21386441				21388550
	21405261				21388561
	21397574				21388580
	21409532				21388596
	21384012				21388612
	21407791				21388613
	21388358				21388618
	21406706				21388619
	21399403				21388632
	21400258				21388633
	21405864				21388641
	21385420				21388642
	21384876				21388657
	21391113				21388659
	21394267				21388672
	21403082				21388680
	21389369				21388685
	21390811				21388690
	21405451				21388698
	21388788				21388711
	21386077				21388712
	21400213				21388716
	21385819				21388717
	21391267				21388722
	21386450				21388736
	21387630				21388743
	21397254				21388767
	21394756				21388769
	21390940				21388776
	21409560				21388779
	21391810				21388788
	21409689				21388790
	21388359				21388798
	21386413				21388818
	21386241				21388823
	21410289				21388845
	21407494				21388851
	21398442				21388864
	21385923				21388866
	21399312				21388873
	21395734				21388879
	21392591				21388880
	21394993				21388893
	21398969				21388899
	21398139				21388925
	21405149				21388926
	21398965				21388927
	21398985				21388928
	21394941				21388934
	21387970				21388937
	21394632				21388943
	21390505				21388956
	21385457				21388968
	21400139				21388986
	21399929				21389003
	21386776				21389023
	21402892				21389041
	21393699				21389042
	21388489				21389050
	21400931				21389053
	21393440				21389060
	21387509				21389076
	21403012				21389087
	21400826				21389103
	21405434				21389107
	21385484				21389110
	21400644				21389141
	21388943				21389161
	21400977				21389162
	21396175				21389174
	21393214				21389193
	21408281				21389205
	21385914				21389213
	21396725				21389219
	21409814				21389228
	21394370				21389239
	21405960				21389253
	21409299				21389264
	21406986				21389273
	21384982				21389277
	21388927				21389282
	21403620				21389299
	21391225				21389305
	21388893				21389310
	21405244				21389311
	21405014				21389312
	21400260				21389322
	21409922				21389326
	21409789				21389333
	21410351				21389336
	21401570				21389357
	21387001				21389362
	21390777				21389369
	21394315				21389395
	21393490				21389405
	21401601				21389411
	21391473				21389419
	21408319				21389424
	21385738				21389431
	21400964				21389442
	21406248				21389455
	21396165				21389464
	21394251				21389468
	21403826				21389482
	21384734				21389487
	21408494				21389498
	21395149				21389503
	21401592				21389506
	21390944				21389516
	21386025				21389519
	21408879				21389533
	21409001				21389538
	21395317				21389543
	21398831				21389558
	21408875				21389581
	21396849				21389588
	21387810				21389589
	21402378				21389594
	21396946				21389603
	21406274				21389605
	21398777				21389606
	21398934				21389636
	21401568				21389672
	21392230				21389703
	21408104				21389725
	21392188				21389729
	21397388				21389732
	21388297				21389733
	21384786				21389746
	21399458				21389751
	21405260				21389769
	21387417				21389770
	21384787				21389779
	21406774				21389806
	21399328				21389820
	21397776				21389826
	21399118				21389833
	21398958				21389835
	21396099				21389837
	21409868				21389855
	21388100				21389865
	21402220				21389869
	21390245				21389873
	21389336				21389889
	21393860				21389899
	21386318				21389924
	21395745				21389941
	21404034				21389948
	21395494				21389949
	21410088				21389954
	21398587				21389959
	21392962				21389961
	21394947				21389964
	21390205				21389966
	21403956				21389983
	21390780				21389996
	21404144				21389998
	21406065				21390008
	21409269				21390011
	21410631				21390039
	21410094				21390064
	21408278				21390068
	21404778				21390074
	21408927				21390103
	21385698				21390125
	21395299				21390137
	21409641				21390144
	21386333				21390148
	21385816				21390149
	21408119				21390151
	21407294				21390153
	21409365				21390163
	21386769				21390171
	21407767				21390178
	21391124				21390181
	21386331				21390186
	21394093				21390188
	21398679				21390193
	21410636				21390194
	21386836				21390205
	21399016				21390231
	21392598				21390238
	21400019				21390245
	21403405				21390252
	21394640				21390255
	21406437				21390262
	21394527				21390286
	21386284				21390289
	21392585				21390292
	21384694				21390299
	21391214				21390323
	21385474				21390326
	21394550				21390327
	21385652				21390334
	21402210				21390336
	21390334				21390343
	21390655				21390354
	21390332				21390360
	21405134				21390362
	21407803				21390365
	21403099				21390374
	21393642				21390397
	21397648				21390400
	21401178				21390403
	21398388				21390414
	21387236				21390421
	21392982				21390429
	21400465				21390434
	21400662				21390441
	21401430				21390458
	21388126				21390474
	21405841				21390481
	21391227				21390484
	21404303				21390487
	21396387				21390494
	21403282				21390505
	21406787				21390529
	21404776				21390530
	21406789				21390531
	21386159				21390581
	21392595				21390590
	21398778				21390607
	21409035				21390612
	21389966				21390617
	21399647				21390618
	21399534				21390623
	21400001				21390633
	21410086				21390636
	21385600				21390645
	21403949				21390655
	21390323				21390656
	21404350				21390658
	21385375				21390670
	21409625				21390674
	21390755				21390675
	21392650				21390694
	21384639				21390703
	21404139				21390705
	21393835				21390722
	21393688				21390741
	21399916				21390755
	21407459				21390756
	21396166				21390765
	21400605				21390771
	21405367				21390777
	21407148				21390778
	21400451				21390785
	21393118				21390786
	21398821				21390811
	21404529				21390813
	21406235				21390824
	21384118				21390866
	21403538				21390870
	21398104				21390873
	21395511				21390875
	21389519				21390880
	21392393				21390882
	21391069				21390883
	21406782				21390889
	21404183				21390892
	21400946				21390896
	21399813				21390899
	21386015				21390901
	21400573				21390932
	21398981				21390941
	21401135				21390944
	21393997				21390948
	21401689				21390958
	21404851				21390959
	21400683				21390976
	21393738				21390992
	21407770				21390994
	21395154				21391000
	21388232				21391019
	21386275				21391030
	21400686				21391052
	21403756				21391062
	21392072				21391069
	21388111				21391072
	21393722				21391074
	21389865				21391076
	21407000				21391077
	21389636				21391082
	21400594				21391088
	21388391				21391089
	21386640				21391094
	21399583				21391095
	21401607				21391098
	21407041				21391101
	21384214				21391113
	21384606				21391114
	21396522				21391122
	21402160				21391124
	21407221				21391138
	21391344				21391150
	21406001				21391152
	21387262				21391168
	21392054				21391170
	21391152				21391179
	21404053				21391181
	21385198				21391185
	21388529				21391196
	21394445				21391202
	21392190				21391210
	21394224				21391212
	21389964				21391214
	21407018				21391221
	21388926				21391225
	21409420				21391227
	21404347				21391232
	21402590				21391235
	21410368				21391242
	21404926				21391260
	21408903				21391263
	21385092				21391267
	21398743				21391296
	21389228				21391298
	21405844				21391314
	21409357				21391328
	21399365				21391337
	21397042				21391344
	21400401				21391358
	21402098				21391367
	21401042				21391369
	21388490				21391380
	21387058				21391392
	21407720				21391410
	21409363				21391427
	21395666				21391450
	21386551				21391466
	21394878				21391468
	21408311				21391473
	21391986				21391480
	21391468				21391507
	21391410				21391518
	21389961				21391522
	21409619				21391524
	21402992				21391540
	21407008				21391554
	21406444				21391558
	21395487				21391559
	21388612				21391560
	21409063				21391563
	21409311				21391565
	21406327				21391567
	21385661				21391582
	21398106				21391592
	21395305				21391632
	21393877				21391650
	21386048				21391728
	21391524				21391736
	21406401				21391742
	21408699				21391751
	21398842				21391755
	21393850				21391756
	21406902				21391778
	21394711				21391782
	21395650				21391786
	21401073				21391791
	21394839				21391806
	21404375				21391807
	21396286				21391810
	21401260				21391811
	21385676				21391812
	21396507				21391817
	21399710				21391819
	21387956				21391820
	21397922				21391826
	21393395				21391835
	21400554				21391843
	21405849				21391860
	21385723				21391872
	21392974				21391875
	21404979				21391877
	21395502				21391878
	21398630				21391881
	21391786				21391882
	21404118				21391883
	21387384				21391891
	21403824				21391901
	21392262				21391910
	21400104				21391925
	21407035				21391931
	21409398				21391933
	21386093				21391941
	21391778				21391960
	21398974				21391964
	21389239				21391967
	21393786				21391986
	21404966				21392006
	21409241				21392007
	21409873				21392015
	21398280				21392018
	21390231				21392020
	21387204				21392022
	21408431				21392044
	21395040				21392051
	21409356				21392052
	21397122				21392054
	21395958				21392057
	21404913				21392072
	21395489				21392077
	21407590				21392082
	21385434				21392102
	21400440				21392105
	21402206				21392107
	21394934				21392129
	21407755				21392139
	21406380				21392155
	21391179				21392167
	21388195				21392173
	21386918				21392188
	21407999				21392190
	21390326				21392211
	21394233				21392216
	21389558				21392230
	21392832				21392232
	21393658				21392249
	21389941				21392257
	21397666				21392259
	21408321				21392262
	21395445				21392266
	21408412				21392274
	21405620				21392277
	21391582				21392279
	21390675				21392284
	21400317				21392303
	21408617				21392328
	21388079				21392337
	21395196				21392355
	21401627				21392360
	21393262				21392393
	21389405				21392398
	21395941				21392400
	21406082				21392413
	21395474				21392425
	21388177				21392442
	21406893				21392445
	21397276				21392447
	21390530				21392452
	21405011				21392455
	21400580				21392458
	21401695				21392463
	21389042				21392478
	21391392				21392485
	21404619				21392488
	21406634				21392489
	21406880				21392505
	21388779				21392541
	21408950				21392542
	21408287				21392558
	21388596				21392578
	21403523				21392581
	21407871				21392585
	21405336				21392589
	21403472				21392591
	21392813				21392595
	21386701				21392598
	21402511				21392601
	21403984				21392603
	21389826				21392617
	21386071				21392623
	21406138				21392634
	21399423				21392650
	21407516				21392658
	21399030				21392700
	21406515				21392701
	21403542				21392706
	21406802				21392707
	21393356				21392717
	21394797				21392731
	21385758				21392733
	21409102				21392735
	21386986				21392746
	21410128				21392753
	21397562				21392769
	21400624				21392772
	21393996				21392793
	21409857				21392806
	21399528				21392811
	21400226				21392813
	21398930				21392832
	21401613				21392833
	21405415				21392838
	21408861				21392839
	21398309				21392842
	21410170				21392864
	21390880				21392890
	21408827				21392895
	21402419				21392902
	21393339				21392905
	21409598				21392915
	21407103				21392937
	21407967				21392940
	21401029				21392942
	21410225				21392946
	21390705				21392951
	21398582				21392956
	21409781				21392961
	21392731				21392962
	21406111				21392974
	21401033				21392982
	21385252				21392991
	21385673				21393007
	21393941				21393009
	21403477				21393012
	21403340				21393034
	21387192				21393048
	21388580				21393053
	21396683				21393072
	21397399				21393076
	21404510				21393098
	21397391				21393104
	21393964				21393106
	21396409				21393118
	21410337				21393145
	21390786				21393170
	21407234				21393179
	21399977				21393188
	21398016				21393193
	21393614				21393207
	21388233				21393212
	21403247				21393214
	21401318				21393228
	21396440				21393240
	21408183				21393243
	21409846				21393248
	21406034				21393254
	21392706				21393262
	21386205				21393289
	21401611				21393307
	21397838				21393320
	21401075				21393339
	21387381				21393351
	21410181				21393356
	21392007				21393361
	21406726				21393381
	21410130				21393395
	21394432				21393397
	21404810				21393417
	21407497				21393440
	21398315				21393458
	21393212				21393462
	21390953				21393485
	21406870				21393487
	21388481				21393490
	21387981				21393499
	21397444				21393503
	21391232				21393506
	21388864				21393510
	21409773				21393514
	21393966				21393520
	21410240				21393532
	21399178				21393538
	21405989				21393542
	21396397				21393553
	21400228				21393558
	21404314				21393571
	21390932				21393614
	21407345				21393615
	21410135				21393631
	21405102				21393635
	21386794				21393642
	21390896				21393651
	21385230				21393659
	21400048				21393664
	21403993				21393668
	21390873				21393677
	21396583				21393688
	21397571				21393690
	21402185				21393693
	21397813				21393697
	21391221				21393698
	21401314				21393699
	21398521				21393722
	21399763				21393727
	21410441				21393738
	21396537				21393749
	21401324				21393751
	21402368				21393753
	21404601				21393775
	21385918				21393786
	21410345				21393814
	21400279				21393825
	21394998				21393835
	21385729				21393840
	21405383				21393850
	21392277				21393851
	21399662				21393853
	21402289				21393856
	21394407				21393860
	21396814				21393877
	21404684				21393900
	21390429				21393936
	21398395				21393941
	21387385				21393964
	21384006				21393966
	21408448				21393969
	21395061				21393972
	21394787				21393974
	21397661				21393981
	21393458				21393996
	21406139				21393997
	21393999				21393999
	21406529				21394019
	21404859				21394024
	21399113				21394030
	21403334				21394031
	21391380				21394047
	21400794				21394048
	21397716				21394057
	21400880				21394063
	21405690				21394074
	21410141				21394087
	21383882				21394089
	21399302				21394090
	21384544				21394091
	21403489				21394093
	21392558				21394132
	21407595				21394136
	21397085				21394168
	21405587				21394169
	21387703				21394182
	21392274				21394190
	21407798				21394224
	21409347				21394233
	21395264				21394235
	21385943				21394238
	21398416				21394246
	21391811				21394247
	21390633				21394251
	21390636				21394267
	21407748				21394275
	21401136				21394291
	21405299				21394306
	21407322				21394314
	21406648				21394315
	21384224				21394318
	21385192				21394322
	21392266				21394323
	21407412				21394335
	21390299				21394358
	21400755				21394363
	21386948				21394364
	21405865				21394365
	21391960				21394370
	21391782				21394396
	21391185				21394400
	21409071				21394407
	21393145				21394408
	21409307				21394423
	21385834				21394426
	21385414				21394444
	21394136				21394445
	21402459				21394457
	21399820				21394469
	21409174				21394470
	21389174				21394477
	21400155				21394483
	21385580				21394494
	21384106				21394500
	21409243				21394503
	21401985				21394511
	21406244				21394514
	21397664				21394519
	21404642				21394524
	21395574				21394525
	21406313				21394527
	21397390				21394537
	21400128				21394539
	21386096				21394550
	21409974				21394551
	21386722				21394558
	21409474				21394565
	21389869				21394577
	21407886				21394584
	21402079				21394595
	21386792				21394597
	21400172				21394616
	21390581				21394621
	21392746				21394632
	21384532				21394640
	21401131				21394656
	21386120				21394658
	21388259				21394689
	21393690				21394695
	21398290				21394696
	21398048				21394711
	21410635				21394714
	21408661				21394715
	21395241				21394728
	21402280				21394731
	21400340				21394740
	21399755				21394756
	21391395				21394758
	21400552				21394763
	21387629				21394768
	21399940				21394778
	21401192				21394787
	21401534				21394791
	21404594				21394797
	21388722				21394803
	21406414				21394819
	21400002				21394825
	21393693				21394839
	21393307				21394845
	21386238				21394847
	21400346				21394859
	21387410				21394864
	21405043				21394868
	21396722				21394871
	21405265				21394878
	21409019				21394916
	21409077				21394934
	21386457				21394941
	21385681				21394945
	21400756				21394947
	21401207				21394959
	21401849				21394973
	21395108				21394984
	21407479				21394993
	21409963				21394998
	21408818				21395008
	21405838				21395013
	21391736				21395019
	21386890				21395021
	21401343				21395028
	21399507				21395033
	21405519				21395036
	21391632				21395040
	21393012				21395048
	21390289				21395061
	21387960				21395078
	21392634				21395082
	21384304				21395083
	21404446				21395108
	21408750				21395118
	21404436				21395145
	21404011				21395149
	21387522				21395150
	21397334				21395154
	21405552				21395171
	21399818				21395196
	21408383				21395220
	21404250				21395241
	21397351				21395244
	21387613				21395251
	21406577				21395254
	21397283				21395264
	21395605				21395270
	21385642				21395290
	21401347				21395294
	21394306				21395298
	21401019				21395299
	21404341				21395302
	21391196				21395305
	21401274				21395311
	21391314				21395313
	21395768				21395317
	21405174				21395338
	21393520				21395344
	21389431				21395382
	21387122				21395393
	21384434				21395432
	21394825				21395433
	21406947				21395441
	21390778				21395445
	21388925				21395446
	21392257				21395474
	21406470				21395482
	21406543				21395484
	21409816				21395487
	21407284				21395489
	21403943				21395494
	21399257				21395496
	21400285				21395497
	21398658				21395500
	21396235				21395501
	21384481				21395502
	21408943				21395507
	21388619				21395511
	21388928				21395516
	21388937				21395536
	21387866				21395541
	21385422				21395574
	21399539				21395577
	21404145				21395579
	21404730				21395595
	21409888				21395600
	21391212				21395603
	21391875				21395605
	21405035				21395607
	21408277				21395617
	21397686				21395622
	21401288				21395627
	21402832				21395642
	21388712				21395650
	21402046				21395651
	21385073				21395666
	21386848				21395670
	21391882				21395672
	21397808				21395677
	21393775				21395699
	21396338				21395702
	21408064				21395717
	21384999				21395729
	21402313				21395734
	21392505				21395741
	21403345				21395745
	21407568				21395748
	21408103				21395754
	21392139				21395760
	21404023				21395768
	21394483				21395781
	21394695				21395789
	21384025				21395799
	21387382				21395806
	21394031				21395808
	21388547				21395816
	21408830				21395824
	21400897				21395825
	21395693				21395832
	21384809				21395838
	21401831				21395840
	21387773				21395843
	21395789				21395853
	21384902				21395863
	21405173				21395875
	21395541				21395903
	21389948				21395914
	21393007				21395916
	21410110				21395919
	21387135				21395933
	21409053				21395935
	21406416				21395936
	21390889				21395941
	21386628				21395942
	21385695				21395950
	21401392				21395958
	21396995				21395980
	21398485				21395981
	21390899				21395993
	21396620				21396030
	21385588				21396038
	21393106				21396058
	21385280				21396069
	21395825				21396079
	21391756				21396087
	21398243				21396099
	21389959				21396108
	21387864				21396165
	21387870				21396166
	21392890				21396172
	21398490				21396175
	21389103				21396192
	21389253				21396216
	21390645				21396218
	21394318				21396219
	21397185				21396224
	21389264				21396226
	21390343				21396235
	21409188				21396239
	21409493				21396286
	21390882				21396295
	21406340				21396303
	21391131				21396305
	21386587				21396322
	21404017				21396326
	21407384				21396338
	21389162				21396340
	21388743				21396344
	21395651				21396374
	21396279				21396375
	21394973				21396380
	21394658				21396387
	21397864				21396397
	21388165				21396398
	21390286				21396404
	21405300				21396406
	21409034				21396409
	21405504				21396439
	21400504				21396440
	21403314				21396449
	21409466				21396460
	21390194				21396480
	21406366				21396487
	21398664				21396489
	21384506				21396495
	21408693				21396505
	21400746				21396507
	21395950				21396510
	21402175				21396518
	21390703				21396522
	21395672				21396524
	21385244				21396533
	21396536				21396535
	21393631				21396536
	21396172				21396537
	21399717				21396538
	21407934				21396559
	21387480				21396560
	21396649				21396565
	21395607				21396576
	21388194				21396583
	21400483				21396588
	21398033				21396595
	21384311				21396608
	21394235				21396620
	21391296				21396622
	21409538				21396632
	21385392				21396639
	21401375				21396649
	21394868				21396660
	21397365				21396665
	21389023				21396666
	21407340				21396683
	21397207				21396692
	21402514				21396722
	21402382				21396725
	21398643				21396726
	21391150				21396736
	21390255				21396754
	21410235				21396767
	21408453				21396784
	21402426				21396796
	21386424				21396814
	21398744				21396821
	21383874				21396836
	21399563				21396847
	21392701				21396849
	21405905				21396855
	21405232				21396868
	21401779				21396880
	21385833				21396888
	21386619				21396895
	21408923				21396946
	21385317				21396950
	21387359				21396972
	21397919				21396976
	21401600				21396995
	21409775				21397002
	21385424				21397013
	21396784				21397017
	21390531				21397028
	21401477				21397042
	21407021				21397049
	21404858				21397059
	21390160				21397062
	21407288				21397079
	21407503				21397085
	21390481				21397103
	21402881				21397106
	21390414				21397122
	21384750				21397135
	21388158				21397143
	21390694				21397146
	21392489				21397148
	21407528				21397156
	21405882				21397169
	21404458				21397179
	21391180				21397182
	21390958				21397185
	21392232				21397198
	21400704				21397207
	21408253				21397212
	21408691				21397223
	21410149				21397228
	21406085				21397231
	21393853				21397235
	21399273				21397247
	21397077				21397254
	21392216				21397281
	21404003				21397283
	21409276				21397290
	21383687				21397298
	21402570				21397310
	21406738				21397315
	21393009				21397334
	21406109				21397339
	21407050				21397340
	21389487				21397348
	21407578				21397351
	21387245				21397365
	21384728				21397388
	21388934				21397390
	21384099				21397391
	21392442				21397394
	21386354				21397399
	21389310				21397402
	21398555				21397419
	21387164				21397437
	21403605				21397444
	21403008				21397478
	21401629				21397482
	21405524				21397483
	21404342				21397489
	21386472				21397544
	21404367				21397551
	21407225				21397558
	21391755				21397563
	21410119				21397566
	21403185				21397571
	21390474				21397574
	21399127				21397580
	21395799				21397583
	21396509				21397600
	21388641				21397608
	21405350				21397640
	21395033				21397642
	21407061				21397643
	21396754				21397648
	21402142				21397649
	21404038				21397661
	21391082				21397664
	21384129				21397666
	21395496				21397675
	21385197				21397680
	21389954				21397686
	21396069				21397691
	21405387				21397710
	21406354				21397716
	21384853				21397719
	21394047				21397732
	21402062				21397739
	21403207				21397754
	21385059				21397776
	21399786				21397792
	21407158				21397798
	21397691				21397808
	21387980				21397813
	21409878				21397821
	21387124				21397838
	21400990				21397848
	21398953				21397854
	21405151				21397864
	21387116				21397872
	21386608				21397893
	21400217				21397896
	21400633				21397919
	21394819				21397922
	21407600				21397946
	21387616				21397950
	21388500				21398016
	21401212				21398017
	21393048				21398028
	21404905				21398033
	21390930				21398040
	21402733				21398048
	21390397				21398076
	21396374				21398084
	21403617				21398088
	21392578				21398092
	21386172				21398099
	21399605				21398104
	21400419				21398106
	21385572				21398117
	21410206				21398125
	21404202				21398139
	21403147				21398152
	21398991				21398155
	21403527				21398179
	21403401				21398180
	21400668				21398189
	21405944				21398199
	21401330				21398205
	21396666				21398211
	21408491				21398215
	21409994				21398222
	21407631				21398239
	21389589				21398243
	21401481				21398244
	21403790				21398267
	21395843				21398280
	21395838				21398281
	21407581				21398282
	21385601				21398290
	21388491				21398309
	21385623				21398315
	21393856				21398318
	21391931				21398379
	21409605				21398384
	21398580				21398388
	21388393				21398395
	21393659				21398416
	21386468				21398417
	21384060				21398423
	21408407				21398442
	21399164				21398476
	21410505				21398485
	21401085				21398490
	21397103				21398496
	21398281				21398521
	21403474				21398544
	21387849				21398547
	21406983				21398555
	21394190				21398580
	21390824				21398582
	21401606				21398587
	21409892				21398592
	21406031				21398615
	21384392				21398630
	21401263				21398640
	21405437				21398643
	21403059				21398658
	21408906				21398664
	21387721				21398666
	21407210				21398670
	21404941				21398676
	21410362				21398679
	21383863				21398695
	21385784				21398712
	21385801				21398718
	21404622				21398743
	21387583				21398744
	21391964				21398749
	21401948				21398769
	21406632				21398777
	21390883				21398778
	21391507				21398785
	21387202				21398802
	21402700				21398806
	21390992				21398821
	21407079				21398822
	21390948				21398823
	21407890				21398831
	21401644				21398833
	21388205				21398842
	21395344				21398851
	21394314				21398855
	21397482				21398891
	21402775				21398897
	21387964				21398901
	21398239				21398925
	21399187				21398930
	21387556				21398934
	21384156				21398940
	21395118				21398953
	21405208				21398964
	21392284				21398965
	21398222				21398969
	21400850				21398974
	21410622				21398981
	21390403				21398985
	21393814				21398987
	21408793				21398991
	21407828				21398999
	21399913				21399016
	21401230				21399024
	21398823				21399030
	21387238				21399031
	21402484				21399032
	21394364				21399048
	21400491				21399066
	21388008				21399082
	21386019				21399095
	21403576				21399103
	21394169				21399105
	21408100				21399108
	21384640				21399110
	21389833				21399112
	21409770				21399113
	21385900				21399118
	21399677				21399127
	21407859				21399129
	21392328				21399136
	21403182				21399160
	21406233				21399163
	21402247				21399164
	21406070				21399173
	21400170				21399178
	21410188				21399180
	21388125				21399187
	21388053				21399209
	21392806				21399214
	21400212				21399257
	21406770				21399273
	21408254				21399285
	21386125				21399302
	21408284				21399308
	21401069				21399312
	21393981				21399328
	21400036				21399335
	21388028				21399352
	21397059				21399357
	21393664				21399358
	21385643				21399361
	21398602				21399365
	21404998				21399403
	21394335				21399413
	21390487				21399420
	21406575				21399423
	21401710				21399424
	21388543				21399440
	21390163				21399444
	21390292				21399458
	21388873				21399466
	21405219				21399478
	21409191				21399484
	21392488				21399507
	21396639				21399528
	21406056				21399534
	21384268				21399539
	21384497				21399544
	21388021				21399546
	21404559				21399556
	21385009				21399561
	21390494				21399563
	21388106				21399564
	21400877				21399569
	21387443				21399583
	21407185				21399586
	21405281				21399602
	21402020				21399605
	21384848				21399606
	21393193				21399608
	21388508				21399624
	21389213				21399631
	21405153				21399633
	21388956				21399634
	21409163				21399638
	21385350				21399647
	21391891				21399651
	21389436				21399662
	21397551				21399677
	21392961				21399678
	21407070				21399695
	21394089				21399703
	21394470				21399704
	21400383				21399710
	21408896				21399717
	21388690				21399744
	21386440				21399755
	21387347				21399757
	21396219				21399763
	21406627				21399781
	21401221				21399786
	21389141				21399813
	21406719				21399818
	21387558				21399820
	21384680				21399822
	21386053				21399835
	21403443				21399837
	21401856				21399847
	21403398				21399852
	21402778				21399890
	21403166				21399911
	21397821				21399913
	21408809				21399915
	21405771				21399916
	21397483				21399929
	21402529				21399940
	21384597				21399949
	21410226				21399955
	21400523				21399977
	21407217				21399986
	21391967				21399997
	21395841				21400001
	21399478				21400002
	21385466				21400010
	21384974				21400019
	21408179				21400023
	21403611				21400029
	21389924				21400031
	21388421				21400036
	21408660				21400048
	21407467				21400095
	21389538				21400104
	21402021				21400110
	21407841				21400112
	21394238				21400118
	21408651				21400128
	21401011				21400139
	21389806				21400143
	21394689				21400155
	21386559				21400170
	21386849				21400172
	21400789				21400181
	21402106				21400210
	21384979				21400212
	21403122				21400213
	21388492				21400217
	21406705				21400226
	21404224				21400228
	21385979				21400233
	21384139				21400248
	21406339				21400255
	21394525				21400258
	21392051				21400260
	21396660				21400279
	21385176				21400285
	21388633				21400294
	21397456				21400317
	21387061				21400325
	21391941				21400345
	21394457				21400346
	21397315				21400352
	21401469				21400364
	21393053				21400376
	21385741				21400383
	21391883				21400395
	21408829				21400401
	21399997				21400402
	21396406				21400408
	21395853				21400418
	21403711				21400419
	21408792				21400434
	21405092				21400439
	21393510				21400451
	21385130				21400452
	21395536				21400465
	21396665				21400469
	21408545				21400483
	21390178				21400491
	21394763				21400503
	21408304				21400504
	21397906				21400507
	21403844				21400515
	21393503				21400523
	21388776				21400526
	21395270				21400549
	21401365				21400552
	21396595				21400557
	21386300				21400560
	21406227				21400573
	21408203				21400580
	21389751				21400588
	21406050				21400594
	21384844				21400605
	21386622				21400614
	21391872				21400619
	21389770				21400621
	21395294				21400623
	21385445				21400624
	21406978				21400633
[truncated: 1,245 more rows]
